# Supplementary material for: Search for Dispersed Repeats in Bacterial Genomes Using an Iterative Procedure
Source: Int J Mol Sci. 2023 Jun 30;24(13):10964. doi: 10.3390/ijms241310964 (PMC10341722; doi:10.3390/ijms241310964)
Supplement: Supplementary file 1 [file ijms-24-10964-s001.zip]

Archive with 6 entries (6 files):
- matri_cl1.txt
- matri_cl2.txt
- matri_cl3.txt
- uni1_600.txt
- uni2_600.txt
- uni3_600.txt
