# Supplementary material for: Search for Dispersed Repeats in Bacterial Genomes Using an Iterative Procedure
Source: Int J Mol Sci. 2023 Jun 30;24(13):10964. doi: 10.3390/ijms241310964 (PMC10341722; doi:10.3390/ijms241310964)
Supplement: Supplementary file 1 [file ijms-24-10964-s001.zip › matri_cl1.txt]

COR=  I=     1  J=1     -2.97   -4.08   -2.94   -0.86   -3.33   -0.18    4.81    1.51   -0.41   -1.76   -3.50   -3.57   -3.95   -1.91    7.05    1.94    3.34    1.87    1.25   -0.46   -2.62   -3.08   -1.92   -0.40   -2.44   -3.04   -2.17    1.29    8.42   -3.21   -3.99   -2.77   -0.65   -0.99    1.00    0.81    0.74    1.16   -1.35   -1.34   -0.52   -0.32   -0.51   -0.63   -1.72   -0.46    0.41   -1.20   -0.22    4.04    0.16    1.30   -0.66   -3.87   -2.84   12.45   -0.41   -2.01   -0.91    1.07    1.14   -0.09   -1.16   -2.07   -3.71   -4.16   -4.26   -3.66   -1.79   -0.01   -1.50    1.51    2.66    0.00   -1.03   -0.05    1.50   -0.74   -1.07   -1.28   -1.85    0.31    2.24   -0.96    1.15    1.17   -1.28   -1.02    0.14   -0.46   -1.26    0.22   -0.89   -1.08    2.92    0.89   -1.14    0.26   -0.15   -0.84    0.77   -0.18    0.99    2.90   -2.12   -3.12   -2.23   -1.03    1.00    1.80   -1.22   -3.24   -4.27   -4.23   -3.95   -1.48    5.26    1.85    3.04    7.50    2.09    0.58   -1.32   -3.04   -3.62   -3.97   -1.33   -0.10   -2.64   -2.63   -1.73   -2.34   -3.08   -0.44    2.19    0.57    2.18   -0.47   -2.97   -3.48   -2.65   -1.46   -2.21   -0.34   -0.84   -1.17   -0.23   -1.91   -0.04   16.12    8.77   -0.01   -1.22   -1.58   -1.76   -0.85   -1.55   -1.34    1.08   -0.18   -0.66    1.29    0.15   -1.24    0.87    0.60   -1.09    0.47    0.11   -1.17    0.66   -1.60   -2.89   -0.36    0.88   -1.96    0.08   -0.18    2.81    1.58   -1.32   -0.73    1.46   -0.84   -4.01   -4.05   -4.10   -3.75   -1.73   -1.34   -0.23    1.39   -0.58   -1.70    1.57    1.70   -1.25    0.22    0.74   -0.84    2.52    2.51   -0.35    0.23   -0.95   -2.17    0.60    0.45   -1.66    0.15    0.70   -1.15   -0.70   -1.32   -1.69    3.05   -0.07   -2.02   -0.31    0.41   -0.97    0.38    0.53   -0.71    0.19   -0.39   -1.57   -0.12   -0.32   -1.55    0.72    1.70   -0.35    0.97    0.84   -0.71    1.55    0.02   -3.42   -3.38   -3.06   -1.99    0.24    2.06   -1.22    1.60    0.76   -1.17   -0.40   -1.31   -2.33    0.55   -0.46   -1.90    3.43    6.87    1.81    0.48   -1.18   -1.97   -0.18    0.12   -1.13    0.94    0.39   -0.59    1.68   -1.29   -3.73   -3.23   -2.13   -0.95    2.95   -0.25   -1.52    0.97   -0.49   -1.64    2.03    1.16   -1.17    1.16    0.76   -1.07    0.47   -0.84   -1.75    0.41   -0.99   -1.36    3.82    2.47   -0.76    0.69   -0.39   -1.35    0.55   -1.17   -1.36    2.55   -0.48   -1.90   -1.39   -0.99   -0.52    3.06   -1.22   -2.11    0.40    0.33   -1.66    2.10   -0.24   -1.69    0.89   -0.17   -1.53    1.14   -0.31   -2.18   -0.42   -0.01   -1.16   -0.22   -0.91   -1.96    2.85   -0.31   -2.23    2.48    0.93   -1.81    0.56    0.44   -1.45    0.32   -0.32   -0.90    0.12   -1.05   -1.91    0.74   -0.65   -1.48    1.83    1.02   -1.57   -0.23   -0.51   -1.26    0.59   -0.19   -1.63    1.33   -0.74   -3.17   -0.89    0.57   -2.63    0.07    0.62   -0.83   -0.31   -1.67   -1.39    6.53   -0.05   -2.37   -0.68    0.10   -0.45    1.16   -0.74   -2.42   -1.39   -0.92   -1.81    1.55    0.06   -0.45    6.61    1.77   -0.73    1.10   -0.80   -2.16   -0.17    0.18   -0.96    1.19   -0.27   -1.44    1.40   -0.81   -2.88   -0.86    0.31   -1.61    2.88    5.03    1.25   -0.13   -1.07    0.71    0.70   -2.70   -3.81   -4.04   -3.97   -4.04   -3.74   -3.19   -0.75    2.80    2.32    1.38    1.13    1.95    1.37   -1.11    0.54    0.15    0.06    0.23   -2.40   -2.31   -1.85   -1.12    1.98    2.28   -0.70   -0.21   -0.97   -3.48   -3.65   -1.89   -2.60    0.38   -1.92   -3.51   -0.38    1.54   -0.85   -0.88    0.16   -0.42   -0.24   -0.02   -0.79    0.78    0.59   -1.11    0.79    1.84   -0.63    0.08   -3.09   -4.09   -2.31   -0.76   -2.83    2.34    3.02    0.12    0.91    1.88   -0.26    0.11    0.47   -2.39   -3.22   -3.73   -1.80    9.49    2.73   -1.02   -2.37   -3.62   -3.84   -4.15   -4.10   -3.95   -3.37   -0.38   -1.79   -3.68   -3.44   -2.77    0.33    7.36   11.28   21.61   19.84   -1.94   -1.46    8.29   -1.00   -1.00   -1.00   -1.00   -1.00   -1.00   -1.00   -1.00   -1.00   -1.00   -1.00   -1.00   -1.00   -1.00   -1.00   -1.00   -1.00   -1.00   -1.00   -1.00   -1.00   -1.00   -1.00   -1.00   -1.00   -1.00   -1.00   -1.00   -1.00   -1.00   -1.00   -1.00   -1.00   -1.00   -1.00   -1.00   -1.00   -1.00   -1.00   -1.00   -1.00   -1.00   -1.00   -1.00   -1.00   -1.00   -1.00   -1.00   -1.00   -1.00   -1.00   -1.00   -1.00   -1.00   -1.00   -1.00   -1.00   -1.00   -1.00   -1.00   -1.00   -1.00   -1.00   -1.00   -1.00   -1.00   -1.00   -1.00   -1.00   -1.00   -1.00   -1.00   -1.00   -1.00   -1.00   -1.00   -1.00   -1.00   -1.00   -1.00   -1.00   -1.00   -1.00   -1.00   -1.00   -1.00   -1.00   -1.00   -1.00   -1.00   -1.00   -1.00   -1.00   -1.00   -1.00   -1.00   -1.00   -1.00   -1.00   -1.00   -1.00   -1.00   -1.00   -1.00
COR=  I=     1  J=2     11.43   -4.07   -4.14   -0.52   -3.17   -1.40    0.75   -0.59    4.24   -2.16   -3.30   -3.73   -3.89   -3.78   11.47   -1.71   -0.15   -0.05   -1.95    5.92    1.26   -3.37   -2.40   -1.89   -3.28   -3.08   -2.99   -2.29   -3.52   39.14   -4.21   -3.59   -1.02   -2.17   -0.07   -0.59   -2.27    2.56   -1.75   -2.50    0.50   -1.01   -0.25    1.58   -1.86   -2.57    2.65   -1.67   -2.48    5.59   -0.47   -1.19    6.13   -3.82   -4.24    1.53   -1.78   -2.88   -0.32   -0.73    1.92    0.98   -2.22   -2.42    2.76   -4.19   -4.27   -3.72   -3.21    0.18   -1.49   -1.78   -1.06    3.86   -1.45   -1.78    2.46   -2.13   -2.29   -1.06   -2.45   -3.28   16.13   -2.10   -2.85    4.68   -1.50   -2.38   -0.21   -0.66   -2.22    2.17   -0.59   -2.04    0.51    1.44   -2.01    0.29   -0.63   -1.04    3.01    0.77   -2.56    3.26   -2.25   -3.35   -2.21   -0.85   -1.65    1.96   -2.12   -3.84    1.12   -4.23   -4.03   -2.47    0.70   -0.18   -0.30    0.13    2.97    1.31    0.43   -3.64   -3.71   -3.84   -3.97   23.31   -0.41   -3.50   -2.62   -2.71   -3.37   -3.37   14.19   -2.00    0.22    6.25   -3.63   -3.52   -2.73   -2.41   -2.76    0.33   -0.35   -2.34    3.23   -0.54   -3.08    0.82    2.69   -1.56    1.01   -1.38   -2.37    3.43   -1.06   -2.03    0.99    0.04   -2.22    1.27   -0.52   -2.14    0.49    0.82   -1.95    0.52   -0.01   -1.89   -0.09    0.04   -3.48   -2.80    1.74   -1.92    0.05   -0.89   -2.48   15.99   -2.40   -1.99   -1.17   -2.01   -3.88   -4.24   -4.31   -1.88   -2.32   -1.61   -0.81    0.04    1.40   -2.04   -1.80    2.36   -1.93   -0.86    1.05   -1.50   -0.80    3.88   -1.62   -0.82    2.72   -2.92   -1.87    1.50   -2.13   -0.07    0.18   -2.24   -1.63   -0.81   -3.15   -2.46   14.83   -2.73   -1.07    0.90   -1.42   -0.29    0.51   -1.68   -0.88    0.64   -2.11   -1.37   -0.09   -1.68   -1.12    1.59   -1.76    0.12    1.75   -1.52   -0.57    1.69   -3.67   -3.40   -2.78   -1.97   -1.50    1.68   -1.57    0.28    2.00   -1.46    1.60   -0.61   -2.88    0.17    1.11   -2.67   -1.10    1.59   -1.48    2.15    0.03   -2.27   -0.70    0.49   -1.71    1.57    0.14   -1.57    0.41   -1.30   -3.67   -2.99   -1.88   -2.73    2.86    2.12   -2.76    0.59    1.14   -3.10   -0.38    3.83   -2.53    0.83    0.19   -3.10    1.41    0.35   -2.48    2.09   -0.46   -3.28    0.13    1.85   -2.54    3.56   -0.60   -3.08    1.38    1.02   -2.68    3.43    0.48   -3.34   -1.64   -1.43   -3.49   10.11   -1.40   -3.24   -1.29    1.72   -3.09    0.37    1.80   -2.64    3.78    0.22   -2.84    1.03    1.09   -3.30   -1.11    1.37   -2.48    5.26   -1.91   -3.39    0.48    1.84   -3.13    0.04    2.07   -3.17    0.52   -0.75   -3.36    0.89    0.46   -2.90    5.89   -0.56   -2.89    0.64    1.02   -3.20    0.86    1.15   -2.69   -0.15    1.14   -2.69    2.27   -0.42   -2.87    0.65    1.68   -3.96   -3.23    0.70   -3.19    1.30   -0.60   -2.60    3.44   -1.60   -3.17    1.09    3.17   -3.13   -2.05    2.97   -3.01    8.45   -0.26   -2.97   -1.02   -0.57   -3.13    1.68   -0.31   -2.89    0.49    5.15   -2.61    1.34   -1.10   -2.99   -0.04    1.25   -2.71    2.65   -0.33   -2.94    1.75    0.80   -3.40   -2.29    1.71   -2.98    0.29   -0.48   -1.85    2.99    1.39   -2.50   11.63   -2.98   -3.99   -4.12   -3.80   -4.14   -3.82   -3.21   -2.68    0.76    4.13   -0.20   -1.22    0.32   -0.32   -0.81    1.73   -0.86   -1.56    0.40   -2.26   -3.04   -0.15   -1.44   -1.84    6.16   -1.64   -2.27    4.89   -3.75   -4.07   -3.10   -3.41   -4.24   41.26   -2.90   -2.67   -1.02   -2.27   -2.25    1.68   -1.57   -1.64   -0.01   -2.24   -0.70    1.38   -1.83   -0.95    2.97   -1.14   -1.07   -2.21   -4.21   -4.34    2.99   -3.12   -1.72    2.50   -1.01   -0.74    3.71    0.93   -0.82   -0.87   -2.87   -3.39   -3.53   -3.16    3.76    0.63    2.12   -2.04   -3.39   -4.06    1.74   -4.14   -3.41   -3.59   -3.81   -2.21   -3.81   -3.40   -3.10   -1.34   -1.17   -2.28   -2.33   -2.06   -1.82   -1.84   -1.53   -1.00   -1.00   -1.00   -1.00   -1.00   -1.00   -1.00   -1.00   -1.00   -1.00   -1.00   -1.00   -1.00   -1.00   -1.00   -1.00   -1.00   -1.00   -1.00   -1.00   -1.00   -1.00   -1.00   -1.00   -1.00   -1.00   -1.00   -1.00   -1.00   -1.00   -1.00   -1.00   -1.00   -1.00   -1.00   -1.00   -1.00   -1.00   -1.00   -1.00   -1.00   -1.00   -1.00   -1.00   -1.00   -1.00   -1.00   -1.00   -1.00   -1.00   -1.00   -1.00   -1.00   -1.00   -1.00   -1.00   -1.00   -1.00   -1.00   -1.00   -1.00   -1.00   -1.00   -1.00   -1.00   -1.00   -1.00   -1.00   -1.00   -1.00   -1.00   -1.00   -1.00   -1.00   -1.00   -1.00   -1.00   -1.00   -1.00   -1.00   -1.00   -1.00   -1.00   -1.00   -1.00   -1.00   -1.00   -1.00   -1.00   -1.00   -1.00   -1.00   -1.00   -1.00   -1.00   -1.00   -1.00   -1.00   -1.00   -1.00   -1.00   -1.00   -1.00   -1.00
COR=  I=     1  J=3     -3.13    9.22   -4.42   -1.64   -2.45   -2.65   -1.25   -0.61   -1.08   -0.06   -3.70   -1.05   -4.30   -3.87    0.63   -1.61   -1.86    2.06   -2.33    0.08   -3.18   -3.63   -1.05   -0.37   -3.03   -1.97   -3.34   -2.88   -3.34   -3.61   -4.41   -2.64   -1.17   -2.61   -1.24   -1.84   -1.87   -0.58    1.09   -2.86   -0.66   -0.93   -2.45   -1.93   -2.41   -1.56   -1.59   -1.67   -2.95   -0.73   -0.75   -3.24   -0.77    1.95   -4.57   -0.68    5.67   -3.46   -2.20   -2.18   -1.41    0.23   -2.83    1.07   -3.85   -4.57    0.49   -1.67   -4.05   -1.30   -1.36   -2.24   -1.97   -2.25   -1.77   -2.14   -1.04    0.35   -2.71    0.31   -2.60   -3.19   -0.04   -1.77   -2.44   -0.36   -0.76   -2.93   -0.01   -1.14   -2.59   -1.94   -0.51   -2.40   -1.27    0.23   -1.84   -1.86   -1.01   -2.01   -1.89   -1.47   -2.85    3.47    3.65   -4.12   -2.38   -2.07   -2.14    0.22   -2.43    0.86   -4.40   -4.56   -4.22   -3.17   -1.98    0.59   -2.08   -1.06   -0.15   -0.22    0.57   -4.14   -0.60   -1.11   -4.34   -1.86   -3.30   -0.74   -2.80    0.57   -3.31   -3.57   -0.05   -1.70   -0.97   -1.88   -3.47   -1.58   -1.70   -3.00   -1.96   -1.23   -1.00   -2.11   -1.70   -0.71   -3.18   -2.22    2.01    1.50   -2.00   -1.70   -2.75   -1.33   -1.18   -2.58   -1.03    0.38   -2.88   -1.37   -0.70   -1.90   -1.72   -1.06   -2.04   -2.02   -0.90   -1.36   -2.67    0.31   -1.02   -3.84    4.34   -2.80   -1.67   -1.18   -3.21   -2.14   -0.34   -1.37   -2.32   -1.30    1.39   -4.60   -1.26   -4.43   -3.31   -1.65   -1.46   -2.15   -0.39   -0.96   -3.05    2.37   -1.55   -2.22   -0.69   -1.73   -2.61    0.31   -1.08   -2.29   -0.54   -0.46   -3.27   -0.38   -2.39   -1.91   -0.49   -1.16   -2.72    0.02   -1.77   -2.81   -0.30   -2.45   -2.49   -0.13   -2.07   -2.44    0.65   -1.81   -2.25   -0.09   -1.55   -2.51   -0.47   -1.98   -2.49    0.39   -1.52   -1.93   -1.29   -1.42   -2.45    2.49    1.80   -4.09   -2.91   -2.09   -3.05   -0.01   -2.12   -2.21   -0.47   -2.19   -1.89    0.06   -2.83   -1.13   -0.41   -2.35   -1.77    0.27   -0.17   -1.47   -0.58   -3.04   -1.40   -0.03   -2.39   -1.81   -0.08   -1.49   -1.92   -1.74   -1.35   -3.91   -1.68   -3.28   -1.68    0.27   -2.61   -1.66   -0.11   -3.15   -2.07    0.22   -1.76   -1.75    0.26   -1.77   -1.07   -0.27   -2.48   -1.63   -0.93   -2.48   -1.47   -0.11   -1.85   -1.40   -0.22   -2.41   -1.64   -0.59   -2.66   -1.54    1.42   -3.27   -0.23   -0.93   -3.28   -0.04    0.17   -3.25   -1.38   -0.17   -1.83   -1.60   -0.93   -2.25   -1.48   -1.41   -2.35   -1.60    0.62   -2.90   -2.13   -0.44   -3.08   -2.08   -1.10   -3.47   -0.48    0.74   -2.31   -1.69   -0.03   -2.22   -1.08    0.31   -2.20   -2.06   -0.84   -3.02   -1.00   -1.05   -2.99   -1.27   -0.87   -3.04   -0.91    0.38   -2.09   -1.19   -1.15   -2.86   -1.25   -1.11   -2.97   -1.39   -0.01   -0.27   -3.89    0.27   -2.63   -1.69   -0.01   -2.51   -1.83   -0.83   -3.48   -0.02    1.48   -3.15   -2.58    0.10   -3.08   -1.09   -0.83   -2.73   -1.37    0.39   -2.95   -0.79   -0.72   -2.58   -1.37   -0.41   -2.47    1.00    0.73   -2.65   -2.02   -0.19   -2.75   -1.50   -0.03   -2.87   -1.61   -0.15   -0.64   -3.16   -0.13   -2.98   -1.76    0.09   -0.79   -1.01   -1.77   -3.40    1.91    2.64   -4.52   -0.70   -0.27   -4.52   -4.20   -1.66   -3.35   -2.15   -1.28   -1.66    0.43   -1.60   -0.94   -2.02   -1.44   -1.37   -2.71    0.91    1.57   -3.28   -2.37   -1.81   -1.75   -0.24   -1.71   -1.37   -0.51   -3.88   -2.24   -3.72   -3.42   -4.47   -3.48   -3.55   -3.19    2.04   -0.64   -2.37    0.00   -2.09   -2.36    0.29   -1.38   -1.90   -1.02   -1.57   -2.60   -0.40   -0.51   -3.17    5.87   -1.18   -4.61    0.59   -2.57   -3.11    1.26   -1.13   -2.72   -0.98   -1.50   -2.56    1.37    2.60   -4.15   -1.86   -4.09   -1.46    2.53   -1.33   -2.45   -4.06   -1.87   -4.58   -4.48   -2.47   -0.50   -4.35   -2.46   -0.43   -3.73   -3.03   -2.58   -2.51   -2.42   -2.63    1.69   13.27   -1.91   -1.58   -1.00   -1.00   -1.00   -1.00   -1.00   -1.00   -1.00   -1.00   -1.00   -1.00   -1.00   -1.00   -1.00   -1.00   -1.00   -1.00   -1.00   -1.00   -1.00   -1.00   -1.00   -1.00   -1.00   -1.00   -1.00   -1.00   -1.00   -1.00   -1.00   -1.00   -1.00   -1.00   -1.00   -1.00   -1.00   -1.00   -1.00   -1.00   -1.00   -1.00   -1.00   -1.00   -1.00   -1.00   -1.00   -1.00   -1.00   -1.00   -1.00   -1.00   -1.00   -1.00   -1.00   -1.00   -1.00   -1.00   -1.00   -1.00   -1.00   -1.00   -1.00   -1.00   -1.00   -1.00   -1.00   -1.00   -1.00   -1.00   -1.00   -1.00   -1.00   -1.00   -1.00   -1.00   -1.00   -1.00   -1.00   -1.00   -1.00   -1.00   -1.00   -1.00   -1.00   -1.00   -1.00   -1.00   -1.00   -1.00   -1.00   -1.00   -1.00   -1.00   -1.00   -1.00   -1.00   -1.00   -1.00   -1.00   -1.00   -1.00   -1.00   -1.00   -1.00   -1.00
COR=  I=     1  J=4     -3.11   -4.31   -4.39   33.56   -3.99   -3.61   -1.83   -1.02   -2.94   -2.14    2.14   -4.40   -1.81   -4.07   -1.17   -0.87   -1.22   -2.17   -1.79   -2.38   -3.51   -2.37   -3.40   -2.57    3.86   -3.72   -3.12    1.12   -4.04   -3.98   -1.82   -4.13   -2.90   -1.87   -1.44   -0.90   -1.65   -1.19   -2.57   -1.55   -1.95   -1.87   -2.85   -2.45   -0.87   -2.93   -2.43   -0.58   -2.49   -2.16   -1.50   -2.42   -1.70   -4.17   -4.57   17.56   -3.49   -1.46   -3.11   -2.59   -1.48   -2.97   -0.93   -3.32   -4.30   -1.97   -4.52   -4.34   -3.65   11.05   -3.41   -2.57    3.57   -2.89   -2.84   -2.41   -0.31   -2.24   -1.36   -2.99   -0.54   -3.04   -2.31   -2.30   -2.13   -1.67   -1.63   -2.23   -1.28   -2.35   -1.46   -0.32   -2.10   -2.03   -1.69   -0.76   -1.32   -1.73   -1.19   -2.20   -1.80   -1.67   -2.57   -0.70   -3.23   -2.24   -3.66   -2.47   -2.13   -1.37    2.27   -3.95   -4.54   -2.35   -2.27   -4.04   -2.33    0.97   -2.22   -1.71   -1.66   -2.15   -3.21    2.10   -4.34   -4.35   -4.03    2.95   -4.11   -3.33    1.14   -3.32   -1.48   -3.50   -1.45   -2.49   -2.67   -3.10    0.36   -3.96   -3.91    1.80   -2.59   -3.42    1.06   -1.98   -1.94   -1.24   -3.17   -1.97    0.06   -1.08   -2.67    0.45   -2.76   -2.39   -1.96   -2.35   -2.25   -0.77   -2.65   -1.87   -0.07   -2.05   -1.42   -1.74   -2.49   -2.42   -1.16   -3.01   -2.11    0.35   -3.67   -4.15   15.35   -3.02   -3.09   -2.11   -3.27   -2.20   -2.59   -3.61   -1.77    6.90   -4.39   -1.97   -4.56   -4.39   -1.60   -2.10   -2.51   -1.95   -0.29   -3.15   -3.32    3.55   -2.19   -2.32   -1.26   -2.11   -2.37   -1.27   -1.93   -1.85   -1.96   -3.16   -3.42    7.44   -2.91   -2.71   -1.14   -2.13   -1.95   -1.87   -2.79   -3.17    0.51   -3.15   -2.77   -0.63   -2.30   -2.18   -1.64   -2.47   -1.77   -0.61   -2.53   -1.90   -0.05   -2.70   -2.35    0.29   -1.97   -2.36   -0.73   -2.69   -2.82    2.42   -4.12   -2.62   -3.05   -3.60   -2.68    3.65   -2.23   -2.56   -0.83   -2.10   -1.53   -2.08   -1.89   -1.19   -1.36   -2.42   -2.44   -1.04   -0.79   -1.87   -1.08   -1.59   -2.80   -2.06   -2.45   -2.56   -1.52   -2.81   -2.97    9.44   -3.95   -3.21   -1.80   -3.03   -2.68   -0.25   -1.77   -2.56   -1.19   -1.86   -2.41    0.24   -2.08   -2.51   -0.95   -2.30   -1.85   -1.28   -2.94   -2.46   -0.99   -2.59   -2.79    1.25   -2.20   -2.28   -1.22   -2.39   -1.43   -1.22   -2.75   -2.25   -2.23   -1.23   -3.47   -2.74   -3.06    1.45   -2.39   -1.70   -2.11   -1.04   -1.70   -2.85    0.26   -2.33   -2.87   -0.68   -2.22   -2.50   -0.08   -1.56   -2.22   -1.04   -2.12   -2.48   -2.86   -2.36   -1.90   -0.82   -2.10   -2.81    1.79   -2.04   -2.31   -0.25   -2.03   -2.93    0.50   -2.55   -2.91   -1.83   -2.32   -1.91   -1.38   -2.36   -2.73   -1.03   -1.35   -2.70   -0.48   -2.82   -3.07   -2.50   -2.49   -2.64   -1.38   -3.66   -4.50   23.80   -3.74   -3.50   -1.73   -1.90   -2.60   -2.92   -2.81   -1.04   -2.29   -1.23   -2.55   -1.59   -2.57   -2.78   -2.33   -1.42   -2.53   -2.66   -2.43    1.00   -1.21   -2.27   -2.68   -0.45   -1.75   -2.72   -2.12   -2.11   -2.49   -2.00   -2.30   -1.78   -2.27   -1.75   -2.40   -0.93   -3.42   -3.82   13.81   -3.15   -3.14   -1.19   -0.97   -2.94   -2.22   -3.14   -1.84   -4.08   -0.10   -4.51   -4.47    1.03   -0.89   -4.27   -2.22   -0.74   -2.42   -1.50   -2.32   -2.45    2.40   -2.39   -2.79   -2.12   -1.08   -1.44   -2.96   -1.83   -2.70   -2.36   -2.71   -2.72   -0.84   -2.81   -2.96    1.72   -4.32   -4.44   17.91   -4.58   -3.85   -4.03   -2.68   -2.40   -1.66   -2.23   -1.57   -1.87   -1.56   -1.91   -2.36   -1.85   -1.12   -2.02   -3.23   -1.67   -2.20   -0.54   -3.83   -4.54   -4.61   28.58   -4.22   -2.99   -0.75   -1.99   -2.04   -1.65   -3.22   -1.57   -2.20   -3.50    0.43   -4.22   -4.13    0.42   -1.70   -3.56   -0.33    0.42   -4.44   -4.61   -2.52   -3.33   -4.33   -4.32   32.47   -4.26   -2.72   -3.30   -2.73    0.81   -2.69   -2.64   -2.37   -1.73   -1.91   -1.57   -1.00   -1.00   -1.00   -1.00   -1.00   -1.00   -1.00   -1.00   -1.00   -1.00   -1.00   -1.00   -1.00   -1.00   -1.00   -1.00   -1.00   -1.00   -1.00   -1.00   -1.00   -1.00   -1.00   -1.00   -1.00   -1.00   -1.00   -1.00   -1.00   -1.00   -1.00   -1.00   -1.00   -1.00   -1.00   -1.00   -1.00   -1.00   -1.00   -1.00   -1.00   -1.00   -1.00   -1.00   -1.00   -1.00   -1.00   -1.00   -1.00   -1.00   -1.00   -1.00   -1.00   -1.00   -1.00   -1.00   -1.00   -1.00   -1.00   -1.00   -1.00   -1.00   -1.00   -1.00   -1.00   -1.00   -1.00   -1.00   -1.00   -1.00   -1.00   -1.00   -1.00   -1.00   -1.00   -1.00   -1.00   -1.00   -1.00   -1.00   -1.00   -1.00   -1.00   -1.00   -1.00   -1.00   -1.00   -1.00   -1.00   -1.00   -1.00   -1.00   -1.00   -1.00   -1.00   -1.00   -1.00   -1.00   -1.00   -1.00   -1.00   -1.00   -1.00   -1.00
COR=  I=     2  J=1     -2.97   -4.08   -4.03   -4.16   -3.60   -1.05   -1.52   -0.52   -2.10   -1.48   -3.21   -4.08   -3.96   -2.20   -3.13    1.78   -1.08   -2.26    0.50   -2.83   -3.05    0.09   -2.89   -2.60   -2.84   -3.85   -3.07   -2.07    2.36   -4.09   -1.43   -3.76   -3.15   -1.65   -2.36   -1.56   -0.28   -2.49   -1.95   -1.88   -2.86   -1.50   -1.42   -2.74   -0.03   -1.71   -2.63   -1.70    0.16   -2.54   -0.55    0.79   -2.68   -3.85   -2.82   -3.55   -3.52   -2.21   -3.13    1.13   -1.32   -2.24   -0.88   -3.00   -3.95   -3.48   -4.17   -4.08   -3.19   -3.42   -2.48   -1.49   -1.55   -2.85   -0.30    1.28   -2.53   -1.51   -2.40   -3.23   -2.39   -0.30   -3.49    0.60    0.04   -2.93   -1.68   -1.25   -2.76   -2.42   -1.27   -2.58   -1.77   -0.58   -2.09   -2.39   -0.98   -2.71   -1.75   -1.40   -2.33   -1.39    3.41   -2.29   -3.46   -3.31   -3.61   -1.73   -0.90   -2.64   -2.35   -3.72   -4.30   -3.83   -3.79   -2.96   -1.15   -1.16   -0.22   -0.59   -0.96   -1.48   -2.37   -3.15   -4.08   -4.07   -0.98   -4.02   -2.09    0.91   -3.37   -3.69   -3.60   -1.31   -2.85    2.85   -1.67   -3.28   -2.66   -3.57   -3.62   -2.76   -2.86   -2.59   -2.17   -0.87   -2.30   -1.78    1.98   -1.48   -2.50   -1.23   -2.53   -2.23   -1.64   -2.39   -1.60   -0.86   -2.35   -2.37   -1.13   -2.65   -2.19   -0.73   -2.03   -2.27   -0.54   -1.61   -1.89   -1.22   -2.23   -2.62   -2.98   -2.59   -3.55   -2.29   -2.20   -1.32    1.61   -2.77   -1.52   -1.75   -1.29   -3.36   -4.06   -4.31   -4.40   -3.88   -1.51   -2.69   -1.04   -1.43   -2.28   -0.98   -0.85   -2.98   -1.87   -1.85   -2.76   -0.68    0.01   -2.47   -1.39   -1.58   -2.59   -1.25   -2.20   -3.18   -1.54   -0.95   -2.40   -1.66   -2.26   -3.10   -1.89   -1.09   -3.23    0.39   -1.47   -2.99   -1.53   -1.35   -2.38   -1.91   -1.65   -2.68   -1.68   -1.93   -2.82   -1.70   -1.14   -2.27   -1.26   -2.03   -2.19   -1.32    0.54   -2.59   -3.40   -3.99   -3.91   -2.56   -0.57   -3.26   -0.86   -1.45   -2.06    0.05   -2.26   -2.65   -1.28   -2.41   -2.81   -0.44   -0.84   -2.02   -0.84   -2.46   -2.25   -1.56   -2.62   -2.71   -0.73   -1.96   -1.10   -1.37   -1.76   -3.51   -3.52   -3.68   -3.42   -0.87   -1.99   -2.12    0.45   -2.61   -2.68   -0.69   -2.77   -2.42    0.25   -2.59   -2.77   -0.73   -2.82   -2.24   -1.06   -2.96   -2.16    0.05   -2.86   -2.99    0.27   -2.78   -2.50   -1.39   -2.47   -2.03    1.41   -2.19   -2.23   -1.94   -3.50   -2.96    0.70   -3.24   -2.27   -1.26   -2.78   -2.80    0.34   -2.87   -2.45    0.64   -2.77   -2.46   -0.03   -2.52   -2.79   -2.16   -2.83   -2.67    0.66   -3.19   -2.56   -1.00   -2.51   -2.74    0.76   -2.64   -2.69   -0.33   -2.33   -2.68   -1.79   -2.93   -2.53    0.41   -2.57   -2.33   -0.40   -2.70   -2.68    0.07   -2.42   -2.56   -1.17   -2.73   -2.65    0.12   -2.60   -2.89    0.02   -2.26   -2.79   -2.85   -3.45   -4.03   -1.89   -2.09   -2.21   -0.36   -3.13   -2.50    0.62   -2.56   -2.92   -1.85   -3.02   -3.29    4.17   -3.01   -2.11   -0.96   -2.61   -2.91   -1.77   -2.97   -2.66    1.17   -1.94   -2.89    2.27   -2.66   -2.66   -1.58   -2.64   -2.65    1.17   -2.88   -2.48   -0.71   -2.68   -2.29   -2.22   -3.32   -3.51   -1.45   -2.01   -1.44   -1.58   -2.47   -1.91    7.18   -2.75   -3.09   -3.94   -4.28   -4.17   -4.17   -4.07   -3.77   -1.06   -1.85   -1.45    0.80   -1.66   -1.78   -2.33   -1.84   -2.06   -1.44   -0.42   -2.39   -2.78   -2.67   -3.52    0.18    0.05   -2.76   -0.33   -1.97   -3.52   -3.27   -3.99   -3.30   -3.61   -0.41   -4.26    2.91    3.35   -2.99   -2.84   -1.80   -2.71   -1.94   -1.26   -2.78   -1.51   -1.69   -2.51   -1.38    0.04   -1.82   -0.42   -1.48   -3.58   -4.17   -3.06   -4.23   -2.35   -1.08   -2.65   -1.35   -0.64   -2.16   -0.93    0.78   -2.00   -2.97   -3.94   -3.97   -2.04   -1.72   -1.86   -2.57   -2.81   -3.81   -4.03   -4.34   -3.28   -4.04   -3.80   -1.57   -3.99   -4.02   -3.46   -3.28   -1.52   -0.13    0.82   -0.65   -2.11   -2.16   -1.39   -1.53   -1.00   -1.00   -1.00   -1.00   -1.00   -1.00   -1.00   -1.00   -1.00   -1.00   -1.00   -1.00   -1.00   -1.00   -1.00   -1.00   -1.00   -1.00   -1.00   -1.00   -1.00   -1.00   -1.00   -1.00   -1.00   -1.00   -1.00   -1.00   -1.00   -1.00   -1.00   -1.00   -1.00   -1.00   -1.00   -1.00   -1.00   -1.00   -1.00   -1.00   -1.00   -1.00   -1.00   -1.00   -1.00   -1.00   -1.00   -1.00   -1.00   -1.00   -1.00   -1.00   -1.00   -1.00   -1.00   -1.00   -1.00   -1.00   -1.00   -1.00   -1.00   -1.00   -1.00   -1.00   -1.00   -1.00   -1.00   -1.00   -1.00   -1.00   -1.00   -1.00   -1.00   -1.00   -1.00   -1.00   -1.00   -1.00   -1.00   -1.00   -1.00   -1.00   -1.00   -1.00   -1.00   -1.00   -1.00   -1.00   -1.00   -1.00   -1.00   -1.00   -1.00   -1.00   -1.00   -1.00   -1.00   -1.00   -1.00   -1.00   -1.00   -1.00   -1.00   -1.00
COR=  I=     2  J=2     -1.98   -4.07   -4.14   -4.13   -3.13   -1.22    0.10    0.11    2.77    0.51   -3.11   -3.63   -3.70   -3.45   -0.73    1.96   -0.06    0.16    0.00    3.74   16.95   -0.65   -2.19   -0.98   -3.18   -3.21   -1.89   -1.59   -2.75   -0.35   -1.97   -3.57   -1.40   -0.69    1.21    1.98   -0.68   -0.01   -0.60   -1.83   -1.05    0.09    2.40   11.24    0.78   -1.86   -0.33   -0.90   -2.10    0.23    3.23    0.98    4.58   -3.04   -3.96   -3.72   -2.81   -2.79   -1.04    4.00    4.14    5.63   -0.45   -2.26    2.48   -3.24   -4.30   -3.99   -3.39   -2.32   -0.84   -0.79   -1.82    1.14    7.84    1.38    0.77   -1.29   -2.07   -0.69   -1.43   -2.65   -0.85    5.00   -0.57    0.57    1.19   -0.86   -0.21   -0.64   -1.56    0.22    1.39   -0.63   -0.50   -0.48   -0.60    0.88   -0.48   -0.54    3.65    5.62   -0.13   -0.87   -1.89   -2.99   -2.06   -0.47   -0.46    1.45   -1.29   -3.74   -1.62   -3.31   -3.91   -3.04    0.02   -0.12    0.23   -0.50    0.31    3.62    3.56   -2.88   -3.46   -3.73   -3.56   -0.47   23.04   -0.27   -3.20   -2.79   -3.23   -2.74    0.09    2.44    1.96    9.22   -2.91   -3.77   -2.48   -1.97   -2.11    0.89    0.17   -0.90    2.30    1.73   -1.41   -1.79   -1.29   -1.38    0.42   -0.60   -1.06    2.32    0.98   -1.45    0.42    0.28   -1.49    0.68    0.76   -1.93    0.21    0.39    0.15    3.48    1.85   -0.59    0.91   -0.14   -2.94   -2.53   -2.74   -1.32    1.73    1.29   -1.46    1.78    4.60    0.57   -0.15   -2.24   -3.67   -4.11   -4.19   -2.05    3.95    0.85   -0.57    0.86    2.23   -1.32   -1.17   -0.45   -0.63    1.02    1.65   -0.10   -0.25   -0.03   -0.47    0.41    1.61   -1.26   -1.24   -0.84   -0.76    0.64    1.95   -0.70   -1.16   -0.37   -1.75   -1.50    0.18    2.30    0.15    1.02   -0.20    0.25    0.55    0.51    0.86    0.38   -1.04   -0.74   -0.61   -0.90    0.40    0.75   -0.52    0.79    1.91    1.76    1.87   -0.54   -3.42   -3.40   -3.30   -1.70    0.20   -0.01   -0.54    1.81    2.12    0.06    2.83    1.30   -1.61   -1.00    0.47   -0.47    0.14   -0.33   -1.60    0.02   -0.02   -1.68   -0.03    0.56    0.18    2.73    2.38   -0.20    0.71   -1.73   -3.39   -2.80   -2.27   -1.45    2.29    3.37   -1.55    0.05    1.28   -2.45   -0.76    0.46   -0.91    0.88    1.08   -1.44   -0.19    0.17   -0.57    4.19    2.88   -1.80   -0.82   -0.31   -1.74    1.46   -0.11   -1.61    0.23    1.15    0.07    3.21    2.45   -2.36   -0.82   -1.46   -2.53   -0.91    1.84   -2.27   -0.70    0.04   -1.57    0.24    0.87   -1.15    1.02    2.77   -1.56    0.30    0.59   -1.67   -0.02    0.61    0.57    7.87    1.35   -2.71   -1.37    0.64   -1.36    0.22    0.73   -0.97    0.22    0.04   -2.21    0.19    0.89   -1.30    2.20    2.41   -1.49    0.70    0.82   -1.41   -0.33    0.07   -1.71    0.16    0.63   -0.87    5.67    4.22   -1.19    0.65    1.16   -3.51   -3.26   -2.97   -2.58    1.01    1.84   -1.18    2.64    3.25   -1.94   -0.80    1.30   -2.21   -1.84   -0.45   -0.34    3.15    6.56   -1.48   -0.96   -1.41   -2.39   -1.01    0.89   -1.35   -0.26    1.66   -0.83    0.38    0.38   -1.95    0.41    1.72   -1.30    0.29    1.44   -0.53    1.76    1.22   -2.74   -2.42   -1.93   -1.44    0.53   -0.15   -0.99    1.60    6.54   -0.12    1.53   -0.61   -3.66   -4.14   -3.97   -3.93   -3.84   -3.13   -1.37   -0.75    4.58    1.44   -0.93    0.31   -0.47    0.75    4.37    2.88   -0.21   -0.48   -1.92   -2.12   -1.02    4.12    0.32    2.42    0.72   -0.77    3.02   -3.18   -3.88   -2.66   -3.38   -4.05   -1.97   21.64    4.27   -0.38   -1.56   -1.30    0.31    0.61    0.62   -0.27   -1.07   -0.44    0.60    1.32    1.77    2.84    2.24   -0.19   -1.87   -4.12   -4.17   -4.01   -2.52   -0.36    0.28    0.48   -0.07    1.14    4.57    2.06   -1.08   -2.91   -3.39   -3.58   -2.53   -1.08    0.26    1.66   -1.20   -3.03   -3.86    0.24   -2.53   -3.54   -3.67   -3.71   -3.80   -3.87   -3.49   -3.22   -1.86   -1.34   -2.21   -2.68   -2.60   -2.16   -1.84   -1.53   -1.00   -1.00   -1.00   -1.00   -1.00   -1.00   -1.00   -1.00   -1.00   -1.00   -1.00   -1.00   -1.00   -1.00   -1.00   -1.00   -1.00   -1.00   -1.00   -1.00   -1.00   -1.00   -1.00   -1.00   -1.00   -1.00   -1.00   -1.00   -1.00   -1.00   -1.00   -1.00   -1.00   -1.00   -1.00   -1.00   -1.00   -1.00   -1.00   -1.00   -1.00   -1.00   -1.00   -1.00   -1.00   -1.00   -1.00   -1.00   -1.00   -1.00   -1.00   -1.00   -1.00   -1.00   -1.00   -1.00   -1.00   -1.00   -1.00   -1.00   -1.00   -1.00   -1.00   -1.00   -1.00   -1.00   -1.00   -1.00   -1.00   -1.00   -1.00   -1.00   -1.00   -1.00   -1.00   -1.00   -1.00   -1.00   -1.00   -1.00   -1.00   -1.00   -1.00   -1.00   -1.00   -1.00   -1.00   -1.00   -1.00   -1.00   -1.00   -1.00   -1.00   -1.00   -1.00   -1.00   -1.00   -1.00   -1.00   -1.00   -1.00   -1.00   -1.00   -1.00
COR=  I=     2  J=3     -3.13   18.05   -4.42   -4.41   -2.58   -3.24   -1.48   -1.63   -2.57    4.45   -3.78   -1.59   -4.06   -4.12   -2.79   -0.08   -2.58    0.46   -2.61   -2.06   -1.83   -0.29   -1.86   -0.21   -3.05   -2.78   -3.09   -2.76   -3.47   -4.31   -2.44   -2.79   -1.08   -1.67   -2.48   -0.30   -1.32   -2.54    4.53   -3.16   -2.31   -0.33   -2.03   -2.39    1.52   -2.03   -2.02   -0.62   -2.95   -2.19    1.22   -2.86   -2.63   18.63   -4.47   -4.21    0.31   -3.64   -2.66   -1.26   -2.14    1.45   -1.98    1.11   -3.92   -4.11   -0.33   -1.83   -4.14   -3.59   -1.03   -2.29   -3.04   -2.50    2.97   -1.70   -1.75    2.34   -2.97   -2.21   -1.94   -3.04   -3.45    2.41   -1.91   -2.71    3.11   -2.55   -1.78    0.19   -2.08   -2.69    2.07   -2.67   -2.20   -0.04   -1.18   -1.98    1.08   -2.36   -2.92    1.83   -1.98   -2.10    4.75   -3.82   -2.34   -1.16   -2.03   -1.24   -3.01    1.61   -4.52   -3.86   -4.16   -3.20   -2.62   -1.61   -2.11   -1.26   -2.35    0.43    2.09   -3.90   -1.92   -0.34   -4.37   -4.25   -0.69   11.52   -3.79   -1.54   -3.20   -3.55   -3.29    4.34   -1.84   -2.77   -3.07   -2.07   -2.30   -2.63   -2.27   -2.39   -0.20   -1.94   -2.85    2.57   -2.23   -3.51   -0.91   -0.38   -2.50   -0.55   -2.28   -2.65    4.06   -2.20   -2.83    0.10   -1.09   -3.05    0.68   -1.28   -3.38   -0.00   -1.33   -3.12    1.65   -0.08   -3.38   -0.75    3.45   -3.90   -3.23   -2.31   -2.31    0.11   -2.75   -3.57   10.34   -0.66   -2.78   -2.62    0.86   -4.64   -0.98   -4.04   -3.07   -0.72   -0.91   -2.73   -1.78    3.55   -3.43   -1.90   -1.10   -3.11   -1.17   -0.53   -3.20   -0.83    1.12   -3.73   -0.82    4.86   -3.65   -1.83   -1.29   -2.61   -0.26   -0.26   -3.58   -0.73   -0.16   -3.79   -2.88    4.48   -2.99   -0.42   -0.21   -2.79    0.15   -0.94   -3.30   -0.44    0.29   -3.26   -1.34   -0.98   -2.92   -1.10    0.07   -3.19    0.18    0.97   -3.16   -0.22    5.36   -4.50   -3.09   -1.05   -3.57   -1.07   -0.72   -2.93    0.07   -1.60   -3.06    4.25   -1.85   -2.90   -0.33   -1.29   -3.12   -0.83   -0.85   -3.40    2.38   -2.00   -3.13    0.27   -2.00   -3.22    2.19    0.55   -2.91   -2.52   -0.77   -4.33   -2.36   -1.21   -3.35    1.42   -0.87   -3.40    1.38   -1.13   -3.50   -1.04   -0.44   -3.38    1.33   -1.09   -3.25    1.40   -2.04   -3.40    2.18   -0.84   -3.48   -0.17   -1.47   -3.55    4.26   -1.81   -3.35    0.37   -2.32   -3.17    4.83   -2.64   -3.28    0.98   -2.88   -4.02    6.52   -2.19   -3.51   -0.41   -1.00   -3.43   -0.03   -1.11   -3.38    0.79   -1.02   -3.37    1.35   -1.16   -3.60   -0.92   -1.95   -4.00   13.72   -2.95   -3.66   -0.53   -0.75   -3.55    0.27   -0.84   -3.53    0.36   -1.92   -3.79    0.21   -2.18   -3.66    5.48   -1.67   -3.51    2.01   -1.87   -3.80    1.04   -0.83   -3.18    0.42   -1.88   -3.52    4.31   -0.33   -3.63   -0.11    6.49   -4.37   -3.69   -2.59   -3.52    1.50   -1.97   -3.52    6.77   -2.49   -3.12    0.16   -2.07   -3.55   -1.65   -1.77   -3.49    6.67   -1.90   -3.16    0.96   -2.49   -3.58    0.06   -2.40   -3.41   -0.54   -1.22   -3.09    1.94   -2.35   -3.50    1.34   -2.24   -3.35    2.33   -1.63   -3.52    0.01    3.00   -3.82   -2.69   -1.96   -3.05   -0.79   -1.84   -3.34    0.88   -2.36   -3.14   15.53   -4.49   -0.72   -0.44   -4.50   -4.38   -2.40   -3.18   -2.87   -2.32   -0.87   -0.01   -2.23   -1.12   -2.33   -1.40    1.79   -2.44   -1.37    2.38   -3.62   -2.80    0.55   -1.49   -2.30    1.19   -1.66   -2.37   -3.49   -2.06   -4.00   -3.80   -4.47   -4.42    5.92   -2.41   -0.15   -0.27   -2.88   -0.79   -0.17   -2.60    0.37   -0.63   -2.76   -0.85   -0.05   -2.65   -0.93    1.86   -3.45    2.04    2.49   -4.59   -4.44   -1.40   -2.90   -1.83   -0.28   -2.21   -0.77   -0.81   -2.23    0.11    1.57   -4.36   -1.49   -3.74   -3.15    2.62   -1.16   -2.16   -3.83    0.13   -4.57   -4.11   -2.48    0.96   -4.24   -4.29   -0.20   -3.85   -3.31   -2.80   -2.62   -2.28   -2.92   -2.75   -1.18   -1.91   -1.58   -1.00   -1.00   -1.00   -1.00   -1.00   -1.00   -1.00   -1.00   -1.00   -1.00   -1.00   -1.00   -1.00   -1.00   -1.00   -1.00   -1.00   -1.00   -1.00   -1.00   -1.00   -1.00   -1.00   -1.00   -1.00   -1.00   -1.00   -1.00   -1.00   -1.00   -1.00   -1.00   -1.00   -1.00   -1.00   -1.00   -1.00   -1.00   -1.00   -1.00   -1.00   -1.00   -1.00   -1.00   -1.00   -1.00   -1.00   -1.00   -1.00   -1.00   -1.00   -1.00   -1.00   -1.00   -1.00   -1.00   -1.00   -1.00   -1.00   -1.00   -1.00   -1.00   -1.00   -1.00   -1.00   -1.00   -1.00   -1.00   -1.00   -1.00   -1.00   -1.00   -1.00   -1.00   -1.00   -1.00   -1.00   -1.00   -1.00   -1.00   -1.00   -1.00   -1.00   -1.00   -1.00   -1.00   -1.00   -1.00   -1.00   -1.00   -1.00   -1.00   -1.00   -1.00   -1.00   -1.00   -1.00   -1.00   -1.00   -1.00   -1.00   -1.00   -1.00   -1.00
COR=  I=     2  J=4     -3.11   -4.31   -4.39   -1.90   -3.40   -2.67   -0.82   -0.66   -2.01    4.87    2.28   -4.24   -0.38   -3.94   -3.17    2.07   -1.72   -2.24   -1.00   -3.52   -2.99   22.28   -3.79   -2.09    3.40   -3.92   -2.47    2.00   -4.18   -4.42   35.02   -4.18   -2.92    0.22   -2.55    1.49   -0.82   -2.25   -0.66   -0.70   -2.21   -0.84   -2.01   -2.49    9.47   -2.09   -2.72    5.09   -2.03   -2.70   -0.66   -1.11   -2.44   -3.41   -3.84   -3.14   -3.56   -1.15   -3.37   -0.21   -1.82   -1.45    5.80   -4.00   -4.49   40.71   -4.63   -4.47   -2.20   -0.72   -3.16   -0.43   -0.55   -2.72    0.19    0.38   -1.11    0.35   -1.07   -2.86    4.34   -2.80   -3.26    4.70   -0.96   -2.61    1.09    0.12   -1.91   -1.08   -0.02   -2.15   -0.98    1.01   -2.30   -0.96   -0.46   -1.10    0.01   -1.78   -2.11   -0.58    1.10   -2.25   -2.54   -0.67   -3.69   -1.63   -1.48   -2.14    7.39   -4.15   -4.61   43.04   -1.97   -4.17   -1.83   -1.04   -2.77   -1.30   -1.45   -2.31   -2.93   12.15   -4.35   -4.19   -3.52   -3.89   -1.70    4.44   -0.51   -3.41    0.33   -3.26   -3.32    1.27   -2.81   -3.63   28.52   -4.39   -3.85    2.91   -2.64   -2.66    3.21   -1.66   -2.23    1.57   -1.96   -2.66   -2.02   -1.15   -3.08    6.93   -2.29   -2.59    2.92   -1.06   -1.69   -0.08   -0.51   -1.81    0.58   -0.26   -1.89    0.31   -0.71   -0.69    1.01   -1.44   -1.18    1.98   -2.90   -3.29   -1.18   -1.80   -1.10    1.06   -1.99   -2.34    0.83   -2.42    1.46    3.14   -4.24   -1.10   -4.53   -4.23   15.70   -1.95   -1.86   -0.73    0.41   -0.86   -2.37   -0.80    0.41   -1.33   -0.62    0.87   -1.32   -0.91    0.36   -1.33   -0.56   -1.16   -2.80    2.45   -1.61   -1.58   -0.15    0.61    1.24   -1.26   -0.53   -2.41   -1.97    3.61   -1.76   -1.16    0.34   -0.90   -0.54   -0.26    0.79   -0.83   -0.46   -0.54   -0.64   -0.67   -1.00   -1.06   -0.37   -1.29   -0.34   -1.08    0.50    1.28   -3.46   -2.37   -2.73   -2.90    0.42    0.16   -1.28   -1.84    0.20    1.40   -0.84   -0.56    0.51   -1.79   -0.57    1.13   -2.29   -1.14   -0.52   -1.98    1.43    0.41   -2.08    0.04   -0.47   -1.75   -0.29   -1.76   -0.63    7.14   -2.92   -2.77   -1.23   -1.47   -2.75    1.29    1.84   -2.86   -0.52    3.35   -2.89   -0.68    0.78   -2.66    0.36   -0.30   -2.47    1.08   -0.71   -2.09    2.18   -0.43   -2.87    1.13   -0.48   -2.60    2.02   -1.23   -2.30    0.41   -0.19   -2.21   -0.92    4.73   -3.29   -1.30   -2.16   -2.65   -0.67    0.57   -2.78   -0.42    1.32   -2.81    1.46   -0.41   -2.74    4.03   -0.02   -2.50    0.68    1.81   -2.39   -0.14   -0.55   -2.68   -0.23   -0.38   -2.74   -0.53    0.61   -3.19    0.94   -0.16   -2.48    2.29   -0.45   -3.42    3.34   -0.49   -3.13    1.91   -0.13   -2.78    0.25    0.87   -2.67   -0.68    0.32   -3.05    0.74   -0.43   -2.86    2.30    0.44   -1.94    1.43   -2.31   -3.99   -0.52   -2.27   -2.25    1.66    0.11   -2.81    1.33    0.09   -3.15   -2.16    7.41   -3.15   -1.89    0.14   -2.99   -0.89    4.79   -2.10   -1.06   -0.72   -2.33   -0.28    0.35   -3.27   -0.58    2.99   -2.91   -0.05    0.70   -2.68   -0.56    2.18   -2.60    0.52    0.46   -1.46    2.94   -1.74   -3.66    0.80   -1.19   -2.63    0.88   -0.89   -2.94    1.14   -0.02   -2.25   -3.12    3.11   -4.56   -4.47    3.84   -0.88   -4.10   -0.68   -2.72   -1.82    3.34   -1.71   -2.50    2.70   -2.09   -2.03   -0.12    2.61   -1.57   -2.20   -1.36   -3.09    1.38   -1.69   -3.07    6.76   -2.32   -3.17   19.40   -4.44   -4.44   10.04   -4.54   -4.42    0.96    6.00   -2.17   -0.86   -1.72   -2.08    1.29   -0.56   -1.37   -0.49   -1.14   -0.73   -0.57   -1.28   -1.17   -1.55    2.23   -3.56   -4.19   -4.33   -2.04   -3.36   -1.72   -1.59    1.83   -1.71   -1.95   -0.97    4.52   -1.03   -2.91    0.76   -4.09   -3.27   -2.16   -2.20   -2.48   13.14    2.15   -4.35   -4.61   40.44   -3.08   -4.22   -3.80   -0.71   -4.18   -1.73   -3.21   -2.54    0.10   -2.63   -2.83   -2.73   -2.25   -1.90   -1.57   -1.00   -1.00   -1.00   -1.00   -1.00   -1.00   -1.00   -1.00   -1.00   -1.00   -1.00   -1.00   -1.00   -1.00   -1.00   -1.00   -1.00   -1.00   -1.00   -1.00   -1.00   -1.00   -1.00   -1.00   -1.00   -1.00   -1.00   -1.00   -1.00   -1.00   -1.00   -1.00   -1.00   -1.00   -1.00   -1.00   -1.00   -1.00   -1.00   -1.00   -1.00   -1.00   -1.00   -1.00   -1.00   -1.00   -1.00   -1.00   -1.00   -1.00   -1.00   -1.00   -1.00   -1.00   -1.00   -1.00   -1.00   -1.00   -1.00   -1.00   -1.00   -1.00   -1.00   -1.00   -1.00   -1.00   -1.00   -1.00   -1.00   -1.00   -1.00   -1.00   -1.00   -1.00   -1.00   -1.00   -1.00   -1.00   -1.00   -1.00   -1.00   -1.00   -1.00   -1.00   -1.00   -1.00   -1.00   -1.00   -1.00   -1.00   -1.00   -1.00   -1.00   -1.00   -1.00   -1.00   -1.00   -1.00   -1.00   -1.00   -1.00   -1.00   -1.00   -1.00
COR=  I=     3  J=1     -3.12   -4.32   47.65   -4.43   -3.67    4.99   -0.95   -0.33   -1.31   -2.67   -3.26   -4.07   -2.52   -1.32   -2.52   -0.72    0.24   -2.26    3.50   -2.62   -2.97   -2.93   -2.19    1.01   -2.99   -3.55    5.92   -1.51    1.75   -4.21   -4.17   -3.63   -1.52    2.94   -1.11   -2.01    0.59   -1.15   -2.63    2.20   -1.69   -1.67   -0.21   -1.63   -2.61   -0.92   -1.30   -1.97    0.12   -2.52   -2.29    1.06   -3.69   -4.62   41.97   -3.98   -4.06   -0.37   -2.66    0.07   -0.77   -2.69   -1.46   -3.14   -3.65   -4.34   -4.54   -2.18   18.16   -3.52   -3.01    6.48   -1.64   -3.18   -2.31    2.42   -2.36   -1.98    0.57   -1.60   -1.42    1.39   -2.37   -2.43    1.99   -1.98   -2.11    2.02   -1.88   -1.59    3.58   -1.62   -2.19    3.21   -1.03   -1.79    0.52   -0.39   -2.36    2.32   -0.79   -2.54    4.67   -2.52   -3.71   -1.59   -2.90    0.05    4.56   -0.46   -2.84   -3.81   -3.46   -4.49   -4.05   -2.64    2.91   -1.68    1.58   -1.14   -0.71   -2.00   -1.18   -2.96   -4.37   -3.01   30.65   -4.23   -3.59   -1.67   -0.72   -3.27   -1.25    0.52   -2.10   -2.12    1.24   -2.13   -3.78   -3.60    3.81   -1.42   -2.85    2.21   -1.49   -0.87   -0.39   -2.97    6.37    0.15   -3.13   -1.56    0.86   -2.48   -0.43   -0.90   -2.42    1.32   -0.33   -2.78    1.28    0.53   -2.35    0.93    0.20   -3.22   -0.55   -0.09   -2.76   -1.10    1.56   -3.74   -3.46   27.75   -3.91   -2.39   -1.32   -2.63    5.31   -2.66   -3.17   -0.27    5.15   -3.77   -3.97   -4.09   -4.61    2.17   -1.29   -3.15   -1.28    1.11   -2.71   -2.15   10.06   -2.99   -1.46    1.41   -2.78   -0.46    1.56   -2.75   -1.27    0.86   -3.11   -2.02   12.53   -3.38   -2.01    0.97   -2.40   -1.78   -0.19   -3.38   -0.19    8.97   -3.70   -2.96    2.57   -2.30   -0.87    1.14   -2.55    0.01    1.51   -2.74   -0.90    1.62   -2.96   -0.97    3.73   -2.68   -0.47    2.06   -2.70   -1.24    5.12   -3.59   -3.44   -1.12   -4.08   -1.15    8.70   -3.11   -1.39    1.96   -2.82    0.04   -0.18   -2.93    3.27   -0.57   -3.05    1.70    1.75   -2.51   -0.22    0.33   -2.81    0.11   -0.64   -2.58    1.31    0.10   -3.10   -0.37    6.74   -4.10   -3.73    1.90   -3.82    2.83    1.71   -3.05   -0.37    0.34   -2.95    1.05    1.03   -2.99   -0.17    1.09   -2.98    1.55    0.16   -3.29    1.77   -0.34   -3.03    0.78    3.03   -3.22    0.58   -0.13   -2.95    2.38    0.19   -3.09    2.49   -1.33   -3.47   -0.76   -2.34   -3.01   13.51   -2.53   -3.52    1.34   -0.57   -2.71    0.84    1.19   -2.56    0.63   -0.17   -3.05   -0.62    2.13   -3.04   -0.06    0.52   -2.74    1.83   -2.25   -3.77    5.97   -0.56   -3.13    0.21    3.30   -3.47   -0.05    1.22   -3.00    0.01    1.82   -2.97    0.66   -1.15   -3.15    2.07   -0.83   -3.39    1.70   -0.02   -2.45    0.35    0.24   -3.03    0.54   -1.42   -3.37    0.72   -0.25   -3.56   -3.50   31.36   -4.26   -2.76    0.72   -2.87    0.08   -2.17   -3.40    7.37   -1.65   -3.15   -1.17   -0.86   -3.09    2.54   -1.37   -3.27   -0.40   -1.74   -3.07    8.40   -0.86   -3.12    2.12   -0.34   -3.08    0.18   -0.78   -2.85    0.78   -0.39   -2.90    1.96   -1.40   -3.01    2.67   -0.59   -3.73   -2.77   21.65   -3.76   -1.92    1.51   -2.31   -0.34   -0.42   -2.60    3.67   -2.68   -3.74   -3.43   -4.52   -2.83   -1.51   -4.31   -3.97    5.94   -1.77   -1.52   -1.29   -1.73    3.64   -2.08   -0.46   -1.21   -1.15    1.48   -2.35   -2.16    0.07   -2.56   -1.26    3.30   -1.75   -2.18   -0.68   -1.88   -4.14   -4.40   21.53   -4.12    0.65   -4.46   -3.83   -0.71   -2.80   -1.10    2.19   -2.35   -1.09   -0.15   -2.21    1.36    0.54   -2.35   -1.66    1.67   -2.44   -1.19   -0.39   -4.37   -4.52   43.79   -4.65   -3.71    6.41   -2.83   -1.95    1.20   -2.29   -1.51   -0.18   -3.02   -2.11   -3.48   -4.37   19.29   -1.13   -3.03   -0.21   -2.32   -3.99   -4.42   -3.73   -4.23   -4.30   -4.01   37.25   -4.29   -4.31   -2.19   -3.31    5.44   -0.66   -0.66   -0.23   -2.20   -2.20   10.97   -1.58   -1.00   -1.00   -1.00   -1.00   -1.00   -1.00   -1.00   -1.00   -1.00   -1.00   -1.00   -1.00   -1.00   -1.00   -1.00   -1.00   -1.00   -1.00   -1.00   -1.00   -1.00   -1.00   -1.00   -1.00   -1.00   -1.00   -1.00   -1.00   -1.00   -1.00   -1.00   -1.00   -1.00   -1.00   -1.00   -1.00   -1.00   -1.00   -1.00   -1.00   -1.00   -1.00   -1.00   -1.00   -1.00   -1.00   -1.00   -1.00   -1.00   -1.00   -1.00   -1.00   -1.00   -1.00   -1.00   -1.00   -1.00   -1.00   -1.00   -1.00   -1.00   -1.00   -1.00   -1.00   -1.00   -1.00   -1.00   -1.00   -1.00   -1.00   -1.00   -1.00   -1.00   -1.00   -1.00   -1.00   -1.00   -1.00   -1.00   -1.00   -1.00   -1.00   -1.00   -1.00   -1.00   -1.00   -1.00   -1.00   -1.00   -1.00   -1.00   -1.00   -1.00   -1.00   -1.00   -1.00   -1.00   -1.00   -1.00   -1.00   -1.00   -1.00   -1.00   -1.00
COR=  I=     3  J=2      8.04   -4.31   -4.23   -4.32   -3.68   -0.44   -2.02   -1.90    0.67   -2.73   -3.45   -4.11   -2.77   -3.87   -1.92   -2.59   -2.27   -2.32   -0.68   -1.52    4.73   -3.81   -3.27   -0.36   -3.61   -3.44    2.29   -3.35   -4.07    0.81   -4.39   -3.84    0.61   -1.01   -1.13   -2.47   -2.36   -0.84   -2.59   -1.49   -2.51   -1.55    0.67   -0.06   -3.40   -2.25    0.87   -2.52   -2.34   -2.09   -2.14   -1.15   -1.82   -4.33   -3.45   -4.30   -3.52   -1.80   -2.06   -1.73   -1.35   -1.77   -2.97   -4.09   28.86   -4.59   -4.56   -2.29   -0.11   -3.84   -2.76   -1.54   -2.57   -1.05   -2.38   -1.23   -2.09   -2.66   -2.02   -1.50   -2.33   -3.09   -0.67   -2.82   -2.15   -1.11   -2.12   -1.23   -2.34   -2.02   -1.45   -2.23   -2.39   -1.99   -2.55   -2.42   -1.10   -1.78   -2.76   -0.77   -0.74   -2.28   -2.15   -2.59   -3.28   -2.48   -3.50   -1.52   -1.20   -1.42   -3.39   -4.55   37.91   -4.65   -4.39   -3.95   -1.37   -2.76   -2.20   -2.31   -1.62   -2.53    0.34   -3.76   -4.44   -2.88   -2.74   -2.11   -1.89   -3.68   -2.75   -3.25   -1.48   -3.18   -1.76   -2.71   -2.05    4.52   -4.11   -4.05    3.49   -2.46   -3.03    1.16   -2.55   -1.87   -0.86   -3.37   -2.57   -2.85   -2.84   -2.59    2.60   -2.93   -2.07   -0.22   -2.54   -1.14   -2.10   -2.65   -1.45   -1.44   -3.07   -1.91   -1.25   -2.61    0.37   -0.43   -2.95   -1.35   -0.53   -3.46   -3.34   -2.27   -4.01   -1.22   -0.92   -2.79   -1.77   -1.51   -3.66    0.42   -0.93   -3.84   -4.10   -4.25   -4.65   21.42   -3.17   -3.82   -2.35   -1.09   -2.97   -2.57   -0.78   -3.15   -1.54   -1.66   -2.34   -1.65   -1.52   -2.71   -1.82   -0.87   -2.90   -2.84    1.23   -3.17   -2.12   -0.58   -2.31   -1.11   -1.40   -3.06   -1.34   -1.98   -2.57   -2.98   -1.21   -2.27   -1.32   -0.75   -2.37   -0.70   -1.67   -2.65   -1.75   -1.19   -2.96   -1.32   -1.47   -2.79   -1.92    0.05   -2.30   -0.06   -0.76   -3.40   -3.56   -2.60   -4.30    0.70    0.21   -3.28   -1.74   -0.78   -2.36   -0.66   -1.00   -2.89   -0.75   -1.85   -1.76   -1.82   -2.03   -2.72   -2.44    0.52   -2.88   -1.75   -1.55   -2.45   -1.00   -0.96   -3.03   -1.05    0.05   -3.76   -3.90   -0.62   -3.79    0.23   -0.02   -2.90   -2.31   -1.49   -1.51   -1.71   -2.21   -2.76   -2.00   -0.42   -2.91   -1.82   -0.25   -3.13   -0.12   -0.90   -3.20   -2.78   -0.08   -2.76   -1.74   -0.34   -2.88   -1.23   -0.81   -2.76   -0.46   -1.88   -2.93   -2.08   -2.51   -1.60   -2.15   -1.69   -3.25   -1.24   -1.98   -2.53   -1.56   -0.34   -2.91   -2.07    0.48   -2.91   -1.80   -0.59   -2.60   -1.82   -1.21   -2.54    0.68   -0.31   -3.66   -1.13   -2.09   -2.27   -2.19    0.04   -3.17   -2.04   -0.50   -3.05   -2.24    0.95   -3.21   -1.68   -0.22   -3.24   -1.46   -0.42   -2.50   -2.01   -1.71   -2.48   -1.80   -0.83   -2.77    0.73    0.86   -2.49   -1.14   -0.57   -2.98   -3.76   -2.14   -4.05   -2.64    1.90   -2.83   -1.16    0.20   -3.10   -2.09   -2.29   -1.06   -2.91   -2.60   -2.20   -0.82   -0.86   -2.11   -1.26   -2.19   -2.66   -1.54   -1.88   -2.34   -2.12   -1.68   -1.95   -2.42   -0.82   -2.42   -0.96   -1.66   -1.65   -1.73   -0.97   -2.16   -0.71   -1.23   -3.23   -3.64   -0.37   -3.31   -2.80   -1.22   -2.60   -2.13    0.91   -1.56   -1.57   -2.29   -2.71   -4.01   -4.51   -1.02   -3.25   -4.33   -3.39   -0.81   -2.44   -1.67   -2.63   -2.67   -0.06   -2.58   -1.60   -1.11   -0.41   -1.81   -2.78   -2.51   -1.97   -1.93   -2.05   -2.23    0.68   -2.88   -2.41    1.84   -4.26   -4.46    6.95   -4.21   -4.33   -1.81   -3.15   -2.87   -2.97   -1.14   -0.84   -2.10   -1.10   -1.12   -2.41   -1.07   -0.55   -2.16   -1.31   -0.76   -1.92   -1.34   -2.44   -4.04   -4.28   -3.47   -4.37   -3.31   -0.86   -2.21   -2.16   -1.71   -2.05    0.22   -2.44   -3.62   -2.25   -3.79   -4.23    0.24   -2.62   -3.35    3.46   -2.86   -3.94   -4.53   35.70   -4.63   -4.38   -3.94   -3.71   -4.35   -4.04   -3.13   -3.66   -1.67   -2.92   -3.01   -2.96   -2.73   -2.25   -1.90   -1.57   -1.00   -1.00   -1.00   -1.00   -1.00   -1.00   -1.00   -1.00   -1.00   -1.00   -1.00   -1.00   -1.00   -1.00   -1.00   -1.00   -1.00   -1.00   -1.00   -1.00   -1.00   -1.00   -1.00   -1.00   -1.00   -1.00   -1.00   -1.00   -1.00   -1.00   -1.00   -1.00   -1.00   -1.00   -1.00   -1.00   -1.00   -1.00   -1.00   -1.00   -1.00   -1.00   -1.00   -1.00   -1.00   -1.00   -1.00   -1.00   -1.00   -1.00   -1.00   -1.00   -1.00   -1.00   -1.00   -1.00   -1.00   -1.00   -1.00   -1.00   -1.00   -1.00   -1.00   -1.00   -1.00   -1.00   -1.00   -1.00   -1.00   -1.00   -1.00   -1.00   -1.00   -1.00   -1.00   -1.00   -1.00   -1.00   -1.00   -1.00   -1.00   -1.00   -1.00   -1.00   -1.00   -1.00   -1.00   -1.00   -1.00   -1.00   -1.00   -1.00   -1.00   -1.00   -1.00   -1.00   -1.00   -1.00   -1.00   -1.00   -1.00   -1.00   -1.00   -1.00
COR=  I=     3  J=3     -3.30    4.59   -4.49   -4.70   -3.28    1.03   -1.93   -2.11   -2.30   -0.73   -3.64   -1.95   -2.08   -4.33   -2.73   -2.69   -2.64   -1.37   -2.27   -2.45   -2.90   -3.48   -1.59    3.60   -3.42   -2.24    0.11   -3.65   -3.46   -4.59   -4.74   -3.98    6.49   -1.18   -2.72   -1.98   -2.62   -2.42   -0.12   -1.90   -2.99    0.26   -2.19   -3.13   -2.79   -2.26    0.02   -1.65   -2.91   -2.75   -0.54   -3.04   -3.70    4.53   -4.11   -4.56   -0.79   -1.97   -3.19   -1.80   -2.99   -1.73   -3.09    0.09   -3.80   -4.86   -3.32   28.25   -2.89   -4.18   -1.87   -1.97   -3.48   -3.33   -2.19   -2.57   -2.61   -0.65   -0.61   -1.67   -1.52   -3.58   -3.47   -2.03   -2.54   -2.40   -0.18   -1.72   -2.66    2.30   -2.58   -2.91   -0.55   -2.41   -3.01   -0.81   -2.07   -2.63   -1.00   -1.88   -3.01   -1.95   -3.49   -2.70    8.47   -3.39   -3.95    6.90   -1.20   -2.35   -3.92   -0.53   -4.01   -4.71   -4.45   -3.56   -2.22   -3.00   -2.97   -2.60   -3.05   -1.46    0.35   -4.43   -3.63   29.20   -3.69   -4.66   -3.60   -1.76   -2.72   -1.94   -0.74   -3.56   -3.24   -2.91   -1.01   -3.70   -4.31   -3.32   12.99   -3.03   -2.81   -0.88   -2.97   -2.14   -3.27   -1.98   -2.03   -3.45   -3.08    0.24   -1.23   -1.68   -2.32   -2.58   -1.46   -1.33   -2.85   -0.39   -0.04   -2.96   -1.54   -0.91   -2.80   -1.59   -0.79   -2.58   -2.04    0.70   -2.60   -2.79    7.33   -3.47   -3.73   -2.04   -2.67   -0.28   -2.99   -4.13   -2.72    4.99   -2.79   -3.27    2.63   -4.74   -3.33    3.28   -4.09   -3.53   -0.73   -3.13   -2.77    0.70   -2.21   -2.79   -0.39   -2.77   -1.96   -0.79   -3.06   -2.72   -0.25   -2.83   -2.49    3.42   -2.56   -3.09   -1.85   -2.65   -1.93   -0.07   -3.35   -2.47    2.46   -3.58   -3.55   -1.44   -2.38   -2.02   -0.31   -2.80   -2.19    0.54   -2.89   -2.31    1.33   -2.94   -2.14    1.07   -3.00   -2.55    0.03   -2.90   -2.47   -0.97   -3.61   -2.78    8.22   -4.26   -4.25    6.12   -3.01   -3.34   -1.05   -2.80   -2.00   -1.64   -3.15   -0.46   -0.67   -3.20   -0.96   -0.65   -3.15   -2.35   -1.04   -3.11   -1.38   -1.60   -3.47   -0.07   -0.89   -3.52   -1.81    2.71   -3.32   -3.76   -0.54   -2.78   -3.21    1.81   -3.33   -2.08   -2.07   -2.90   -0.85   -0.82   -3.37   -1.61   -1.10   -2.57   -1.26   -0.66   -2.95   -0.42   -1.16   -3.53   -1.99   -0.32   -2.94   -1.63   -1.60   -2.73   -1.24   -0.03   -3.09   -1.55   -1.98   -3.56   -1.09   -2.95   -3.73    9.04   -2.10   -3.72   -0.89   -1.33   -3.54   -0.86   -0.79   -2.58   -1.13   -1.24   -2.97   -2.17   -1.58   -2.87   -0.94   -1.00   -2.98   -0.89   -2.52   -3.72   -1.17   -0.25   -3.51   -0.89    0.18   -3.30   -2.05   -1.28   -2.64   -1.13    0.50   -3.14   -1.94   -1.96   -3.51   -0.52   -0.89   -3.37   -0.58   -1.07   -2.77   -0.38   -0.88   -3.00   -0.17   -1.92   -3.63   -1.96   -0.45   -3.32   -2.11    8.20   -3.38   -4.15   -2.88   -2.56   -1.74   -2.18   -3.44   -0.57   -1.60   -3.24    0.18   -1.95   -3.61   -0.73   -2.27   -3.76   -1.84   -2.46   -3.39    3.98   -0.81   -3.79   -1.72   -1.33   -3.36   -2.49   -2.19   -2.90    2.31   -1.29   -3.55   -0.76   -1.84   -3.26   -1.24   -1.15   -3.29   -2.43    4.85   -2.98   -3.46   -2.35   -2.40   -1.72   -1.58   -3.01   -1.57   -3.41   -3.54    3.13   -4.67   -3.84   29.33   -3.84   -4.65   -3.41   -1.45   -3.84   -3.13   -3.28   -1.27   -2.04   -2.73   -2.57   -1.83   -1.75   -2.99   -2.62    7.04   -2.48   -3.53   -0.62   -2.24   -2.68   -2.60   -1.29   -1.22   -4.55   -2.65   -0.97   -4.12   -4.64   -4.57   -4.17   -3.82   -2.43    4.30   -2.04   -2.18   -0.60   -2.66   -1.74    0.81   -2.57   -2.73   -1.62   -2.57   -2.76   -0.43   -4.14   -1.76   31.54   -4.51   -4.81   -2.10   -2.36   -3.26   -1.43   -2.59   -2.41   -2.12   -3.46   -1.62    9.74   -4.25   -3.42    0.37   -3.79   -1.53    0.43   -3.24   -4.33   -2.38   -4.02   -4.82   -3.82   12.19   -4.32   -4.64   -1.97   -3.30   -3.55   -1.55   -3.03   -3.11   -3.02   -2.96   -1.15   -1.98   -1.62   -1.00   -1.00   -1.00   -1.00   -1.00   -1.00   -1.00   -1.00   -1.00   -1.00   -1.00   -1.00   -1.00   -1.00   -1.00   -1.00   -1.00   -1.00   -1.00   -1.00   -1.00   -1.00   -1.00   -1.00   -1.00   -1.00   -1.00   -1.00   -1.00   -1.00   -1.00   -1.00   -1.00   -1.00   -1.00   -1.00   -1.00   -1.00   -1.00   -1.00   -1.00   -1.00   -1.00   -1.00   -1.00   -1.00   -1.00   -1.00   -1.00   -1.00   -1.00   -1.00   -1.00   -1.00   -1.00   -1.00   -1.00   -1.00   -1.00   -1.00   -1.00   -1.00   -1.00   -1.00   -1.00   -1.00   -1.00   -1.00   -1.00   -1.00   -1.00   -1.00   -1.00   -1.00   -1.00   -1.00   -1.00   -1.00   -1.00   -1.00   -1.00   -1.00   -1.00   -1.00   -1.00   -1.00   -1.00   -1.00   -1.00   -1.00   -1.00   -1.00   -1.00   -1.00   -1.00   -1.00   -1.00   -1.00   -1.00   -1.00   -1.00   -1.00   -1.00   -1.00
COR=  I=     3  J=4     -3.28   -4.57   -4.51   -1.50   -3.87    1.75   -1.78   -1.75   -2.82   -1.84   11.59   -4.67   31.25   -4.39   -3.75   -1.31   -1.61   -2.70    1.35   -3.02   -3.55   -0.75   -3.58    0.81   10.06   -4.03    9.93   -0.67   -4.45   -4.44   -0.68   -4.29   -0.26    3.53   -2.61   -0.65   -1.40   -0.90   -2.05    8.37   -2.84    0.10   -0.54   -3.18   -0.85   -0.70   -2.11    2.76   -0.65   -2.51   -1.84    2.56   -2.47   -4.41   -3.45   -3.16   -4.02   18.62   -3.90   -0.90   -2.18   -2.93    6.31   -3.78   -4.38   -0.21   -4.88   -1.98    7.92   -2.23   -3.38    2.21   -0.18   -2.93   -2.31   -0.87   -1.54   -1.79    7.14   -3.00    7.33   -2.89   -3.02   -1.94   -0.16   -2.57   -1.53    2.94   -2.17   -0.90    3.19   -2.52   -2.22    3.30   -2.84   -1.31    1.41   -1.35   -1.27    0.65   -2.43   -2.97   -1.66   -3.24   -3.87   26.59   -4.44    0.30   -1.53   -2.86    5.24   -4.36   -4.35   -0.82   -0.80   -4.06    2.76   -2.09   -1.66   -1.77   -1.21   -2.29   -2.86   13.35   -4.86   -3.04   -1.09   -4.16   -4.02   -2.78   11.33   -4.15   19.89   -3.60   -3.45   -1.96   -2.28   -3.72    0.51   -4.21   -1.68   12.16   -3.38   -1.59    1.33   -1.65   -0.84   -1.34   -1.66   -2.58   -2.73    0.30   -1.45    1.01   -0.83   -2.46   -0.86    1.57   -1.13   -1.21    0.42   -0.12   -1.87    0.25    0.35   -1.46   -0.37   -1.41   -1.35   -0.50    2.93   -1.03   -3.06   -2.06   -2.71    0.56   -0.79   -0.60   -1.80   -2.85   -2.98   -2.00    0.76   -0.36   -4.67   39.81   -4.91    0.29   -0.91   -3.12   -0.90    1.28   -2.12   -2.25    0.11   -2.50   -1.10    1.48   -2.58   -0.29   -0.69   -2.58   -0.44    2.60   -2.35   -1.70   -0.64   -1.81   -1.59    0.68   -1.61   -0.55    5.08   -2.43    1.53   -0.93   -2.99   -1.77    1.28   -2.28    0.40   -0.39   -2.02   -0.25    0.67   -2.29   -0.85    4.73   -2.65    0.25   -0.11   -2.23   -1.51   -0.41   -2.53   -1.87   -2.45   -2.51   -4.42   33.06   -4.47   -1.99   -0.25   -2.90   -1.45   -0.96   -2.54   -0.96   -1.83   -2.91    3.90   -1.24   -1.81    0.40   -1.93   -2.46   -0.63   -0.31   -2.14    4.47   -1.55   -1.53    1.52   -1.41   -2.48   -1.76   -2.20    0.39   -3.88   23.91   -3.96   -0.77   -2.70   -2.73    2.10   -1.96   -2.12    2.53   -1.97   -2.40    0.78   -1.17   -1.79    1.54   -0.69   -1.61    1.86   -1.73   -1.30    0.42   -2.12   -1.29   -0.58   -1.51   -1.87    1.68   -0.18   -1.98    0.09   -1.70   -3.07   10.50   -3.23   -0.38   -0.38   -2.40   -3.13    9.16   -2.47   -1.92    0.70   -2.03   -1.19   -0.15   -2.03   -0.61   -0.53   -1.35   -2.30    4.15   -1.18   -2.11    0.23   -2.66   -2.94    6.31   -2.37   -1.18    1.03   -2.21   -1.34    0.38   -1.07   -1.26    1.84   -0.91   -1.08    0.15   -1.92   -2.02    3.26   -1.11   -1.86    3.53   -2.14   -1.73    3.61   -1.26   -0.28    0.03   -2.30   -1.75    1.09   -0.00   -0.43   -2.52   -3.00   -2.27   -2.93    0.10   -1.39    2.65   -2.13   -2.33    1.51   -2.15   -2.57    8.17   -2.43   -2.07   -0.06   -3.02   -2.59    6.07   -2.35   -1.57    3.26   -1.44   -1.87    1.06   -2.22   -1.69   -0.88   -1.90   -1.77    7.02   -2.29   -2.41    2.39   -2.10   -2.16    1.18   -1.69   -0.24   -2.28   -1.18   -1.77   -1.65   -1.73   -1.21   -0.00   -1.99   -2.86   -2.58   -3.42   -4.52   31.13   -4.97   -4.04   27.72   -1.79   -4.60   10.33   -3.29   -2.78   -1.28   -2.08   -1.89    0.17   -2.28   -1.77   -2.03    0.48   -2.60   -2.64   18.18   -3.96   -1.88   -1.71   -3.09    0.47   -1.97   -2.31    7.67   -4.69   -1.45    1.56   -4.55   -4.63   -4.14    0.23   -3.40    0.70    3.41   -2.24    0.34    0.41   -2.71    0.85    1.21   -1.65   -0.54   -0.68   -2.44   -2.08    7.41   -4.09   -4.41   -3.63   -2.45   -3.65    3.17   -2.81    0.28   -1.39   -1.76   -2.29   -0.27   -2.95   -2.73   27.74   -4.76    2.17   -2.86   -3.26   -2.14    4.03    2.38   -4.67   -4.17   -0.27   -2.58   -4.24   -3.08   -1.85   -4.47   30.39   -3.84   -1.41   -1.21   -3.22   -2.97   -2.91   -2.25   -1.98   -1.62   -1.00   -1.00   -1.00   -1.00   -1.00   -1.00   -1.00   -1.00   -1.00   -1.00   -1.00   -1.00   -1.00   -1.00   -1.00   -1.00   -1.00   -1.00   -1.00   -1.00   -1.00   -1.00   -1.00   -1.00   -1.00   -1.00   -1.00   -1.00   -1.00   -1.00   -1.00   -1.00   -1.00   -1.00   -1.00   -1.00   -1.00   -1.00   -1.00   -1.00   -1.00   -1.00   -1.00   -1.00   -1.00   -1.00   -1.00   -1.00   -1.00   -1.00   -1.00   -1.00   -1.00   -1.00   -1.00   -1.00   -1.00   -1.00   -1.00   -1.00   -1.00   -1.00   -1.00   -1.00   -1.00   -1.00   -1.00   -1.00   -1.00   -1.00   -1.00   -1.00   -1.00   -1.00   -1.00   -1.00   -1.00   -1.00   -1.00   -1.00   -1.00   -1.00   -1.00   -1.00   -1.00   -1.00   -1.00   -1.00   -1.00   -1.00   -1.00   -1.00   -1.00   -1.00   -1.00   -1.00   -1.00   -1.00   -1.00   -1.00   -1.00   -1.00   -1.00   -1.00
COR=  I=     4  J=1     -3.10   -4.29   -3.82   -4.40    2.75   -0.78   -2.01   -0.74   -1.86   -3.17   -3.36   -3.65   -4.34   22.11   -3.17   -2.77   -0.61   -1.89   -2.02   -2.27   -3.72   -3.55    2.08   -3.10   -3.62   -1.61   -3.15   -0.63   16.37   -4.56   -4.39    4.00   -2.76   -2.33   -0.08   -2.19    0.74   -1.75   -2.28   -1.91    0.70   -2.61   -1.46   -1.92   -3.01    1.64   -1.59   -3.32    6.15   -1.06   -2.94   -0.43   -2.67   -4.17   -2.08   -3.76   -2.48   -3.20    2.02   -2.16   -0.88   -2.29   -3.23   -1.59   -4.17   -4.51   -2.65   -3.65   -2.90   -1.33    1.96   -2.22   -0.72   -0.81   -2.74   -1.30   -1.23   -3.05   -2.10   -1.40   -3.44   13.98   -3.30   -3.25    0.77   -1.30   -3.59   -1.25   -0.21   -2.92   -1.09   -0.19   -2.50   -1.24    1.99   -2.82   -1.51   -0.23   -1.74   -0.26   -0.30   -2.86   -0.20   -1.52   -3.91   -3.37    0.94   -2.94   -1.21   -1.82   -3.74   -2.99   -4.50   -4.51   -0.46    8.91   -3.14   -0.93    1.06   -1.79   -1.14   -0.86   -3.54   -3.77   -3.61   -4.35   -0.28   -3.82   -2.40   -3.35   -2.43   -3.11   -3.86   15.77   -2.97   -2.38   -0.78   -3.67   -3.93   -1.36   -3.41   -3.74    2.86   -0.44   -3.09    1.80   -1.53   -2.85    3.97   -0.51   -3.01   -2.02   -1.29   -3.35    2.60   -1.64   -2.80   -0.58    1.25   -3.05   -0.29   -0.35   -2.81   -0.94   -0.55   -2.45   -1.33   -0.76   -2.80   -0.88   -0.86   -3.10   -2.03   -1.10   -3.67    1.86   -1.05   -2.14    3.11   -2.63   -2.66   -1.41   -2.31   -3.08   -4.08   -4.50   -2.94   -4.05   -2.72    2.86   -0.00   -0.91   -2.27   -1.82   -1.10   -2.63   -0.85   -0.18   -1.40   -1.48    1.12   -2.07   -1.82   -0.35   -1.95   -2.58   -1.75   -2.92    0.45   -1.03   -2.38   -2.40   -0.80   -1.64   -1.98    3.30   -3.23   -2.15   -0.19   -1.93   -1.21   -0.17   -2.16   -2.14   -0.60   -1.97   -1.79   -0.56   -1.75   -1.20    0.48   -2.29   -1.16   -0.57   -2.20   -1.20   -0.64   -3.18   -3.78   -3.89    1.07   -1.75   -1.25   -2.52    0.23   -0.78   -2.57   -1.21   -1.08   -2.97   -1.52    1.27   -2.86   -1.34    3.21   -2.51   -1.50   -1.04   -2.68   -1.74    1.77   -2.44   -1.67   -0.25   -2.51   -0.62   -1.32   -3.83   -2.91   -3.01   -1.15    0.05   -0.54   -3.06   -1.28    0.56   -3.47   -1.72    4.80   -3.03   -1.33    0.54   -2.94   -0.96    0.12   -3.18   -0.80   -0.52   -3.44   -0.04    1.42   -3.36    0.36   -0.23   -3.27   -0.92   -0.19   -3.05   -0.52    0.19   -3.46   -2.23    0.95   -3.58    0.37   -1.94   -3.21   -2.48    3.77   -2.97   -1.58    0.44   -3.55    0.61   -0.08   -3.23    0.12    0.47   -3.64   -1.61    2.41   -3.35   -0.98   -1.13   -3.85   -2.17    1.79   -3.49   -0.88    1.49   -3.76   -0.18    0.33   -3.61   -0.83    0.58   -3.49    1.79   -0.85   -3.53   -1.56    0.87   -3.29   -1.24    2.07   -3.43   -1.91    1.60   -3.32   -1.07   -0.78   -3.51   -1.24    0.77   -3.68   -3.14   -0.50   -4.27    3.00   -0.59   -3.03   -0.45   -1.34   -3.29   -0.20    0.37   -3.66   -2.63    5.82   -2.90   -0.50   -1.04   -3.47   -2.38    1.91   -3.31   -1.28    0.01   -2.38   -0.02    1.72   -3.18   -1.02   -0.88   -3.47   -2.01    2.25   -3.19   -1.82    0.06   -3.07   -1.47    0.96   -3.31   -2.33   -0.46   -3.65    3.51    1.19   -2.98   -0.53   -0.40   -3.02    0.67   -2.37   -4.10   -4.31   -3.19   -4.50   -4.47   -2.17    0.83   -3.51    3.45   -1.28   -2.53    0.26   -1.01   -2.81    1.37   -1.67   -2.75   -1.05   -1.66   -3.22   -2.66    0.82   -2.31    0.15   -2.24   -3.27    3.27   -3.06   -4.07   -2.37   -2.80   -4.19   35.24   -4.48   -4.22   -2.05   -1.09   -3.16    0.49   -1.17   -2.43   -0.07   -1.70   -2.43    0.15   -2.12   -1.94    0.09   -1.87   -2.50   -1.31   -3.54   -4.54   -1.99   -4.42    2.94   -1.52   -1.31   -1.63    1.45   -1.45   -2.07   -1.67   -1.38   -3.18   -3.62   -2.90   -1.45   -1.04   -1.60   -2.90   -3.60   -3.62   -3.47   -4.48   -4.49   -1.34   -2.15   -2.29   -4.22   -3.05   -3.68    2.48    1.15   -1.01    5.82   -0.81   -2.15   -2.24   -1.04   -1.57   -1.00   -1.00   -1.00   -1.00   -1.00   -1.00   -1.00   -1.00   -1.00   -1.00   -1.00   -1.00   -1.00   -1.00   -1.00   -1.00   -1.00   -1.00   -1.00   -1.00   -1.00   -1.00   -1.00   -1.00   -1.00   -1.00   -1.00   -1.00   -1.00   -1.00   -1.00   -1.00   -1.00   -1.00   -1.00   -1.00   -1.00   -1.00   -1.00   -1.00   -1.00   -1.00   -1.00   -1.00   -1.00   -1.00   -1.00   -1.00   -1.00   -1.00   -1.00   -1.00   -1.00   -1.00   -1.00   -1.00   -1.00   -1.00   -1.00   -1.00   -1.00   -1.00   -1.00   -1.00   -1.00   -1.00   -1.00   -1.00   -1.00   -1.00   -1.00   -1.00   -1.00   -1.00   -1.00   -1.00   -1.00   -1.00   -1.00   -1.00   -1.00   -1.00   -1.00   -1.00   -1.00   -1.00   -1.00   -1.00   -1.00   -1.00   -1.00   -1.00   -1.00   -1.00   -1.00   -1.00   -1.00   -1.00   -1.00   -1.00   -1.00   -1.00   -1.00   -1.00
COR=  I=     4  J=2      5.47   -4.28   -4.36   -4.37    1.07   -1.10   -1.65   -1.41    1.52   -2.97   -3.55   -3.00   -4.32    1.69   -1.39   -2.70   -1.28   -0.74   -2.14    1.36    0.06   -3.72    1.35   -2.37   -3.64   -1.16   -2.60   -0.81   -3.00   -1.51   -4.44    1.48   -1.59   -2.62    1.94   -1.68   -1.93    0.08   -2.39   -2.64    0.56   -0.76    0.83    0.12   -3.15   -1.02   -0.41   -2.07   -0.44   -0.02   -2.54   -2.01    1.28   -4.18   -4.38   -4.06   -2.31   -3.20    7.70   -2.39   -0.97   -1.21   -2.87   -1.49    0.24   -4.55   -3.72   -3.72   -3.57   -1.87   -0.26   -2.97   -1.66    6.74   -1.95   -2.65   -0.88   -2.20   -2.56    1.80   -2.59   -2.26   -0.99   -2.99   -2.19   -0.04   -1.99   -1.90   -1.00   -1.49   -1.80    1.09   -0.99   -2.30   -1.07   -1.45   -1.13   -0.08   -2.04   -1.46    0.04   -1.36   -2.54   -2.10   -3.36   -3.53    2.42   -2.29   -1.40   -0.44   -2.83   -3.53   -0.26   -4.56   -2.44    4.50   -3.09   -1.85   -1.32   -1.73   -0.98   -1.19   -1.20   -3.79   -3.18   -3.74   -3.86    1.35   -0.23   -3.78   -2.89   -2.06   -3.20   -0.65    0.14   -2.51   -0.68    1.44   -4.15   -1.91   -2.90   -3.22    1.11   -0.90   -2.48   -0.39    0.01   -1.16   -2.44   -2.73   -2.39   -2.29    0.02   -2.28   -0.24    1.48   -2.74   -1.93   -1.14   -1.52   -1.68   -0.30   -1.20   -1.18   -0.66   -0.70   -0.47   -0.56   -1.82   -2.12   -1.42   -1.20   -2.60   -3.44   -3.21    0.31    0.85   -1.89   -1.46   -0.20   -2.73   -1.68   -2.49   -3.02   -3.83   -4.44   -2.11   -2.00   -2.79   -0.26   -0.14   -1.21    0.51   -1.78   -2.14   -1.72   -1.02   -1.29   -0.47   -1.53   -1.39   -0.88   -2.37   -1.02    0.59   -2.92   -1.51   -2.27    0.59   -0.59   -1.27   -1.55   -1.13    0.08   -2.56   -1.93   -0.58   -2.45   -1.36   -0.74   -1.81   -1.23   -1.03   -1.44   -1.61   -0.84   -1.55   -1.95   -0.30   -0.80   -1.29   -1.14   -1.54   -1.33   -0.52   -0.34   -2.09   -2.17   -3.77   -4.04    2.06   -0.28   -2.83   -1.67   -0.39   -0.71   -1.54   -1.38   -0.54   -1.61   -2.81   -0.41   -0.58   -1.29   -1.26   -1.97   -2.28   -0.73   -1.66   -2.17    0.65   -1.42   -1.86    0.23   -1.85   -1.77   -1.10   -3.53   -3.17   -3.39    3.16   -1.75   -0.80   -2.05   -2.20    0.50   -1.27   -2.66   -0.22   -1.28   -2.36   -0.92   -1.58   -2.39   -0.22   -1.49   -1.23    0.43   -1.65   -2.14   -1.29   -1.92   -1.60   -0.31   -2.23   -2.11   -0.67   -0.31   -1.41    0.11   -1.63   -3.12    0.20   -2.46   -2.87   -0.99   -1.94   -3.08    0.45    0.40   -2.66   -0.15   -1.46   -2.07    0.34   -2.19   -1.97   -0.45   -1.84   -2.15   -0.61   -0.41   -1.08    0.72   -2.57   -3.13   -0.08   -0.53   -2.56   -0.83   -1.43   -2.04    0.13   -2.34   -2.29    0.15   -1.55   -1.50    0.41   -1.84   -2.61   -0.23   -1.41   -2.64   -0.69   -1.76   -2.66    0.23   -1.76   -0.85   -0.19   -1.90   -2.11   -0.80   -1.21   -3.83   -2.98   -3.47    0.94   -0.67   -1.49   -2.10    3.18   -2.02   -2.67   -1.61   -1.18   -3.39   -0.95    2.42   -2.34    0.51   -2.76   -3.08   -0.09   -2.52   -2.95   -0.59   -0.16   -2.59   -0.67   -1.02   -2.44   -0.88   -1.85   -2.62    1.52   -1.08   -2.83    0.36   -1.06   -1.90    0.13   -1.82   -3.46   -2.66   -2.48   -0.34   -0.76   -2.04   -2.25    1.17   -1.25   -2.66   -0.31   -3.59   -4.27   -3.71   -4.25   -4.33   -2.62    3.57   -3.64    1.96   -0.95   -2.54   -1.24   -1.38   -2.33    0.71   -0.98   -1.73   -2.06   -1.31   -3.04   -3.45    9.67   -2.56   -1.96   -0.18   -3.03   -0.76    1.33   -3.99   -2.90   -3.15   -4.03   -3.81   -0.45   -2.87   -3.20   -1.14   -2.48   -0.84    0.45   -1.62   -1.56   -0.77   -1.92   -1.61   -0.14   -0.47   -0.82   -0.88   -2.36   -2.95   -2.37   -4.45   -4.42   -3.85    2.47   -2.70    0.40   -1.94   -1.28   -0.40   -0.39   -2.46   -1.37   -3.20   -3.93   -1.94   -3.66   -0.66   -2.03   -0.07   -2.98   -3.28   -3.79    0.24   -4.51   -1.75   -2.61   -4.15   -4.03   -2.69   -3.56   -1.34    1.80   -1.84   -2.72   -2.98   -2.75   -2.23   -1.90   -1.57   -1.00   -1.00   -1.00   -1.00   -1.00   -1.00   -1.00   -1.00   -1.00   -1.00   -1.00   -1.00   -1.00   -1.00   -1.00   -1.00   -1.00   -1.00   -1.00   -1.00   -1.00   -1.00   -1.00   -1.00   -1.00   -1.00   -1.00   -1.00   -1.00   -1.00   -1.00   -1.00   -1.00   -1.00   -1.00   -1.00   -1.00   -1.00   -1.00   -1.00   -1.00   -1.00   -1.00   -1.00   -1.00   -1.00   -1.00   -1.00   -1.00   -1.00   -1.00   -1.00   -1.00   -1.00   -1.00   -1.00   -1.00   -1.00   -1.00   -1.00   -1.00   -1.00   -1.00   -1.00   -1.00   -1.00   -1.00   -1.00   -1.00   -1.00   -1.00   -1.00   -1.00   -1.00   -1.00   -1.00   -1.00   -1.00   -1.00   -1.00   -1.00   -1.00   -1.00   -1.00   -1.00   -1.00   -1.00   -1.00   -1.00   -1.00   -1.00   -1.00   -1.00   -1.00   -1.00   -1.00   -1.00   -1.00   -1.00   -1.00   -1.00   -1.00   -1.00   -1.00
COR=  I=     4  J=3     -3.28    2.11   -4.65   -4.68   15.67   -2.40   -1.58   -2.04   -2.16   -1.11   -3.76   33.39   -4.78    0.30   -3.24   -2.62   -1.84    0.35   -2.86   -1.02   -3.23   -3.77   10.13   -1.83   -3.91   25.73   -3.98   -1.51   -3.52   -4.55   -4.72   15.60    0.25   -2.41   -0.68   -1.87    0.53   -1.85    1.89   -2.56    3.36   -1.31   -1.75   -2.22   -2.28    3.52    0.06   -2.10   -1.28   -1.24   -0.76   -2.74   -1.37    5.95   -4.56   -4.42   11.89   -3.71    3.03   -2.55   -2.66   -0.97   -3.08   14.16   -4.45   -4.91   32.51   -1.06   -4.05   -2.51    9.55   -2.59   -2.48   -1.20   -1.51   -2.27   -1.68    3.11   -1.90    6.16   -2.40    0.02   -2.23   -2.03   -1.43   -0.19    0.01   -2.01    2.56    1.19   -2.25   -0.03    0.99   -2.24    0.26   -0.67   -1.41   -0.95    1.08   -1.06   -2.05   -1.23   -2.78   -0.39    3.62   -4.28   16.38   -2.21   -2.17   -1.50   -3.56   25.51   -4.75   -4.77   -2.49   10.87   -3.35   -0.96   -1.30   -2.03   -2.67   -2.02   -0.66   -4.73   34.52   -0.78   -4.51   -3.92   -2.95   -1.75   -3.67   22.51   -3.76   -0.45   -3.07   -2.97   -1.96   -3.43   -4.66   27.68   -2.16   -3.57    7.53   -1.10   -2.35    0.91   -1.74    0.03   -1.77   -2.75   -1.84   -0.77   -0.36   -1.80    0.91   -0.73   -0.86   -0.61   -0.32    0.10   -0.30   -1.49   -0.09    0.37   -1.03    1.08   -0.72   -1.41   -0.69    1.89   -2.43    1.19    9.01   -3.98   -2.89    0.95    0.35   -0.43   -2.69   -3.09   -2.06   -0.94   -3.44   -2.85   26.07   -4.93   34.79   -4.46   -3.88   -0.04    0.90   -2.71   -1.33    3.39   -2.90   -1.85    1.40   -1.61    0.65   -0.96   -1.93   -0.53   -0.09   -2.09    0.77    2.12   -2.25   -2.48    3.51   -1.16   -0.89    1.56   -1.79    5.89    1.12   -2.80   -2.48   -0.34   -1.19    0.45   -0.58   -1.17    1.05   -0.43   -1.66    0.72    1.98   -2.10    3.08    0.69   -1.98   -0.59   -0.09   -2.02   -0.66   -0.76   -3.01   -1.81   11.27   -4.53   14.40    2.29   -3.30   -1.22    1.23   -1.91   -1.01   -0.98   -1.03    1.95   -1.68   -0.30    1.24   -1.38   -2.06   -1.40   -0.68   -1.32    1.08   -0.94    1.57    0.63   -0.92   -1.87   -0.49   -1.05   -3.15   -3.87   26.38   -4.28   11.00   -2.12   -2.59   -2.22   -0.69    0.51    0.54   -1.68   -0.88   -0.20   -0.10   -1.32    0.28   -0.52   -1.15    1.46   -1.22   -1.02   -1.10    1.11   -1.05   -1.46   -0.01   -1.30    0.01   -0.04   -1.36    1.77   -1.82   -2.28    0.09   -3.03   12.17   -0.50   -2.40   -3.14    2.62   -2.27    0.27    0.54   -0.69   -0.22   -0.85   -0.51   -0.91   -1.76    1.87   -1.07    0.44   -0.14    0.36    2.05   -1.71   -1.74    0.03   -2.37    0.28    0.05    0.06   -1.44   -1.32    1.06   -1.20    0.74    1.86   -0.30   -0.39    0.03   -0.78   -0.76   -0.53   -0.16    1.72   -1.02    0.46    0.35   -1.31    1.16   -0.01   -0.28   -1.16   -0.75   -0.90   -0.79    0.92    7.11   -3.78   -3.74    8.39   -1.25   -0.44   -1.21   -0.62    0.09   -2.07   -0.35    0.51   -2.80    1.44    1.26   -2.42   -1.64   -1.48   -2.77    5.04    3.79   -2.14   -0.92    2.01   -1.57   -1.22   -2.14   -0.76    0.55    0.74   -1.93    1.18    0.38   -1.36   -0.58    0.94   -1.66   -1.27   -0.85    8.90   -3.14   -2.85    3.10   -0.86   -1.69   -0.60   -1.37   -1.93   -2.92   -2.57    1.92   -4.72   37.27   -1.01   -4.77   -3.38   22.34   -4.13   -0.89   -2.22   -2.07    0.19   -1.70   -2.45    0.84   -0.95   -1.64   -2.28    3.43    3.43   -3.27    2.85   -1.28   -1.78   -2.02   -2.93    0.35   -0.98   -4.61   34.52   -4.17   -4.33   -3.83   -4.53   -4.31   -3.08    4.78   -0.37   -1.99    0.65   -0.90   -1.57    3.15   -0.62   -1.91   -0.60    0.69   -2.18   -1.19   -0.29   -3.38   15.84    0.45   -4.79   -4.68   13.13   -3.21   -1.34   -1.75   -1.05   -1.80   -1.89   -2.98    3.48    3.65   -4.76   32.44   -4.36   -3.29   -1.28   -2.37   -3.18   -4.25   35.45   -4.90   -4.89    8.53   13.18   -4.67   -4.50   27.82   -4.06   13.64   -2.11   -2.85   -2.70   -3.15   -2.81   -1.57   -1.98   -1.62   -1.00   -1.00   -1.00   -1.00   -1.00   -1.00   -1.00   -1.00   -1.00   -1.00   -1.00   -1.00   -1.00   -1.00   -1.00   -1.00   -1.00   -1.00   -1.00   -1.00   -1.00   -1.00   -1.00   -1.00   -1.00   -1.00   -1.00   -1.00   -1.00   -1.00   -1.00   -1.00   -1.00   -1.00   -1.00   -1.00   -1.00   -1.00   -1.00   -1.00   -1.00   -1.00   -1.00   -1.00   -1.00   -1.00   -1.00   -1.00   -1.00   -1.00   -1.00   -1.00   -1.00   -1.00   -1.00   -1.00   -1.00   -1.00   -1.00   -1.00   -1.00   -1.00   -1.00   -1.00   -1.00   -1.00   -1.00   -1.00   -1.00   -1.00   -1.00   -1.00   -1.00   -1.00   -1.00   -1.00   -1.00   -1.00   -1.00   -1.00   -1.00   -1.00   -1.00   -1.00   -1.00   -1.00   -1.00   -1.00   -1.00   -1.00   -1.00   -1.00   -1.00   -1.00   -1.00   -1.00   -1.00   -1.00   -1.00   -1.00   -1.00   -1.00   -1.00   -1.00
COR=  I=     4  J=4     -3.26   -4.53   -4.62   -3.22    3.14   -3.14   -2.13   -1.80   -2.68   -2.98    8.04   -4.18   -2.83    1.12   -3.64   -3.23   -0.11   -2.56   -2.59   -1.96   -3.72   -2.71   -0.31   -3.12    4.52   -2.15   -3.26    3.24   -3.78   -4.83   -3.07    4.54   -3.63   -1.76   -1.17   -1.81   -1.25   -1.31   -2.82   -0.97    0.40   -1.80   -1.78   -2.79   -2.46    0.70   -2.60   -2.06    0.46   -2.30   -3.15   -2.05   -0.37   -4.51   -4.54   -2.63   -2.11   -2.13   -0.13   -2.92   -2.18   -3.15   -1.19   -2.54   -4.61   -3.06   -1.52   -4.32   -3.59    3.67   -1.53   -3.18    0.76   -1.22   -3.34   -1.97   -0.98   -2.24    0.57   -1.17   -1.44   -1.36   -3.24   -3.37   -0.47   -1.86   -3.01   -0.04   -0.30   -2.36   -1.36   -0.11   -2.65   -1.98   -0.65   -2.41   -1.30   -0.35   -1.84   -1.38   -2.11   -2.89   -2.48   -1.70   -3.99   -2.26    0.12   -3.36   -1.78   -2.45    1.43   -3.74   -4.75   -4.14   29.21   -2.14   -3.88   -1.51   -2.05   -2.86   -2.51   -2.65   -3.68   -0.44   -2.89   -4.54   -4.21   -3.78   -3.32   -3.50    3.52   -3.18   -2.39    0.95   -3.30   -2.85   -2.24   -3.89   -1.81   -1.09   -4.15   -2.02    3.12   -2.75   -2.12    1.01   -0.97   -1.92   -2.43   -2.98   -2.69   -2.20   -2.35   -1.95    2.86   -1.81   -2.80    0.21   -1.32   -1.87   -1.58   -1.88   -1.58   -1.39   -1.09   -1.92   -2.12   -2.65   -1.89   -2.25   -2.31    0.43   -3.05   -3.72   -2.94    2.83   -1.64   -1.92   -2.29   -3.28   -3.05   -3.41   -2.94    6.07   -4.51   -2.75   -2.61   -4.42   -2.59    6.10   -2.11   -2.14   -0.55   -2.48   -2.30   -1.64   -1.22   -0.77   -1.67   -2.18   -1.49   -2.22   -2.66   -1.19   -1.09   -2.66   -2.98   -2.00    0.87   -2.27   -1.23   -1.76    0.02    0.02   -2.13   -2.37   -2.46   -2.16   -0.76   -1.62   -2.09   -1.02   -2.28   -2.44   -1.47    0.20   -2.31   -1.38   -0.10   -1.96   -2.07   -1.47   -1.74   -1.50   -2.12   -3.24   -3.01   -0.71   -4.03   -3.20    6.89   -2.90   -3.25   -0.59   -1.01   -2.06   -2.30   -2.01   -1.02   -2.60   -2.11    0.15   -1.79   -1.39   -1.82   -2.52   -2.64   -1.36   -2.23    0.68    0.21   -2.76   -1.87   -1.47   -2.33   -2.98   -3.47    1.84   -3.18   -2.60    1.63   -1.56   -2.25   -2.95   -0.66    0.17   -2.91   -0.78   -0.08   -2.86   -2.03   -0.79   -2.81   -1.33   -0.93   -2.71   -1.34   -1.73   -1.70   -0.79   -2.09   -2.98   -0.76   -1.85   -2.75   -1.00   -0.51   -2.76   -1.72   -2.26   -3.35   -1.22   -0.63   -3.58   -2.67   -2.01   -3.25   -1.53    2.24   -2.92   -1.37   -1.07   -2.76   -0.44   -2.34   -2.70   -0.27   -1.78   -3.02   -0.99    1.35   -2.63   -2.09   -2.04   -3.50   -1.77    0.24   -2.62   -1.73   -1.36   -2.96   -0.68   -1.44   -2.11   -0.30   -1.14   -2.81   -0.68   -1.99   -3.64   -1.00   -0.35   -3.12   -1.25   -0.68   -3.27   -0.85   -0.95   -2.73   -0.59   -1.62   -3.50   -1.26   -1.39   -2.03   -3.04   -3.85   -3.40    3.43   -2.54   -2.92   -0.62   -0.84   -3.07   -1.83   -1.28   -3.39   -1.48    6.12   -2.77   -2.72   -2.81   -3.78   -1.13    1.58   -3.15   -1.76    0.30   -2.16   -1.19   -1.51   -3.20   -1.88   -0.51   -3.26   -0.67    0.26   -3.12   -1.95    0.39   -2.97   -1.71   -1.56   -0.98   -2.69   -3.42   -2.61    2.69   -2.24   -2.78   -0.93   -1.93   -3.26   -2.48   -3.09   -4.56   -2.57   -4.19   -4.81   -3.21   31.00   -3.18   -3.91   -0.95   -2.84   -2.32   -1.11   -3.00   -2.14   -0.05   -2.65   -2.91   -1.74   -0.42   -3.40   -1.57    0.16   -3.03   -1.89   -3.26   -2.68    0.70   -3.39    1.08   -3.04   -4.43   -0.60   -3.60   -4.63   -4.51   -1.92   -1.50   -2.53   -1.23   -1.73   -2.45    0.40   -1.92   -2.83   -1.38   -0.24   -1.93   -2.04   -3.18   -3.15   -1.27   -2.75   -4.77   -4.78   -2.86   -0.49   -3.11   -2.07   -1.91   -1.03   -2.24   -2.89   -2.11   -0.45   -3.92   -0.73   -2.73   -4.17   -3.19   -2.36   -3.40   -1.87   22.44   -4.53   -4.90   -3.40   17.84   -4.13   -4.47   -1.25   -1.22   -2.90    7.22   -2.39   -2.10   -2.73   -3.07   -2.89   -2.33   -1.97   -1.61   -1.00   -1.00   -1.00   -1.00   -1.00   -1.00   -1.00   -1.00   -1.00   -1.00   -1.00   -1.00   -1.00   -1.00   -1.00   -1.00   -1.00   -1.00   -1.00   -1.00   -1.00   -1.00   -1.00   -1.00   -1.00   -1.00   -1.00   -1.00   -1.00   -1.00   -1.00   -1.00   -1.00   -1.00   -1.00   -1.00   -1.00   -1.00   -1.00   -1.00   -1.00   -1.00   -1.00   -1.00   -1.00   -1.00   -1.00   -1.00   -1.00   -1.00   -1.00   -1.00   -1.00   -1.00   -1.00   -1.00   -1.00   -1.00   -1.00   -1.00   -1.00   -1.00   -1.00   -1.00   -1.00   -1.00   -1.00   -1.00   -1.00   -1.00   -1.00   -1.00   -1.00   -1.00   -1.00   -1.00   -1.00   -1.00   -1.00   -1.00   -1.00   -1.00   -1.00   -1.00   -1.00   -1.00   -1.00   -1.00   -1.00   -1.00   -1.00   -1.00   -1.00   -1.00   -1.00   -1.00   -1.00   -1.00   -1.00   -1.00   -1.00   -1.00   -1.00   -1.00
MCOR=  I=     1  J=1         0       0      60     165      35     173     388     241     160     108      31      36      19     123     565     298     362     293     267     186      81      62     116     192      89      65     113     282     649      61      20      83     169     150     245     238     238     262     141     144     187     197     190     186     133     196     243     160     212     436     235     297     197      29      86     895     195     109     164     254     263     207     156     114      34      13       7      34     128     210     132     279     332     203     155     205     284     175     162     154     126     240     343     175     279     281     156     169     232     200     160     238     180     171     382     277     171     246     226     191     277     227     290     394     123      69     115     168     268     308     155      57       7      10      16     139     464     294     355     577     315     243     151      67      42      20     154     224      82      82     127      99      63     197     331     243     322     193      71      46      85     140     104     194     170     155     203     120     218    1052     675     221     160     143     135     181     146     156     283     219     195     299     240     167     280     267     177     260     242     174     272     152      83     219     284     121     226     211     365     304     155     184     297     181      19      20      18      34     131     145     195     276     182     128     295     307     155     233     263     183     361     364     212     244     183     119     268     258     145     239     269     172     197     165     145     396     232     128     216     254     181     253     262     196     244     214     152     230     220     154     276     329     218     289     284     200     321     241      55      57      75     123     235     327     157     301     260     162     204     158     107     258     207     132     414     598     330     259     172     129     225     241     175     286     258     206     328     169      39      65     122     180     381     213     147     279     203     144     339     294     171     295     275     178     261     192     144     260     185     165     444     372     198     276     218     166     268     176     166     376     213     136     165     185     209     402     170     122     254     250     146     347     223     146     284     228     155     298     221     121     215     238     176     227     191     134     391     220     117     369     287     140     267     261     160     256     222     191     246     183     136     278     204     160     338     294     154     226     211     171     271     230     151     308     198      68     192     270      94     228     257     182     210     141     155     571     227     105     194     236     207     294     194     104     160     183     137     313     235     208     583     328     195     293     192     120     227     245     185     299     221     159     309     192      82     191     248     145     370     482     286     215     169     263     266      88      31      21      21      16      31      57     178     353     326     277     264     309     285     160     246     228     226     238     102     108     132     166     326     343     189     216     178      48      41     133      91     250     128      44     193     280     159     158     209     184     197     212     176     256     250     165     267     327     197     236      71      17     112     195      78     329     362     212     253     304     199     223     245     101      61      36     136     712     358     165     100      36      27      14      18      21      46     201     120      21      20      44     135     362     462     710     591       4       5      82       0       0       0       0       0       0       0       0       0       0       0       0       0       0       0       0       0       0       0       0       0       0       0       0       0       0       0       0       0       0       0       0       0       0       0       0       0       0       0       0       0       0       0       0       0       0       0       0       0       0       0       0       0       0       0       0       0       0       0       0       0       0       0       0       0       0       0       0       0       0       0       0       0       0       0       0       0       0       0       0       0       0       0       0       0       0       0       0       0       0       0       0       0       0       0       0       0       0       0       0       0       0       0       0
MCOR=  I=     1  J=2       441       0       0     181      42     116     205     146     370      88      40      27      21      26     783     118     191     198     108     502     275      46      91     116      46      62      69      99      38    2282       8      39     150      92     192     169      90     329     120      85     237     161     202     297     125      87     356     135      94     514     201     165     553      31      10     313     124      65     192     165     300     259     101      95     371      11       6      30      54     218     131     116     149     390     133     118     330     104      99     164      94      53    1062     115      73     459     143      98     212     188     109     338     194     120     254     304     124     246     199     179     394     276      99     411     115      56     115     176     132     314     108      25     291       9      11      88     238     193     189     211     357     278     239      35      36      26      17    1448     194      37      81      79      47      46     941     112     222     533      36      43      80      91      75     226     193      95     376     188      61     262     359     140     274     152     102     402     170     119     277     229     112     296     203     118     258     277     130     261     234     134     230     238      50      87     328     122     223     173      92    1043      98     118     160     119      25       9       6     132     100     130     165     208     280     110     123     339     119     176     277     147     185     434     144     187     376      78     135     312     119     226     240     113     146     191      66     102    1022      89     174     278     156     216     259     143     186     267     122     162     231     146     176     321     141     242     331     155     206     329      41      55      89     123     144     306     138     232     322     146     306     193      77     236     288      90     173     316     154     346     235     112     196     259     143     318     243     152     258     167      41      77     134      85     374     334      81     257     287      66     210     433      98     276     243      69     309     254     104     348     212      61     244     337     101     428     205      72     311     292      94     421     263      58     150     160      49     776     159      61     163     322      69     253     330      94     436     247      84     290     294      60     177     310     104     519     136      56     262     333      68     237     346      66     263     196      57     285     262      82     554     208      82     271     292      66     284     299      93     229     298      93     359     216      83     270     326      25      65     275      63     290     192      89     403     143      61     284     394      64     121     385      71     677     218      74     178     200      66     318     214      78     257     505      94     304     175      75     232     300      90     375     216      78     326     276      53     113     320      72     235     196     125     374     295      95     837      72      21      16      29      10      26      55      79     249     414     197     146     226     198     174     305     175     141     245     108      69     220     148     127     542     139     107     483      33      18      68      48       6    2382      75      77     153      89      90     282     126     126     211     101     179     289     127     175     384     169     174     117      10       3     393      62     124     334     155     170     393     257     174     175      75      51      46      63     414     249     323     116      47      15     326      15      48      34      24      98      14      21      29      73      69      25      15      16       6       0       0       0       0       0       0       0       0       0       0       0       0       0       0       0       0       0       0       0       0       0       0       0       0       0       0       0       0       0       0       0       0       0       0       0       0       0       0       0       0       0       0       0       0       0       0       0       0       0       0       0       0       0       0       0       0       0       0       0       0       0       0       0       0       0       0       0       0       0       0       0       0       0       0       0       0       0       0       0       0       0       0       0       0       0       0       0       0       0       0       0       0       0       0       0       0       0       0       0       0       0       0       0       0       0       0
MCOR=  I=     1  J=3         0     700       0     150      96      76     137     168     151     215      36     192      16      39     275     147     131     338     111     243      71      51     186     222      78     144      71      90      66      59      14     112     168      90     160     131     132     203     296      87     208     193     113     143     120     165     165     161      91     217     217      79     221     380       9     228     555      54     121     116     161     254      91     310      44       7     294     162      28     170     163     115     127     113     141     123     183     261      99     268     109      78     256     158     117     232     211      91     256     192     113     150     230     125     190     276     160     160     210     154     161     186     107     472     479      33     131     138     131     259     115     306      16       8      17      72     129     263     124     179     232     232     281      26     233     198      14     157      67     205      93     281      70      54     247     152     190     145      64     172     159      81     140     175     188     130     153     209      76     130     365     336     144     162     105     183     193     114     201     282     100     186     225     158     169     208     152     153     218     192     117     289     213      51     520      99     161     186      75     135     236     177     125     184     341       6     199      14      69     153     158     122     220     192      80     381     165     130     218     162     114     282     202     135     236     242      82     246     130     156     237     200     112     270     167     107     252     129     124     258     148     127     304     164     139     263     181     126     244     157     128     294     183     160     198     190     131     418     377      37     106     142      85     252     134     129     226     133     151     262     102     198     241     132     165     282     257     183     235      94     188     266     132     166     266     186     161     172     196      47     173      77     165     273     112     167     255      85     147     278     166     167     283     167     208     255     129     178     218     129     188     267     166     192     260     134     178     239     120     184     355      84     261     218      82     269     278      82     187     256     163     177     216     141     185     190     136     179     307     105     149     247      95     153     211      73     244     313     137     173     269     143     209     289     145     154     225      99     216     213     100     199     223      98     221     295     152     204     206     108     201     210     101     191     271     257      49     289     117     162     256     117     156     214      65     260     346      84     117     269      89     204     219     110     189     287      98     219     224     118     188     244     126     325     310     117     154     258     112     183     267     105     176     260     232      89     257      94     156     259     209     197     158      68     370     412       9     231     247       6      23     161      64     126     171     149     260     155     195     137     170     176     104     309     348      77     128     155     158     243     162     182     233      45     141      55      67      10      65      61      70     341     195     105     230     123     112     259     171     143     195     167     113     240     234      85     606     201       5     303     114      74     308     175      92     187     161     108     328     403      29     162      32     173     388     175     118      29     156       7      14     121     222      12     107     205      19      46      38      32      28      12     127     302       0       0       0       0       0       0       0       0       0       0       0       0       0       0       0       0       0       0       0       0       0       0       0       0       0       0       0       0       0       0       0       0       0       0       0       0       0       0       0       0       0       0       0       0       0       0       0       0       0       0       0       0       0       0       0       0       0       0       0       0       0       0       0       0       0       0       0       0       0       0       0       0       0       0       0       0       0       0       0       0       0       0       0       0       0       0       0       0       0       0       0       0       0       0       0       0       0       0       0       0       0       0       0       0       0       0
MCOR=  I=     1  J=4         0       0       0    2010      15      27     107     146      58     107     338       6     151      26     175     183     161     114     137     109      51     118      57     101     444      45      81     304      26      36     157      26      75     126     147     177     141     168      98     155     135     139      89     112     202      87     116     218     114     134     172     122     165      28       7    1256      54     158      70      92     154      79     191      66      17     152       7      12      48     825      52      95     413      77      82     106     219     119     170      84     219      84     126     126     131     157     160     127     182     122     173     237     138     143     163     216     186     164     196     140     163     171     120     228      82     138      56     113     129     169     367      35       6     132     121      23     108     279     114     142     148     125      71     369      18      14      29     423      21      62     303      65     168      56     167     107      96      76     274      36      35     337     103      55     295     134     137     177      74     141     253     190     104     278     102     121     146     124     130     214     110     155     257     146     183     166     123     127     200      95     146     287      58      31    1141      84      80     132      69     129     108      51     152     634      13     154       7      14     160     126     100     130     222      71      63     441     127     122     183     138     125     189     151     157     152      85      71     685      98     108     197     142     153     159     106      84     294      86     105     226     132     139     170     123     163     230     122     158     264     113     133     284     154     132     227     114     107     409      33     119      95      55     103     449     125     107     203     135     168     139     152     191     184     125     124     204     218     157     203     173     105     147     126     120     180     107      98     808      43      85     163      89     106     240     156     114     191     155     125     275     145     121     210     134     160     194     100     127     211     120     109     341     143     138     199     132     187     199     112     140     141     198      71     111      92     350     129     167     143     203     167     103     280     133     103     228     140     124     263     179     141     209     147     127     106     134     159     220     146     106     369     150     135     253     152     101     298     123     103     165     136     159     190     134     113     210     191     114     241     107      93     127     126     116     189      59      12    1632      51      59     157     148     110      94     100     199     130     189     116     170     115     105     131     181     120     111     125     316     193     133     111     238     164     110     144     145     124     151     135     164     136     166     128     212      71      49    1037      82      77     185     196      88     130      80     155      30     257      10       8     313     205      15     123     199     107     155     111     107     372     114      94     132     191     174      91     156     107     122     102     102     207      99      92     358      20      12    1250       2      42      32      95     104     139     110     145     132     152     137     115     143     186     139      75     165     136     230      48       7       3    1889      20      78     197     127     126     148      66     159     128      60     284      25      28     273     153      51     232     274       9       3     124      70      10      12    1959       4      66      32      31     152      18      11      12      10       0       0       0       0       0       0       0       0       0       0       0       0       0       0       0       0       0       0       0       0       0       0       0       0       0       0       0       0       0       0       0       0       0       0       0       0       0       0       0       0       0       0       0       0       0       0       0       0       0       0       0       0       0       0       0       0       0       0       0       0       0       0       0       0       0       0       0       0       0       0       0       0       0       0       0       0       0       0       0       0       0       0       0       0       0       0       0       0       0       0       0       0       0       0       0       0       0       0       0       0       0       0       0       0       0       0
MCOR=  I=     2  J=1         0       0       6       1      22     133     105     150      83     121      45      10      18     108      54     290     147      91     230      68      59     224      67      81      69      23      66     111     339      15     155      31      47     118      83     123     188      82     111     117      69     137     144      78     220     132      86     134     231      93     198     270      90      30      87      45      37      99      53     257     141      99     170      66      21      49      12      12      56      39      83     131     126      63     191     271      83     136      94      54      98     208      44     256     222      70     135     157      81      98     159      92     134     197     119     104     179      89     141     161     111     162     419     115      51      59      42     132     171      82      97      32       5      31      24      64     148     146     194     177     162     139      97      61      17      15     172      18     110     261      44      30      36     152      73     358     128      50      87      41      35      74      71      81     103     170      98     126     321     145      93     158      92     109     141     101     143     181     104     104     170      91     116     194     126     114     206     149     135     171     117      97      78      99      47     104     108     152     303      79     144     131     155      50      16       6       2      27     142      77     155     136      97     164     172      67     123     126      81     191     229     101     157     148      96     168     118      65     151     181     105     145     114      70     134     176      63     256     154      74     151     161     107     132     146      92     146     133      86     146     176     116     169     128     121     167     267     100      56      24      29      93     193      53     175     145     115     225     107      88     162     102      83     209     188     126     189     103     115     151      95      90     196     131     178     164     143      50      50      41      53     184     123     115     249      91      88     194      85     104     246      96      87     196      85     117     181      79     122     240      85      78     253      89     104     164     106     130     315     121     119     134      51      79     274      64     114     167      85      84     252      82     105     270      88     105     235     102      88     122      86      95     274      67     102     185     103      90     276      95      93     219     112      94     142      81     103     261     101     114     217      93      95     243     109     101     175      92      96     245      99      84     239     116      88      85      54      22     133     116     110     206      63      97     260      94      76     132      71      57     450      73     121     181      95      78     139      74      91     293     130      80     354      93      93     151      95      94     298      82     103     198      92     113     117      59      46     153     118     148     140      94     125     600      85      67      24       8      10       9      14      27     162     119     137     248     125     122      97     123     113     146     201     101      82      89      44     233     226      81     208     124      44      59      23      58      38     208       5     380     380      57      62     113      69     109     146      73     139     130      91     151     228     134     208     153      45      13      72      10     103     157      78     139     176     102     165     257     118      71      23      23     123     133     123      86      77      26      17       4      62      16      24     140      10       4      19      22      67     105     125      64      15       0       6       0       0       0       0       0       0       0       0       0       0       0       0       0       0       0       0       0       0       0       0       0       0       0       0       0       0       0       0       0       0       0       0       0       0       0       0       0       0       0       0       0       0       0       0       0       0       0       0       0       0       0       0       0       0       0       0       0       0       0       0       0       0       0       0       0       0       0       0       0       0       0       0       0       0       0       0       0       0       0       0       0       0       0       0       0       0       0       0       0       0       0       0       0       0       0       0       0       0       0       0       0       0       0       0       0
MCOR=  I=     2  J=2        30       0       0       2      44     124     176     177     303     214      49      32      31      43     173     297     195     208     204     393    1062     185     101     161      51      55     126     134      77     210     125      40     131     163     253     293     167     203     177     118     159     216     336     788     260     123     203     174     113     236     393     278     471      72      25      35      72      69     156     395     409     491     190     103     356      61       4      16      45      93     163     164     112     257     590     274     246     146     110     183     146      85     180     482     189     248     281     176     212     189     143     236     297     193     201     203     198     277     207     205     428     534     228     190     134      75     123     195     192     288     150      30     146      58      17      59     204     196     215     180     224     394     398      74      49      32      38     203    1381     200      52      75      54      78     222     335     309     683      73      30      93     113     108     254     219     167     329     303     146     128     154     149     243     192     170     344     276     149     247     241     150     265     270     129     243     254     241     418     333     203     283     228      79     101      89     153     309     284     144     312     458     249     212     107      36      16      12     123     420     253     177     248     321     146     155     195     185     272     308     220     214     228     204     252     317     166     168     188     191     263     333     194     171     214     140     153     243     356     238     284     220     244     261     259     278     253     179     195     203     187     257     276     207     277     339     330     336     209      54      55      61     137     231     219     190     310     328     224     369     292     143     175     254     206     238     214     147     233     232     143     231     262     243     379     362     225     274     144      56      87     113     152     344     399     144     229     294     100     190     255     183     278     290     157     224     244     206     460     390     140     193     221     144     315     231     151     249     299     241     409     368     110     194     158     100     187     331     112     194     233     149     246     280     173     289     383     152     251     267     147     235     269     267     658     311      92     163     269     162     246     274     183     247     238     118     247     285     168     356     367     157     274     281     162     220     241     145     245     270     190     541     465     173     270     298      49      63      78      95     275     318     162     361     396     125     185     296     112     132     205     211     397     578     152     181     156     105     176     277     159     217     320     188     253     253     130     256     325     165     249     310     206     326     298      88     106     128     152     247     213     169     302     561     218     308     196      38      15      20      21      25      59     145     173     436     278     160     225     190     253     439     366     210     199     126     117     174     435     238     348     261     185     385      63      28      91      49      16     124    1355     424     184     123     136     215     233     238     198     160     192     249     289     316     377     346     220     135      15      12      21      93     192     223     228     203     265     439     320     164      73      51      43      96     165     230     299     159      65      25     246     101      41      30      29      19      11      17      24      54      63      27       5       2       0       0       0       0       0       0       0       0       0       0       0       0       0       0       0       0       0       0       0       0       0       0       0       0       0       0       0       0       0       0       0       0       0       0       0       0       0       0       0       0       0       0       0       0       0       0       0       0       0       0       0       0       0       0       0       0       0       0       0       0       0       0       0       0       0       0       0       0       0       0       0       0       0       0       0       0       0       0       0       0       0       0       0       0       0       0       0       0       0       0       0       0       0       0       0       0       0       0       0       0       0       0       0       0       0       0       0
MCOR=  I=     2  J=3         0    1155       0       2      89      47     126     119      78     444      32     162      29      25      91     227      93     254      96     128     144     235     142     230      77      99      85      96      59      19     125     103     172     139      96     211     161      99     479      71     118     225     136     118     337     139     141     219      91     135     327     100     115    1333      15      27     263      44      96     164     122     319     137     312      40      33     247     153      23      47     180     112      71     100     392     146     145     368      85     129     145      86      65     391     146     102     425     112     157     266     141     108     374     110     137     260     197     153     329     134     102     375     157     151     542      50     133     188     137     179      83     348       9      48      20      70      95     147     122     168     114     267     364      39     158     241      12      22     209     871      39     165      76      55      69     479     143      96      86     144     126     101     123     112     231     139      90     388     128      59     203     232     116     226     131     109     486     135     100     266     201      91     303     193      74     268     192      90     364     265      76     228     470      47      85     126     125     257     100      56     828     216      99     110     311       4     215      36      82     203     187      91     145     436      59     146     189      81     191     229      81     217     326      53     220     545      60     163     192     116     250     251      63     227     259      51     104     525      95     241     253     107     275     213      79     243     286      83     194     214     103     208     274      87     283     327      90     261     582      13      95     200      56     193     211      89     256     165      86     496     157      98     245     192      88     219     218      73     404     153      89     283     154      85     396     303     104     127     229      23     134     194      71     337     209      69     339     199      66     206     241      74     344     206      83     351     154      76     397     223      72     263     188      68     518     168      79     294     139      90     551     120      84     328     105      40     641     142      66     242     210      72     267     206      76     316     212      77     349     205      64     219     160      42    1068     103      61     240     226      66     286     222      68     292     161      54     285     147      62     590     176      70     389     165      54     333     224      89     296     164      70     523     253      62     265     646      21      60     119      60     340     147      61     641     120      85     271     145      62     170     163      67     646     157      87     319     124      61     268     128      72     236     197      91     379     134      69     345     141      77     402     176      67     269     440      51     112     151      84     210     151      68     305     126      85    1139      11     230     237       7      13     120      73      87     115     191     236     121     185     120     172     350     119     181     393      58     104     286     172     128     324     166     128      67     151      39      46      10      12     593     112     225     214      78     188     224      99     263     212      96     204     251     110     210     368      69     386     411       6      15     179      85     142     220     119     198     198     126     258     345      17     183      52      79     393     184     134      42     268       7      35     120     302      18       9     217      13      33      29      28      33       3       2      21       0       0       0       0       0       0       0       0       0       0       0       0       0       0       0       0       0       0       0       0       0       0       0       0       0       0       0       0       0       0       0       0       0       0       0       0       0       0       0       0       0       0       0       0       0       0       0       0       0       0       0       0       0       0       0       0       0       0       0       0       0       0       0       0       0       0       0       0       0       0       0       0       0       0       0       0       0       0       0       0       0       0       0       0       0       0       0       0       0       0       0       0       0       0       0       0       0       0       0       0       0       0       0       0       0       0
MCOR=  I=     2  J=4         0       0       0     133      45      73     155     163     103     460     345      15     230      33      68     336     135     110     178      48      79    1463      36     126     419      34     117     351      18      11    2221      23      74     233      90     300     184     112     199     200     121     194     134     110     769     133     100     529     139     104     218     195     123      71      49      85      50     174      56     216     136     160     553      29       6    2568       1       5     127     198      65     207     198      86     241     253     176     257     185      91     486      97      73     513     195     105     309     256     147     192     252     135     200     312     129     205     234     199     264     164     145     233     329     139     121     227      54     159     164     127     644      24       2    2709     137      16     134     174      85     163     159     116      86     924      17      23      57      40     151     481     214      60     267      69      65     309      88      47    1834      12      38     396     100      95     410     151     121     329     140     103     139     186      81     636     128     110     417     195     161     252     230     158     293     247     156     282     224     225     323     184     199     380     102      80     199     151     189     305     139     121     296     116     329     426      21     203       9      23    1104     134     134     194     259     194     114     203     268     176     218     303     183     209     279     186     231     198     106     402     171     171     252     296     333     193     234     127     153     470     162     196     280     211     232     248     308     217     239     235     230     228     210     207     245     193     249     206     296     343      71     133     113      94     273     257     177     146     259     327     206     223     286     157     228     325     132     198     233     151     345     286     146     266     238     166     250     167     231     676     102     110     195     176     102     325     356      97     228     447      98     223     306     112     284     247     125     328     227     148     392     243     104     334     241     120     384     198     137     292     258     142     216     538      81     193     143     116     226     295     105     238     338     105     348     242     110     496     265     124     306     371     131     260     237     115     257     247     111     236     300      84     320     257     125     398     242      73     460     241      90     379     261     109     283     319     116     230     286      94     310     244     105     402     293     156     349     136      41     239     134     128     344     259      98     331     261      81     137     672      82     153     267      93     212     530     144     201     221     129     245     280      77     230     432      99     261     304     113     233     389     117     294     291     181     431     166      58     305     191     105     298     200      88     315     253     132      84     438       7       8     469     205      24     206      93     139     411     143     104     388     130     135     241     394     167     133     182      85     328     158      83     628     126      80    1353      13      12     812       4      10     310     559     116     180     136     118     297     205     166     216     181     207     219     183     193     172     386      63      27      19     149      67     146     152     328     143     132     186     489     192      92     302      32      76     131     126     109     972     369      14       3    2576      84      16      40     197       8     113      36      38     126      20       5       2       0       0       0       0       0       0       0       0       0       0       0       0       0       0       0       0       0       0       0       0       0       0       0       0       0       0       0       0       0       0       0       0       0       0       0       0       0       0       0       0       0       0       0       0       0       0       0       0       0       0       0       0       0       0       0       0       0       0       0       0       0       0       0       0       0       0       0       0       0       0       0       0       0       0       0       0       0       0       0       0       0       0       0       0       0       0       0       0       0       0       0       0       0       0       0       0       0       0       0       0       0       0       0       0       0       0       0
MCOR=  I=     3  J=1         0       0    2740       0      32     450     150     180     138      81      58      25     113     178     104     192     238     110     417      97      81      88     123     294      79      55     585     163     343      24      26      55     148     375     165     121     259     171      96     357     150     151     233     158     107     198     179     143     259     115     129     318      54       3    2680      39      24     217      95     232     193      95     164      77      54      19       7     132    1243      50      74     572     143      63     111     363     111     134     276     161     172     330     124     120     358     141     135     362     150     165     454     166     134     437     201     160     291     241     131     399     222     123     535     125      56     176     100     253     494     220      91      44      68      11      25      99     385     142     315     173     200     134     183      90      17      90    1945      22      50     153     204      69     182     277     133     128     307     130      45      57     461     165      90     357     160     195     222      84     598     259      79     165     300     117     233     205     122     329     238     103     332     291     130     316     276      83     235     261     110     205     357      55      71    1860      45     120     178     105     541     105      77     236     534      45      37      34       5     386     178      71     166     293      94     126     789      85     168     328     100     231     346     107     189     311      88     151     981      73     150     316     127     163     254      74     255     774      56      98     408     133     214     328     120     265     351     110     216     360      99     213     482     116     241     386     115     198     563      65      73     206      37     193     732      79     172     355      95     254     244      93     443     227      90     359     362     122     252     283     106     271     229     119     341     273      91     248     655      35      57     379      49     419     352      86     235     277      94     320     320      94     254     326      96     354     276      80     371     250      96     314     444      86     304     263     101     407     281      93     414     194      71     226     137      97    1040     124      66     341     231     110     313     334     121     303     258      94     233     390      95     266     299     113     375     141      55     614     237      89     279     456      70     265     338      97     270     375     100     309     205      90     389     222      76     369     270     130     290     284      96     301     189      78     311     254      65      69    2076      26     108     294      95     259     135      68     670     166      83     194     212      87     404     186      79     240     166      89     739     213      86     382     244      90     275     221     104     311     245     101     379     187      95     419     232      54     109    1505      50     152     334     124     232     228     110     460     109      50      70      10     101     173      16      32     567     145     156     167     143     434     131     220     181     186     334     125     137     264     116     184     435     157     134     219     154      29      16    1485      27     297       9      44     202      84     169     341     105     174     228     122     318     274     120     160     349     123     194     240      18       9    2760       2      49     583      87     130     299     115     159     236      84     138      65      17    1347     189      82     234     124      32      11      54      27      17      28    2295       8       2      92      32     351      99      88      86      17       1     181       0       0       0       0       0       0       0       0       0       0       0       0       0       0       0       0       0       0       0       0       0       0       0       0       0       0       0       0       0       0       0       0       0       0       0       0       0       0       0       0       0       0       0       0       0       0       0       0       0       0       0       0       0       0       0       0       0       0       0       0       0       0       0       0       0       0       0       0       0       0       0       0       0       0       0       0       0       0       0       0       0       0       0       0       0       0       0       0       0       0       0       0       0       0       0       0       0       0       0       0       0       0       0       0       0
MCOR=  I=     3  J=2       365       0       8       5      31     182      98     104     233      77      47      22      98      37     135      93     107     106     195     154     493      39      64     219      45      60     381      62      24     304      13      42     257     170     163      96     104     186      97     158     105     156     279     242      63     124     297     111     122     138     136     193     158      19      71      20      52     140     126     137     161     143      81      24    1866       4       5     125     241      32      86     149      93     173     106     168     124      96     134     165     121      81     217      97     130     187     133     182     123     140     173     131     122     145     115     123     198     161     107     221     223     136     144     120      79     124      65     165     179     166      60       2    2403       1       6      28     158      84     115     110     150     104     264      45      12      96     100     140     141      43      93      69     168      73     150      95     129     489      26      31     441     108      79     299     102     140     195      61     107      93      94     107     394      91     140     241     114     191     138     109     177     179      88     154     192     116     285     240      98     189     236      70      77     138      38     183     199      95     151     167      49     272     198      40      29      24       2    1469      74      34     108     175      79     102     200      75     162     158     123     163     172     108     157     212      99     103     335      84     142     227     131     199     184      91     188     151     119      96     193     133     187     219     129     223     169     114     166     198      98     191     183     108     157     269     137     264     224      75      65     120      23     294     262      69     152     204     119     214     197      94     216     154     161     159     147     109     125     292     101     164     176     125     208     211      94     207     270      53      46     233      50     271     254      93     126     173     173     163     136     106     149     239      99     161     251      88     261     216      85     109     264     111     169     249     104     198     222     111     243     161     101     149     126     176     144     171      80     193     150     119     175     245     100     148     293     101     164     233     119     164     198     123     307     251      60     204     148     137     141     268      86     150     238      93     140     323      85     173     257      84     185     244     126     154     171     127     165     221     110     310     318     127     203     234      97      53     147      37     113     357      96     189     265      84     140     129     199      95     113     136     213     213     143     190     139     111     175     154     129     141     167     153     126     217     127     210     171     171     167     210     142     225     194      81      58     245      74     101     182     107     132     299     166     167     130     107      36      10     201      75      14      63     199     108     147      95      92     234     103     157     185     225     151     100     116     148     150     139     128     290      94     121     360      21      12     655      21      16     156      81      85      74     166     182     117     172     175     110     185     213     129     178     212     151     184     123      36      22      68      17      70     192     119     118     143     127     250     112      50     129      47      24     273     106      63     431      93      34       4    2289       3      12      31      45       4      15      46      15      72      16       7       1       2       0       0       0       0       0       0       0       0       0       0       0       0       0       0       0       0       0       0       0       0       0       0       0       0       0       0       0       0       0       0       0       0       0       0       0       0       0       0       0       0       0       0       0       0       0       0       0       0       0       0       0       0       0       0       0       0       0       0       0       0       0       0       0       0       0       0       0       0       0       0       0       0       0       0       0       0       0       0       0       0       0       0       0       0       0       0       0       0       0       0       0       0       0       0       0       0       0       0       0       0       0       0       0       0       0       0       0
MCOR=  I=     3  J=3         0     506      11       1      71     288     124     115     110     207      57     168     165      31     116     111     111     184     137     130     108      80     183     481      77     154     299      67      80      21      12      56     621     190     104     147     114     128     262     164     103     290     152      99     122     151     288     190     116     128     261     113      76     581      56      25     233     158      88     160      97     174      98     290      67       7     100    1963     114      32     160     153      66      75     142     122     121     237     244     186     196      77      85     170     135     144     276     185     132     426     138     119     260     150     115     249     174     141     242     190     121     187      93     142     824      98      62     692     211     143      52     261      58      17      21      70     139      94      97     119      97     192     303      27      82    2047      70      16      70     176     120     169     243      75      93     108     216      65      35      96    1054     101     116     222     103     153      88     165     165      83     105     301     216     191     155     138     206     213     123     272     295     120     207     246     132     207     256     147     181     349     147     136     758      95      78     167     129     268     109      43     127     581     122      96     456      16     103     500      44      71     225      90     114     317     150     120     260     123     174     246     112     135     283     129     151     512     149     115     189     139     183     297      99     154     454      85      88     217     156     178     282     131     169     335     127     163     387     126     176     372     123     151     308     129     157     248      86     139     816      47      48     660     110      89     222     119     168     191     103     265     256     104     241     261     110     159     239     113     220     205      92     299     250      90     196     474     104      77     277     138     109     406      94     168     169     121     245     249      96     203     235     146     227     264     125     281     237      91     186     288     128     209     211     141     233     307     119     214     188      90     242     127      80     863     178      79     250     222      86     249     255     147     236     230     124     174     210     131     250     247     125     254     154      80     239     294      92     252     316     104     181     228     145     238     339     116     190     189      94     278     254     101     274     244     139     286     254     124     298     191      86     190     281     103     178     813     102      54     127     138     187     161      87     261     199     101     308     179      80     254     161      73     190     151      96     541     252      70     196     219      97     151     169     127     445     226      88     258     193     106     229     235     103     156     601     124      90     155     145     186     193     109     197      89      84     486      18      72    2062      64      15      85     195      53      92      82     196     156     120     130     175     182     111     136     716     148      84     253     156     131     137     216     223      25     143     243      47      18      21      45      54     127     498     145     138     230     118     175     326     130     124     192     139     131     272      49     198    2230      29      11     166     138      85     185     121     133     152      79     190     872      42      95     321      63     193     305      96      32     153      59      12      65     996      31       5     148      55      35      92      21      11       5       0      25       0       0       0       0       0       0       0       0       0       0       0       0       0       0       0       0       0       0       0       0       0       0       0       0       0       0       0       0       0       0       0       0       0       0       0       0       0       0       0       0       0       0       0       0       0       0       0       0       0       0       0       0       0       0       0       0       0       0       0       0       0       0       0       0       0       0       0       0       0       0       0       0       0       0       0       0       0       0       0       0       0       0       0       0       0       0       0       0       0       0       0       0       0       0       0       0       0       0       0       0       0       0       0       0       0       0
MCOR=  I=     3  J=4         0       0       8     180      37     322     129     131      81     144     900       7    2121      25      55     185     165     107     337      95      68     236      66     316     843      46     876     237      20      28     253      35     241     445     107     217     179     210     149     746     109     277     244      93     233     239     159     445     246     139     180     444     147      33      94     107      43    1323      45     207     140     102     636      60      30     286       3     168     741     141      72     384     247      95     132     215     179     168     688     105     710     115     109     172     271     131     193     455     158     232     476     139     157     486     122     215     379     215     222     340     153     121     201     106      66    1912      30     299     188     110     579      30      35     251     230      39     415     142     168     163     199     141     112    1074       5     110     220      44      43     114     925      37    1447      70      78     160     140      61     318      40     184     969      80     178     346     178     225     199     183     131     123     300     199     346     240     142     238     381     222     219     318     287     183     312     319     211     277     214     219     271     480     240     117     178     137     316     236     245     176     116     109     165     327     265      14    2719       4     314     227      92     212     336     148     143     281     134     215     369     134     272     250     140     267     452     156     196     262     189     201     335     199     264     605     153     392     242     119     193     373     159     320     273     176     283     339     161     249     589     141     317     296     167     210     277     150     189     154     152      35    2324      32     171     269     112     195     223     133     227     178     116     525     218     186     320     180     149     260     279     170     568     205     206     392     215     151     196     169     328      68    1764      60     247     129     126     412     174     165     445     177     152     344     227     191     393     259     204     417     198     224     329     175     226     269     212     190     407     293     184     311     201     117     944     108     280     279     157     110     851     148     181     341     177     228     292     178     265     270     220     163     557     231     175     318     142     126     691     159     230     363     167     221     325     237     226     416     249     239     314     188     182     503     236     191     521     174     199     524     227     287     306     164     199     370     302     277     150     122     166     121     292     204     443     162     152     380     163     139     780     148     170     290     115     141     660     156     201     493     208     183     359     163     196     245     184     192     725     162     154     446     173     169     372     197     285     162     230     189     194     181     212     282     166     117     135      88      23    2174       0      51    1937     182      13     872      82     109     193     147     161     284     144     175     162     312     134     133    1379      56     175     184     104     315     172     154     757      16     210     381      21      15      44     283      70     293     444     132     279     289     116     324     345     184     252     248     147     169     740      53      33      80     152      71     450     108     278     186     167     139     261     109     126    1956      11     424     115      89     152     520     424      13      47     287     136      32     101     161       7    1775      19      96      91       6       6       1       2       0       0       0       0       0       0       0       0       0       0       0       0       0       0       0       0       0       0       0       0       0       0       0       0       0       0       0       0       0       0       0       0       0       0       0       0       0       0       0       0       0       0       0       0       0       0       0       0       0       0       0       0       0       0       0       0       0       0       0       0       0       0       0       0       0       0       0       0       0       0       0       0       0       0       0       0       0       0       0       0       0       0       0       0       0       0       0       0       0       0       0       0       0       0       0       0       0       0       0       0       0       0       0       0       0       0
MCOR=  I=     4  J=1         0       0      29       0     356     164      97     158     109      54      51      46      11    1454      67      82     191     127     123     113      39      52     348      71      43     159      78     207    1130       2      12     476      81     101     215     109     263     137     112     134     275      98     162     139      83     334     160      66     586     193      90     231     109      27     148      49     107      64     340     113     184     114      66     159      23       7     111      49      87     164     332     112     188     184      86     163     168      74     128     169      59    1017      70      72     287     175      51     179     239      89     191     242     114     185     366      99     173     246     163     248     246     102     253     179      42      72     313      86     177     143      40      87       7       8     217     714      64     178     284     136     174     192      52      43      58      13     233      43     112      60     109      75      36    1101      83     111     195      44      35     179      61      38     395     212      72     335     157      88     461     219      83     137     178      66     397     161      98     220     322      85     240     238     101     207     230     124     187     219     105     214     215      89     150     203      56     350     190     129     415     104     103     170     121      81      29       9      98      32      97     389     230     183     115     141     181     102     198     237     173     171     317     142     155     239     151     116     164      97     285     200     125     125     216     170     150     447      80     141     248     151     191     250     139     140     227     151     162     232     165     196     292     135     198     232     141     197     229      86      51      45     329     156     180     109     257     202     106     182     191      88     171     326      98     184     439     119     176     202     111     163     361     124     168     249     122     230     190      48     101      95     198     259     223      83     181     285      62     161     527      89     185     291      96     208     270      84     220     236      70     263     347      75     287     253      80     214     255      93     237     277      69     139     322      62     285     155      81     121     471      93     172     287      62     298     259      81     271     291      58     174     402      75     210     202      48     143     367      66     213     348      51     254     283      60     218     299      68     369     219      66     177     315      79     196     385      71     157     357      77     205     222      67     195     308      56      87     239      23     429     218      84     226     178      72     243     275      52     109     581      95     229     201      65     125     368      73     188     258     125     257     356      82     203     212      66     149     390      82     160     266      89     180     316      75     131     238      54     451     312      85     218     225      84     289     124      28      18      84       5       6     132     292      52     420     166      99     245     182      89     315     153      96     191     160      75     108     301     123     257     127      71     434      85      31     129     103      21    2221       6      20     127     171      60     249     164     101     229     147     110     249     130     142     257     152     117     185      63       6     150      13     413     155     165     144     308     157     126     152     171      76      55      98     176     191     157      85      51      50      62       9      10     179     127     121      10      65      19     297     181      85     308      67      18       0      12       0       0       0       0       0       0       0       0       0       0       0       0       0       0       0       0       0       0       0       0       0       0       0       0       0       0       0       0       0       0       0       0       0       0       0       0       0       0       0       0       0       0       0       0       0       0       0       0       0       0       0       0       0       0       0       0       0       0       0       0       0       0       0       0       0       0       0       0       0       0       0       0       0       0       0       0       0       0       0       0       0       0       0       0       0       0       0       0       0       0       0       0       0       0       0       0       0       0       0       0       0       0       0       0       0
MCOR=  I=     4  J=2       278       0       0       1     269     147     113     125     271      63      40      80      11     337     160      85     155     185     116     303     239      42     307     109      41     182     107     196      80     171       8     334     140      85     316     134     124     231     105      94     266     195     284     248      74     188     223     133     223     249     111     142     328      25      16      31     115      63     637     100     178     170      84     163     266       4      50      44      50     134     214      72     138     573     126      91     185     118     102     341     104     124     196      85     125     242     137     142     194     166     151     311     196     125     194     174     193     253     145     179     263     185     119     145      72      62     394     120     165     216      88      56     244       4     109     476      66     129     158     138     181     173     177      41      81      46      36     329     227      36      83     131      71     208     250     103     199     318      22     147      88      65     299     186     103     216     238     178     111      97     116     121     248     124     238     331     100     144     188     169     161     239     190     192     222     221     234     229     159     142     182     195     116      69      81     263     292     141     165     235      98     154     110      83      42      11     144     146      92     221     221     166     261     142     124     150     187     175     223     167     176     207     123     200     292      96     176     132     291     223     186     171     196     265     116     151     228     123     181     216     156     189     201     178     169     213     174     152     246     217     190     199     175     187     235     244     145     142      51      35     383     236      92     154     222     204     161     171     219     162      98     231     224     185     187     148     131     218     167     137     296     180     156     274     158     163     201      64      85      72     439     157     207     137     129     280     183     107     244     186     126     207     171     126     249     178     194     288     170     142     191     156     174     247     138     145     226     247     185     271     172      87     277     124     100     207     151      86     283     280     110     252     179     145     281     139     151     237     159     142     229     241     203     305     120      87     259     232     117     215     182     147     270     131     134     273     177     180     289     161     116     251     185     115     226     165     113     277     164     216     254     158     144     217     195      47      96      68     311     212     167     134     425     141     105     164     189      66     202     390     125     286     104      85     254     116      93     223     248     112     220     202     122     210     156     113     347     200     102     281     201     154     267     158      66     112     118     235     204     135     123     309     180     104     237      55      19      53      18      13     106     439      44     339     182      97     165     161     114     278     189     150     134     178      84      63     790     108     140     239      83     209     327      34      98      82      29      43     228      94      65     167      94     179     246     142     149     195     136     153     236     221     205     206     124      92     128      10      12      44     385      91     254     127     163     211     214     108     170      74      37     151      52     210     132     236      84      68      43     274       8     155     101      19      19      83      24     120     205      54      16       0       1       0       0       0       0       0       0       0       0       0       0       0       0       0       0       0       0       0       0       0       0       0       0       0       0       0       0       0       0       0       0       0       0       0       0       0       0       0       0       0       0       0       0       0       0       0       0       0       0       0       0       0       0       0       0       0       0       0       0       0       0       0       0       0       0       0       0       0       0       0       0       0       0       0       0       0       0       0       0       0       0       0       0       0       0       0       0       0       0       0       0       0       0       0       0       0       0       0       0       0       0       0       0       0       0       0       0       0
MCOR=  I=     4  J=3         0     365       0       0    1099     105     139     116     115     183      48    2218       3     300      84     112     152     276     101     208      86      60     850     165      46    1787      52     188      74      21      11    1218     269     119     213     150     286     157     372     123     464     196     174     149     149     485     286     160     209     214     244     128     213     660      26      31     960      56     438     115     113     214      96    1106      26       2    2256     222      44     125     798     115     119     191     177     136     171     448     166     639     141     286     156     167     197     270     283     165     437     355     154     287     347     157     307     253     210     239     364     236     176     227     133     280     521      41    1285     152     151     189      70    1799      11      11     132     895      73     205     188     148     116     156     240       7    2384     244      19      58     105     173      62    1587      62     253     100     102     158      78      12    1939     156      67     710     206     136     325     173     278     177     121     175     237     263     180     343     244     238     252     270     297     275     205     290     319     236     365     256     214     259     416     154     375     852      61     126     339     303     255     124     102     163     227      81     118    1852       2    2423      28      54     268     313     111     193     467     107     172     360     188     324     232     176     263     288     170     344     427     164     149     508     225     242     391     190     657     367     129     150     280     224     323     261     226     361     272     198     343     421     174     490     344     182     267     296     179     264     257     120     195     994      28    1188     425      90     210     351     168     222     226     225     404     192     274     369     213     172     213     257     218     365     241     394     337     244     187     272     239     111      68    1920      43     967     166     135     156     247     321     324     193     242     284     291     218     316     268     231     391     229     241     236     371     240     216     304     225     305     302     221     413     194     165     310     119    1051     273     156     112     458     161     313     329     257     286     249     270     246     195     416     237     330     295     325     429     200     198     308     160     320     305     304     214     222     366     229     348     417     286     281     307     258     259     272     294     410     243     333     326     224     375     303     287     234     260     249     254     359     738      74      76     803     212     260     215     251     296     167     270     323     125     379     369     149     198     208     129     602     523     168     239     416     201     223     169     252     332     344     183     372     323     218     265     357     200     222     248     839     111     124     477     232     184     247     202     172     115     139     408      13    2573     232       6      88    1589      37     219     141     148     275     172     133     324     223     185     150     491     494      97     462     210     180     167     114     310     233      19    2394      46      32      64      21      34      94     527     234     145     292     210     177     452     239     165     245     324     159     222     276      92    1262     327      10      17    1063      86     192     164     205     165     162     104     485     503       9    2261      33      90     204     139      97      34    2404       3       5     796    1044       8      11    1788      14     882      67      27      25       0       4      16       0       0       0       0       0       0       0       0       0       0       0       0       0       0       0       0       0       0       0       0       0       0       0       0       0       0       0       0       0       0       0       0       0       0       0       0       0       0       0       0       0       0       0       0       0       0       0       0       0       0       0       0       0       0       0       0       0       0       0       0       0       0       0       0       0       0       0       0       0       0       0       0       0       0       0       0       0       0       0       0       0       0       0       0       0       0       0       0       0       0       0       0       0       0       0       0       0       0       0       0       0       0       0       0       0       0
MCOR=  I=     4  J=4         0       0       0      80     413      64     109     126      86      80     696      33     115     343      59      76     244     112     113     152      56     119     249      89     521     153      92     457      56       2     107     554      52     152     183     150     184     184     103     210     290     165     169     113     135     316     127     159     307     148      99     166     269      24      25     136     150     143     255      92     137      87     201     129      14     111     202      28      68     471     173      80     295     187      72     150     207     139     304     208     194     201      93      85     249     169     103     276     264     143     203     278     128     169     249     146     213     271     184     213     169     123     148     196      56     160     300      82     170     131     354      64       9      47    1948     146      41     171     143      99     122     117      62     256     121      18      34      64      81      70     470      91     139     330      84     106     139      49     177     222      37     153     450     109     146     326     214     162     135     105     122     150     143     168     453     177     120     296     207     176     195     178     197     209     228     180     168     136     183     161     158     324     114      74     120     444     183     165     144      88     102      80     107     637      21     131     141      28     126     612     141     140     234     127     139     181     204     233     184     156     199     158     131     220     228     135     117     174     344     155     218     187     295     297     167     152     148     166     246     195     167     231     157     147     206     307     157     214     292     179     173     210     192     207     171     103     117     258      56     106     720     114      90     243     217     156     144     162     222     131     163     296     184     209     183     142     135     212     161     334     307     129     183     208     157     118      89     411     108     142     394     196     152     110     245     296     115     243     286     121     171     246     126     215     240     134     218     194     196     251     173     120     254     188     133     239     269     133     196     163      97     225     263      82     136     177     100     202     426     118     212     231     130     270     156     135     281     190     116     239     380     140     173     176      89     193     313     139     192     215     119     256     211     171     281     231     130     259     180      80     239     278     111     225     259     102     248     242     134     264     202      89     223     214     176     115      67      94     498     133     111     246     234     105     178     211      87     200     652     125     128     124      67     224     388     103     187     308     162     220     202     102     181     264      99     255     312     108     179     319     117     193     201     236     134      91     135     447     148     117     224     166      91     138     105      18     139      45       3      96    2105      93      47     212     103     131     198      95     148     269     121     108     178     259      85     195     297     104     170      91     126     326      87     356     113      28     249      75      13      20     157     173     112     184     157     120     284     158     109     192     262     167     164     100     102     215     131       9       8     124     254      89     147     152     203     137     102     151     251      53     246     131      42      93     138      77     170    1588      19       1      93    1336      36      18     192     183      71     559      54      55      23       2       1       0       0       0       0       0       0       0       0       0       0       0       0       0       0       0       0       0       0       0       0       0       0       0       0       0       0       0       0       0       0       0       0       0       0       0       0       0       0       0       0       0       0       0       0       0       0       0       0       0       0       0       0       0       0       0       0       0       0       0       0       0       0       0       0       0       0       0       0       0       0       0       0       0       0       0       0       0       0       0       0       0       0       0       0       0       0       0       0       0       0       0       0       0       0       0       0       0       0       0       0       0       0       0       0       0       0       0
