# Supplementary material for: Search for Dispersed Repeats in Bacterial Genomes Using an Iterative Procedure
Source: Int J Mol Sci. 2023 Jun 30;24(13):10964. doi: 10.3390/ijms241310964 (PMC10341722; doi:10.3390/ijms241310964)
Supplement: Supplementary file 1 [file ijms-24-10964-s001.zip › matri_cl2.txt]

COR=  I=     1  J=1     -1.00   -1.00   -1.00   -1.00   -1.00   -1.00   -1.00   -1.00   -1.00   -1.00   -1.53   -1.83   -2.09   -2.24   -1.99   -1.33   -1.16   -1.24   -2.41   -3.39   -3.63   -3.44   -3.07   -3.80   -1.51   38.78   34.19   -0.70   -2.91    0.77   -0.50   -1.52   -1.50    1.48   -1.83   -1.41    0.38   -0.06   -2.04   -3.47   -3.98   -3.77   -2.70   -1.62   -0.69    0.15   -1.62    0.33    2.22    0.18   -0.57    0.85   -0.60    0.69    1.12   -0.38   -0.57    0.21   -1.50   -1.01   -1.76   -3.07   -0.15   27.61    4.56    0.36    1.22   -1.53   -1.74   -0.53   -1.57    0.02   -2.50   -3.56   -3.73   -3.37   -1.97    0.18    0.82    0.27    2.17    1.02   -1.25   -0.74    0.23   -1.02    0.30    0.11   -0.37    1.55    2.12   -0.44    0.07    1.61   -0.19    1.07   -0.37   -2.93   -3.38   -3.02   -1.22    0.12    0.47    0.99    2.07    0.45   -0.76    2.53    1.01   -1.81   -0.44   -0.39   -0.34    0.64   -0.72   -1.10    0.45   -1.36   -0.59    1.04   -0.17   -1.19    2.46    0.41   -0.74    0.33   -1.02    0.13    0.80    0.43   -0.73    0.49    0.21   -0.95    1.56    0.81   -0.67   -1.91   -2.31   -1.50    2.63    0.10   -1.35    0.73    0.37   -0.89    0.55   -0.35   -0.87    2.84    0.83   -0.66    0.47   -0.05   -2.71   -3.38   -3.92   -4.04   -3.78   -3.83   -1.22    4.00    2.56    2.73    1.25    1.38    2.39    1.22    0.60   -1.45   -3.31   -3.73   -3.25   -1.49    0.24    3.09    0.47   -1.00   -1.18   -0.19   -0.19   -0.45    0.97    0.99    0.10   -0.36   -0.23   -0.09   -1.71   -3.48   -3.85   -1.77   18.24    5.11    1.65    0.51   -1.01   -0.73   -1.32   -1.54    1.06   -0.16   -0.06    0.63    2.01    0.85   -1.12   -1.60   -2.61   -4.08   -4.27   -4.09   -3.91   -3.70   -0.92    2.13    0.23    4.26    4.23   -0.40   -0.16   -0.08   -0.64   -0.15    0.51   -1.67    0.18    0.58   -0.71   -0.04    2.22    1.22    2.24    0.94   -0.15   -1.00   -2.56   -3.41   -3.65   -3.49   -2.93   -1.07   -0.08    0.74    4.10    2.28   -0.43    0.73   -0.41   -1.80   -3.01   -3.98   -4.15   -2.76    0.90    0.10    6.74    3.77   -1.15   -1.74   -1.54   -1.69    0.10   -0.07   -1.88    1.43    1.18   -1.07    0.44   -0.80   -1.92    1.27    0.18   -1.74    1.13    1.26   -1.35    0.52   -0.07   -2.01    0.24    0.04   -1.19    1.90   -0.33   -2.37    1.28    1.13   -1.19    0.16    0.13   -1.59    0.57   -0.07   -1.79    0.92    0.77   -2.05    0.89    1.89   -1.77    0.05    0.12   -0.12    1.23   -0.10   -1.08    2.01    0.96   -1.74    0.57    0.60   -1.29    0.67    0.45   -1.26    0.70    1.00   -1.78    1.37    1.54   -0.92   -0.35   -0.62   -2.48   -0.57    1.03   -0.93    1.51    0.75   -1.09    0.94    0.71   -1.42    0.54   -0.82   -1.93   -0.51   -1.21   -1.39    2.30    1.34   -1.67   -0.86   -0.95   -2.35    1.35    2.48   -0.69    0.88    0.09   -1.37    0.96   -0.26   -1.75    0.72    1.31   -1.07    1.49    1.49   -1.22   -0.04   -1.05   -2.19   -0.85   -3.02   -4.04   -1.98   15.90    4.37    1.65    0.82   -1.39    0.62   -0.97   -1.38    0.31   -0.11   -2.07    0.64    1.20   -1.58    0.55   -0.72   -1.46    0.37   -0.87   -1.84    1.21    0.79   -1.99    0.68    1.35   -0.71   -0.59   -0.80   -1.65    0.58   -0.52   -1.82    2.21    0.69   -1.40    0.10   -0.29   -1.28    0.34   -0.36   -1.98    0.80    1.49   -1.00    0.97   -0.17   -2.34   -0.88   -0.77   -1.16    0.18   -1.10   -1.10    2.60    1.77   -0.43    1.03    1.78    0.32    0.47   -0.65   -0.74    1.32   -0.14   -0.06    0.45   -2.76   -3.62   -3.63   -3.88   -1.38   -2.72   -3.60   -3.25    2.01    2.35    1.51    1.34   -0.37   -0.79    1.33   -1.16   -0.95    2.93    0.34   -0.99    0.59   -0.05   -2.26   -3.77   -4.19   -3.90   -2.83   -1.83    2.27    3.98   -0.06   -0.04    0.19    0.85    0.72   -0.09   -0.83   -1.66   -3.06   -3.40    0.86   -2.41   -3.49   -1.92    4.39   -0.66   -0.26    0.78    1.97    1.84   -0.49   -1.49   -0.37    1.56    0.81   -0.47    0.53    0.21   -1.17   -2.82   -3.92   -3.55   -1.20    1.86    0.19    1.11    0.73   -0.70   -1.73   -3.82   -4.04   -4.03   -3.94   -3.70   -1.34    2.63    1.26    6.88    1.53    0.45    1.27   -1.63   -2.99   -3.54   -3.47   -0.45   -2.28   -3.61   -2.04    3.36   -1.52   -1.73    2.20    1.43   -0.71    1.08    0.51   -0.22    0.17   -2.86   -3.85   -3.57   -3.07   -1.31   11.14    1.03   -1.69   -2.24   -2.80   -3.80   -2.04   33.91   26.61   -2.08   -3.50   -3.84   -3.93   -3.92   -2.46   -2.32   -1.00   -1.00   -1.00   -1.00   -1.00   -1.00   -1.00   -1.00   -1.00   -1.00   -1.00   -1.00   -1.00   -1.00   -1.00   -1.00   -1.00   -1.00   -1.00   -1.00   -1.00   -1.00   -1.00   -1.00   -1.00   -1.00   -1.00   -1.00   -1.00   -1.00   -1.00   -1.00   -1.00   -1.00   -1.00   -1.00   -1.00   -1.00   -1.00   -1.00   -1.00   -1.00   -1.00   -1.00   -1.00   -1.00
COR=  I=     1  J=2     -1.00   -1.00   -1.00   -1.00   -1.00   -1.00   -1.00   -1.00   -1.00   -1.00    1.38    0.39    1.02   -0.74   -1.16   -1.24   -0.08   -1.16    3.79   -3.23   -3.74   -3.12   -2.93   -3.77   -4.00   -3.28   -3.69   30.50   -3.96   -1.84    3.22   -2.67   -2.29   -0.86   -1.45   -1.95    2.03   -0.60    3.30    1.84   -4.04   -3.93   -2.33   -2.29   -2.26    3.98   -1.37   -1.38    2.60   -2.17   -1.52    0.76   -1.48   -1.81    1.39   -1.50   -1.47    1.47   -2.95   -1.20    3.27   -2.64   -3.87   -0.81    3.94   -2.05    0.74   -1.51   -0.73    0.25   -1.86   -0.85   10.83   -4.17   -3.71   -3.06   -3.12   -1.01    3.69   -1.74    0.94   -1.00   -1.48   -0.40    1.59   -2.35   -0.45    0.48   -2.18    0.21    1.93   -1.77   -0.36    1.39   -1.27    0.91    1.39   -3.57   -3.38   -3.26   -2.61    2.45   -0.07   -1.75    4.09   -0.06   -2.58    1.09   -0.15   -1.97   -0.16   -0.70   -2.44    3.78   -0.63   -2.52    2.10   -0.41   -2.37    1.46   -1.73   -2.07    0.57    0.40   -2.08    0.75   -1.21   -2.12    3.44   -1.67   -1.82    0.45    0.24   -2.53    0.58   -0.80   -0.85    3.61   -2.98   -3.05    6.19   -0.16   -1.91   -0.46   -0.41   -1.60    2.00   -1.03   -1.58    1.64    0.27   -1.24    0.50   -0.88   -2.86    0.70   -4.28   -4.01   -3.68   -3.96   -2.42    5.23   -1.97    2.88    1.08   -1.41    1.40    1.94   -1.53   -1.98   -3.47   -3.73   -3.69    0.21   -1.58   -0.20    4.66   -1.23   -0.83   -0.52   -1.87   -0.13   -1.49   -0.39   -0.96    2.46    0.14   -0.90   -1.31   -2.93   -4.04   -3.54   -0.52    4.39    0.20   -1.39   -0.49    0.85   -1.23   -1.64    1.21   -0.95   -1.50   -0.58    0.37    0.07   -0.05   -1.76   -3.43    0.73   -4.30   -4.09   -3.72   -3.89   -2.07    6.18   -2.42   -0.48    1.53   -1.03   -0.23    0.51   -2.32   -0.98    1.94   -1.80   -1.90    1.52   -1.81   -0.32   -0.42   -2.02    0.48    2.77   -1.01    4.67    1.77   -4.10   -3.78   -3.65   -3.53   -1.81    1.82   -2.05   -0.47    3.18   -0.89   -1.18    1.99   -2.93   -2.92   -3.92   -4.18   -3.04    8.07   -2.75    0.06    2.55   -1.89    1.13    1.02   -3.39    1.86    0.93   -2.57   -0.68    1.86   -2.36    1.27    0.85   -3.00    0.13    0.78   -2.84   -1.16    2.16   -2.99   -0.03    1.08   -3.07    0.93    0.94   -2.88    2.17   -0.51   -3.07   -0.84    1.94   -3.03   -0.27    0.70   -2.53    0.09    1.64   -2.81    1.39    0.38   -2.96   -1.19    0.83   -2.47   -0.43   -0.12   -2.65    1.34    0.32   -3.22    1.55    1.02   -2.86   -0.00    0.81   -2.80    0.06    0.81   -2.92    1.48    1.17   -2.81   -0.56    0.76   -3.03   -0.11   -0.39   -3.02    0.63    0.21   -2.41    2.71    0.83   -3.14    0.03    1.22   -2.60    1.31   -0.29   -3.14    0.21    0.62   -2.72    1.09    1.24   -3.21    1.15   -0.12   -3.02   -1.24    2.18   -2.65    1.15    0.45   -2.73    0.74    0.37   -2.59   -0.04    2.69   -2.79    0.40    1.52   -1.82    1.43    0.55   -2.83   -1.01   -2.15   -4.14   -3.79    0.65   -1.02    1.23    2.06   -3.06    0.68    2.16   -3.31    0.31   -0.83   -3.25   -1.18    2.86   -2.54    2.68   -1.06   -2.79    3.01   -0.23   -3.24    0.35    1.21   -2.99   -0.33    0.71   -3.21    1.78   -0.62   -3.29    0.58   -0.01   -2.45   -0.88    1.32   -2.91    0.37    0.34   -2.55    3.26   -0.61   -2.95   -0.02    1.04   -2.43    2.12    0.31   -1.92    0.09   -0.71   -3.01    3.72   -0.98   -2.49   -0.82    2.77   -2.74    0.06    0.47   -2.04    2.22    0.13   -1.93    2.22    0.16   -2.32    2.63   -2.58   -3.87   -3.67   -3.88   -4.25   -1.58   -3.67   -3.63   -1.16    2.48   -2.33    2.66   -0.77   -2.20    2.82   -1.00   -2.33    2.42    0.02   -1.68   -0.78   -1.72   -2.63    1.41   -4.16   -4.03    0.36   -1.77   -2.58    5.88   -2.11   -1.03    1.03   -1.55   -0.90    1.08   -2.63   -2.73   -3.25   -4.17   -4.26   34.88   -4.10   -3.07    0.60    0.26   -1.81   -1.39   -1.03   -1.07    0.34   -0.76   -1.73   -0.14   -0.07    0.02    1.46    0.05   -0.83   -2.79   -3.58   -3.61   -2.77    0.85   -1.06   -0.01    2.13   -0.83   -2.72    1.84   -4.32   -4.13   -3.88   -3.67   -2.81    5.07   -2.00    0.53    2.76   -1.61    1.08   -1.85   -3.49   -3.48   -3.73   -4.03   32.21   -3.95   -3.36    0.46   -0.71   -2.35    0.26   -1.24   -0.65    0.13   -1.00   -0.16   -0.61   -3.05   -3.79   -3.88    0.08   -3.18    0.78    5.83   -2.74   -2.40    2.55   -3.71   -4.14   -1.45   -3.03   33.55   -4.25   -3.87   -3.90   -3.85   -3.24   -2.32   -1.00   -1.00   -1.00   -1.00   -1.00   -1.00   -1.00   -1.00   -1.00   -1.00   -1.00   -1.00   -1.00   -1.00   -1.00   -1.00   -1.00   -1.00   -1.00   -1.00   -1.00   -1.00   -1.00   -1.00   -1.00   -1.00   -1.00   -1.00   -1.00   -1.00   -1.00   -1.00   -1.00   -1.00   -1.00   -1.00   -1.00   -1.00   -1.00   -1.00   -1.00   -1.00   -1.00   -1.00   -1.00   -1.00
COR=  I=     1  J=3     -1.00   -1.00   -1.00   -1.00   -1.00   -1.00   -1.00   -1.00   -1.00   -1.00   -1.55   -1.86   -2.13   -2.28   -1.96   -1.32   -1.40   -0.67   -2.49   -3.52   -0.91   -3.59   -2.96   -3.79   -4.28   -3.73   -3.15   -1.35   -2.86   -0.99   -0.30   -0.69   -2.26    0.13   -0.04   -2.29   -0.40   -2.81   -1.19   -3.16   -4.22   -1.91   -2.84   -2.15   -2.21   -0.53   -1.28   -1.67    0.33   -1.64   -1.59   -0.61   -1.07   -2.03   -0.55   -1.37   -1.70   -1.27   -0.27   -1.73   -1.45   -2.25   -4.03   -1.62    7.99   -1.95    0.27   -1.73   -1.90   -1.06   -2.32   -1.28   -1.87   -4.15   -0.70   -1.85   -3.02   -2.14   -0.26   -2.14   -1.19    0.78   -2.20   -1.36   -1.22   -1.67   -1.38   -1.75   -1.36   -0.68   -0.56   -2.08   -1.52   -1.46   -1.86    0.34   -0.08   -3.56   -1.47   -3.18   -2.59   -1.54   -1.82   -2.18   -0.78   -0.90   -2.59   -0.45    0.88   -2.37   -0.97   -1.52   -0.69   -1.82   -0.91   -2.69   -0.94   -0.94   -2.25    0.07   -0.41   -2.70   -0.79    0.03   -2.15   -1.59   -0.68   -1.54   -0.77   -1.16   -2.46   -0.63   -0.43   -1.58   -0.83   -1.03   -1.08   -2.52   -2.70   -2.85    0.45   -1.02   -2.52   -1.56   -0.13   -1.14   -1.01   -0.83   -1.96   -1.31    0.32   -1.75   -1.07   -2.08    3.52   -3.85   -4.11   -4.14   -0.45   -4.21   -3.44   -0.89   -1.79   -1.57   -0.38   -1.91   -1.87   -0.53   -2.67    5.28    1.69   -4.19   -3.31   -2.59   -2.72   -0.40   -0.69   -1.46   -0.85   -1.20   -1.29   -2.33   -1.41    0.35   -2.05   -0.78   -1.82    0.26    0.48   -3.69   -1.22   -4.13   -0.41    2.81   -1.43   -0.89   -2.38   -1.19   -1.30   -1.39   -1.69   -1.31   -0.39   -0.93   -1.29   -0.53    0.54   -3.20    2.50   -4.00   -4.37   -4.28   -0.59   -4.01   -3.29   -1.28   -2.20   -0.53    0.61   -0.78   -1.25   -1.07   -1.83   -1.13   -0.77   -1.43   -2.06    1.36   -1.21   -1.43   -0.62   -1.52   -1.80    0.22   -2.26   -1.36   -2.97   -4.17    0.64   -0.20   -3.91   -2.18   -1.24   -2.22   -1.42   -0.87   -1.69    0.47   -1.13   -2.99   -3.68   -0.64   -4.36   -3.73   -0.35   -2.44   -1.28    1.52   -1.23   -2.33   -1.49   -2.67   -0.97   -1.13   -2.16   -1.71    0.90   -1.76   -1.22   -0.16   -2.29   -0.92   -1.09   -1.96   -1.58   -0.65   -1.32   -1.42   -0.11   -2.26   -1.90   -0.39   -2.13   -1.39    0.77   -1.82   -1.67    0.78   -2.17   -0.97   -0.86   -2.21   -1.27   -0.06   -2.36   -2.05   -1.05   -2.04   -1.66    1.05   -2.00   -1.60   -0.54   -2.62   -1.43   -0.32   -2.62   -0.70    0.36   -1.71   -1.10   -0.98   -2.32   -1.86    0.19   -1.74   -1.47   -0.69   -1.87   -0.59   -0.54   -1.06   -1.12   -0.54   -2.31   -2.01   -0.75   -2.27   -1.53   -0.17   -1.81   -0.66   -0.06   -2.30   -0.81   -0.44   -2.07   -1.36   -0.90   -2.39   -1.41   -0.18   -1.73   -2.14   -0.30   -2.33   -2.39    0.38   -1.39   -2.09    0.16   -2.17   -0.52    0.37   -2.44   -1.45   -0.86   -1.56   -1.65   -0.36   -2.34   -1.76   -0.04   -1.11   -0.51   -2.86   -2.02   -4.34   -0.51    1.51   -1.40   -1.89   -2.12   -2.08    0.78   -2.81   -1.07    0.04   -2.40   -2.08    0.58   -1.09   -2.15   -1.15   -2.41   -0.84   -0.21   -2.62   -0.86    1.16   -2.03   -1.54   -0.41   -1.83   -0.17   -1.73   -2.12   -1.42   -1.07   -2.86   -1.80    0.30   -2.14   -0.62   -0.74   -2.31   -1.68   -0.46   -1.91   -1.06   -0.68   -1.29   -1.21   -0.65   -2.08   -1.49   -1.67   -2.05   -0.70   -0.97   -2.55   -1.75    0.06   -2.11   -0.75   -1.20   -1.32   -1.06   -0.59   -2.06   -1.50   -0.45   -2.94    6.00    3.13   -4.21    0.74   -0.35   -4.25   -2.86   -1.28   -3.52   -2.37    0.17   -2.78   -0.80   -0.69   -2.55   -0.45   -0.64   -2.46   -0.33   -0.59   -1.17    0.35   -1.52    1.91   -3.73   -4.31   -4.00   -2.80   -3.21   -2.42   -1.01    0.09   -2.03   -0.43   -1.61   -1.57    1.06   -2.09   -2.00    0.51   -4.05   -3.87   -2.74   -3.72   -2.63    0.38   -1.04   -1.67   -1.83   -1.01    0.52   -0.63   -1.93   -1.28   -0.62   -0.92   -1.25   -2.16    0.32   -0.03   -3.58   -0.82   -2.00   -3.45   -0.39   -1.61   -1.46    0.69   -2.88    3.60   -3.50   -4.08   -4.21    0.05   -4.20   -3.48    0.29   -2.11   -1.26    0.30   -2.14    0.41    2.61   -3.93    0.01   -0.69   -4.06   -2.43   -0.52   -3.72   -1.38    0.39   -2.14   -0.83   -0.91   -0.41   -1.62   -1.06   -0.45   -1.52   -2.84   -1.77   -3.98   -3.46   -3.33   -1.37    3.14   -3.14   -1.03   -2.99   -3.82   -4.15   -2.78   -2.50   -3.02    0.88    0.98   -4.24   -3.92   -3.32   -2.37   -1.00   -1.00   -1.00   -1.00   -1.00   -1.00   -1.00   -1.00   -1.00   -1.00   -1.00   -1.00   -1.00   -1.00   -1.00   -1.00   -1.00   -1.00   -1.00   -1.00   -1.00   -1.00   -1.00   -1.00   -1.00   -1.00   -1.00   -1.00   -1.00   -1.00   -1.00   -1.00   -1.00   -1.00   -1.00   -1.00   -1.00   -1.00   -1.00   -1.00   -1.00   -1.00   -1.00   -1.00   -1.00   -1.00
COR=  I=     1  J=4     -1.00   -1.00   -1.00   -1.00   -1.00   -1.00   -1.00   -1.00   -1.00   -1.00   -1.56   -1.88   -2.16   -2.31   -2.24   -2.16   -1.52   -1.68   -2.60    3.15   -3.87   -2.54    0.07    2.61   -4.51   -3.94   -2.70   -0.68   -3.27   -3.11   -1.52   -2.46   -1.72   -0.87   -1.12   -2.44   -1.26   -2.20   -2.47   -4.01   -1.20   -4.23   -3.45    1.97   -2.64   -2.39   -1.66   -2.72   -1.69   -1.35   -2.00   -1.91   -1.39   -2.45   -1.39   -1.42   -2.60   -0.95   -1.61   -2.22   -2.00   -0.40   -3.98   -2.76    1.79   -2.68   -1.14   -1.47   -2.24   -1.90   -1.46   -3.34   -3.41   -0.16   -4.35   -4.09   -0.32   -1.69   -2.66   -1.77   -1.64   -2.35   -0.60   -2.65   -2.30   -0.63   -2.48   -1.32   -1.71   -2.02   -1.96   -0.56   -2.57   -1.63   -1.35   -3.22   -2.05    2.73   -4.29   -3.35   -0.61   -2.24   -2.07   -2.00   -1.84   -2.13   -1.73   -2.01   -1.11   -0.28   -2.74   -1.46   -1.82   -2.72   -0.28   -1.99   -2.12   -1.97   -2.41   -2.43   -1.71   -2.39   -1.41   -1.51   -1.64   -1.73   -0.87   -2.84   -2.06   -2.09   -1.20   -2.41   -1.14   -1.90   -2.68   -0.23   -2.24   -3.48   -1.46   -2.91   -2.48   -1.56   -1.13   -2.35   -0.74   -2.26   -2.66   -1.28   -2.21   -2.33   -0.30   -2.21   -2.42    0.24   -3.28   -4.35   -1.94   -0.04   -4.44   -1.14   -3.15   -2.24   -1.09   -0.48   -2.38   -1.83   -1.61   -2.40   -1.24   -1.83   -4.09   -1.26   -2.65   -3.65   -2.24   -0.49   -2.82   -1.69   -2.13   -2.62   -0.95   -0.59   -2.09   -2.23   -1.68   -2.40   -2.04   -2.23   -2.77    2.94   -4.26   -4.28    4.91   -1.88   -2.84   -0.22   -1.76   -2.74   -1.99   -2.44   -2.40   -0.98   -1.86   -2.82   -0.97   -1.75   -2.56   -0.54   -3.85   -4.50   -2.74   -0.96   -4.30   -1.98   -3.15   -1.92   -1.14   -2.38   -1.31   -0.04   -2.20   -2.52    0.50   -2.89   -2.04   -1.24   -2.39   -0.15   -1.86   -2.61   -1.48   -1.39   -1.91   -1.68   -1.72   -2.79   -3.98   -1.24   -4.38   -4.08   -2.07   -1.27   -2.54   -1.06   -1.87   -1.91   -1.03   -2.22   -2.59    0.56    2.15   -4.34   -1.41   -3.97   -2.42   -1.64   -2.40   -1.15   -0.39   -3.00   -1.96   -2.67   -2.05   -0.89   -2.08   -2.56   -1.23   -2.04   -2.71   -1.67   -2.54   -1.83   -1.24   -1.64   -3.26    0.28   -1.85   -2.64    0.00   -0.80   -3.22   -0.64   -2.12   -2.97   -1.11   -1.87   -3.28   -0.87   -1.67   -2.48   -1.07   -1.45   -3.34   -0.49   -1.98   -3.01   -0.44   -1.60   -2.98   -0.35   -0.42   -2.66   -0.94   -1.77   -2.92   -0.75   -2.05   -2.89   -0.91   -1.08   -2.63   -1.39   -1.22   -2.45   -1.45   -2.17   -2.56   -0.25   -1.06   -2.70   -0.27   -1.76   -3.07    0.21   -2.18   -3.29   -1.17   -1.62   -2.48   -1.97   -1.17   -2.85   -1.35   -1.92   -2.60   -0.81   -1.95   -2.57   -0.97   -2.21   -2.84   -1.64   -1.13   -2.61   -0.30   -2.29   -3.12   -0.64   -1.34   -2.91   -0.99   -2.13   -2.27   -1.59   -1.26   -3.12   -1.22   -1.90   -2.53   -1.24   -1.49   -2.87   -2.49   -2.59   -3.14    5.12   -4.13   -4.43    9.52   -0.42   -2.33   -2.45   -1.55   -3.02   -1.90   -2.41   -2.35   -2.32   -1.11   -2.92   -0.33   -2.35   -2.39   -1.10   -2.12   -2.37   -1.95   -1.67   -2.61   -1.06   -1.67   -2.57   -0.12   -1.44   -2.25   -1.67   -1.79   -2.43   -1.54   -1.92   -2.43   -0.80   -0.75   -2.76   -1.68   -1.53   -1.91   -2.29   -1.76   -2.30   -1.47   -1.78   -2.69   -0.10   -1.49   -2.93   -1.38   -2.48   -2.56   -1.81   -1.87   -2.69   -1.87   -0.68   -2.41   -1.23   -1.67   -2.36   -1.07   -2.71   -1.73   -2.38   -2.71   -1.99   -3.77   -2.04   -4.51   -4.51   -4.42   30.21   -4.43   -2.50   -2.61   -2.46   -0.98   -1.86   -2.38   -1.92   -0.92   -2.15   -2.76   -2.12   -1.71   -1.68   -2.41   -0.87   -3.21   -4.24   -1.69   -2.19   -3.94   -3.03   -2.88   -1.72   -0.58   -1.47   -0.87   -2.43   -1.77   -2.37   -0.66    1.53   -3.79   -1.13   -4.17   -3.59   -2.29   -3.65   -2.46    0.11   -2.01   -2.71   -2.52   -1.20   -1.57   -0.43   -2.68   -2.81   -0.74   -2.14   -1.85   -1.33   -3.15    4.08   -3.97   -4.17   -3.27    6.03   -2.92   -2.12   -1.97   -1.06   -3.32   -4.10   -2.14   -0.54   -4.33   -1.98   -3.34   -1.81   -1.80   -0.94   -1.87   -1.81   -1.71   -2.97    0.61   -3.83   -3.92   -4.27   -1.19   -4.31   -3.60    4.85   -2.88   -3.03   -1.81   -1.42   -2.72   -2.41   -1.03   -2.96   -3.02    5.76   -4.22   -2.11   -3.77   -3.40   -2.08   -2.35   -0.45   -3.01   -3.54   -0.67   -4.47   -3.66   -3.41   -2.68   -4.13   -4.17   -0.86   -1.44   -3.38   19.54   -1.00   -1.00   -1.00   -1.00   -1.00   -1.00   -1.00   -1.00   -1.00   -1.00   -1.00   -1.00   -1.00   -1.00   -1.00   -1.00   -1.00   -1.00   -1.00   -1.00   -1.00   -1.00   -1.00   -1.00   -1.00   -1.00   -1.00   -1.00   -1.00   -1.00   -1.00   -1.00   -1.00   -1.00   -1.00   -1.00   -1.00   -1.00   -1.00   -1.00   -1.00   -1.00   -1.00   -1.00   -1.00   -1.00
COR=  I=     2  J=1     -1.00   -1.00   -1.00   -1.00   -1.00   -1.00   -1.00   -1.00   -1.00   -1.00   -1.54   -1.84   -1.82   -0.52    0.31   -1.34   -1.42   -1.18   -2.53   -2.89   -3.69   -3.75   -3.56   -3.63   -1.65   -0.72   -0.03   -4.26    4.57   -1.91   -2.65   -1.79   -1.93   -2.75   -2.51   -1.58   -2.75    0.77   -2.52   -3.32   -2.97   -3.83   -3.57   -2.26   -1.88   -2.65   -0.10    0.11   -2.35   -1.48   -1.00   -2.60   -1.40   -1.07   -2.31   -1.82   -1.02   -2.32   -0.78   -2.28   -2.87   -2.65    0.71   -2.13   -3.35   -0.11   -2.80   -1.77   -2.10   -2.46   -0.97   -0.71   -3.43   -3.08   -4.13   -3.78   -3.02   -2.35   -2.36    2.63   -2.12   -1.90   -2.02   -1.87   -2.19   -0.10   -2.78   -2.41   -0.95   -1.36   -2.14   -0.77   -2.15   -1.97    0.12   -2.01   -2.49   -3.11   -4.01   -3.66   -1.96   -2.66   -0.09    0.80   -2.40   -2.17    0.78   -2.60   -2.23   -1.49   -2.80   -1.61   -0.60   -2.74   -2.23   -0.90   -3.14   -1.77    0.33   -2.40   -2.56   -1.11   -2.12   -1.92   -0.91   -2.57   -1.25   -0.35   -2.31   -1.32   -1.89   -2.22   -1.84   -0.82   -3.05   -0.88   -1.47   -2.92   -1.81   -1.09   -2.64   -1.87   -1.12   -2.78   -2.03    0.02   -2.49   -1.85    0.76   -2.43   -2.37   -1.10   -1.78   -0.47   -3.17   -4.17   -3.83   -3.98   -4.08   -3.83   -2.80   -2.23    2.07   -1.68   -1.68    0.39   -1.31   -2.20    0.76   -2.82   -3.96   -4.00   -3.71   -3.06    3.89   -0.86   -2.75   -0.69   -1.77   -2.53   -1.16   -2.41   -1.37   -1.93   -1.44   -1.58    0.61   -1.16   -3.28   -3.39   -3.82   -2.48   -1.95   -2.95   -1.05   -1.69   -1.96   -2.15   -1.46   -0.70   -2.73   -0.22   -1.70   -2.20   -1.28   -1.29   -2.90   -1.89   -3.95   -4.38   -3.79   -4.21   -3.93   -3.73   -3.11   -2.42    3.82   -1.15   -2.62   -0.58   -1.78   -1.95   -1.52   -2.11   -2.33   -1.53   -1.54   -2.19   -1.20   -2.13   -2.19   -1.23   -2.01   -1.99    0.53   -2.83   -3.77   -1.66   -4.14   -4.08   -3.43   -3.00   -2.52    1.47   -2.18   -2.48    0.19   -1.42   -3.03   -2.19   -3.91   -4.22   -4.11   -3.58   -2.82    3.55   -2.43   -2.36   -1.42   -1.88   -2.65    1.28   -2.33   -2.95   -1.40   -2.82   -2.71    0.07   -2.64   -2.53    0.41   -2.42   -2.34   -0.84   -2.30   -2.97   -0.19   -2.25   -2.38   -0.31   -2.50   -2.42    0.23   -3.58   -2.60   -0.61   -2.44   -2.77    0.11   -2.23   -2.23   -0.74   -2.60   -2.25    0.20   -2.88   -2.97   -1.23   -2.31   -2.93   -0.83   -2.66   -1.91   -1.10   -2.48   -2.48    0.18   -2.51   -2.69    0.01   -2.78   -2.39   -1.04   -2.57   -2.27   -0.23   -2.35   -2.48    0.17   -2.34   -2.79   -0.49   -2.79   -3.18   -0.94   -2.48   -1.88    0.19   -2.21   -2.48   -0.42   -2.63   -2.54    0.87   -2.84   -2.37   -0.87   -2.78   -2.42    0.47   -2.28   -2.52   -0.14   -2.10   -2.79   -1.76   -2.12   -2.31   -0.65   -2.51   -2.27   -0.13   -3.06   -2.20   -0.87   -1.70   -2.62   -0.37   -1.57   -2.29   -0.10   -2.14   -1.91   -0.66   -2.96   -3.69   -3.57   -2.80   -3.07   -2.37   -1.94   -2.60    0.91   -2.57   -2.62    0.01   -2.95   -2.82   -1.89   -2.33   -2.77   -0.18   -2.92   -2.42   -0.50   -2.68   -2.63   -0.54   -2.25   -3.39   -0.67   -2.79   -2.49   -0.37   -2.97   -2.30   -0.82   -3.11   -2.49   -0.75   -2.48   -2.31   -1.06   -2.41   -2.14   -0.07   -2.68   -2.36   -1.04   -2.38   -2.14    0.32   -2.91   -2.18   -1.20   -2.77   -1.84    0.18   -2.83   -1.90   -0.72   -1.95   -2.66   -0.03   -2.62   -2.50   -0.79   -2.00   -1.79   -0.13   -2.69   -2.10    4.06   -2.79   -3.83   -3.37   -4.06   -4.09   -2.39   -4.23   -4.13   -3.09   -2.50   -2.01    1.15   -2.38   -2.30   -0.12   -2.53   -2.17   -0.49   -3.11   -1.45   -0.73   -2.24   -1.79   -3.31   -4.23   -4.01   -3.87   -3.65    0.15    2.59   -2.72   -0.54   -2.22   -2.50   -1.63   -1.77   -3.00   -1.26   -3.38   -3.93   -3.28   -1.10   -4.10    0.98   -1.84   -2.50   -2.58   -1.78   -1.46   -0.72   -1.56   -2.55   -1.56   -2.02   -2.41   -1.52   -1.61    0.10   -1.32   -2.36   -3.35   -4.13   -3.58   -2.86   -3.04   -1.75   -0.45   -1.82    0.08   -2.60   -3.97   -3.89   -4.09   -4.25   -3.70   -2.84   -2.67    3.42   -1.81   -2.08    1.57   -2.08   -2.98   -3.18   -3.88   -3.78    1.03   -4.07   -2.08   -2.14   -3.33   -2.81    0.39   -1.97   -1.93   -1.33   -1.40   -0.99   -1.91   -2.13   -3.84   -4.06   -4.00   -3.93   12.51   -1.78   -3.10   -1.93   -2.59   -3.89   -3.74   -0.50   -0.82    2.23   -4.04   -2.80   -4.15   -4.12   -3.94   -2.39   -2.33   -1.00   -1.00   -1.00   -1.00   -1.00   -1.00   -1.00   -1.00   -1.00   -1.00   -1.00   -1.00   -1.00   -1.00   -1.00   -1.00   -1.00   -1.00   -1.00   -1.00   -1.00   -1.00   -1.00   -1.00   -1.00   -1.00   -1.00   -1.00   -1.00   -1.00   -1.00   -1.00   -1.00   -1.00   -1.00   -1.00   -1.00   -1.00   -1.00   -1.00   -1.00   -1.00   -1.00   -1.00   -1.00   -1.00
COR=  I=     2  J=2     -1.00   -1.00   -1.00   -1.00   -1.00   -1.00   -1.00   -1.00   -1.00   -1.00   -0.77    4.18    8.85   11.05    3.45    0.89   -0.60   -1.18   -1.02   -3.21   -3.72   -3.57   -2.75   -3.63   -3.91   -3.99   -4.12   -2.04    2.09   -1.22    1.28   -1.47   -1.41   -1.04   -1.46   -0.44    1.74    3.15    7.82   20.78   -3.31   -4.20   -2.96   -2.11   -2.43    0.96    1.57   -0.46    1.95   -0.00   -1.60    0.13   -0.06   -0.77   -0.12    0.36   -0.78    1.65   -1.12   -1.82    2.82   -0.65   -2.75   -2.99   -2.41   -1.49    0.21   -0.10    0.71    3.57    1.02   -0.25    6.17   -3.51   -3.98   -3.50   -2.96   -1.31    3.39    0.89    0.98    0.57   -1.40    0.21    1.24   -0.36   -0.94    0.61    0.26   -0.90    1.06   -0.49    0.01    2.06   -0.09    0.75    0.87   -3.27   -3.23   -3.27   -2.02    0.87    4.09    0.20    0.83    2.08   -1.37   -0.80   -0.39   -1.80   -0.74    0.08   -1.50   -0.96    0.24   -1.70    0.78    2.36   -1.17   -0.28    0.92   -1.57   -0.94   -0.83   -1.25    0.93    1.34   -1.08    0.92    0.85   -1.02    0.12   -0.27   -1.51   -0.02   -0.55    0.18    6.54   -0.06   -2.39   -0.84    0.65   -1.43   -0.29    0.46   -1.09    0.61    1.65   -0.86    0.56   -0.12    0.11    2.47   -0.83   -3.32   -0.11   -3.65   -4.20   -4.02   -3.74   -3.12    0.58    0.96   -0.11    3.30    1.41    1.11    4.32    1.01   -2.30   -3.50   -3.94   -3.29   -1.28    1.56   -0.45    1.99    2.38    0.08    1.63   -0.28   -0.85   -0.22    0.52   -0.08    2.32    2.51   -0.21   -0.99   -2.70   -3.80   -3.73   -2.74   -1.67    0.90   -0.27   -0.74    2.51    1.36   -0.92    0.71    1.49   -1.05   -0.14    0.53    0.84    0.65   -1.56   -3.41   -0.83   -3.46   -4.12   -3.87   -3.88   -2.74    2.51    1.51   -1.02   -0.53   -0.75    0.34    0.71   -1.49   -1.48    0.61   -0.27   -0.76   -0.20   -0.92   -1.02   -0.04   -1.33   -0.61    1.39    2.31    8.01   23.30   -2.96   -4.02   -3.86   -3.34   -3.13   -0.10   -0.75   -0.91    0.33    0.44   -0.85   -0.02   -1.91   -3.54   -3.86   -3.97   -3.50    1.12   -1.16   -1.44    0.28   -0.75    1.86    6.52   -0.45   -0.55    0.28   -1.80   -0.76   -0.30   -1.43   -0.11    1.98   -0.84   -0.63    1.45   -1.48   -0.45    0.22   -1.28    0.13    0.29   -1.15    0.99    1.21   -2.02    0.54    1.29   -1.72   -0.44    0.31   -1.15   -0.44    0.10   -1.85    1.14    1.51   -1.62    0.34    2.32   -0.43   -0.55   -0.07   -1.73   -0.96   -0.69   -1.35    0.74    1.28   -1.82   -0.31    2.66   -1.70   -0.48    0.06   -1.31    0.00    1.11   -2.00   -0.35    1.68   -0.76   -0.17   -0.08   -2.32   -0.79    0.42   -1.90    0.84    1.41   -1.67   -0.32    1.28   -2.22   -0.48    1.36   -1.26    2.17    1.54   -1.53   -0.15    0.74   -1.03    0.85    2.43   -1.03   -1.06    0.75   -1.86   -0.48    0.02   -0.95    0.33    0.60   -2.29    0.11    0.19   -1.68   -0.03    0.91   -0.92    0.16    1.27   -0.94    0.83    2.59   -1.30   -0.69   -2.61   -4.02   -4.03   -3.47   -2.34   -0.20    3.20   -1.22    0.08    2.15   -0.62    0.13    0.33   -2.08   -1.32   -0.04   -0.95    1.77    1.52   -1.84    0.07    2.14   -2.00   -0.29    0.15   -2.03   -0.74   -0.92   -2.10   -0.59    2.00   -1.37    0.82    0.36   -2.04   -0.36    0.35   -1.57   -0.29    0.87   -1.33   -0.14    2.96   -1.40   -1.10   -0.26   -2.14   -0.78    0.61   -0.88    1.96    0.83   -2.21   -0.67    2.22   -0.46   -0.21    0.65   -1.09   -1.05   -0.55   -0.94    0.53    0.04   -0.11    3.65    6.55    0.06   -0.43   -2.01   -3.44   -3.64   -3.85   -3.97   -3.98   -3.20   -3.35   -1.69    2.97   -0.05    0.15    0.96   -0.97   -0.25    0.52   -1.16    0.33    1.84   -0.29    0.09   -1.09   -2.64    0.16   -3.47   -3.78   -1.47   10.99    3.37    1.50   -1.00   -1.96   -0.23    0.27   -0.11   -0.37   -1.60   -2.61   -2.39   -3.77   -3.98   -1.48    1.19   -2.50   -1.21    0.79    2.07    1.11    0.32   -0.54   -0.58   -0.12   -0.80    0.96    0.78    1.92    2.65    0.70    1.45   -2.92   -3.52   -3.92   -2.80   -1.40    0.29    1.11    2.48    1.01   -2.85    0.97   -3.31   -4.06   -3.75   -3.76   -2.81    0.26    0.58    0.54    2.94    1.41    2.53    0.11   -2.90   -3.23   -2.95   -3.59   -0.47    0.13   -2.49   -1.55   -0.09    0.45    0.27   -0.36    0.91    3.43    1.04    0.16    0.99   -2.81   -3.46   -3.46   -0.99    0.18   -0.89    1.35   -0.39   -2.18    2.76   -3.13   -3.90   -3.47   -3.41   -0.41   -3.23   -3.96   -3.96   -3.91   -3.26   -2.33   -1.00   -1.00   -1.00   -1.00   -1.00   -1.00   -1.00   -1.00   -1.00   -1.00   -1.00   -1.00   -1.00   -1.00   -1.00   -1.00   -1.00   -1.00   -1.00   -1.00   -1.00   -1.00   -1.00   -1.00   -1.00   -1.00   -1.00   -1.00   -1.00   -1.00   -1.00   -1.00   -1.00   -1.00   -1.00   -1.00   -1.00   -1.00   -1.00   -1.00   -1.00   -1.00   -1.00   -1.00   -1.00   -1.00
COR=  I=     2  J=3     -1.00   -1.00   -1.00   -1.00   -1.00   -1.00   -1.00   -1.00   -1.00   -1.00   -1.56   -1.87   -2.14   -1.49    4.44   -0.21   -0.61   -0.13   -2.51   -3.42   -3.46   -3.61   -3.06   -3.95   -4.24   -4.41   -4.30   -4.22    9.69   -3.04   -1.56    4.67   -2.87   -1.02   -0.56   -2.51   -1.47   -1.84   -2.30   -3.05   -3.52   -1.84   -3.11   -1.60   -2.96   -2.53    0.85   -2.27   -1.88    2.71   -2.37   -1.91    0.45   -1.77   -1.08   -0.07   -1.84   -1.76    1.80   -2.78   -2.62    0.56   -3.44   -3.36   -1.85   -1.99   -1.65    1.57   -2.28   -0.35   -0.64   -0.64   -3.10   -3.53   -2.17   -2.17   -3.02   -3.29   -1.00   -0.18   -2.36    1.58   -2.02   -1.59   -0.23   -0.80   -2.16   -0.65   -0.90   -1.66   -1.06   -0.22   -2.31   -0.23   -0.01   -1.79    0.48   -3.74   -2.39   -3.07   -3.12   -3.19    0.77   -2.22   -2.30    2.99   -1.66   -2.28    0.49   -2.29   -1.92   -1.09   -1.46   -2.37    1.65   -1.84   -2.15    0.54   -2.24   -2.14    1.47   -2.36   -2.48    0.64   -1.66   -2.66    0.26   -1.65   -2.61    2.22   -2.18   -2.23    0.86   -1.75   -2.60   -0.67   -1.33   -2.91   -0.46   -2.77   -2.54    3.67   -1.84   -2.14   -0.13   -1.57   -2.01    0.73   -1.44   -2.28    0.79   -2.15   -1.18   -1.59    2.61   -4.26   -3.71   -4.44   -0.24   -4.14   -3.75   -1.38   -1.40   -2.52    0.16   -0.14   -2.00    0.67   -2.17    2.26    1.62   -4.16   -3.79   -3.06   -1.47   -1.70   -1.40   -0.32   -0.81   -1.37   -0.17   -1.76   -1.27   -1.06   -1.34   -2.44   -0.40    1.69   -0.17   -3.34   -0.16   -4.19   -3.79   -2.05   -0.31   -0.81   -1.70   -1.05    0.99   -1.72   -1.56   -0.70   -1.26   -1.75   -1.67   -0.85    1.30   -2.94    3.07   -4.06   -3.76   -4.36   -0.37   -4.07   -3.75   -2.21    0.06   -2.46   -0.94   -1.75   -1.80    0.45   -0.22   -2.35   -0.79    0.23   -2.49   -1.88   -0.71   -2.02   -0.43   -1.15   -2.67   -0.73   -1.01   -2.15   -1.93   -3.09   -1.21   -0.26   -3.82   -2.96   -2.27   -0.71   -1.94   -1.45    0.03    0.01   -0.17   -2.49   -4.04   -0.19   -4.27   -3.85   -1.97    1.50   -2.97   -1.02   -0.69   -3.02    0.54    0.75   -3.02    1.93   -0.82   -2.83   -0.15   -1.24   -3.17    2.30   -0.86   -2.86   -0.55   -0.69   -3.27   -0.24   -1.17   -2.99   -0.55   -0.78   -3.32    2.62   -0.93   -3.29    0.91   -0.82   -3.44   -0.21   -1.45   -3.35   -0.15   -0.94   -3.18    0.38   -0.55   -3.22    0.61   -0.26   -3.13   -1.04   -0.71   -3.13    0.71   -1.15   -3.45    0.93   -0.92   -3.24   -0.17   -0.27   -3.21    0.94   -1.41   -2.83    0.16   -0.39   -3.26   -0.22   -1.33   -2.61   -0.88    0.08   -3.60   -0.59   -1.08   -3.56    1.29   -1.58   -2.57    1.72   -1.48   -3.33   -0.67   -1.24   -3.45    1.91   -1.36   -3.35    0.90   -1.42   -3.19    1.38    0.28   -3.05    0.36   -0.92   -3.18   -0.96   -0.97   -3.06    1.58   -1.17   -3.55    1.10   -2.11   -3.04    0.60   -1.20   -3.06   -0.68   -1.37   -3.00    1.21    1.91   -2.92   -3.69    0.22   -4.31   -3.91   -1.85   -2.99   -0.52   -0.90   -3.10    1.45   -2.09   -2.62    2.63   -2.50   -3.17   -0.88   -0.51   -2.99    3.30   -1.68   -3.08    2.10   -1.51   -3.23    0.98   -1.02   -3.08    0.70   -1.70   -2.99    1.14   -1.55   -3.25    2.34   -1.22   -2.69   -0.23   -0.44   -2.88    0.11   -0.96   -2.63    1.66   -1.64   -2.62    0.81   -1.63   -2.66    0.63   -1.51   -2.65   -0.26   -1.84   -2.74    0.82   -2.47   -2.67   -0.23   -1.19   -2.44   -0.34   -1.28   -2.45    0.37   -2.19   -2.45    0.23   -1.86   -1.28    6.93   -4.29   -0.96    1.57   -4.36   -4.32   -0.39   -3.64   -2.91   -1.42   -2.04   -2.16    1.82   -1.58   -2.32    1.86   -2.04   -2.00    1.48   -1.52   -1.46   -1.69    1.70   -3.91   -3.67   -4.12   -3.57   -0.81   -1.85   -1.69    2.26   -2.68   -1.15    0.72   -1.56    0.63   -2.01   -3.10   -0.09   -3.82   -4.16   -4.29    2.36   -2.27   -1.72   -1.47   -1.49   -0.64   -0.46   -0.97   -1.45   -0.81   -0.57   -1.28   -0.97   -1.54   -1.58    2.31    0.81   -3.58   -1.08   -1.25   -3.69   -2.82   -1.27   -1.85   -0.34   -2.27    4.38   -4.01   -4.08   -4.33   -0.52   -4.11   -3.91   -1.69   -2.06   -2.65   -0.63   -1.01   -1.59    6.28   -3.90   -1.54   -0.41   -4.09   -4.29   24.90   -3.87   -3.26   -1.47   -1.07   -2.37   -0.83   -1.26   -2.42   -0.14   -0.39   -1.36   -3.38   -0.77   -4.16   -3.65   -0.83   -3.17   -0.83   -0.65   -1.29   -3.57   -3.49   -4.21   -3.77   -4.18   -4.41   28.82   -0.66   -4.20   -4.01   -3.34   -2.38   -1.00   -1.00   -1.00   -1.00   -1.00   -1.00   -1.00   -1.00   -1.00   -1.00   -1.00   -1.00   -1.00   -1.00   -1.00   -1.00   -1.00   -1.00   -1.00   -1.00   -1.00   -1.00   -1.00   -1.00   -1.00   -1.00   -1.00   -1.00   -1.00   -1.00   -1.00   -1.00   -1.00   -1.00   -1.00   -1.00   -1.00   -1.00   -1.00   -1.00   -1.00   -1.00   -1.00   -1.00   -1.00   -1.00
COR=  I=     2  J=4     -1.00   -1.00   -1.00   -1.00   -1.00   -1.00   -1.00   -1.00   -1.00   -1.00   -1.57   -1.89   -2.17   -1.62    0.58   -1.54    0.11   -1.07   -2.51   14.05   -3.79   -3.76    3.45    1.61   -4.39   -4.35   -4.33   -4.22    7.42   -3.05   -2.53    0.54   -2.60   -2.40   -0.47   -2.00   -2.12    0.32   -3.07   -3.86   34.76   -4.53   -4.10    4.05   -2.68   -2.89    3.16   -2.24   -1.47    0.41   -1.86   -1.65   -0.26   -2.05   -0.79    0.46   -1.48   -0.79    0.84   -2.58   -1.41    8.96   -3.81   -3.00   -2.39   -1.47   -1.40   -0.67   -1.98   -0.04    1.95   -3.20   -3.88   30.65   -4.49   -3.92    0.01   -3.24   -2.12    1.61   -2.45   -1.28   -0.05   -3.14   -0.84    1.84   -2.43   -0.84    0.31   -2.68   -1.10    1.28   -2.46   -1.45    1.52   -2.71   -0.19   10.19   -4.29   -2.59   -0.13   -2.91    0.37    0.68   -2.48   -0.45    0.03   -2.67   -0.43    0.81   -3.39    0.63   -0.52   -3.02    3.36   -0.90   -2.63    1.22    2.12   -2.35    0.17    0.07   -2.72    0.11   -0.89   -2.24    0.19   -0.96   -2.85    2.37   -0.45   -3.05    0.38   -0.80   -2.47   -0.09   -2.68   -4.00   17.62   -3.07   -3.51    0.00   -0.31   -2.33   -1.18   -1.33   -2.81    0.74   -1.23   -2.52   -0.41   -1.30   -2.52    3.62   -3.89   -4.50   40.47   -1.41   -4.41   -1.49   -3.76   -2.86    0.98   -2.00   -1.47   -0.51   -2.07   -1.81    3.66   -2.60   -3.89   -1.45   -2.46   -3.44    3.05   -1.96   -2.40    4.27   -1.17   -1.39    1.31   -0.91   -1.33   -0.89   -0.67   -1.71    1.56   -1.26   -1.51    4.56   -3.71   -4.19   -2.33   -3.11   -1.55    1.51   -1.77   -1.90    1.86   -0.41   -2.35   -0.32   -0.02   -2.68   -0.50   -1.68   -1.62    4.68   -4.26   -4.61   40.76   -1.27   -4.42   -0.38   -3.61   -3.01    2.18   -2.83   -1.95    0.47   -2.58   -1.05    2.94   -2.80   -1.81    2.98   -2.29   -1.63    0.70   -2.21   -1.15   -0.16   -2.88   -1.35   -0.56   -3.43   -4.21   31.52   -4.56   -4.14   -1.07   -2.80   -2.60    3.16   -2.84   -1.16    1.63   -2.14   -2.69   11.82    0.53   -4.20   -0.63   -4.12   -2.73    3.64   -3.08   -0.74    0.07   -2.89    0.33    3.48   -2.39    0.68    1.76   -2.57   -0.75    1.57   -2.52   -0.65    0.66   -2.34   -0.42    2.23   -3.35    0.37    1.50   -2.94    1.72   -1.00   -2.97    0.59   -0.12   -2.75    1.32    0.87   -3.03   -0.44    0.62   -3.26    0.67    1.23   -2.93    1.61    0.59   -3.13    1.30    0.19   -3.02   -0.03   -0.31   -2.53   -0.74   -0.51   -2.73    0.96    0.09   -3.16   -0.03    1.26   -3.41    1.20    0.95   -2.70   -0.56    0.63   -3.15    0.95    0.31   -3.05    0.69   -0.30   -2.88    4.65   -0.58   -3.07    1.57    0.58   -3.12   -0.00    1.56   -3.35   -0.20    0.62   -2.50    0.98   -0.01   -2.64    0.06    0.65   -3.02    0.10    0.18   -3.02    2.28    0.79   -2.96   -0.66    1.09   -3.06    1.32    0.28   -2.60    0.76    0.71   -3.24   -0.95    1.81   -2.98   -0.58    1.39   -2.74    0.21   -0.65   -2.34    8.93   -3.68   -4.20   -2.03   -2.60   -2.97   -0.50    4.52   -3.00   -0.09    3.01   -2.86   -2.10    2.70   -2.87   -0.60    0.17   -2.93    2.10   -0.16   -3.34    0.81    1.34   -3.34   -0.59    0.98   -3.22    0.77   -0.31   -3.02    2.11    0.22   -3.01    0.75    0.40   -2.53   -1.31    1.48   -3.17    0.44   -0.41   -2.98    1.31    2.52   -2.92   -1.12    0.45   -2.73    0.82    0.58   -2.51    4.18   -0.83   -3.43    1.77    1.44   -2.65   -1.32    2.15   -2.42    0.03   -0.74   -2.84    3.30   -1.04   -3.21    0.28    1.10   -2.90   -3.74    0.99   -4.54   -4.25   -3.57    0.85   -4.04   -1.47   -3.48   -1.74    2.37   -1.56    0.49   -1.16   -2.22   -0.82   -0.50   -2.91   -0.41   -0.18   -2.22    1.76   -3.86   -4.47   39.71   -2.35   -4.21    4.77   -1.51   -2.73    1.49   -1.79   -2.34   -0.66   -1.48   -2.23    3.28    0.07   -3.80    0.76   -4.37   -4.46   22.70   -3.53   -2.84    0.52   -1.47   -0.89   -1.57   -1.61   -1.53    0.80   -1.77   -1.90    0.33   -1.59   -0.87   -1.64   -2.89   10.77   -4.32   -3.63   -2.55   -1.52   -1.72   -1.60   -2.22    3.05   -3.71   -4.45   39.23   -1.21   -4.48   -0.18   -3.35   -2.73    0.46   -2.24   -1.76    0.43   -2.17   -1.94    3.46   -3.87   -3.48   -3.64   -4.11   -1.77   -2.62    0.20   -2.13   -1.06   -0.69   -0.19   -1.70   -1.32    1.98   -2.11   -0.78    9.52   -4.02   -1.58   -3.40    2.25   -2.85   -2.27    6.07   -3.20   -3.67   31.54   -4.56   -4.38   -4.12   -4.11   -2.00   -4.32   -0.29   -0.15   -3.40   -2.41   -1.00   -1.00   -1.00   -1.00   -1.00   -1.00   -1.00   -1.00   -1.00   -1.00   -1.00   -1.00   -1.00   -1.00   -1.00   -1.00   -1.00   -1.00   -1.00   -1.00   -1.00   -1.00   -1.00   -1.00   -1.00   -1.00   -1.00   -1.00   -1.00   -1.00   -1.00   -1.00   -1.00   -1.00   -1.00   -1.00   -1.00   -1.00   -1.00   -1.00   -1.00   -1.00   -1.00   -1.00   -1.00   -1.00
COR=  I=     3  J=1     -1.00   -1.00   -1.00   -1.00   -1.00   -1.00   -1.00   -1.00   -1.00   -1.00   -1.55   -1.86   -2.13   -2.28   -2.04   -0.35   -0.51   -1.40   -2.28   -3.48   -3.80    1.51   -0.60   -3.73   -1.10    0.03    0.45   -4.13   -3.47    2.35   -2.19   -1.70    4.20   -1.73   -0.88    3.65   -1.57   -1.15   -2.89   -3.46   -3.81   -4.02    5.58   -0.71   -0.96   -1.76   -1.03    1.30   -1.99   -1.66    0.69   -1.80   -1.03    1.40   -1.36   -1.36    1.39   -2.01   -1.22    1.15   -1.18   -3.16    5.86   -2.13   -3.26    1.80   -1.60   -1.17    0.76   -1.95   -1.07   -0.34   -2.67   -3.85   -4.11    1.69    3.69   -2.05   -1.95    0.03   -0.91   -1.98   -0.00   -0.16   -0.66   -0.99   -0.40   -0.78    1.55    0.20   -1.88   -0.97    0.75   -1.52    0.32   -1.29   -0.99   -3.65   -3.82    3.37    0.22   -2.33   -2.37    1.52   -2.10   -2.55    2.27   -0.94   -2.07    0.05   -1.69   -0.29    0.36    0.16   -2.07    0.36   -1.21   -1.92    1.53   -2.36   -2.51    3.48   -0.96   -2.27    0.40   -1.05   -1.68    1.71   -1.36   -1.98    1.43   -0.36   -2.25    1.04   -0.15   -1.79   -1.57   -1.66   -2.84   -0.04   -0.86   -1.53   -0.01   -0.26   -1.36    1.40   -0.91   -1.45    1.12    0.93   -1.79    0.93   -0.44   -1.75   -3.11   -3.32   -3.99   -4.29   -4.21    1.13   -2.40   -1.36    1.62   -1.57   -1.66    0.54   -0.02   -1.47    0.68   -3.19   -2.89   -2.08   -3.58   -1.68    1.54   -1.37   -1.35   -0.64   -1.06   -0.21   -0.30   -0.79   -1.34   -0.89    0.64   -1.40   -1.54   -2.43    0.30   -3.42   -4.31   31.90   -2.40   -3.00   -0.16   -1.55   -1.15   -1.63   -1.73    0.18   -0.80   -1.10   -0.39    1.63    0.48   -1.39   -1.27   -1.11   -4.02   -3.73   -4.01   -4.12   -4.27    2.20   -2.33   -2.58   -0.29   -0.11   -0.98   -0.42   -1.09   -0.05   -0.60   -0.29   -1.75   -0.42    1.65   -1.62   -0.78    0.87   -1.19    0.56    1.57   -1.86    0.35   -2.28   -3.08   -3.58   -4.33   -2.17    4.21   -2.68   -1.46    0.74   -0.08   -1.47   -0.75   -1.04   -0.85   -0.61   -3.77   -4.11   -1.64   -2.84   -1.74    1.30    0.83   -2.43   -0.79   -0.22   -2.96    0.79    0.87   -2.47    1.02    0.91   -2.51    0.72   -0.44   -3.17    2.14   -0.15   -2.48    0.26    1.00   -2.60   -1.02    0.56   -2.40   -0.26    0.57   -2.18    1.03    0.20   -2.79   -0.64    0.55   -2.76   -0.20   -0.09   -2.40   -0.39    0.37   -3.21    0.09    0.76   -2.89   -0.99    2.66   -1.95   -0.65    0.79   -2.09    0.72    0.04   -2.68    1.18    0.24   -2.09   -0.13    0.01   -2.35    0.02   -0.01   -2.67    1.07    1.37   -2.35    0.42    0.35   -1.93   -1.14    1.13   -3.10   -0.85    0.34   -2.85    1.31   -0.30   -2.44    0.44   -0.10   -2.62    0.39   -0.43   -2.51    0.62    0.05   -1.95    0.73    0.17   -3.01   -0.65    1.60   -2.81   -0.52    1.04   -2.39   -0.27    0.43   -2.79    0.21   -0.17   -2.49    0.54   -0.25   -2.49    0.41   -0.71   -2.64   -0.14   -1.08   -2.47   -0.96    1.80   -4.07   -4.38   34.06   -2.98   -3.14   -0.25   -2.88   -1.19   -0.62   -2.93    0.25   -1.64   -2.37    0.97   -0.16   -2.68    1.29   -0.55   -3.03    1.39   -0.96   -2.40    1.30    0.57   -2.50    0.31    0.86   -2.65    0.24    0.01   -2.64    0.45   -1.06   -2.54    1.36    0.20   -2.04    0.45   -1.17   -2.17    1.50   -0.94   -2.56    1.66   -0.27   -2.25    1.44    0.55   -2.09   -0.60   -1.25   -2.29    0.69   -0.61   -2.05    0.13   -1.30   -2.29    0.31   -0.95   -1.61    0.24   -1.03   -2.29    0.65   -1.38   -2.78    3.12   -2.35   -3.55   -2.80   -4.39   -3.89   37.04   -4.32   -4.29    5.39   -2.18   -2.18    0.98   -2.51   -2.04    3.76   -2.15   -2.21    5.01   -1.68   -1.32    0.75   -1.74   -1.67   -2.65   -2.81   -4.08   -3.73   -3.07   -1.13   -0.27   -1.52   -1.80    3.41   -1.22   -0.38    1.96   -1.41    0.46   -2.15   -3.48   -2.44    0.75   -3.78   -3.90   -1.46    0.10   -0.23   -1.89   -0.78    0.35    0.11    0.37   -0.66   -0.60    1.85   -0.73   -0.79    0.03   -2.38    0.82   -2.86   -4.20   -0.99   15.18   -2.97   -1.51    2.35   -2.44   -0.97   -3.28   -3.25   -3.78   -4.12   -4.09   -0.46   -2.87   -2.26    2.66   -1.22   -2.34    0.73   -1.54   -1.94   -2.11   -3.92   -2.73   27.99   -4.23   -4.10   15.53   -3.22   -3.05    2.57   -0.70   -2.34   -0.25   -0.48   -1.64   -1.69    2.05   -3.67   -3.84   -0.88   -3.49    0.67   -0.31   -2.84   -1.94   -1.98   -1.22   -3.66    0.91   -0.54    2.47   -3.90   -3.97   -2.53   -3.37   -4.02    0.12   -2.36   -1.00   -1.00   -1.00   -1.00   -1.00   -1.00   -1.00   -1.00   -1.00   -1.00   -1.00   -1.00   -1.00   -1.00   -1.00   -1.00   -1.00   -1.00   -1.00   -1.00   -1.00   -1.00   -1.00   -1.00   -1.00   -1.00   -1.00   -1.00   -1.00   -1.00   -1.00   -1.00   -1.00   -1.00   -1.00   -1.00   -1.00   -1.00   -1.00   -1.00   -1.00   -1.00   -1.00   -1.00   -1.00   -1.00
COR=  I=     3  J=2     -1.00   -1.00   -1.00   -1.00   -1.00   -1.00   -1.00   -1.00   -1.00   -1.00   -0.05   -1.02   -1.40   -1.64   -2.20   -0.27   -1.23   -1.32    0.94   -3.64   -3.76    3.88   -2.30   -3.89   -4.34   -4.38   -4.30   -1.25   -3.74   -0.89   -0.91   -2.38   -1.43   -2.49   -1.86   -0.83   -1.57   -1.49   -1.62    4.58   -4.37   -4.35    6.51   -2.34   -2.62   -0.94   -2.59   -0.45   -1.53   -2.59   -1.35   -1.59   -1.71    0.06   -1.45   -1.97   -0.68   -1.60   -2.84   -0.04    1.08   -3.34   -2.96   -3.02   -3.05   -0.17   -1.33   -2.01    1.03   -1.86   -1.77   -2.66    5.40   -4.24   -4.17    1.93   -1.11   -2.52   -1.48   -2.45   -1.38   -2.98   -1.02   -1.64   -0.36   -2.43   -1.35   -1.66   -2.12   -1.52   -0.95   -1.93   -1.64   -0.59   -2.25   -1.51   -0.02   -3.71   -3.91    3.07   -2.35   -0.59   -2.74   -2.43   -1.77   -2.00   -2.01   -1.51   -1.65   -2.37   -1.66   -1.43   -2.56    1.18   -3.00   -1.52   -0.94   -1.39   -1.66   -0.96   -2.13   -1.99   -1.64   -2.33   -1.29   -1.00   -2.45   -1.57    0.79   -2.22   -2.28   -1.75   -2.19   -1.99   -1.56   -2.14   -1.96    4.26   -3.46   -3.27   -0.92   -1.96   -1.58   -2.22   -2.36   -1.95   -0.44   -2.15   -2.23   -2.17   -2.66   -1.18   -1.01   -2.91   -4.27   32.70   -4.52   -4.44   -4.30   -2.17   -3.72   -1.05   -2.39   -1.51   -2.07   -2.10   -0.54   -1.08   -2.06   -2.89   -3.46   -2.89   -4.00    0.56   -1.96   -2.70    0.38   -1.77   -2.22   -0.64   -1.56   -1.93   -2.11   -1.83   -0.72   -0.87   -2.03   -2.28   -0.03   -3.51   -4.20   -1.67   -3.70   -2.69   -0.06   -2.25   -1.87   -1.41   -2.29   -2.07   -0.44   -2.16   -2.24   -0.99   -2.10   -1.67   -0.53   -3.08   -4.38   36.64   -4.54   -4.43   -4.34   -1.84   -3.38   -0.87   -2.90   -2.36   -1.72   -1.78   -2.14   -0.56   -2.30   -2.06    0.04   -2.02   -2.15   -1.84   -2.12   -1.34   -1.85   -2.12   -1.41   -1.75   -0.57   -1.01    3.00   -4.17   -4.18   -1.02   -2.07   -3.46   -0.12   -2.63   -2.15   -1.06   -2.35   -2.31    3.78   -2.81   -4.01   -4.35   -3.03   -3.70    0.51   -2.69   -1.21   -2.74   -1.51    0.24   -1.74   -1.91   -0.24   -1.86   -1.59   -0.75   -1.83   -1.94   -0.24   -2.63   -1.49   -0.86   -2.27   -2.50   -0.31   -2.22   -1.85    0.52   -2.97   -1.49    0.30   -2.53   -1.87   -0.22   -2.03   -1.67   -0.74   -2.79   -2.37    0.11   -1.85   -1.53    0.04   -2.57   -1.99   -0.06   -2.07   -2.92   -0.90   -2.36   -2.35   -0.81   -2.56   -1.45   -0.96   -2.57   -1.89   -0.70   -2.53   -2.21    0.77   -2.21   -1.62   -1.68   -2.47   -2.12   -0.36   -2.53   -2.19   -1.23   -2.20   -2.54    2.35   -2.81   -1.73    1.06   -2.27   -1.89   -1.47   -2.36   -1.78   -0.72   -2.16   -1.07   -0.49   -2.31   -1.49   -0.48   -2.24   -1.69   -0.79   -2.13   -2.49    1.10   -2.66   -1.92   -1.01   -2.05   -1.91    0.10   -2.56   -1.85   -0.26   -2.58   -1.33   -1.28   -2.20   -1.88   -1.56   -2.23   -1.84   -0.56   -2.30   -2.20    2.74   -3.51   -4.29   -1.88   -3.97   -3.35    0.02   -1.27   -1.81   -0.23   -1.61   -1.86   -1.55   -1.68   -1.47   -2.29   -2.57   -1.42   -0.11   -2.74   -1.51   -0.30   -2.49   -1.26   -1.57   -1.91   -2.03   -0.53   -2.57   -2.06    0.95   -2.85   -1.79   -0.45   -2.45   -0.78   -1.74   -1.69   -1.73   -0.71   -1.82   -2.02    0.52   -1.77   -2.12   -1.35   -1.85   -1.49   -0.72   -2.47   -1.40    0.84   -2.58   -2.29    0.42   -1.85   -2.11   -2.01   -1.94   -1.99   -1.28   -1.90   -2.02    0.91   -2.21   -1.06   -0.62   -1.19   -2.14   -2.47   -2.69   -3.58   -4.33   -3.13   -2.40   -4.23   -3.83    0.29   -2.85   -2.15   -1.39   -1.70   -2.59   -1.60   -2.12   -1.99   -1.38   -1.74   -1.94   -1.87   -1.69   -2.84   -4.08   30.68   -4.34   -4.18   -2.05   -2.27   -2.83   -2.23   -2.73   -1.91   -1.26   -1.84   -1.54   -1.47   -1.75   -3.34   -2.94   -3.37   -4.16    0.43   -4.08   -2.85   -0.63   -0.65   -1.35   -1.48   -2.09   -2.27   -0.00   -2.18   -1.83   -0.59   -1.25   -1.58   -2.04   -2.41    2.25   -3.79   -4.08   -1.69   -0.01   -3.28   -2.72   -1.36   -1.62   -2.48   -4.05   28.98   -4.44   -4.28   -4.31   -2.12   -3.94    0.01   -2.01   -1.98   -0.96   -1.05   -1.82   -2.09   -2.90   -3.95   -1.94   -3.21   -1.61   -4.14    1.21   -2.85   -2.52   -0.92   -1.39   -1.57   -1.40    0.16   -2.65   -1.88    1.47   -3.71   -4.04   -1.53   -2.47   -2.81   -2.58   -1.52   -3.11   -3.27   14.25   -4.11   -4.12   -4.00   -4.00   -1.14   -4.42   -2.28   -3.47   -4.02   -3.32   -2.37   -1.00   -1.00   -1.00   -1.00   -1.00   -1.00   -1.00   -1.00   -1.00   -1.00   -1.00   -1.00   -1.00   -1.00   -1.00   -1.00   -1.00   -1.00   -1.00   -1.00   -1.00   -1.00   -1.00   -1.00   -1.00   -1.00   -1.00   -1.00   -1.00   -1.00   -1.00   -1.00   -1.00   -1.00   -1.00   -1.00   -1.00   -1.00   -1.00   -1.00   -1.00   -1.00   -1.00   -1.00   -1.00   -1.00
COR=  I=     3  J=3     -1.00   -1.00   -1.00   -1.00   -1.00   -1.00   -1.00   -1.00   -1.00   -1.00   -1.57   -1.89   -2.17   -2.33   -2.09    0.41   -1.00   -0.68   -2.42   -3.69   -3.20    5.78   -3.09   -3.92   -4.37   -4.36   -4.45   -4.26   -2.66   -0.51   -0.81    0.95   -1.17   -1.86    1.73   -1.86   -1.95   -2.26   -1.97   -3.96   -4.50   -3.00   10.61   -2.12   -2.87   -2.29   -1.82   -2.40   -2.03   -0.24   -2.00   -1.28    0.01   -1.60   -1.95   -0.79   -2.05   -2.15   -1.39    0.48   -2.81   -1.92   -3.27   -3.82   -2.55   -0.95   -2.07   -0.99   -1.94   -1.28   -2.17   -1.75   -3.05   -4.37   -3.21   20.71   -2.01   -3.35   -2.44   -1.98   -2.49   -0.72   -0.55   -2.20   -1.10   -2.04   -1.85   -0.97   -2.07   -1.82   -1.41   -1.48   -2.02   -1.52   -2.09   -0.76    0.10   -3.88   -3.16    5.69   -2.17   -2.90   -1.53   -2.24   -2.88   -0.86   -1.26   -2.63   -0.80   -1.76   -2.42    0.17   -1.07   -2.28   -2.04   -1.79   -2.30   -1.52   -1.92   -2.05    0.84   -1.04   -2.51   -0.26   -1.56   -2.02   -0.92   -1.26   -2.23   -1.26   -1.95   -3.04   -0.18   -0.76   -1.17   -1.36   -0.38   -2.35   -2.61   -2.71   -2.07   -0.14   -1.20   -2.17   -0.43   -1.06   -1.66   -0.65   -1.43   -2.68   -1.88   -0.36   -1.03   -2.56    1.61   -3.74   -4.33   -4.41   -1.10   -3.04   -4.06   -1.75   -2.81   -2.96   -2.13   -1.02   -2.51   -2.54   -2.84   -1.30   22.74   -3.69   -4.25   -0.12   -2.84   -2.68   -2.11   -2.48   -1.91   -0.93   -1.73   -2.15   -2.06   -0.32   -1.13   -2.32   -2.04   -0.84    1.57   -3.80   -2.21   -2.07   -3.86   -2.58   -0.89   -1.28   -2.21   -2.22    0.12   -0.43   -1.03   -0.55   -0.81   -0.65   -1.79   -1.61    0.18   -3.44    0.30   -3.82   -4.52   -4.49   -1.67   -1.80   -3.65   -2.07   -2.53   -1.84   -1.19   -1.71   -1.82   -0.91   -1.77   -1.94   -0.09   -1.40   -2.27   -1.50   -0.24   -1.99   -1.32   -0.94   -2.46   -1.78   -2.71   -2.21   -3.56   -4.33   -2.45   26.35   -1.92   -3.30   -0.54   -2.27   -2.57   -2.22   -2.52   -1.26   -0.48   -2.63   -3.91   -2.11   -2.88   -4.33   -1.40   -2.16   -2.69   -1.39   -0.25   -2.24   -1.78   -1.68   -2.55   -0.20   -0.62   -2.32   -0.39   -1.53   -3.26   -0.67   -0.72   -2.45   -0.76   -0.84   -2.62   -1.72   -0.82   -2.66   -1.22   -0.82   -2.67   -1.54   -0.71   -2.40   -1.18    0.02   -2.17   -1.00   -0.51   -2.62   -1.46   -0.95   -3.22   -1.81   -0.57   -2.10   -1.36    0.14   -2.07   -0.88   -0.98   -2.49   -0.16   -1.04   -2.75   -0.85   -1.18   -2.41   -0.87   -0.84   -2.34   -0.58   -0.89   -2.85   -0.53   -0.78   -2.74   -1.06   -1.67   -2.13   -0.72   -0.41   -2.67   -1.46   -1.82   -2.43   -1.09   -1.52   -3.19   -0.87   -0.20   -1.97    0.00   -1.58   -2.83   -0.74   -0.79   -2.48   -1.02   -1.16   -3.57   -1.37    0.87   -2.56   -1.12   -1.16   -1.95   -1.85   -0.75   -2.57   -1.26   -0.32   -2.36    0.14   -1.07   -2.69   -0.55   -1.17   -2.19   -1.00   -1.48   -2.81   -0.47    2.38   -0.64   -3.86   -1.45   -2.59   -4.10   -2.12   -1.87   -1.30   -1.25   -2.53   -0.94   -0.90   -3.02    1.58   -0.89   -3.17   -0.88   -1.68   -2.45   -1.37   -0.48   -2.63   -1.26   -0.78   -2.61   -0.67   -0.94   -2.72   -0.91   -0.36   -2.40   -1.00   -0.68   -2.49   -0.42   -0.45   -2.55   -0.99   -1.99   -2.31   -0.21   -1.03   -2.20   -1.41   -1.26   -2.59    0.14   -0.76   -2.40   -1.26   -1.44   -2.21   -0.65   -1.62   -1.79   -0.19   -2.33   -2.86   -1.45   -1.59   -2.15   -1.08   -1.71   -2.48   -1.23   -1.66   -2.71   -1.49   -2.65   -2.22   12.71   -4.25   -3.26   30.51   -3.75   -4.53   -1.87   -0.41   -3.28   -1.44   -2.56   -2.83    0.22   -1.73   -2.12    0.44   -1.58   -2.38   -0.97   -0.97   -0.87   -1.99    3.23   -3.22   -4.24   -4.19   -3.23   -2.44   -3.02   -2.49   -1.33   -1.12   -0.87   -0.10   -1.74   -0.80   -0.82   -2.43    1.39   -2.91   -4.29   -4.15   -3.92   -2.65    0.01   -1.49   -2.23   -1.31   -1.04   -0.71   -0.52   -1.43   -1.28   -0.76   -2.23   -1.93   -2.23   -1.63   -0.25   -4.19   -3.12   26.18   -2.51   -3.61   -2.14   -2.37   -1.81   -2.77    0.47   -2.91   -3.98   -4.31   -1.44   -3.42   -4.04   -2.23   -2.78   -2.93   -2.06   -2.41   -2.49    2.38   -3.65   -3.41   23.22   -3.66   -4.36   -1.31   -1.48   -3.61   -1.26   -0.14   -1.99   -1.06   -0.82   -2.26   -2.17    1.04    0.10   -3.33   -1.52   -2.40   -3.64   -2.58   -2.98   -1.72   -2.34   -0.38   -3.00   -3.87   -4.31   -3.85   -4.10   -4.21   -2.01   26.82   -4.16   -4.13   -3.40   -2.41   -1.00   -1.00   -1.00   -1.00   -1.00   -1.00   -1.00   -1.00   -1.00   -1.00   -1.00   -1.00   -1.00   -1.00   -1.00   -1.00   -1.00   -1.00   -1.00   -1.00   -1.00   -1.00   -1.00   -1.00   -1.00   -1.00   -1.00   -1.00   -1.00   -1.00   -1.00   -1.00   -1.00   -1.00   -1.00   -1.00   -1.00   -1.00   -1.00   -1.00   -1.00   -1.00   -1.00   -1.00   -1.00   -1.00
COR=  I=     3  J=4     -1.00   -1.00   -1.00   -1.00   -1.00   -1.00   -1.00   -1.00   -1.00   -1.00   -1.58   -1.91   -2.20   -2.36   -2.13   -1.52    0.33   -1.13   -2.18   -0.62   -3.90   11.81    1.32    1.51   -4.49   -4.45   -4.42   -4.23   -3.31   -0.18   -0.87   -0.72    3.67   -1.72    0.18    1.08   -2.26   -0.17   -2.91   -3.97   -0.21   -4.34   -0.51    5.99   -1.68   -1.96   -1.00   -1.93   -2.04   -0.15    1.15   -1.49   -0.62    0.01   -1.89   -0.18   -0.13   -1.37   -0.66    0.91   -1.58    0.05   -3.36   -3.39   -2.65    0.77   -0.95   -0.00   -0.40   -2.79    1.68   -2.47   -3.51    1.92   -4.34   -0.86   12.69   -3.25   -3.07   -1.04   -1.84   -2.06    4.75   -2.74   -0.87    1.43   -1.67   -1.56   -0.53   -2.04   -1.47    0.82   -2.04   -1.84   -0.75   -2.74   -2.00    8.66   -4.57   12.93   -0.24   -2.66   -2.32   -0.73   -2.21   -1.77    1.57   -2.23   -1.22    4.05   -2.35    1.48   -0.99   -1.98   -0.30    0.65   -2.12   -0.70   -0.87   -1.63   -1.02    1.98   -2.16   -0.99    2.19   -2.19   -0.60   -0.72   -1.72   -1.81    2.97   -2.57    0.03    0.69   -1.72    0.77   -0.14   -2.68   -0.62   -2.44   -2.18   -1.08    3.54   -2.47   -0.29    0.27   -1.15   -1.24    0.41   -2.18   -0.95   -0.70   -2.12    3.03   -3.33   -4.29   -1.67    0.58   -4.60   28.59   -4.27   -2.93   -1.93   -2.68   -2.59   -1.40   -2.01   -3.19    0.43   -3.40   -4.43   34.22   -3.51   -3.28   -1.34   -2.58   -2.53   -0.72   -1.33   -1.82    0.33   -0.09   -1.84   -1.24   -0.71   -1.99   -2.04   -1.28   -0.51   12.88   -4.20   -2.32   -2.96   -2.97   -1.13    0.83    0.05   -1.36   -1.27    0.58   -1.91   -0.22   -1.02   -0.85   -0.26   -2.09   -1.61    8.29   -4.03   -3.98   -0.50   -0.27   -4.54   25.68   -3.72   -3.25   -1.07   -2.71   -1.85    0.64   -1.47   -1.72    1.37   -1.45   -2.08    1.23   -1.35   -2.20    0.93   -0.57   -1.49    0.22   -1.69   -2.43   -0.86   -3.33   -4.20    0.97   -4.40   -2.57   21.23   -3.02   -2.61   -0.42   -2.33   -1.86   -0.95   -1.96   -2.71    3.39    1.12   -4.62   32.94   -4.28   -2.48   -2.17   -2.39   -2.28    0.95   -1.16   -2.24   -1.27   -1.92   -2.51    1.38   -1.28   -2.10    1.98   -1.39   -2.31    2.05   -1.08   -1.94    1.70   -1.12   -1.69   -0.28   -1.03   -1.88    0.78   -2.02   -1.69    1.24   -0.94   -2.17    1.73   -0.77   -1.02    2.10   -0.86   -0.97    0.92   -1.28   -1.71    0.23   -1.46   -1.46    1.21   -1.21   -1.46    2.47   -1.43   -0.73    1.94   -0.98   -1.12    1.08   -1.90   -1.70    0.78   -1.56   -1.17    1.33   -1.14   -1.98    2.05   -1.78   -1.59    0.21   -1.60   -0.17    0.67   -0.58   -1.19    1.00   -1.45   -2.23    0.69   -1.20   -1.70    1.82   -1.53   -0.90    0.88   -2.37   -1.77    2.31   -0.17   -1.90    1.54   -2.33   -1.88    1.22   -0.97   -1.19    2.79   -2.15   -1.63    0.22   -1.70   -1.39    1.57   -1.85   -1.83    3.16   -2.04   -1.50    1.07   -1.16   -1.55    1.10   -1.41   -1.64    0.61   -1.31    6.92   -3.93   -2.36   -3.21   -2.71   -0.27   -1.59    0.11   -2.42   -2.00    2.98   -1.23   -1.82    6.84   -2.37   -1.89    0.83   -1.09   -1.41    0.63   -1.59   -1.21    2.02   -1.52   -1.79    4.24   -2.20   -1.21    0.42   -1.16    0.38    0.38   -0.94   -2.18    2.64   -1.00   -2.46    2.38   -1.89    0.03    0.18   -2.06   -1.90    1.23   -1.75   -1.66    1.66   -1.92   -0.72    1.09   -2.43   -0.15   -0.51   -0.87   -1.43    3.10   -2.45   -1.88    0.84   -1.98   -0.14   -0.09   -2.08   -1.75   -0.55   -2.30   -2.71   -1.26   -3.03   -4.20   32.82   -4.72   -3.60   -3.28   -1.32   -4.44   17.47   -2.69   -2.72   -0.70   -2.54   -1.85    1.18   -1.44   -1.64    1.48   -2.25   -1.30    0.64   -1.08    5.00   -3.17   -4.15   -1.23   -0.71   -3.87   -0.71   -2.76   -1.94   -0.80   -0.66   -1.45   -0.62   -0.24   -2.70    3.57    0.97   -4.17   28.44   -4.53   -4.56   -1.72   -2.91   -2.06    0.44   -1.26   -1.39   -1.40   -1.02   -1.77    1.41   -1.78   -2.23    0.13   -1.92   -1.97   -2.29   -2.62   10.19   -4.39   -1.15    6.06   -2.72   -2.05   -1.88   -2.15    3.09   -3.53   -4.06   -0.98   -0.29   -4.60   29.97   -4.22   -2.89   -1.45   -3.04   -3.11   -0.67   -2.49   -3.66   20.17   -4.41   -0.99   -3.15   -4.25   -4.18    5.68   -1.39   -2.39    0.14   -0.27   -1.48   -1.30   -0.81   -1.86   -2.35   -2.02    6.10   -4.14   28.58   -4.15   -2.94   -3.13   -3.12    6.06   -2.68   -3.23   -0.05   -4.43   -4.26   -4.34   -3.92   -4.09   -4.24   35.21   -0.71   -3.46   -2.45   -1.00   -1.00   -1.00   -1.00   -1.00   -1.00   -1.00   -1.00   -1.00   -1.00   -1.00   -1.00   -1.00   -1.00   -1.00   -1.00   -1.00   -1.00   -1.00   -1.00   -1.00   -1.00   -1.00   -1.00   -1.00   -1.00   -1.00   -1.00   -1.00   -1.00   -1.00   -1.00   -1.00   -1.00   -1.00   -1.00   -1.00   -1.00   -1.00   -1.00   -1.00   -1.00   -1.00   -1.00   -1.00   -1.00
COR=  I=     4  J=1     -1.00   -1.00   -1.00   -1.00   -1.00   -1.00   -1.00   -1.00   -1.00   -1.00   -1.56   -1.88   -2.15   -2.31   -2.31   -1.20   -1.67   -1.28   -2.59   -3.61   -2.40   -3.82   -2.83   -3.99   38.89   -1.46   -0.02   -4.23   -3.58    0.38   -2.47   -2.87   -0.88   -1.49   -3.04    0.06   -1.87   -1.63   -1.88   -3.81   -4.32   -0.70   -3.79   -3.35    5.13   -1.71   -2.90    1.58   -2.58   -2.66   -0.22   -0.91   -2.68   -0.49   -2.25   -2.88   -0.43   -2.15   -2.67    0.02   -2.50   -3.31   16.79   -2.97   -3.76   -0.82   -2.59   -2.14   -0.12   -2.23   -1.97    4.17   -3.97   -4.13   -2.23   -3.89   -3.22    5.68   -1.99   -2.39   -0.69   -2.51   -2.05    0.95   -2.94   -1.89    0.21   -2.46   -1.03    0.92   -2.76   -2.10    1.16   -2.72   -1.27    1.19   -3.42   -3.73   -2.57   -3.99    1.49    1.37   -3.01    0.18   -0.27   -3.34   -1.01    1.47   -3.18   -1.13    0.47   -3.12    0.25   -0.69   -3.33    0.89   -0.86   -2.62   -1.18   -0.24   -3.08   -0.47   -0.16   -2.81   -1.06   -0.48   -2.52   -0.15   -1.65   -3.25   -0.96    0.86   -3.02   -0.63    0.49   -3.00   -0.88   -2.93   -3.81    9.49   -1.60   -3.57   -1.37    1.38   -2.72   -1.43   -0.77   -2.90   -0.21   -0.28   -2.35   -1.65   -1.05   -3.12   -2.50   -4.39   -4.44   -2.48   -3.26   -4.24   12.11   -2.31   -2.11   -0.05   -1.92   -1.86   -0.82   -2.46   -1.74   -2.24   -3.90   -4.38    2.16   -0.87   -2.55    0.91   -1.62   -2.68   -0.60   -1.38   -2.00   -0.41    0.31   -2.53   -0.46   -0.72   -1.90   -1.65   -2.40   -3.82   -2.85   -0.17   -2.20   -0.72   -1.76   -2.34    0.41   -1.43   -2.36    0.10   -0.72   -2.26   -1.39    0.28   -2.35   -1.28   -1.95   -3.02   -2.81   -4.51   -4.52   -2.60   -3.02   -4.23   11.34   -2.67   -2.42    2.35   -2.17   -2.54   -0.48   -1.99   -2.42    2.12   -2.56   -2.63    2.84   -2.49   -1.98    0.78   -2.43   -1.72    0.61   -2.15   -1.31   -2.06   -4.04   -4.24   -2.04   -4.00   -3.74    4.09   -0.91   -2.13    1.23   -2.23   -1.24   -0.46   -2.66   -3.38   -2.90   -3.98   -4.28   14.27   -3.24   -2.07    1.57   -3.32   -2.72   -0.42   -3.20   -1.50    0.11   -3.28   -1.43    3.03   -3.11   -2.16    0.80   -3.26   -1.87   -0.26   -3.39   -2.68    3.11   -3.10   -1.09    2.00   -3.29   -1.47    1.40   -3.70   -0.51    0.34   -3.35   -1.07    3.48   -3.54   -2.33    0.97   -3.17   -1.42    2.60   -3.41   -1.35    0.74   -3.50   -0.83    2.10   -3.41   -1.59    0.24   -3.23   -1.34    0.35   -3.67   -0.50    1.58   -3.49   -1.45    1.05   -3.38   -1.45    1.86   -3.52   -1.54    1.26   -3.52   -1.43    2.01   -3.45   -2.16    0.57   -3.11   -1.21    1.85   -3.43   -0.50    0.37   -2.92   -1.60    2.17   -3.70   -1.48    0.38   -3.33   -2.06    0.68   -3.09   -0.77    0.63   -3.42   -1.98   -0.29   -3.42   -1.00    3.92   -3.64   -1.48    0.83   -3.43    0.12    1.02   -3.02   -1.91    3.11   -3.43   -1.44    2.04   -3.28   -1.81    0.15   -3.27   -1.93   -0.76   -3.79   -3.73   -0.15   -3.63    0.24   -0.41   -3.22   -1.88    2.71   -3.29   -1.72    1.21   -3.42   -2.62    6.17   -3.28   -1.15   -1.10   -2.60    0.55   -0.14   -3.38   -0.97    2.40   -3.59   -1.56    2.64   -3.13   -0.51   -1.30   -3.06   -0.80    0.34   -3.50   -1.86    1.64   -3.31   -0.97    1.00   -3.03   -0.11   -0.55   -3.44   -1.36    2.04   -3.43   -1.63    0.86   -3.32   -1.20    0.25   -3.75    0.59   -1.66   -3.06   -1.00    3.39   -2.74   -1.95    2.40   -2.33   -0.71    0.35   -2.75    0.46   -0.17   -3.22    0.08   -1.53   -4.13   -4.10   -3.47   -4.41   -1.34   -4.15   -2.26   -3.35    4.92   -2.50   -2.23   -0.85   -2.74   -0.33   -1.32   -2.98   -0.66   -0.30   -2.97   -1.17   -0.70   -2.73   -2.36   -4.25   -4.41    0.30   -1.60   -3.66    2.31   -2.23   -2.40   -0.90   -1.43   -2.56   -1.25   -1.67   -3.21   -2.68   -3.39   -4.19   28.96   -4.39   -4.41    7.96   -2.56   -2.47   -1.49   -1.21   -1.44   -2.55   -2.00   -2.40    0.83   -1.59   -2.08    0.84   -1.47   -1.95   -2.21   -3.60   -3.25   -3.67   -1.82   -1.50    0.44   -0.84   -1.91   -2.35   -2.30   -4.11   -4.44   -2.50   -3.21   -4.12   13.19   -2.70   -1.43   -0.63   -1.97   -1.87   -1.31   -3.49   -3.68   -2.64   -3.81    1.84   -4.12   -3.76   -1.99   -1.52   -1.94   -0.95   -1.38   -1.55   -0.47   -1.75   -1.75   -0.94   -2.40   -4.16   -3.62   -3.80   -1.98   -1.11   -0.17   -3.03   -3.35   -0.33   -3.76   -4.42   34.40   -2.37    0.16   -4.18   -4.22   -4.15   -4.23   -3.74   29.16   -2.39   -1.00   -1.00   -1.00   -1.00   -1.00   -1.00   -1.00   -1.00   -1.00   -1.00   -1.00   -1.00   -1.00   -1.00   -1.00   -1.00   -1.00   -1.00   -1.00   -1.00   -1.00   -1.00   -1.00   -1.00   -1.00   -1.00   -1.00   -1.00   -1.00   -1.00   -1.00   -1.00   -1.00   -1.00   -1.00   -1.00   -1.00   -1.00   -1.00   -1.00   -1.00   -1.00   -1.00   -1.00   -1.00   -1.00
COR=  I=     4  J=2     -1.00   -1.00   -1.00   -1.00   -1.00   -1.00   -1.00   -1.00   -1.00   -1.00    2.32    3.31    1.63    0.39   -2.15   -1.75   -1.52   -1.12   10.48   -3.61   -3.32   -3.20   -0.75   -3.46   -3.84   -4.45   -4.34   -1.10   -3.58   -1.64   -0.87   -2.47   -2.04   -0.66   -1.62   -1.38    0.53   -1.33    2.09    1.59   -4.33   -2.43   -2.75   -3.32   -0.48    1.98   -2.32   -1.41   -1.15   -2.05   -1.52   -0.47   -2.29   -1.45   -0.47   -1.81   -0.17   -0.33   -2.46   -1.09   -0.22   -2.70   -2.65   -3.35   -3.26   -2.00   -0.45   -1.99   -0.00   -0.22   -2.21   -0.42    1.73   -4.22   -2.93   -3.81   -3.23    2.72    0.60   -2.73   -1.16   -1.78   -2.42   -0.11   -1.37   -2.89   -0.42   -0.46   -2.52   -0.66   -1.67   -2.54    0.45   -0.96   -2.21   -1.24   -1.33   -3.79   -2.95   -4.08   -1.19    2.45   -1.32   -2.31   -0.43   -1.87   -2.39   -1.12   -2.26   -2.65    0.76   -1.82   -2.42   -0.40   -1.71   -1.38    0.86   -1.04   -1.92    0.10   -1.80   -2.51    0.24   -1.65   -1.85   -0.05   -1.34   -2.00   -0.55   -2.27   -2.24    0.48   -2.48   -2.02   -0.90   -1.67   -0.56    2.27   -3.08   -1.26   -1.31   -3.19   -2.44    0.43   -1.51   -2.03   -0.36   -1.10   -1.98   -1.75   -1.88   -0.75   -0.67   -3.06   -2.94    0.74   -4.47   -3.36   -3.21   -4.34    3.63   -1.05   -2.86   -0.30   -1.28   -2.11   -0.86   -1.26   -2.91   -2.66   -3.72   -4.21   -1.12    8.37   -3.18   -1.52   -0.82   -2.92   -0.36   -0.53   -2.19   -1.10    0.61   -1.67   -1.44    0.87   -1.22   -2.12   -2.02   -2.83   -3.52   -3.91   -3.71   -1.58   -2.04   -2.22    0.62    1.18   -1.42   -1.24   -0.87   -2.12   -1.84   -1.11   -1.59   -1.43   -1.16   -2.64   -3.17   -0.87   -4.55   -3.02   -2.21   -4.26    2.68    1.13   -3.01   -2.14   -1.51   -2.10    0.27   -0.69   -2.43    0.07   -0.59   -2.97   -0.99   -1.26   -2.46   -0.89   -1.40   -2.55   -1.03   -0.69   -1.05    2.44   -0.63   -4.36   -2.89   -3.98   -3.53   -0.05    2.58   -2.91   -1.40    0.04   -1.68   -1.50   -0.04   -3.73   -2.93   -3.05   -4.40    3.75   -0.67   -3.42   -0.96   -2.28   -1.83    1.44   -0.30   -2.59   -0.61   -1.13   -2.89   -1.41   -0.40   -2.61    0.48   -0.51   -2.89   -0.20   -0.39   -2.54   -0.59   -0.93   -1.85   -1.25   -1.41   -2.08    0.12   -2.09   -2.24   -1.16   -0.70   -2.82   -0.96   -0.96   -2.65   -0.76   -0.98   -1.62    0.21   -1.64   -2.38   -0.12   -1.98   -2.58   -1.23   -1.72   -2.60   -0.26   -0.51   -2.37   -0.14   -1.15   -2.29   -0.49   -1.34   -3.06   -0.16   -1.22   -2.26    0.22   -1.05   -2.11   -0.47   -1.62   -2.32   -0.81   -1.19   -2.10    0.25   -1.53   -1.70    0.18   -1.51   -2.17   -0.01   -1.95   -2.61   -0.65   -0.95   -1.69   -0.54   -2.41   -2.70   -0.10   -0.22   -2.18    0.45   -1.81   -2.45   -0.21   -1.45   -1.98   -0.97   -1.38   -2.69   -0.04   -1.57   -2.25   -0.43   -1.65   -2.40   -0.45   -1.45   -1.90   -0.99   -0.98   -2.45    0.66   -1.11   -2.71   -1.37   -2.81   -3.74   -4.06   -2.90   -1.88   -1.67   -0.29   -2.59    0.22   -2.11   -2.45   -0.71   -1.35   -2.98    0.59   -1.37   -2.10    0.49   -1.83   -2.83    0.20   -1.81   -2.60   -1.13   -1.82   -2.69   -0.12   -1.56   -2.11    0.99   -1.76   -2.11    0.40   -1.14   -2.73   -0.39   -1.20   -2.48    0.05   -1.88   -2.42    0.28   -1.46   -2.48   -0.04   -1.59   -2.99   -0.41   -1.19   -1.72    0.51   -2.02   -2.19   -0.19   -1.35   -2.45   -0.45   -1.10   -2.65   -0.97   -1.64   -1.64   -1.18   -1.45   -1.68    0.23   -1.46   -2.83   -1.88   -3.57   -4.19   -2.26   -4.29   -4.32   -3.95   -2.17   -3.87    3.57   -0.82   -2.07    0.28   -1.16   -2.37   -0.86   -1.54   -2.65    0.66   -2.10   -1.80   -0.09   -2.37   -3.28    0.09   -4.41   -2.68   19.56   -3.41   -2.76   -1.69   -2.60   -1.19   -0.72   -1.63   -2.20   -0.67   -2.88   -1.72   -2.20   -4.07   -3.03   -0.66   -4.09    0.16   -1.04   -2.66   -0.49   -0.56   -1.69   -2.09   -1.18   -1.95   -0.19   -1.26   -2.24    0.27   -1.26   -1.33   -1.20   -3.99   -3.51   -3.73   -3.28   -0.92    1.65   -1.06   -0.79   -2.39   -1.75   -0.28   -4.53   -3.12   -2.01   -4.36    2.24   -0.74   -2.95   -0.60   -1.57   -2.09    0.08   -2.44   -3.68   -2.02   -3.18   -3.89   -0.78   -3.85   -3.58   -2.26    1.94   -1.96   -2.00   -0.05   -0.44   -1.43   -1.57   -1.15   -1.73   -3.64   -3.66   -4.26   20.44   -3.35   -2.12   -1.51   -3.32   -0.88    3.37   -4.10   -3.32   -4.11   -4.19   -1.02   -4.34   -4.03   -4.27   -3.91   -3.37   -2.39   -1.00   -1.00   -1.00   -1.00   -1.00   -1.00   -1.00   -1.00   -1.00   -1.00   -1.00   -1.00   -1.00   -1.00   -1.00   -1.00   -1.00   -1.00   -1.00   -1.00   -1.00   -1.00   -1.00   -1.00   -1.00   -1.00   -1.00   -1.00   -1.00   -1.00   -1.00   -1.00   -1.00   -1.00   -1.00   -1.00   -1.00   -1.00   -1.00   -1.00   -1.00   -1.00   -1.00   -1.00   -1.00   -1.00
COR=  I=     4  J=3     -1.00   -1.00   -1.00   -1.00   -1.00   -1.00   -1.00   -1.00   -1.00   -1.00   -1.58   -1.91   -2.19   -2.35   -2.05   -1.28   -1.51   -0.66   -2.67   -3.71   32.27   -3.60   -0.10   -3.42   -3.66   -4.55   -4.52   -4.01   -2.35   -0.33   -0.96    0.67   -1.77    2.40    0.82   -0.99   -1.15   -2.51   -1.85   -3.55   -4.51   31.87   -2.46   -2.73    0.87   -1.16   -1.39   -1.02   -0.95   -2.00   -0.23    0.59    0.42   -1.40   -0.71    0.60   -1.59   -1.00    2.45   -0.66   -1.46   -0.39   -2.10   -3.19   -1.97   -1.16   -0.71    0.74   -2.14   -0.61   -2.28   -0.75   -3.34   -4.41   33.95   -2.07   -3.64   -0.39   -1.94   -2.42   -1.64    1.72   -2.15    2.15   -1.43   -0.89    0.45    0.26   -1.17   -1.61   -0.61   -1.35    0.24   -1.56   -2.31   -0.84   -2.62   -4.39   33.75   -4.30   -1.05   -1.27   -1.50   -2.52   -1.28   -0.72   -2.02   -0.22   -0.24   -1.99    5.56   -1.79    0.01   -0.95   -1.01   -0.25   -0.22   -1.07   -0.70   -0.64    0.57   -1.31    0.01   -0.60   -1.01    0.62   -0.60   -0.26   -1.58    0.33   -1.34    1.45   -1.20   -0.62   -0.04   -0.99    0.18   -2.01   -3.03    2.21   -0.76   -1.25   -1.64    1.48   -0.60   -0.56   -0.78   -1.32   -1.43   -1.02   -0.40   -0.50   -0.74   -2.66   14.03   -4.33   -4.63   -3.20   32.62   -4.46    3.88   -1.95   -2.96   -1.70   -1.10   -2.15   -1.99   -1.53   -2.99    7.34    2.47   -4.37    7.00    0.98   -2.85   -0.87   -1.52   -2.37   -0.20    0.28   -1.73   -1.26    0.69   -0.86   -2.29   -2.19   -2.61    0.17    0.80   -4.31   32.36   -4.51   -3.97   -0.74   -1.98   -2.15   -0.51   -0.65   -1.65   -0.65   -0.02   -1.99    1.43   -0.67   -2.14   -0.44   -0.96   -2.74   20.86   -4.44   -4.65   -3.50   31.54   -4.51    1.32   -1.72   -2.77   -1.06   -1.98   -2.25    1.63   -1.67   -2.03    1.27   -0.94   -1.61   -0.51    0.13   -0.93   -0.48    0.11   -0.52   -1.03   -1.58   -2.90   -2.66   -3.40   -4.55   30.64   -1.07   -3.68    3.63   -0.82   -2.13   -0.78   -1.84   -2.53    0.60   -0.79   -2.99   -3.93   34.44   -4.59    7.20   -2.51   -2.68   -2.04   -0.53   -1.55   -1.04   -1.37   -0.49   -0.61   -0.31    0.00   -0.07   -1.11   -0.94   -1.13    0.53   -0.83   -1.16    1.00    0.24   -0.80   -1.30    0.57   -1.36    0.11   -0.20   -0.05   -0.94    0.22   -1.11   -0.83   -0.63   -0.29   -0.44    0.44    0.23    0.57   -0.16   -1.62   -0.71    0.38   -0.43   -0.63    0.44    0.13   -0.51   -0.33    1.66    0.22   -0.03    0.44   -0.57   -0.17   -0.87   -1.62   -0.41    0.33   -0.44   -1.17   -0.19    0.48   -0.72   -0.05   -1.28    0.16    0.32   -1.25    1.45   -1.13   -0.80    2.65   -0.47   -0.86   -0.89   -0.22   -0.31   -0.93    0.20   -0.73   -1.09   -0.26    0.07    0.99    0.06    0.47   -1.71   -0.27   -0.80   -0.41   -0.13    0.42    0.19   -0.45   -0.29   -0.72   -0.25   -0.72   -1.18   -0.37   -0.21   -0.87    0.30   -0.74   -1.75   -0.63   -0.41   -0.82    0.63   -0.75   -0.59   -0.29   -3.89   32.75   -4.35   -3.53    0.30   -0.89   -0.50   -1.84    0.17   -0.63   -1.78    2.25    1.44   -2.43    0.31    0.14   -1.08   -1.04   -0.58   -1.07   -0.88    0.71   -0.35   -0.14    0.38   -0.84   -0.03   -1.16    1.04   -0.48   -0.12   -0.71   -0.46    1.88   -0.64   -0.24    0.05   -1.60    1.74   -0.52   -0.54   -1.16   -0.25   -1.28    0.63    0.60   -1.01   -0.35   -1.08   -0.25    0.63   -1.21    2.69   -0.22   -0.76   -1.37   -0.47   -0.71   -1.62    0.60   -0.95   -0.48   -1.58   -1.13   -1.30   -1.69   -1.33   -2.78    0.82    2.19   -4.61   32.30    0.05   -4.47   -4.52   29.79   -4.12   -0.25   -1.34   -2.37   -0.49   -0.01   -1.99   -0.72    1.97   -2.23   -0.63   -1.50   -1.77    0.69   -1.64   13.37   -4.24   -4.32   -1.58    3.10   -3.26   -1.24   -1.70   -0.96    0.68   -0.27   -0.62   -1.73    0.84   -2.20   -1.78   20.89   -4.23   -1.91   -4.35   -4.17    4.53   -0.89   -2.70    0.29   -0.39   -1.34   -0.81   -0.03   -1.37    1.31   -1.56   -2.25   -1.64   -2.80   -0.35   -0.85   -4.44   34.10   -1.53   -3.97   -1.92    1.15   -2.80   -1.49   -2.65   10.04   -3.96   -4.40   -3.29   31.60   -4.63    3.83   -0.73   -2.66   -2.12   -1.56   -2.87   -1.65    1.53   -4.32   27.99   -0.78   -4.09   -4.37    0.65   -3.76   -1.40    3.94   -1.53   -1.62   -1.07   -1.12   -2.34   -1.60    0.74   -1.85   -4.19   33.27   -4.54    1.43   -3.27   -2.28   -1.51   -2.45    9.68   -2.75   -3.95   -3.14   -4.04   -4.03   -4.28    1.60    2.13   -4.41   -3.43   -3.45   -2.44   -1.00   -1.00   -1.00   -1.00   -1.00   -1.00   -1.00   -1.00   -1.00   -1.00   -1.00   -1.00   -1.00   -1.00   -1.00   -1.00   -1.00   -1.00   -1.00   -1.00   -1.00   -1.00   -1.00   -1.00   -1.00   -1.00   -1.00   -1.00   -1.00   -1.00   -1.00   -1.00   -1.00   -1.00   -1.00   -1.00   -1.00   -1.00   -1.00   -1.00   -1.00   -1.00   -1.00   -1.00   -1.00   -1.00
COR=  I=     4  J=4     -1.00   -1.00   -1.00   -1.00   -1.00   -1.00   -1.00   -1.00   -1.00   -1.00   -1.59   -1.93   -2.22   -2.39   -2.16   -1.71   -2.16   -0.20   -2.73    7.76   -2.41   -1.73    6.22   21.42   -4.56   -4.72   -4.47   -4.19   -3.80   -0.77   -2.07   -2.25   -0.24   -1.13   -2.10   -1.18   -1.96   -1.86   -1.96   -3.97   -2.30   -2.16   -4.17   -1.83    3.93   -1.86   -2.38   -1.17   -2.93   -1.30   -0.14   -1.95   -2.29   -1.18   -1.95   -1.93   -0.84   -1.41   -1.80   -1.28   -1.03    0.40   -2.79   -3.62   -3.15   -2.01   -1.57   -1.36   -0.86   -2.26   -0.48   -1.34   -4.32   -2.05   -3.08   -4.33   -2.34    1.88   -2.60   -2.28    0.06   -2.92   -1.80   -0.67   -3.19   -1.34    1.26   -2.43   -1.18   -1.65   -3.11   -1.47   -1.49   -3.13   -2.14   -1.81   -2.92    4.58   -3.60   -3.88    3.11   -0.70   -2.45   -1.75   -1.77   -2.43   -1.31   -1.35   -2.50    0.57   -1.61   -3.09   -0.31   -1.48   -2.98    0.41   -1.31   -3.20   -0.75   -1.00   -2.84   -1.00   -1.17   -2.31   -0.67   -0.90   -2.54   -1.32   -1.82   -3.03   -0.12   -1.41   -2.60   -0.07   -1.27   -2.30   -0.59   -2.65   -2.68    1.29   -2.94   -2.87    0.01   -0.95   -2.80   -0.81   -1.81   -2.80   -0.86   -0.67   -2.89   -1.45   -3.02   -1.06   -2.98   -4.65   -3.79   29.62   -4.10   -2.48    2.03   -3.08   -2.39   -2.01   -2.63   -2.89   -2.76   -3.05   -2.74   -2.42   -4.42   -3.68   15.89   -1.63   -3.08   -1.88   -2.90   -2.49    0.27   -2.40   -2.19    1.02   -1.96   -1.85   -1.63   -2.44   -2.54   -1.61   -2.55    3.68   -3.53   -4.40   -3.58   -1.80   -3.12   -1.78    0.32   -1.84   -2.23   -1.80   -2.20   -2.27   -1.95   -2.95   -3.09   -1.51   -2.76   -0.02   -3.61   -4.76   -3.62   31.52   -3.64   -2.82    3.91   -3.19   -2.68   -1.21   -3.13   -0.96   -1.17   -3.08   -1.40    0.06   -3.00   -1.58   -0.01   -2.36   -0.86   -0.59   -2.12   -1.37   -1.11   -2.84   -2.69   -3.23   -4.42   -3.29   -2.52   -4.35   -3.32    6.29   -2.32   -2.64   -0.16   -2.80   -2.04   -1.35   -3.79   -1.78   21.08   -4.22   -2.64    1.75   -3.51   -2.62   -1.79   -3.37   -0.99   -0.56   -2.78   -2.00   -1.43   -2.84   -1.20   -1.49   -3.03   -1.41   -0.01   -3.09   -2.13   -0.13   -2.39   -1.00   -0.33   -2.59   -1.20   -0.97   -2.77    0.61   -1.61   -3.00   -2.16   -1.05   -2.53    0.10   -1.16   -3.07   -0.85   -0.12   -2.91   -1.03   -1.31   -2.95   -0.33   -1.43   -2.79   -0.44   -1.42   -2.81   -0.07    0.16   -2.75   -1.33   -2.05   -3.06   -0.98   -1.86   -3.16   -0.83   -0.95   -3.30    0.20   -0.45   -2.48   -1.93   -1.98   -2.91   -0.25   -2.06   -3.31   -0.29   -1.10   -2.01    1.62   -1.39   -3.16   -1.41   -1.66   -3.11   -1.61   -0.95   -3.17   -1.20   -0.98   -2.60   -0.39   -0.43   -2.76   -0.85   -1.40   -3.34   -1.87   -0.75   -2.69    0.79   -0.21   -2.87   -0.97   -1.30   -3.02   -0.82   -1.20   -2.94   -0.46   -0.65   -3.13   -1.46   -0.86   -2.72   -0.82   -1.12   -2.81   -1.42   -1.66    2.08   -3.23   -4.28   -3.89    1.39   -1.45   -2.70   -0.91   -0.76   -3.12   -1.18   -0.25   -3.12   -1.32    0.13   -3.19   -1.72   -1.45   -2.82    0.06   -0.57   -3.18   -1.55   -0.82   -3.13   -1.42   -0.24   -2.26   -1.23   -1.62   -3.02    1.27   -0.01   -3.36   -1.14   -0.86   -2.11   -1.51   -0.99   -3.16   -1.21   -1.16   -2.84   -0.50   -0.99   -3.37   -1.83   -1.46   -2.97    0.07   -1.00   -1.78   -0.24   -1.78   -3.18   -0.01    0.40   -2.66   -1.33   -0.97   -2.63   -1.15   -1.07   -2.80    0.03   -2.44   -3.45   -2.49   -2.64   -4.33   -2.97   -2.86   -4.68   -4.28   -0.86   -3.37   -3.70    1.42   -2.63   -2.25   -0.50   -2.50   -1.59   -0.52   -2.49   -1.31   -2.47   -3.08   -1.57   -2.34   -1.06   -3.30   -4.53   -4.00   26.97   -2.85   -3.84   -1.93   -2.97   -2.85   -1.15   -2.31   -2.11   -0.70   -2.62   -1.62   10.03   -3.14   -1.82   -2.70   -4.52   -3.51    2.13   -3.11   -2.01    0.77   -1.71   -2.05   -1.88   -2.27   -1.23   -1.32   -2.82   -2.78   -2.29   -2.03   -2.65   -3.43   -0.04   -3.55   -4.34   -3.08    1.37   -0.97   -2.31   -2.97   -1.87   -2.98   -4.57   -3.64   30.26   -4.07   -2.94    3.13   -3.16   -2.66   -1.92   -3.00   -2.69   -2.08   -3.80   -0.64   -1.48   -3.96   -4.10   -3.98   -3.97   -3.77    0.88    0.29   -2.58   -1.47   -1.34   -2.14   -2.15   -1.89   -1.64   -3.03    3.12   -3.83   -1.81   -0.18   -2.86   -1.48   -2.90   -1.08    1.13   -3.89   -1.85   -3.98   -4.56   -4.53   -4.40   -4.31   -4.37   -3.45   30.89   -3.51   -2.47   -1.00   -1.00   -1.00   -1.00   -1.00   -1.00   -1.00   -1.00   -1.00   -1.00   -1.00   -1.00   -1.00   -1.00   -1.00   -1.00   -1.00   -1.00   -1.00   -1.00   -1.00   -1.00   -1.00   -1.00   -1.00   -1.00   -1.00   -1.00   -1.00   -1.00   -1.00   -1.00   -1.00   -1.00   -1.00   -1.00   -1.00   -1.00   -1.00   -1.00   -1.00   -1.00   -1.00   -1.00   -1.00   -1.00
MCOR=  I=     1  J=1         0       0       0       0       0       0       0       0       0       0       0       0       0       0       3      11      13      12       9       4       4      12      23      11      90    1403    1234     113      43     148     110      80      81     174      73      88     145     133      72      28      13      19      52      81     110     133      80     141     202     139     116     162     118     160     175     127     122     148      93     110      85      43     139    1042     291     146     173      85      79     119      87     140      60      27      21      30      72     138     155     138     198     164      94     110     141     103     146     140     126     188     208     126     144     194     136     177     131      48      34      46      97     139     149     165     200     150     113     219     172      81     126     127     129     161     118     106     157      98     123     177     138     105     225     158     120     155     111     149     171     159     121     161     152     114     197     172     123      82      69      95     227     143      96     163     151     111     158     129     113     234     169     121     158     141      55      34      17      10      17      15      97     254     207     214     168     175     209     174     156      93      34      21      35      85     136     223     143      99      94     126     128     121     167     169     142     128     133     138      86      29      18      85     710     289     177     143      98     108      91      85     169     132     136     160     206     169     106      90      58      11       5       8      12      20     105     192     134     253     254     112     121     125     110     127     149      82     141     155     114     137     211     180     215     173     138     111      61      33      24      26      42      98     123     149     251     198     117     156     122      81      43      13       8      54     162     135     339     249      95      78      86      82     139     135      78     186     179     107     156     116      80     184     149      87     181     186     100     162     143      79     153     147     107     210     136      68     189     184     107     152     151      94     166     145      88     178     173      79     177     210      88     149     151     143     188     144     111     214     179      89     166     167     104     169     162     105     170     180      88     193     199     117     136     127      65     128     181     116     197     172     111     178     171     100     165     120      83     130     107     101     224     192      92     119     116      69     192     230     124     176     150     101     178     138      89     171     190     111     196     196     106     145     111      73     116      45      13      81     659     277     184     158      89     153     104      92     147     135      73     161     179      89     158     118      94     154     114      83     183     170      79     167     189     121     125     119      91     165     129      86     219     169     100     150     137     104     158     135      81     173     196     113     178     140      68     116     120     107     151     109     109     232     204     131     179     204     156     161     124     121     189     140     142     159      52      24      25      14      94      53      22      32     189     194     168     164     113     103     170      94     102     226     146     105     159     139      68      20       7      13      44      73     194     246     123     124     133     155     153     130     109      84      40      31     169      63      28      73     262     105     118     150     188     187     116      87     124     186     163     123     157     147     102      49      15      23      95     186     133     159     150     109      79      16      11       9      11      20      95     213     167     340     176     145     173      84      42      26      26     122      66      22      71     235      83      77     198     175     110     169     152     131     146      49      18      27      41      93     481     166      81      64      48      18      77    1246     999      71      27      12       6       0      17       0       0       0       0       0       0       0       0       0       0       0       0       0       0       0       0       0       0       0       0       0       0       0       0       0       0       0       0       0       0       0       0       0       0       0       0       0       0       0       0       0       0       0       0       0       0       0
MCOR=  I=     1  J=2         0       0       0       0       0       0       0       0       0       0      15      18      33      18      13      12      26      13     123       8       1      21      27      12      10      35      20    1101      10      69     223      45      57     102      85      71     197     116     243     200      11      14      64      60      61     251      88      88     214      65      86     159      90      80     184      91      93     189      46     104     249      57      17     116     271      70     158      86     111     144      78     112     493       7      22      40      36     101     244      76     160     101      87     121     184      61     122     152      68     145     202      83     130     187     101     172     189      27      34      38      53     213     132      79     264     134      55     173     135      76     135     117      61     263     121      60     211     129      65     191      87      76     163     158      76     169     105      75     258      90      85     160     153      62     165     119     117     264      47      44     343     135      78     125     126      88     205     107      90     195     151     102     159     114      50     169       5      11      20      11      59     292      68     219     163      88     178     197      88      76      29      21      21     138      80     122     272      92     105     116      75     131      89     125     108     219     145     112      99      47      12      27     118     267     133      85     114     157      94      82     174     107      90     121     153     144     141      85      31     170       4       8      18      14      69     316      53     110     172      93     119     143      58     101     194      78      75     185      79     128     126      75     158     233     110     297     204      10      20      21      23      75     181      64     112     226     103      96     198      45      46      15       7      45     388      46     132     211      72     168     167      28     195     167      56     118     201      65     183     170      45     147     169      51     106     216      46     144     181      44     176     177      51     219     130      45     119     211      46     138     170      63     150     202      54     194     160      49     108     175      65     133     143      59     192     158      40     199     181      52     147     174      54     149     174      50     196     186      54     129     173      47     144     135      47     168     154      67     237     175      43     148     188      61     191     138      43     154     168      57     184     189      41     186     144      47     106     220      59     185     162      56     171     159      61     146     236      54     160     197      86     194     164      52     111      74      10      21     163     105     171     197      37     155     203      31     147     112      35     102     233      58     227     107      51     240     135      37     155     184      46     134     168      39     203     125      37     165     146      65     117     190      50     159     158      62     255     127      49     146     181      66     216     156      82     148     122      46     268     113      63     119     237      55     147     161      78     219     150      82     219     150      68     231      58      16      24      14       2      90      20      20      92     198      53     204     101      60     216      99      59     210     136      83     115      85      56     190       8       9     144      75      47     304      61      94     159      81     103     167      52      50      34       6       3    1275       8      37     146     133      71      84      96      97     142     110      81     132     135     139     187     142     113      50      26      21      46     155      95     125     193     105      48     198       2       6      13      21      48     289      67     145     214      81     167      77      26      28      18       8    1178      11      29     145     108      58     138      92     112     139     104     133     121      43      20      17     143      34     157     317      48      59     219      21       8      95      42    1210       3      11       7       2       0       0       0       0       0       0       0       0       0       0       0       0       0       0       0       0       0       0       0       0       0       0       0       0       0       0       0       0       0       0       0       0       0       0       0       0       0       0       0       0       0       0       0       0       0       0       0       0
MCOR=  I=     1  J=3         0       0       0       0       0       0       0       0       0       0       0       0       0       0       4      12      11      20       9       3      82      11      30      15       5      25      42      99      50     101     123     112      63     140     136      66     128      51     106      43       9      86      53      70      68     119      97      85     151      88      90     123     110      79     129     102      92     107     141      93     102      76      16      96     419      79     151      85      80     109      69     105      87      12     128      85      44      71     129      69     100     165      70      97     102      89      99      87     101     124     129      79      99     101      88     162     149      32     104      46      59      93      83      71     117     114      60     131     177      69     116      97     125      88     119      60     119     119      75     154     138      61     126     154      80      99     130     101     127     114      70     132     139     100     126     119     117      68      62      56     165     114      64      96     143     110     115     121      84     106     161      92     115      81     271      23      15      11     131       7      31     109      79      87     125      78      81     126      57     324     207      10      38      56      50     123     114      91     111     101     100      67      98     157      79     122      88     158     166      27     112      12     129     228      89     107      61     100      98      96      88     102     133     117     106     132     169      43     236      18       6       6     125      14      35      94      65     115     152     107      94     101      79     103     116      96      76     189     105      99     127      98      90     158      75     106      53      12     174     139      15      69      94      64      89     108      84     156     106      48      26     130       5      27     130      61      97     188      99      65      94      56     112     108      75      91     179      91     109     145      74     120     115      86      99     131     108     105     150      77      89     141      82     108     182      93      98     182      81     122     126      80     112     154      75      86     120      86      99     192      87     101     137      66     107     145      66     132     168      97     118     122      76      92     162      96     105     132      92     136     138     120     118     138      77      87     130      78     103     150      94     133     154      77     128     141      85     109     125      74     108     150      97      83     146      76      74     169     108      84     161      81     137     168      72     106     126     102      99     143      75      95     153     116     135      56      87       7     133     195      95      79      72      74     168      52     110     148      68      79     168     112      77     111      69     122     144      63     123     192      84     101     139      91     147      95      82     106     118      57      93     165      82     134     130      76      98     140      90     119     132     111     113     132      83     103      97      84     130     121      67      95     156      82     128     113     109     118     134      84     103     138      53     356     255       9     178     135       6      54     103      28      60     136      44     106     110      54     122     117      60     131     124     106     160      98     214      26       7      14      50      35      57     101     135      69     121      85      88     175      75      79     163      14      20      58      25      56     147     100      81      76     103     154     119      79     102     124     115     105      76     159     147      29     124      78      29     124      84      87     157      46     258      31      14       7     146       8      31     148      69      96     146      70     154     229      16     149     122      11      67     128      22      94     150      70     111     109     127      90     109     131      98      55      93      18      33      34      96     243      40     109      47      22      12      57      65      46     178     171       0       3       0       0       0       0       0       0       0       0       0       0       0       0       0       0       0       0       0       0       0       0       0       0       0       0       0       0       0       0       0       0       0       0       0       0       0       0       0       0       0       0       0       0       0       0       0       0       0       0
MCOR=  I=     1  J=4         0       0       0       0       0       0       0       0       0       0       0       0       0       0       1       2      10       8       8     178       2      44     122     224       0      21      61     126      40      38      89      60      84     113     106      65     105      75      68      18     116      11      36     209      58      64      89      55      90     102      81      85     104      69     106     105      66     123     101      81      88     144      21      62     218      59     110      98      73      86     102      40      39     153       8      14     137      90      56      85      90      68     127      59      71     128      67     106      94      84      87     135      68     100     110      46      87     253      11      44     129      74      79      81      87      78      93      84     116     144      61     104      92      62     146      88      84      89      74      74      99      76     110     107     102      99     129      61      88      87     118      76     120      94      67     152      82      39     109      58      71     101     115      74     128      77      64     111      80      76     146      81      74     165      45       9      94     154       2     113      44      70     106     127      65      85      94      69     109      92      16     114      64      25      69     125      50      88      74      59     116     129      80      76      96      72      85      79      61     258      12      10     311      82      48     133      85      54      80      66      69     118      89      58     122      96      69     138      25       4      66     122       6      86      43      78     103      61      96     135      68      59     159      50      79     107      69     145      88      64     103     107      91      99      98      62      22     117       7      14      79     103      57     105      79      79     110      73      62     172     228       8     110      22      67      91      65     107     131      47      83      60      81     121      82      67     113      86      63      99      70      94     115     102      46     169      95      68     160     132      48     138      87      58     123      96      47     131     103      75     124     111      45     145      93      57     147     106      58     150     147      69     129     100      60     136      90      61     130     124      70     113     119      76     111      86      72     153     125      68     153     101      55     170      86      47     121     105      75      93     121      62     115      95      71     134      94      72     128      85      63     105     123      71     152      82      53     140     115      60     127      87      82     106     118      53     119      95      73     118     109      61      74      70      50     336      18       7     482     137      69      65      95      47      85      69      72      74     116      55     143      74      73     118      83      75      90     100      68     122     101      70     155     109      81     102      98      76     107      94      76     133     135      65     103     108      95      82     100      81     110      99      67     157     108      58     112      74      71      97      95      67      95     136      76     117     102      78     123      66     100      77      65      90      27      86       3       0       3    1188       2      65      56      58     104      77      61      78     112      73      54      77      92      94      72     125      46      12     101      78      16      44      46      83     119      91     112      63      86      68     127     202      24     117      13      33      77      26      61     141      74      52      59     104      93     133      60      56     126      80      91     109      47     293      21      10      38     337      46      70      77     109      37      14      84     134       5      86      39      85      83     111      81      85      90      50     172      24      19       7     113       6      29     302      49      45      84      97      56      68     115      52      52     354      13      86      26      35      77      69     133      48      32     133       4      31      38      61      14       8     110      79       0     295       0       0       0       0       0       0       0       0       0       0       0       0       0       0       0       0       0       0       0       0       0       0       0       0       0       0       0       0       0       0       0       0       0       0       0       0       0       0       0       0       0       0       0       0       0       0
MCOR=  I=     2  J=1         0       0       0       0       0       0       0       0       0       0       0       0       3      21      31      11      10      13       7      17       3       4      10      17      87     120     139       1     283      68      46      73      69      45      53      84      48     161      58      34      47      18      25      62      74      48     129     136      60      88     104      54      94     105      66      82     109      67     118      70      50      58     169      74      34     133      47      79      69      59     108     118      31      44       9      18      40      60      58     213      66      74      71      76      66     134      49      61     109      96      72     117      73      79     148      78      63      43      14      26      75      52     133     161      60      68     164      56      69      93      51      89     122      53      70     114      41      86     155      66      61     109      76      83     116      61     105     135      70     103      84      73      86     120      46     118      98      50      87     110      57      81     105      51      75     142      61      82     168      64      66     108      86     129      41       9      21      13       8      16      48      62     194      79      79     146      94      67     163      50      14      13      21      37     251     103      45     110      77      54      99      60      94      77      94      90     162     105      36      33      20      63      74      40      96      77      70      65      88     113      50     132      85      70     101     101      49      82      15       2      22       5      12      20      37      54     246      91      47     108      73      69      84      67      61      88      88      68     100      71      70     102      78      79     162      52      22      92       9       8      27      39      50     173      61      53     138      90      40      70      15       6      10      28      46     245      56      59      88      75      52     178      63      44      95      50      54     146      57      61     158      65      68     118      70      48     140      72      68     137      64      67     156      29      62     128      67      56     152      74      74     124      62      74     156      53      50     108      72      51     121      60      85     112      66      66     155      65      59     149      56      69     114      63      73     141      70      66     155      71      56     133      56      43     118      66      86     155      75      66     135      61      64     178      54      70     120      56      68     165      73      65     145      79      56      90      78      72     127      65      73     144      46      75     120      92      61     136      96      72     145      77      84     125      48      24      30      55      43      63      73      52     163      54      53     138      44      49      80      66      52     136      47      64     127      56      58     127      71      34     124      54      64     134      48      71     120      44      65     123      65      71     113      68      77     146      59      70     114      69      77     159      51      75     107      55      86     153      53      84     123      83      59     146      60      64     121      81      88     143      58      77     280      54      18      33      12       8      63       5       6      38      52      64     159      53      56     125      52      64     118      37      91     115      69      84      35       6      14      15      19     136     206      44     110      59      52      80      77      40      97      30      13      36     107       9     175      77      52      48      73      83     107      83      53      86      73      61      90      88     145      99      65      33       9      23      44      36      75     113      73     135      53      12      17       8       2      21      48      49     236      74      66     182      69      42      37      16      17     171       9      72      69      28      44     145      70      72      92      92     106      78      73      18      12      14      14     534      78      37      75      54      14      21     129     117     214       9      51       3       1       0      19       0       0       0       0       0       0       0       0       0       0       0       0       0       0       0       0       0       0       0       0       0       0       0       0       0       0       0       0       0       0       0       0       0       0       0       0       0       0       0       0       0       0       0       0       0       0       0
MCOR=  I=     2  J=2         0       0       0       0       0       0       0       0       0       0       4      49     117     161      69      38      20      13      35       9       2       9      33      17      14      13       7      72     204      89     166      83      85      98      86     120     190     237     391     819      36       6      45      67      57     160     181     118     196     135      85     141     137     115     137     153     117     197     107      85     237     124      55      46      65      89     143     132     158     252     172     133     345      30      14      27      42      93     237     159     163     152      91     142     175     126     108     158     148     111     176     126     144     211     141     169     174      38      40      39      73     165     266     142     163     204      95     114     129      83     118     144      93     111     151      88     170     222     106     136     176      94     115     119     105     177     191     111     177     175     113     151     138      97     147     129     153     364     145      67     116     163      95     132     156     106     162     196     115     162     140     148     226     117      36     144      27       6      10      19      38     150     160     128     234     178     171     275     171      67      29      15      35      93     179     116     192     206     135     185     127     110     131     156     138     217     224     136     111      56      21      22      49      80     156     121     108     211     177     106     160     187     106     137     160     171     166      93      33     120      33       8      14      15      49     206     175      95     111     103     138     151      85      87     154     128     113     132     109     107     140      99     124     190     221     410     922      49      13      15      30      35     124     105     100     140     146     108     136      79      27      18      15      31     171      97      87     142     109     193     344     123     120     148      82     117     133      97     140     209     117     124     193      97     131     154     104     151     157     109     180     188      81     167     192      91     134     159     110     134     152      87     187     200      95     161     227     135     131     147      91     117     126     104     174     192      88     139     238      92     133     151     105     149     186      82     137     205     124     144     147      72     123     164      86     177     196      93     138     192      75     133     195     107     222     201      98     144     174     115     178     231     115     114     175      87     133     150     117     160     169      72     152     155      93     148     179     118     154     191     117     176     234     104     123      60      15      14      30      64     128     235      96     138     205     118     143     151      74      99     141     111     200     193      83     146     215      79     136     151      79     122     116      77     127     214     102     175     160      80     136     160      96     139     178     104     144     248     102     112     140      77     122     168     118     212     175      74     125     221     132     141     169     111     112     129     116     165     149     144     269     364     148     132      78      31      26      16      12      13      36      30      77     215     123     130     155      99     123     148      97     146     196     129     145     107      57     151      32      18      88     474     230     173      96      67     122     139     129     123      86      55      63      20      13      95     182      56      92     151     191     162     139     115     115     132     112     169     164     202     228     165     189      47      29      12      46      87     138     161     206     164      45     172      36       9      18      19      49     141     148     147     222     177     215     141      46      37      44      23     126     143      58      84     129     147     140     121     163     246     171     145     175      52      32      32     110     142     106     178     124      67     228      41      17      30      31     126      37       9       6       1       0       0       0       0       0       0       0       0       0       0       0       0       0       0       0       0       0       0       0       0       0       0       0       0       0       0       0       0       0       0       0       0       0       0       0       0       0       0       0       0       0       0       0       0       0       0       0       0
MCOR=  I=     2  J=3         0       0       0       0       0       0       0       0       0       0       0       0       0      10      84      26      21      27       9       6      12      11      28      11       7       3       5       6     464      38      85     283      45     105     121      60      95      84      71      48      34      90      45      89      45      57     167      67      81     231      66      82     162      89     113     147      89      92     213      59      64     173      37      39      90      79      90     194      69     134     126     128      47      34      80      76      45      35     107     133      64     193      77      91     136     119      75     125     118      93     114     143      74     144     152      92     170      27      74      51      43      40     169      71      69     244      92      72     166      73      86     113     101      71     207      90      80     171      77      81     204      74      70     177      98      64     164      99      66     231      81      79     185      96      67     133     110      56     140      60      66     273      88      78     145      97      83     175     103      75     179      80     113      99     243      10      30       2     140      10      22      95      93      58     144     137      78     167      75     226     207      12      23      42      91      83      93     129     114      97     138      87     104     112     104      68     137     208     146      40     150      11      20      74     126     111      84     106     174      87      94     124     106      91      95     123     197      53     258      17      28       4     134      13      21      66     138      56     105      78      78     151     132      65     117     152      63      84     123      81     135     112      62     128     119      81      90      50     113     139      19      45      63     113      74      91     141     143     139      66      15     147       9      24      79     190      44     108     118      44     162     170      46     211     121      55     146     110      45     230     124      56     135     131      43     147     115      53     137     129      42     246     125      44     189     129      39     150     107      42     152     125      48     171     139      47     179     149      50     122     133      50     182     118      39     190     126      46     152     148      47     190     109      60     163     144      45     150     112      68     128     161      34     138     121      35     202     103      69     217     107      43     135     115      39     224     111      42     189     109      48     206     168      53     171     126      48     125     124      52     212     117      35     195      85      53     178     116      52     134     110      54     198     221      55      29     166       9      20      86      45     125     113      42     192      77      60     236      66      44     121     133      50     263      95      48     224     102      44     188     120      50     179      97      53     195     103      45     237     115      64     149     142      58     161     124      67     215     101      67     185     101      65     178     104      65     147      93      62     184      71      65     148     115      72     144     112      72     169      81      72     163      91     111     386       7     122     201       3       6     134      25      44      88      68      65     190      86      64     199      75      78     194      96     101      94     209      21      30      11      26     113      76      81     205      50     100     161      90     163      79      44     145      23      11       7     231      69      82      88      88     115     122     108      94     117     127     104     115      97      97     228     177      30     117     104      22      48      96      76     126      67     286      15      15       4     129      12      18      86      72      53     118     108      91     352      18      99     133      11       6     972      18      35      92     106      63     113     101      65     141     135     105      38     129      13      28     117      39     116     123     102      29      34      11      25      10       1    1118     120       2       1       0       0       0       0       0       0       0       0       0       0       0       0       0       0       0       0       0       0       0       0       0       0       0       0       0       0       0       0       0       0       0       0       0       0       0       0       0       0       0       0       0       0       0       0       0       0       0       0
MCOR=  I=     2  J=4         0       0       0       0       0       0       0       0       0       0       0       0       0       9      37      10      31      16      10     465       5       9     224     194       5       8       7       9     400      41      58     158      57      65     129      81      78     161      49      24    1363       2      15     280      58      49     249      72      99     162      87      95     144      84     128     171     106     130     187      70     110     471      28      55      76     101     103     126      83     150     219      46      24    1226       4      21     150      40      75     197      65     105     147      44     121     213      70     124     164      63     118     200      73     108     211      65     153     515      12      72     147      53     162     172      67     136     154      63     141     183      40     177     138      53     273     127      68     201     232      78     166     163      66     165     130      83     168     128      62     244     146      55     175     134      76     159      68      22     777      54      37     156     145      76     115     110      60     182     115      71     144     114      72     284      25       5    1588     109       4     103      25      51     175      79      96     130      80      90     276      67      24     109      72      33     243      79      65     285     107     101     193     120     107     123     132      97     210     114     106     317      32      14      72      43      91     191      86      83     209     135      72     142     153      64     140     100     103     320      12       1    1596     113       3     142      29      44     212      48      77     153      57     108     241      54      88     250      74      97     176      79     116     151      59     112     140      41      15    1264       2      13     114      54      56     243      49     105     199      77      60     558     175      14     139      18      58     267      44     122     148      52     161     268      71     176     214      68     131     212      71     136     182      78     145     238      44     174     213      59     222     127      58     183     159      67     210     194      57     148     185      49     187     207      61     221     185      54     210     171      58     163     153      75     138     146      68     198     167      53     163     208      44     206     197      69     144     186      53     197     175      57     189     154      63     329     144      56     219     184      54     164     219      46     157     186      76     199     164      71     166     187      58     168     171      58     245     192      60     141     202      56     210     173      72     190     189      50     130     227      59     143     212      67     170     139      79     472      35      16      88      65      49     131     298      49     147     253      56      83     248      58     136     162      56     230     152      43     187     206      44     140     195      49     188     150      56     236     170      57     189     177      74     117     215      52     179     149      59     210     252      61     124     179      67     191     182      74     308     133      42     224     212      70     116     237      77     163     136      63     278     126      50     171     199      60      29     192       3      10      33     187      16     101      29      82     212      88     154     104      71     118     130      52     137     146      80     217      25       5    1548      74       8     301      91      52     187      82      66     122      97      74     261     155      25     184       7       4     938      31      50     156      93     112      91      92      96     176      92      88     164     100     126     100      57     525      10      29      63      94      86      88      70     246      25       3    1520     113       1     149      40      56     158      70      86     160      76      86     271      24      35      29      15      93      63     152      75     111     122     139      91     106     218      82     130     487      21     106      40     225      53      73     353      43      29    1244       2       7      15      14      88       4     130     119       0       0       0       0       0       0       0       0       0       0       0       0       0       0       0       0       0       0       0       0       0       0       0       0       0       0       0       0       0       0       0       0       0       0       0       0       0       0       0       0       0       0       0       0       0       0       0       0
MCOR=  I=     3  J=1         0       0       0       0       0       0       0       0       0       0       0       0       0       0       3      24      22      11      13       4       2     157      98      17     110     151     161       8      30     205      64      80     266      81     109     257      90     105      50      33      23      15     332     116     108      80     105     180      76      87     164      84     111     192     102     102     195      82     109     190     111      45     350      79      41     201      90     103     166      80     110     136      60      22      13     202     262      74      75     138     109      76     141     136     120     111     131     119     197     153      85     116     175      99     161     107     118      29      24     269     151      67      65     191      74      60     220     115      79     149      92     138     160     154      80     162     110      86     202      72      67     270     120      76     166     117      96     211     107      86     202     141      77     189     149      93     100      97      57     151     121      97     147     139     102     194     118     100     187     181      90     182     136      92      47      41      19       6       7     183      65      94     187      87      84     157     141      95     167      42      53      81      29      85     185      92      93     117     104     133     132     117     100     116     168     101      97      68     160      36       7    1224      64      42     129      86     100      86      84     147     117     109     133     202     165     103     108     113      16      27      18      11       4     220      66      53     125     128     102     118      99     133     118     130      84     129     197      91     119     175     108     167     203      88     163      75      49      32       6      74     279      53      87     157     131      89     114     107     115     127      23      13      97      57      85     181     164      61     113     133      46     169     172      64     180     178      65     174     135      44     223     146      68     161     186      65     118     172      72     145     173      80     190     162      60     133     174      61     148     152      73     142     168      46     159     182      57     122     247      89     133     183      84     180     157      64     196     164      84     151     156      75     156     155      64     192     202      75     170     168      90     117     195      50     127     167      58     200     145      72     171     152      66     169     141      70     177     157      89     181     162      53     134     211      60     138     191      74     146     170      60     162     149      70     174     147      70     169     131      65     150     118      70     121     213      15       6    1319      50      42     132      47     102     121      47     152      91      68     180     143      59     191     130      48     196     118      70     195     171      68     163     182      63     161     153      64     169     118      68     201     161      85     170     115      81     206     123      68     212     146      78     204     173      83     133     111      76     177     133      84     158     110      76     164     121      99     162     119      76     176     107      59     258      73      31      56       4      18    1371       5       4     318      66      63     160      53      68     253      68      67     300      87     100     169      90      93      61      57      15      23      41     101     124      85      76     239      96     124     201      95     158      74      31      68     174      23      19      94     138     125      74     109     146     141     151     120     124     205     121     120     149      69     175      53      10     111     630      42      87     206      58     107      35      39      24      10      10     132      51      66     220      97      62     162      91      80      76      18      55    1061       7      10     651      35      40     221     115      63     132     127      90      90     217      27      23     123      32     164     130      49      79      78     105      27     183     132     230      17      16      58      27       0      77       0       0       0       0       0       0       0       0       0       0       0       0       0       0       0       0       0       0       0       0       0       0       0       0       0       0       0       0       0       0       0       0       0       0       0       0       0       0       0       0       0       0       0       0       0       0       0
MCOR=  I=     3  J=2         0       0       0       0       0       0       0       0       0       0       8       7       8       8       1      25      13      12      74       0       3     225      49      12       3       3       4     102      21     104     104      59      89      57      78     113      90      94      92     301       4       4     363      64      55     106      55     124      91      57      98      91      89     148      99      82     126      96      55     150     187      39      52      49      48     137      99      76     175      83      87      59     330       9      11     210     106      59      90      59      94      44     108      88     130      64     100      90      76      96     116      84      95     130      75     100     151      27      21     259      67     124      53      63      85      78      79      96      93      69      93     100      63     188      49      99     119     104      95     119      80      85      97      74     109     119      70     100     180      78      76      94      79      86     101      81      87     298      36      42     119      83      95      74      69      83     134      77      75      77      61     111     117      53       8    1268       1       1       4      74      22     104      60      89      71      72     124     108      77      52      34      54      15     157      74      50     148      81      67     119      91      80      75      85     123     119      81      73     149      33      11      95      22      52     132      64      77      93      66      74     129      74      72     115      79      94     133      47       4    1402       0       1       2      86      32     107      43      58      79      76      66     117      64      73     142      77      73      84      75     102      86      78     103      92     132     118     256      12      11     112      75      28     129      51      66     102      63      66     266      54      15       5      50      28     158      53      99      51      90     148      86      81     136      84      94     123      88      85     142      62     101     122      75      68     142      78      90     171      53     103     164      68      91     148      86      98     130      60      74     159      92     103     157      68      88     154      85      56     125      75      75     128      68     106     123      68      91     132      69      80     182      80     100      98      71      83     143      69      81     114      81      69     237      60      97     192      78      91     105      75      95     131      82     119     139      77     105     139      79      98     129      83      71     194      65      90     121      86      90     159      68      92     146      67     110     112      80      91     102      79      92     136      76      79     245      34       9      91      17      35     141      99      82     134      90      83      94      91      99      72      63     101     145      58      99     140      67     109      99      88      84     135      66      83     185      57      93     139      71     128      95      97      96     131      93      86     173      95      83     109      92     104     130      70     106     182      66      76     168      91      82      86      88      86     110      89      85     185      79     118     133     113      80      69      60      30       6      43      67       8      19     152      45      64      87      78      51      84      69      74      95      85      80      83      92      54      13    1189       6       8      74      65      44      63      47      73      95      78      89      93      86      35      49      37      10     164      13      49     115     112      91      87      69      65     139      71      84     125     104      94      80      68     223      22      14      88     140      32      49      90      84      59      10    1107       2       5       3      77      16     139      72      73     106     105      82      75      50      17      81      39      94       9     183      47      57     109      93      88      95     148      57      84     198      26      16     101      66      51      57      92      41      36     615      12      13      16      15     108       1      66      24       0       0       0       0       0       0       0       0       0       0       0       0       0       0       0       0       0       0       0       0       0       0       0       0       0       0       0       0       0       0       0       0       0       0       0       0       0       0       0       0       0       0       0       0       0       0       0       0       0
MCOR=  I=     3  J=3         0       0       0       0       0       0       0       0       0       0       0       0       0       0       3      35      17      21      12       1      22     291      30      15       6       8       3       8      62     123     114     172     104      83     202      86      84      75      87      21       4      55     518      77      52      69      86      67      81     141      83     108     154     100      89     129      87      84     111     177      62      94      47      27      71     119      81     116      85     109      80      96      53       9      49     860      83      37      65      80      64     124     131      76     113      83      90     120      84      93     108     106      89     106      87     133     164      26      52     363      79      54      99      75      54     123     111      65     129      96      74     162     120      79      88      97      80     107      93      89     190     125      74     153     107      91     130     118      84     118      94      56     156     136     122     115     149      80      71      67      87     152     115      82     141     120     100     135     109      66      94     147     124      71     217      32      12       6     117      51      15      88      52      48      75     114      66      66      57     112     945      32      11     143      51      56      75      64      83     117      92      79      83     143     117      77      87     129     213      28      85      88      21      61     113     101      72      73     152     135     117     135     127     134      96     103     166      40     171      29       5       3      96      94      28      75      60      80     102      84      82     113      87      83     146     104      75     102     145      87     111     125      74      98      66      84      38      11      76    1049      86      38     123      68      58      71      63     107     135      66      23      87      61      11     103      76      57     101     138      74      91      95      66     147     134      77     144     106      46     136     135      75     134     132      70     102     133      69     120     134      69     109     139      80     123     165      88     129     146      72     113     131      51     101     145      91     117     170      92     134     130      77     159     128      68     135     123      80     134     135      82     144     133      64     146     137      68     127     106      90     140     151      71     114     101      79     126     111      52     134     158      95     165     109      65     139     137      77     129     124      39     117     196      75     126     124      96     100     138      74     120     153      81     169     127      70     145     123      87     129     112      65     147     246     139      27     114      73      17      82      86     105     107      65     119     122      51     209     126      48     127      99      73     111     142      68     116     133      70     138     129      67     130     149      78     128     139      76     149     148      74     129      94      83     157     128      87     115     120      73     169     137      79     119     112      85     140     106     100     156      81      63     112     107      87     125     103      76     120     105      68     110      69      84     598      12      48    1196      27       2      90     137      36      92      56      48     146      86      75     160      95      70     119     120     127      89     270      49      14      12      41      65      43      60      97     104     114     141      89     122     124      71     202      58      10      15      23      61     143      92      69      99     109     122     130     102     109     127      78      89      80     101     148      13      52    1033      65      26      73      64      84      55     165      56      22       8     104      39      17      73      53      48      77      67      66     232      30      40     939      29       7     109     102      27     104     142      80     111     121      75      79     190     161      44     109      78      32      64      49      92      72     138      52      25      11      26      16      11      88    1037       6       0       0       0       0       0       0       0       0       0       0       0       0       0       0       0       0       0       0       0       0       0       0       0       0       0       0       0       0       0       0       0       0       0       0       0       0       0       0       0       0       0       0       0       0       0       0       0       0       0
MCOR=  I=     3  J=4         0       0       0       0       0       0       0       0       0       0       0       0       0       0       3      11      35      16      18      85       4     481     167     198       5       8       7      12      44     139     117     123     269      92     157     190      78     151      59      24     159      12     144     355      96      84     118      87      85     150     195     106     138     161      96     156     159     116     142     199     110     169      48      46      72     183     124     155     142      62     218      76      41     236      13     131     590      44      48     116      90      84     317      62     126     207     101     105     142      90     111     192      93     100     139      69      96     476       6     633     150      66      77     131      81      97     214      83     120     304      81     214     128      94     154     188      91     141     135     109     131     238      91     133     246      90     147     143     107     104     275      77     170     194     108     197     164      73     147      81      88     125     286      76     152     172     123     120     179      88     132     141      91     273      49      16     111     185       1    1152      11      53      85      61      64     106      87      48     174      44       9    1378      40      42     105      63      65     127     107      92     167     154      95     117     137      93      92     119     147     622      19      84      55      52     110     176     152     106     111     175      92     152     125     133     155      91     109     458      24      27     153     154       2    1057      29      40     112      56      85     165      98      91     197     104      84     199     111      83     191     141     110     171     106      80     136      49      19     204      11      71     883      51      60     133      70      87     120      88      64     280     203       3    1341      16      71      80      71      76     184     115      80     114      92      73     209     118      90     235     116      84     239     128      98     228     128     108     158     132     102     197      97     109     215     137      93     233     143     134     246     140     136     204     125     110     180     119     119     215     128     119     260     120     145     241     136     131     210     103     110     199     115     129     219     130     100     245     107     114     179     114     166     196     151     129     208     119      91     196     128     110     237     116     139     203      86     108     255     165     103     227      88     104     216     137     129     272      94     113     179     110     121     227     104     105     285      98     117     209     129     115     210     120     111     191     121     415      30      86      52      66     145     100     158      73      88     261     117      98     402      80      97     192     125     115     187     109     123     238     113     104     319      90     125     183     127     183     183     136      92     265     134      82     256     103     172     177      97     103     215     108     111     230     101     144     208      82     164     151     138     118     280      82     102     199      98     164     166      95     107     150      87      72     123      60      17    1322       0      36      47     118       6     755      59      55     120      61      84     187     102      96     203      79     113     181     125     339      53      20     125     136      23     127      55      82     119     124     100     129     144      63     280     193      16    1167       5       4     104      56      80     160     105     101     102     117      93     204      97      82     164      94      94      83      71     520      11     118     360      59      80      84      77     256      35      20     132     151       0    1208      14      55     101      48      46     130      70      32     860       9     125      50      14      15     353     105      71     157     142     102     110     129      94      79      93     381      21    1187      18      56      48      49     364      65      48     163      10      15      11      24      20      10    1302     107       0       0       0       0       0       0       0       0       0       0       0       0       0       0       0       0       0       0       0       0       0       0       0       0       0       0       0       0       0       0       0       0       0       0       0       0       0       0       0       0       0       0       0       0       0       0       0       0
MCOR=  I=     4  J=1         0       0       0       0       0       0       0       0       0       0       0       0       0       0       0      14       8      13       8       2      43       6      36      11    1459     105     150       7      29     148      58      46     110      92      43     146      84      93      87      24       8     131      24      34     311      85      48     194      60      58     139     117      60     134      76      55     139      81      64     157      70      43     734      54      27     120      61      75     142      74      84     293      19      15      80      20      40     331      77      64     120      62      78     177      49      85     156      67     116     182      59      82     194      62     112     196      39      29      70      21     198     193      47     152     138      37     116     200      45     114     169      47     161     130      41     185     126      66     115     148      51     141     152      61     121     141      71     153     101      46     125     188      54     137     176      55     128      57      27     484     100      32     106     199      60     104     127      55     147     145      75      99     120      49      71       7       6      70      41       8     551      67      72     140      79      83     119      66      91      77      22       6     226     115      58     169      88      55     123      99      80     134     159      65     136     128      89      98      73      25      60     150      74     119      82      64     154      96      67     149     124      74     104     162      74     111      89      52      60       3       3      65      48       9     521      53      61     210      68      55     122      75      63     213      61      60     242      66      83     177      70      95     176      82     111      86      19      12      87      16      23     277     108      70     177      68     102     130      59      38      55      20      10     651      39      76     193      35      54     131      41      98     152      40     103     255      48      81     182      44      92     147      40      65     264      51     120     227      45     108     207      31     142     172      44     123     281      37      79     194      50     111     251      42     114     187      39     132     234      42     105     169      48     114     173      33     143     216      39     110     197      43     110     225      38     107     204      38     111     231      41      86     181      53     119     225      41     143     173      59     105     236      32     109     174      45      89     184      53     134     183      42      92     151      42     126     297      34     109     189      41     164     195      55      94     269      41     110     231      46      97     165      46      92     131      27      31     155      31     158     131      39      83     235      38      91     190      36      64     362      42     114     116      66     173     150      40     123     239      34     104     249      50     140     113      53     131     171      38      95     216      45     126     195      55     156     141      41     113     231      41     103     189      44     117     167      29     179     101      53     124     277      64      91     241      78     134     171      64     175     153      47     160     105      14      15      38       3     106      13      74      36     297      56      64     108      49     128      98      45     122     136      49     110     129      61      74      11       6     161      92      23     210      66      60     108      93      58     102      90      41      60      37      12    1138       5       4     408      57      58      90      99      93      59      78      67     176      96      80     179     103      87      78      31      45      26      85      92     153     110      78      66      70      13       4      67      42      13     593      55      94     120      77      82     102      32      27      64      22     210      13      24      82      93      79     112      97      92     129      89      90     119      72      13      33      27      86     110     139      46      36     136      24       4    1339      74     158      10      10       8       2      10     741       0       0       0       0       0       0       0       0       0       0       0       0       0       0       0       0       0       0       0       0       0       0       0       0       0       0       0       0       0       0       0       0       0       0       0       0       0       0       0       0       0       0       0       0       0       0       0
MCOR=  I=     4  J=2         0       0       0       0       0       0       0       0       0       0      21      44      42      34       2       7      10      15     260       2      17      24      97      28      22       3       5     111      29      84     109      59      73     119      89      99     163     103     220     207       8      72      59      35     128     204      67      97     107      78      96     132      73     102     136      91     148     143      71     119     148      64      66      41      44      81     132      80     146     141      76     138     213      12      56      23      40     234     161      53     105      86      66     142     101      52     135     134      66     129      96      67     170     122      80     113     111      27      57      18     109     229     103      70     133      86      70     113      76      63     179      91      71     140      96     108     185     120      90     160      95      71     166     101      94     156     112      89     139      80      81     175      73      89     128     101     139     237      52     114     110      45      70     167     101      84     141     116      87      95      91     130     133      51      56     185       5      40      43       5     269     108      48     132     100      75     118     106      52      63      28      12     115     417      38      91     114      47     131     127      74     111     169      94     103     182     112      82      86      59      37      22      24      91      73      68     161     181      98     105     119      79      89     115     100     106     116      65      48     129       2      51      75       8     235     175      42      68      89      69     146     117      63     146     126      49     115     107      67     121     105      67     120     132     120     241     137       8      58      17      30     142     219      45      93     141      88      96     146      26      54      52       6     288     124      32     111      69      83     192     137      62     128     112      54     105     140      66     171     138      57     149     143      70     137     126      94     115     110      87     163      87      82     120     136      62     127     127      68     134     126     104     168     104      78     157      92      71     118     101      70     152     143      78     156     121      81     144     114      54     155     118      82     168     124      87     144     104      80     133     120      88     170     108     102     167     108      85     160      93      70     138     128     102     142      77      67     157     153      85     177      98      76     154     111      92     127     113      67     159     106      82     145     103      77     145     110      94     126     126      75     183     121      65     110      61      31      19      56      87      90     135      60     153      77      67     126     106      52     173     107      82     170      92      58     162      94      67     118      95      65     154     104      85     192      98      86     173     120      65     146     118      74     162      95      76     170     110      74     159     105      56     145     118      99     176      89      83     152     112      74     144     121      67     125     102     102     118     109     101     167     108      60      93      33      12      80       7       6      20      77      19     254     109      69     144      99      63     113      92      57     168      78      89     150      73      43     160       6      61     787      31      49      83      54      99     116      88      71     123      52      92      77      16      51     132      15     151     106      52     122     120      85      74     105      82     142     107      75     160     110     108     112      18      36      24      37     111     192     103     114      65      88     142       1      46      82       5     226     119      45     121      90      75     148      67      27      85      43      19     126      21      29      69     205      79      77     141     130     100      96     112      95      31      32      11     846      36      75      96      37     118     263      15      43      15      11     116       6      12       1       5       0       0       0       0       0       0       0       0       0       0       0       0       0       0       0       0       0       0       0       0       0       0       0       0       0       0       0       0       0       0       0       0       0       0       0       0       0       0       0       0       0       0       0       0       0       0       0       0
MCOR=  I=     4  J=3         0       0       0       0       0       0       0       0       0       0       0       0       0       0       4      14      11      22       8       2    1054      16     123      34      33       4       3      19      76     133     113     168      88     228     177     119     115      70      95      38       6    1283      75      60     181     110     104     117     121      86     147     176     173     111     136     182     107     128     250     142     113     152      92      52      95     116     131     179      82     136      80     135      46      10    1365      88      31     140      85      69      96     211      81     227     106     126     173     167     119     104     140     115     172     109      83     135      73      11    1371      15     121     113     104      69     112     132      89     152     153      92     356      99     162     129     128     155     157     127     140     143     186     120     167     146     131     189     146     158     111     179     120     219     125     146     167     133     174      96      60     245     137     118     104     213     140     142     135     116     113     128     150     147     139      71     663      14       4      51    1288       5     290      85      50      93     113      80      87     104      55     418     251      11     406     185      54     119      98      71     144     162      96     113     181     129      81      85      71     169     192      13    1319       6      20     126      81      76     132     129      97     132     156      90     209     138      88     148     131      68     903      10       3      40    1241       4     200      90      55     109      80      70     199      92      82     195     122     101     139     162     126     143     165     144     128     109      63      72      47       6    1252     122      30     274     118      76     120      87      66     174     129      57      25    1382       4     424      69      62      82     134      99     118     109     140     136     148     160     159     124     131     124     183     136     124     201     175     138     121     187     119     172     161     166     135     177     130     140     147     159     154     185     178     190     164     112     145     184     155     148     186     175     152     158     230     178     169     186     150     164     139     112     155     182     154     128     163     187     144     168     124     176     182     126     223     130     142     266     153     139     138     162     159     137     177     144     131     161     173     206     172     187     109     161     142     156     166     186     177     154     160     144     161     144     127     156     162     139     181     143     107     147     155     140     192     142     147     156      29    1348      14      40     169     123     136      91     160     134      96     236     210      77     173     167     124     126     143     126     133     190     153     161     180     137     166     126     204     150     164     143     152     236     146     160     171     112     232     151     150     128     161     124     192     191     133     156     130     159     190     125     264     160     141     119     152     143     110     189     134     151     112     128     122     108     120      68     196     241       2    1314     162       5       5    1185      15     139      99      65     127     143      81     125     216      77     133     105      97     186     105     633      16      14     105     258      41     104      89     113     167     138     128      93     182      81      97     883      15      96      11      17     308     118      56     155     133     103     123     151     108     202     104      81     103      64     150     132       7    1370     104      19      85     185      53      98      62     495      23      10      46    1244       0     292     127      60      78      97      55      98     209      10    1141     131      17       9     181      28     104     282     100      96     115     115      76     102     185      98      17    1350       6     212      44      76     103      72     486      64      25      55      22      21      11     218     224       0      23       0       0       0       0       0       0       0       0       0       0       0       0       0       0       0       0       0       0       0       0       0       0       0       0       0       0       0       0       0       0       0       0       0       0       0       0       0       0       0       0       0       0       0       0       0       0       0       0
MCOR=  I=     4  J=4         0       0       0       0       0       0       0       0       0       0       0       0       0       0       3       9       3      29       8     316      50      76     323     875       5       1       8      16      30     124      81      76     144     116      84     118      92      97      96      27      89      93      19      95     293      91      75     117      58     115     156      94      84     124      98      99     139     119     106     126     134     187      72      41      58      92     107     113     131      84     148     120      15      99      61      13      80     224      67      78     159      58      98     137      50     116     208      79     124     108      57     116     117      58      94     106      67     339      44      34     272     138      76     100     100      78     119     118      79     188     111      58     157     116      63     185     124      56     144     136      70     137     131      90     149     141      82     126     108      64     170     123      80     172     129      91     153      78      77     220      65      66     168     134      68     139     104      69     139     146      67     119      63     133      65       6      38    1230      21      78     234      51      73      87      66      59      65      56      68      82      12      39     734     102      50      90      56      71     166      76      85     198      95     100     109      81      78     112      79     304      46      13      37      95      47      93     166      94      82      98      86      85      97      63      59     116      72     170      42       2      44    1293      36      67     297      45      62     109      46     117     112      49     108     160      56     107     162      81     134     145      92     120     131      69      75      56      14      55      82      12      46     374      73      63     146      59      87     113      30     104     921      20      78     238      39      68      95      42     123     140      65      93     113      65     124     115      61     120     170      60      95     167      86     137     161      80     130     139      74     197     116      66      97     138      84     180     134      64     145     172      70     139     129      69     165     125      75     161     125      74     174     183      76     128     102      65     141     109      61     146     142      56     184     160      86     106     104      70     168     102      56     167     137     104     237     126      61     125     116      63     118     142      61     133     141      82     163     161      76     146     126      55     109     150      79     206     169      72     141     129      66     146     132      69     160     153      62     123     145      77     146     135      73     123     113     249      59      20      31     214     109      66     128     134      53     122     156      56     121     173      55     107     117      69     172     150      57     116     143      60     122     165      92     129     115      65     221     175      53     134     144      99     121     140      61     132     134      73     158     140      53     109     122      67     177     138     110     166     110      59     174     190      78     126     139      79     133     136      73     176      86      49      83      78      15      64      70       1      15     139      46      33     201      61      73     132      66      99     137      71     113      75      55     109      85     131      52       9      29    1119      61      25      86      51      55     112      75      83     133      69     106     517      55     105      73       8      44     234      48      83     177      94      84      92      80     118     117      65      67      85      96      74      46     167      44      11      53     201     120      73      53      93      57       5      41    1236      21      63     276      49      64      89      53      65      88      30     143     116      25      20      26      25      31     187     166      69     106     111      85      87      97     108      61     283      35     108     162      62     108      60     124     201      28     104      29       7       7      10      15       8      35    1096       0       0       0       0       0       0       0       0       0       0       0       0       0       0       0       0       0       0       0       0       0       0       0       0       0       0       0       0       0       0       0       0       0       0       0       0       0       0       0       0       0       0       0       0       0       0       0       0
