# Supplementary material for: Search for Dispersed Repeats in Bacterial Genomes Using an Iterative Procedure
Source: Int J Mol Sci. 2023 Jun 30;24(13):10964. doi: 10.3390/ijms241310964 (PMC10341722; doi:10.3390/ijms241310964)
Supplement: Supplementary file 1 [file ijms-24-10964-s001.zip › matri_cl3.txt]

COR=  I=     1  J=1     -1.00   -1.00   -1.00   -1.00   -1.00   -1.00   -1.00   -1.00   -1.00   -1.00   -2.17   -0.63   -3.48   -4.26   -4.28   -3.95   -2.66   -1.51    1.03   -0.72   -2.17   -1.81   -3.15   -3.82   -0.18   -0.58   -1.91    6.79    2.95   -0.45    1.05   -0.89   -2.94   -2.65   -3.62   -4.19   -2.16   -2.74   -3.87   -2.49    0.44   -0.37    1.37    0.66   -0.35    3.87    0.90   -1.20   -0.41   -1.03   -1.45    2.04   -0.04   -1.40    0.11    0.88   -1.24   -0.49   -0.01   -0.66   -0.29    1.27   -0.15   -0.46   -1.33   -3.79   -2.22   -2.55   -4.24   -1.98    1.92    0.16    2.50    6.40   -1.53   -3.31   -3.81   -2.21    2.23   -1.30    1.94    5.14    1.03    1.07   -0.37   -1.46   -1.43   -2.99   -3.39   -3.86   -2.51   -0.33   -1.20    0.22    2.75    0.59   -0.13   -1.62   -1.41    4.97   -3.07   -3.59   -2.67   -1.12    0.24    0.43   -0.46    0.25    1.28    2.07    2.96    0.21   -1.39   -3.52   -4.24   -4.19   -0.84    2.14   -0.17    4.89    2.73   -0.14    2.07    1.29   -1.73   -2.87   -3.98   -4.01   -1.91   -1.67   -2.79   -0.07    1.69    3.71   -0.85   -2.31   -1.43    1.51    0.20   -2.05    0.15   -0.62   -1.95    2.01    0.74   -1.37    1.63   -0.30   -1.78   -0.89   -1.10    0.41    3.18   -0.20   -1.29    1.37   -0.40   -1.53    0.59   -2.02   -2.34   -2.19   -2.56   -1.61    2.23   -0.28   -0.14    2.42    0.61    0.46    1.08   -3.73   -3.93   -3.45   -3.35   -0.68    7.06    0.88    0.34    1.72   -0.71   -0.42    1.22   -1.25   -0.89    1.33   -0.66   -0.87   -0.33    0.10    3.94   -3.04   -4.31   -2.19   -2.20   -4.19   -1.35    3.94   -0.03   -0.18   -0.52   -1.12    1.93    0.30   -1.10   -0.09    0.09   -1.15    0.79   -1.06   -1.96   -0.09    0.13   -1.04    0.39   -0.31   -0.72    2.56    1.46   -1.06    0.83    0.53   -0.37    1.37   -0.32   -1.55    0.50    0.32   -1.72   -0.54   -0.65   -2.16   -0.09   -0.94   -1.27    1.89   -0.60   -1.81    0.67    0.50   -1.61   -0.80   -0.43   -1.61    1.67   -0.06   -0.46    0.59   -0.75   -1.85    0.47    0.07   -1.03    5.30   -0.27   -1.32    0.36   -0.89   -2.12    0.96   -0.43   -1.92   -1.07    0.68   -0.48    1.50    0.05   -1.46    0.08   -1.53   -1.51    1.04   -1.72   -2.36    1.10   -0.70   -1.22    0.79   -0.44    0.43    3.72   -0.38   -0.67    0.96   -0.34   -0.69    1.33    0.18   -0.52   -1.74   -3.88   -1.70   -3.09   -4.40   -4.06   -2.63   -1.08    0.09    6.70    0.30   -1.56    2.05    0.61   -2.00    0.55    1.22   -1.81   -0.93   -0.64   -0.99    2.57    0.61   -1.22   -0.57   -0.88   -1.52    0.02    0.01   -1.02    2.42    1.67   -1.16    0.18   -0.65   -1.88   -0.10   -0.45   -0.65    1.64   -0.65   -1.94   -0.23   -0.16   -0.97    1.43    0.07   -1.88    0.41   -0.38   -2.16    1.19    1.38   -0.68   -0.64   -3.62   -4.17   -3.22    1.83   -0.25    2.87    0.34   -0.86    2.42    0.09   -2.05   -0.13   -1.46   -2.46   -1.10    1.92   -0.62   -0.63   -0.82   -1.84    0.62    0.10   -2.31    0.19   -0.03   -1.55    0.21    0.76   -1.23    0.48    1.50   -0.17    1.37    0.06   -1.11    2.75    0.58   -1.57    0.73   -0.24   -0.05    0.52   -1.25   -1.82    0.04    0.04   -1.53   -0.07   -0.53   -1.86    0.57   -1.22   -1.42    1.53    1.42   -0.10    0.92    0.09   -1.66    0.14   -0.43   -1.81    0.30   -0.81   -2.10    1.51    0.21   -1.44    1.95    1.35   -0.05    0.89   -0.24   -0.85    0.87   -1.70   -3.15   -1.16    1.08   -1.94   -0.57    0.47   -1.62   -3.88   -3.67   -4.11   -3.88   -4.20   -2.88    0.23    5.05   12.24    1.77   -1.07   -0.27   -2.22   -1.59   -0.01   -1.62   -1.23   -1.34   -2.54    0.88   -2.17   -3.98   -1.71    1.26   -1.66   -0.53    1.02   -1.50   -1.23    1.18   -1.06    0.63    3.28    0.57   -0.79   -0.06   -1.44   -0.37    0.43   -1.81   -0.39    0.64   -1.30   -0.85    4.11   -0.50   -1.52    0.26   -0.41    0.51    1.25   -0.24    0.62   -1.39   -2.67   -2.14    0.51   -0.30   -0.62    1.08   -1.02   -0.73   -0.28   -1.23   -0.54    2.82    0.30   -0.15    0.79   -0.31   -0.40    0.86   -0.87    0.43    5.63   -3.61   -4.36   -4.07   -3.68   -2.63    0.69    1.76    0.42    0.78    1.01   -0.31    0.57   -0.91   -1.77    0.09    0.54   -0.41   -0.37   -0.09   -1.02    1.24   -0.13   -1.60    1.55    0.48   -1.71    0.52   -0.37   -0.67    0.32    0.09   -0.97   -0.92   -2.90   -4.01   -2.29   -3.00   -3.82   -1.81    4.38   -0.55   -2.11   -2.51   -2.03    1.23    1.47    1.50    1.52    2.78   -1.43   -1.95   -2.38   -2.65   -2.01   -2.63   -3.91   -2.25   16.09    5.40    2.18    0.09   -1.75   -2.39   -0.70   -0.42    3.69   -3.39   -4.45   -2.09    2.65   -2.32   -2.30    0.63   -1.50   -1.04   -1.20   -2.54    0.64   -3.24   -3.31   -1.67   -1.40   -2.68   -2.87   -2.21   -2.59   -2.18   -1.00   -1.00   -1.00   -1.00   -1.00   -1.00   -1.00   -1.00   -1.00   -1.00   -1.00
COR=  I=     1  J=2     -1.00   -1.00   -1.00   -1.00   -1.00   -1.00   -1.00   -1.00   -1.00   -1.00    0.84   -2.77   -3.41   -2.08   -4.32   -3.67   -2.74   -3.23   -0.16   -0.75   -2.93   -2.61    0.29   -4.32   -4.23   36.28   -3.66    0.20   -0.33   -1.64   -0.94    3.01   -2.58   -2.08   -3.10   -4.18   -4.36   -1.39   -3.94   -2.65    0.42   -1.91   -0.65    1.71   -2.00    0.52   -0.39   -2.05    0.27    0.50   -2.03   -1.29    1.85   -2.27   -1.51    0.32   -0.67   -1.47    1.34   -1.22   -0.09    0.72   -0.78   -0.81    1.38   -4.06   -4.31   -1.38   -3.85   -2.91   -0.56    1.99   -1.87    0.98   -0.65   -3.16   -4.13   -4.14    2.89   -2.09   -1.35    0.44   -0.91   -1.43    5.78   -1.52    0.47    2.31   -3.79   -4.09   -2.58   -0.83   -0.43   -1.94    0.35   -2.16   -1.23   -1.90   -2.96   -4.10   31.07   -1.97   -1.96   -2.74   -1.74   -2.31   -2.15    0.02   -1.30   -0.45   -0.09    1.51   -2.12   -3.67   -3.90   -4.05   -3.26   10.01   -2.65   -0.55    3.50   -1.02   -1.02    4.84   -2.30   -3.39   -4.00   -4.08   -3.03    1.06   -3.68   -0.67   -0.89   -2.93   12.84   -1.73   -2.88   -1.17    0.95   -2.12   -0.75    0.28   -2.89   -2.42    2.18   -2.68   -0.76    0.68   -2.80    0.78   -0.91   -3.06    0.42    1.67   -2.83   -0.78    0.28   -3.23   -1.43    6.00   -1.33    0.50   -3.04   -2.68    1.07   -1.24   -2.26    1.35    0.04   -2.32    3.28   -2.81   -4.00   -3.81   -1.45   -3.02    3.43    1.91   -1.92    2.36   -2.12   -2.63    2.40   -1.32   -2.61    0.18   -1.27   -0.89   -0.93   -1.24   -1.89   21.96   -4.46   -4.54   -1.81   -3.68   -3.24    2.43   -0.96    1.75    0.53   -2.59   -0.47    0.62   -2.75   -1.58    1.29   -2.79   -0.35    0.83   -2.86   -0.24    0.15   -2.50   -0.12    0.58   -2.92   -0.43    2.26   -2.06   -0.38    0.88   -2.48    0.91    0.03   -3.08    0.12    0.11   -2.75   -1.37    3.12   -2.59   -0.63    1.57   -3.28   -0.85    1.87   -3.09   -0.65    2.07   -2.77   -0.57   -0.65   -2.57    0.49    2.40   -2.60    1.76   -1.42   -2.97   -0.11   -0.39   -3.04   -2.35    5.85   -2.57    2.48   -1.28   -3.45   -0.61    1.28   -3.05   -1.58    2.73   -2.27    0.95   -0.33   -2.27    1.13   -0.73   -3.17    1.68    0.10   -2.88   -0.55    0.23   -2.59    4.59   -0.53   -2.09    0.35    0.18   -2.25    0.13    0.47   -2.11    3.54   -1.39   -1.49   -0.82   -3.79   -4.38   -3.08   -4.22   -4.21   -1.90   -0.02   -3.08    1.08    4.34   -2.62   -1.67    5.25   -1.81   -0.45   -0.58   -2.73   -0.40    0.35   -2.44   -0.56    0.89   -2.28    0.04    1.52   -3.03   -0.54   -0.38   -1.91   -1.03    3.06   -2.45    0.01    1.02   -2.64    0.21    0.35   -2.02    0.40    0.16   -2.41    0.61   -0.18   -2.86    0.48    3.31   -2.26    0.11    0.91   -2.22   -0.54    2.79   -2.78   -1.64   -3.32   -4.36   -3.49    0.84   -2.50    1.69    3.64   -2.94   -0.08    1.44   -3.05    0.06    1.67   -2.36   -0.54   -0.08   -2.13    1.34   -1.70   -2.64    0.53    2.34   -2.87    0.21   -0.45   -2.47   -0.38    1.00   -2.47    0.83   -0.67   -3.04    0.95    0.01   -2.60    0.58    0.44   -2.49    0.88   -0.18   -2.90    1.12    2.06   -3.22    0.59    0.11   -2.85    0.56    0.27   -2.85    1.86    0.63   -3.38   -0.47    1.25   -2.68    2.37    1.17   -2.33   -0.44    1.63   -2.32   -0.12    0.07   -2.89    0.16    1.95   -2.72   -0.22    1.22   -2.19    3.08    0.72   -2.54    3.28   -0.65   -3.83   -3.47    0.24   -2.38   -0.80   -1.50   -2.42    2.89   -4.32   -4.18   -3.83   -3.85   -3.42   -0.63   -2.50    1.48    4.69   -2.11    1.54   -0.03   -1.52   -1.09   -2.57   -2.93   -2.12   -3.36   -4.43   35.51   -4.09   -2.65   -2.05   -1.26   -3.05    2.14   -2.03   -2.73    0.54   -1.16   -2.60    1.04   -0.53   -1.30    0.42   -1.41   -2.16    1.57   -2.45   -1.27    4.20   -1.81   -2.76    0.16    0.30   -2.24   -0.08   -1.70   -2.42    1.16   -0.79   -1.32    6.87   -3.43   -2.81    0.00   -1.06   -0.97    0.85   -0.71   -3.07    4.40   -1.42   -2.00   -0.11   -0.42   -2.11    2.47   -1.02   -1.69    2.08    0.38   -1.72    1.88   -3.51   -4.31   -4.31   -1.77   -2.92   -1.64    2.98   -1.14    0.54    2.04   -2.50   -1.01    0.61   -2.35   -1.34    2.01   -2.47   -0.05    0.15   -2.16    0.11    2.14   -1.58   -0.91    0.21   -1.35   -1.48    0.98   -0.85   -0.80    1.43   -2.05   -0.52   -3.13   -4.24   -4.48   -2.94   -4.18   -3.41    1.01   -1.28   -0.25   -1.76   -2.97   -0.39    1.46   -1.58   -2.30    3.36   -1.41   -1.89   -2.86   -2.67   -2.76   -1.85   -3.94   -3.74    3.21    2.69   -1.77   -0.46   -1.65   -1.85    0.23   -1.39   -3.29   28.97   -4.48   -4.40   -0.69   -3.11   -1.09    0.42   -2.26   -2.38   -1.57   -2.90   -3.82   34.48   -3.55   -2.06   -1.64   -2.53   -2.72   -2.04   -2.59   -2.18   -1.00   -1.00   -1.00   -1.00   -1.00   -1.00   -1.00   -1.00   -1.00   -1.00   -1.00
COR=  I=     1  J=3     -1.00   -1.00   -1.00   -1.00   -1.00   -1.00   -1.00   -1.00   -1.00   -1.00   -2.21   -2.83   14.90   -4.36   -4.39   -3.97   -0.47   -3.50   -0.56   -0.09   -2.99   -3.08   -3.24   -4.15   -4.23   -2.82   -3.39   -1.02    3.17   -0.65   -2.50    0.84   -0.77   -3.80    0.45   -0.22   -4.45   -2.77   -2.43   -4.03   -0.82   -1.43   -2.07    0.86   -2.18   -2.00    1.68   -2.40   -1.50   -1.55   -2.21   -1.49    0.11   -0.97   -2.37   -0.06   -0.94   -1.67   -1.89   -1.64   -2.47   -1.11   -1.65   -2.35    1.65    1.11   -4.48   -3.59   -1.37   -3.77   -2.61   -1.17   -2.26   -0.18    5.27   -2.99   -0.38   -4.19   -0.31   -1.73   -2.57   -1.14    1.18   -2.22    0.17   -2.43   -1.69   -3.06   -4.29   -0.54   -3.32   -1.68   -2.40   -2.04   -0.96    2.25   -2.10   -0.96   -0.68   -3.38   -2.77   -3.88   -3.40   -1.01   -0.11   -1.84   -0.92   -0.60   -1.96    0.04   -1.08    1.71   -2.26   -3.77   -1.73   -4.38   -3.90    0.94   -1.23   -1.89   -0.27   -1.27   -2.74   -0.03    2.78   -4.07    0.35   -1.96   -4.29   -0.92   -2.64   -2.44    0.66   -2.40   -1.00   -2.55   -2.78   -0.59   -0.02   -2.59   -1.14   -1.28    0.24   -2.72    0.50   -2.49   -0.66   -0.24   -2.84   -1.74   -0.50   -2.63   -1.28   -0.38   -1.88   -1.08    0.38   -1.92   -1.96   -2.28   -3.75   -3.16   -1.04   -2.76   -0.86   -0.83   -2.44    0.08   -0.86   -2.66    1.03    4.20   -4.58   -3.58   -2.31   -3.34   -0.30   -0.26   -1.97   -1.80   -0.62   -2.50    2.50   -1.02   -2.45   -0.11   -0.86   -2.29   -1.15   -0.97   -3.89   -3.03   -1.50   -4.62   -0.80   -2.25   -2.94    1.08   -2.01   -1.44   -1.81   -2.76   -1.61    2.25   -2.96   -0.19    0.96   -2.92   -1.27   -0.13   -2.46   -1.85   -1.11   -1.80   -1.25   -1.00   -2.29   -1.03   -0.48   -1.42   -0.94   -1.14   -2.30   -1.00    0.53   -2.57   -1.17   -0.23   -2.33   -2.26   -0.15   -2.41   -1.82   -0.79   -3.13   -1.91    0.26   -2.82   -2.26   -0.61   -2.27   -0.29   -0.37   -2.55   -1.48   -1.20   -1.98   -0.88    0.58   -2.78   -2.06   -0.75   -2.02   -1.15    0.61   -3.26   -1.03   -0.65   -3.21    1.27   -1.48   -3.21   -2.78    0.15   -2.86   -1.05   -0.89   -2.09   -1.51    0.83   -2.81   -1.33   -0.51   -3.09   -0.74   -0.51   -2.85   -1.65   -1.01   -2.80   -1.46    2.04   -2.27   -1.96   -0.43   -2.38   -1.61    0.55   -2.82    1.99    0.81   -4.54   -3.32   -0.12   -4.42   -3.72   -1.99   -2.76   -1.09   -1.03   -1.82   -2.33   -0.04   -1.74   -2.31   -0.48   -0.79   -2.81   -0.93   -2.00   -1.81    0.17   -2.47   -2.07   -0.03   -2.87   -0.17   -1.82   -1.94   -2.69    1.16   -2.12   -1.40    0.06   -1.23   -2.63   -0.83   -2.73   -1.77    0.34   -1.80   -1.96   -0.54   -2.44   -2.12    2.69   -2.33   -1.69    0.23   -2.57   -1.89   -0.11    0.42   -2.28   -3.56   -2.79   -4.04   -1.03   -1.46   -1.44   -0.97   -2.18   -1.86    0.57   -2.05   -1.01   -0.42   -2.01   -2.15   -1.54   -0.51   -1.76   -1.02   -2.30   -2.22   -1.77   -2.24   -0.40    0.59   -2.73   -1.81   -0.28   -1.66   -1.31   -0.95   -2.49   -0.99   -1.35   -2.50   -1.39    0.97   -2.20   -2.24   -0.66   -2.64   -1.10   -0.03   -2.52   -1.96   -1.17   -2.12   -1.33   -0.43   -2.08   -1.64   -1.46   -2.99   -1.34    0.13   -2.66   -1.47   -0.77   -2.16   -1.87   -0.77   -2.51   -1.44    0.96   -2.00   -2.23    0.26   -1.35   -1.02    0.30   -2.34   -2.05   -0.94   -1.81   -1.73   -0.09   -0.86   -4.18   -2.26   -1.16   -2.32   -1.49    3.05   -4.08   -4.20   -4.10    0.06   -4.36   -3.15   -1.57   -2.71   -0.99    0.49   -1.09   -0.69   -1.96   -2.39   -0.19   -0.94   -2.56    0.31    0.02   -4.18   -2.66   -3.12   -2.74   -0.02   -0.19   -2.75   -0.34   -0.82   -2.65   -0.62   -0.97   -2.73   -0.49    0.49   -1.40   -0.89   -1.10   -2.43    0.99   -1.47   -3.00   -1.60   -0.94   -2.13   -0.49    0.68   -2.78   -0.57   -0.74   -1.89   -0.20   -2.22   -1.29   -2.30   -2.99   -2.74   -0.93   -1.44   -2.16   -1.04   -0.41   -2.51   -1.46   -1.27   -1.31   -0.19   -1.10   -1.50   -1.18   -1.09   -1.65   -1.86   -0.68   -3.36   -0.78   12.09   -4.56   -1.48   -3.56   -3.79   -2.00   -0.51   -2.37   -2.24   -1.57   -1.70   -1.55    0.22   -2.61   -2.66    0.18   -1.41   -1.03   -1.16   -2.47   -1.52   -0.51   -2.75   -2.26   -0.00   -1.57   -2.13   -0.02   -1.84   -2.31    0.42   -0.38   -3.22    3.50   -0.12   -4.65   -3.78   -1.19   -3.68   -0.65    1.52   -2.69   -2.33   -2.28   -2.14   -1.29   -1.03   -1.78    0.69   -1.62   -2.89   -0.97   -2.56   -1.44   -2.87   -1.46   -4.32   -0.83    0.76   -1.01   -0.34   -1.32   -2.58   -1.48   -1.38   -3.73   -4.01   -1.46   -4.60   16.49   -2.30   -3.12   -0.70   -1.04   -2.11   -1.13    0.03   -3.84   -3.35   -3.56   -2.64    5.09   -2.89   -0.75   -0.36   -2.64   -2.21   -1.00   -1.00   -1.00   -1.00   -1.00   -1.00   -1.00   -1.00   -1.00   -1.00   -1.00
COR=  I=     1  J=4     -1.00   -1.00   -1.00   -1.00   -1.00   -1.00   -1.00   -1.00   -1.00   -1.00   -2.18   -2.78   -3.70   -4.28   -2.86   -1.92   -3.88   -1.91   -1.47   -2.83    3.33   -0.67   -4.01   -0.05   -4.26   -2.94   -2.95   -2.39   -1.53   -1.91   -2.38   -2.37   -3.39   -1.15   -3.89   -4.42   -4.52   33.83   -4.27   -3.38   -0.97   -2.66   -2.42   -0.40   -2.05   -2.17   -1.71   -0.42   -2.73   -1.36   -1.91   -2.61   -1.17   -1.77   -1.69   -0.96   -2.73   -2.72   -1.05   -1.49   -2.63   -1.84   -2.47   -1.19   -3.23   -4.17   -4.43   34.60   -4.30   -2.91   -1.92   -2.46   -2.87   -2.41   -1.69   -0.42   -4.25   -4.34   18.82   -3.51   -2.10   -2.13   -0.75   -2.78   -1.85   -2.46   -3.19   -3.73   -1.24   -4.21   -3.92    1.83   -1.67   -3.12   -0.59   -1.86   -0.09   -1.31   -1.52   -3.14   -2.32   -4.07   -3.12   -3.38   -2.91    0.44   -0.80   -2.52   -1.18   -1.45   -1.26   -2.52   -0.22    6.14   -4.31   -1.88   -3.47   -2.83   -2.52   -1.44   -1.44   -2.23   -3.08   -0.94   -3.30    0.73   -4.41   -4.12   -4.24   16.38   -3.37   -3.07   -1.96   -2.71   -1.45   -2.34   -2.10   -2.17   -1.71   -1.57   -0.90   -0.41   -2.60   -3.42    5.94   -2.56   -1.98   -0.35   -0.58   -2.61   -2.08   -2.05   -0.46   -0.52   -1.33   -1.73   -0.93   -1.53   -0.19   -2.22   -3.07   -3.57   -3.37   -2.51   -0.36   -1.04   -2.43   -1.05   -1.70   -2.16   -0.25   -3.67   -2.74   -2.36   -3.21   -2.98    0.08   -2.05   -1.62   -2.18   -0.23   -2.76   -0.86   -1.84   -2.45   -2.36   -0.74   -1.82   -2.76   -2.16   -3.22   -3.85   -4.49   -4.57   32.02   -4.13   -3.75   -0.64   -0.67   -2.83   -2.22   -2.04   -2.43   -1.55   -0.88   -2.38   -1.74   -1.80   -2.48   -0.19   -1.87   -1.79   -1.27   -1.32   -1.34   -1.00   -2.03   -2.65    0.15   -1.38   -2.48   -1.91   -2.52   -2.05   -1.34   -1.79   -1.73    0.28   -1.43   -2.96    0.76   -1.87   -2.48   -1.35   -1.35   -2.28   -0.60   -0.68   -2.24   -1.08   -2.29   -2.65   -1.52   -1.93   -2.25   -1.07   -2.12   -1.47   -1.72   -0.91   -2.20    0.15   -2.24   -2.60    1.18   -2.13   -2.85   -1.58   -1.87   -1.98   -2.26   -0.08   -3.02   -0.47   -2.32   -1.58   -0.68   -1.99   -2.09   -0.30   -3.05   -1.33   -1.43   -2.11   -3.09   -0.45   -2.15   -1.95   -1.49   -1.20   -0.69   -1.73   -1.64   -1.70   -1.48   -3.09   -2.06   -2.71   -1.87   -3.04   -4.03   -4.45   33.77   -4.59   -1.64   -4.03   -2.58   -2.34   -1.32   -1.13   -1.89   -3.39    1.21   -2.54   -2.39   -0.90   -1.42   -2.52    1.67   -3.03   -1.87   -0.96   -1.46   -2.09   -1.78   -2.09   -2.07   -0.44   -2.20   -2.48   -0.65   -0.91   -2.39   -1.62   -1.92   -1.89   -0.94   -2.32   -1.95   -0.48   -1.32   -2.46   -0.65   -1.69   -2.91   -0.58   -2.52   -3.32   -1.95   -2.47   -2.42   -2.63   -2.95   -2.95   16.45   -4.15   -4.01    3.33   -1.99   -3.26   -1.57   -1.62   -1.88   -0.33   -1.58   -2.86    0.30   -1.50   -3.25   -0.97   -1.31   -1.53   -0.24   -1.91   -2.29   -1.13   -1.65   -1.81   -1.01   -1.71   -2.96   -0.14   -1.99   -1.80   -0.25   -1.30   -1.99   -0.10   -2.04   -2.48   -0.80   -2.21   -2.02   -1.53   -2.22   -2.46   -1.77   -1.09   -2.18    1.25   -2.13   -2.17   -0.85   -2.54   -2.21   -0.90   -1.57   -2.50   -0.40   -0.67   -3.17   -0.52   -1.97   -2.12   -0.71   -2.13   -2.81   -1.45   -2.41   -2.45   -0.31   -2.20   -3.08   -0.55   -1.55   -2.79   -2.47   -2.95   -2.47   -1.77   -4.27   -4.40   25.96   -4.07   -2.49   -2.50   -3.20   -4.15   -1.82    0.94   -4.29   -0.77   -3.37   -2.43   -1.76   -2.10    0.16   -1.72   -1.26   -1.13   -2.73   -1.57   -0.82   -1.01   -0.83   -2.28   -4.09   -0.61   -3.56   -2.16   -1.59   -1.44   -2.63   -1.25   -1.12   -1.64   -0.53   -2.54   -2.52   -0.44   -2.41   -1.69   -1.21   -0.04   -2.17   -2.61   -0.25   -2.14   -1.49   -1.34   -2.15   -1.58   -1.03   -1.64   -1.85   -0.65   -2.23   -1.88   -0.73   -1.95   -3.25   -0.80   -3.06   -1.91    0.03   -2.19   -1.57   -0.36   -2.37   -1.02   -2.90   -2.71   -0.50   -0.77   -1.42   -2.24   -0.96   -1.21   -1.18   -1.40   -2.63   -1.55   -3.63   -1.68   -4.38   -4.08   -1.81   -0.52   -2.19   -1.85   -1.32   -2.42   -1.86   -0.29   -1.50   -1.89   -2.75    0.71   -2.01   -2.29   -1.74   -2.30   -1.86   -0.50   -1.97   -2.29   -0.76   -1.94   -2.03   -0.65   -2.38   -2.53   -2.14   -3.03   -0.30   -3.98   -4.44   -4.56   35.86   -4.42   -3.91    2.07   -3.21   -2.92   -1.51   -2.32   -2.66   -2.25   -0.96   -2.10   -2.19    0.19    0.87   -3.65   -2.51   -3.22    4.16   -3.93   -4.11    4.67   -1.26   -1.69   -2.36   -1.04   -2.63   -2.53   -2.30   -3.16   -3.70   -4.55   -4.51   11.90   -3.37   -3.15   -2.88   -1.91   -1.89    0.75   -3.32   -3.81   -2.68   -3.88   -2.56   -1.99   -0.32   -2.81   -2.71   -0.77   -2.19   -1.00   -1.00   -1.00   -1.00   -1.00   -1.00   -1.00   -1.00   -1.00   -1.00   -1.00
COR=  I=     2  J=1     -1.00   -1.00   -1.00   -1.00   -1.00   -1.00   -1.00   -1.00   -1.00   -1.00   -2.17    7.19   -3.80   -4.26   -3.37   -3.96   -3.27   -1.66   -2.80   -2.17   -0.98   -3.73   -3.77   -2.64   -1.40   -4.26   12.86   -0.54   -1.60   -1.58   -1.20   -2.88   -2.09   -2.96   -3.67   -4.07   -1.63   -4.41   -3.92   -3.06   -2.73   -0.64   -0.77   -2.36   -1.02   -1.93   -2.82   -1.00   -2.58   -2.02    0.37   -1.66   -2.20   -1.07   -1.92   -2.48   -2.17   -1.58   -2.22   -1.17   -0.63   -2.11   -1.80   -1.09   -2.65   -3.51   -2.72   -4.37   -3.79   -2.89   -2.60   -1.08    3.79   -1.44   -2.90   -3.61   -4.20   -2.09   -3.85   -2.04    0.03   -2.24   -1.47   -0.33   -2.55   -0.87   -2.37   -3.54   -3.15   -3.78   -3.40   -2.73   -2.56    1.94   -0.56   -2.14   -3.10   -2.86   -1.92    1.18   -4.31   -1.87   -0.50    0.08   -2.59   -2.68   -2.83   -2.02   -0.03   -0.91   -1.37   -2.24   -1.31   -3.94   -4.25   -3.86   -2.70   -2.68    5.34   -1.33   -2.72   -0.36   -0.25   -2.01   -2.41   -3.25   -4.11   -4.02   -3.09   -3.95   -2.32   -1.24   -1.67    0.41   -3.23   -1.46    0.24   -1.85   -2.93   -0.10   -1.63   -1.81   -1.12   -2.24   -3.08   -0.64   -2.74   -2.51   -2.08   -2.92   -1.20   -0.63   -2.61   -2.33   -0.61   -2.24   -2.50   -1.59   -2.76   -3.33   -1.57   -1.87   -0.81   -1.36   -2.75   -2.51   -0.32   -2.21   -2.39    1.78   -1.92   -3.78   -3.90   -3.87   -3.11    1.80   -2.21   -1.41    0.72   -3.24   -2.02   -0.43   -3.00   -1.86   -0.78   -2.38   -1.76   -1.97   -1.87   -0.82    1.00   -3.91   -4.20   -3.06   -4.39   -3.95   -1.32   -2.75   -0.43   -1.82   -1.47    0.14   -1.95   -2.20   -1.06   -1.99   -2.76   -0.66   -2.54   -2.64   -1.81   -1.93   -1.82   -0.43   -2.59   -2.61    1.39   -2.02   -2.63   -0.13   -2.50   -2.75   -0.22   -2.27   -2.73    0.39   -2.24   -2.77   -2.17   -1.93   -2.78   -0.55   -1.85   -2.62    0.26   -2.67   -2.19   -1.70   -2.18   -3.44    0.44   -2.67   -2.38   -0.05   -1.98   -2.67    0.09   -2.42   -2.50   -1.41   -2.82   -2.86   -0.03   -2.01   -3.12    1.44   -2.63   -2.90   -0.45   -2.61   -2.61   -2.26   -2.96   -2.99    0.45   -1.85   -2.55   -0.53   -2.68   -2.73   -0.05   -3.06   -2.71   -0.58   -2.79   -2.79    1.91   -2.62   -1.35    0.70   -2.46   -2.44   -1.17   -2.37   -2.23    0.89   -2.08   -1.30   -2.42   -2.90   -3.44   -3.10   -4.40   -4.53   -4.32   -3.72   -1.27    3.03   -1.86   -2.45   -0.22   -1.83   -2.74    0.14   -1.55   -3.00   -2.25   -2.62   -2.55   -0.79   -2.10   -2.39   -1.69   -1.57   -2.46    0.08   -2.83   -2.01   -1.32   -2.25   -2.71    0.06   -2.57   -2.21   -0.63   -2.76   -2.42   -0.17   -1.44   -2.13   -1.13   -2.16   -2.33   -0.37   -1.18   -3.03    0.18   -1.84   -2.78   -1.15   -0.74   -1.64   -2.48   -2.16   -4.28   -4.01   -3.39   -3.42   -0.52   -1.14   -2.15    1.31   -2.46   -2.71   -0.71   -2.59   -1.81   -1.31   -2.15   -1.19   -0.22   -2.74   -2.35   -1.56   -2.96   -3.02    1.69   -2.28   -2.08   -1.69   -1.96   -2.36   -1.20   -2.31   -2.37   -0.95   -2.66   -2.06    0.33   -2.38   -2.51   -1.22   -2.52   -1.55   -0.42   -2.36   -2.11    0.67   -2.60   -2.11   -0.45   -2.19   -2.52   -0.54   -2.72   -2.08   -0.46   -2.28   -2.84   -0.20   -2.22   -2.15   -1.79   -2.22   -2.67   -0.41   -1.98   -2.31   -0.61   -2.39   -1.86   -0.27   -2.49   -2.10   -0.19   -2.45   -1.84    1.13   -2.90   -3.10   -3.40   -3.00   -3.70   -2.96   -1.65   -1.14   -2.96   -3.97   -3.51   -4.20   -4.14   -4.00   -3.69   -1.32    3.67   -2.26   -1.56    1.11   -2.89   -1.88   -0.10   -2.65   -1.25   -2.03   -3.49   -2.89    1.15   -4.50    2.22   -1.59   -3.09   -2.98   -0.37   -3.08   -1.89   -1.41   -2.84   -2.02   -0.43   -2.10   -1.68   -1.38   -3.04   -1.57   -1.61   -2.83   -0.06   -2.08   -2.32   -0.90   -0.45   -2.86   -2.71   -0.64   -2.44   -2.05   -1.76   -3.12   -0.67   -0.54   -3.48   -1.91   -2.51   -2.71   -1.34   -2.13   -1.67   -1.94   -1.16   -2.96   -1.20   -0.27   -2.28   -1.56   -0.45   -2.80   -0.90   -1.72   -2.13   -1.87    1.93   -1.57   -4.19   -4.00   -4.45   -3.73   -0.80   -2.88   -2.04    0.14   -1.74   -1.83    0.75   -2.37   -2.80   -1.27   -1.45   -2.11   -0.76   -2.44   -2.35   -0.41   -1.05   -2.78    0.20   -1.19   -2.60   -1.30   -1.88   -2.47   -1.26   -0.55   -2.56   -1.99   -1.74   -3.52   -4.18   -2.87   -4.47   -4.16   -2.12   -3.46   -3.15   -2.20   -1.40   -1.91   -1.86   -0.21   -1.82    0.33   -2.71   -0.57   -2.58   -3.34   -2.53   -2.53   -3.74   -3.41   -1.63   -2.49   -1.10   -0.92   -2.26   -2.38   -1.96   -1.70   -1.68    5.32   -4.23   -3.93   -1.81   -4.37   -3.26   -2.26   -2.53   -1.31   -1.87   -2.81   -2.59   -1.18   -3.97   -0.66   -1.22   -3.12   -2.68   -2.22   -2.70   -2.59   -2.18   -1.00   -1.00   -1.00   -1.00   -1.00   -1.00   -1.00   -1.00   -1.00   -1.00   -1.00
COR=  I=     2  J=2     -1.00   -1.00   -1.00   -1.00   -1.00   -1.00   -1.00   -1.00   -1.00   -1.00    0.33   -2.77   -3.79   -2.00   -3.49   -3.90   -2.57   -2.05   -1.20    2.12   -2.48   -2.71    1.55   -3.05   -4.23   -2.37    7.03    0.93    0.71   -0.08    1.73    3.79   -0.34   -2.22   -1.81   -4.10   -4.25   -4.23   -3.74   -1.32    1.35    0.00   -0.52    0.36   -0.03    0.11    0.82   -1.19    1.33    5.42    0.52    0.15    1.62   -0.80   -0.89   -0.45   -0.44    0.18    1.57    0.64    0.88    2.07   -0.06    0.57    1.37   -3.25   -4.04   -4.15   -3.48   -2.32    0.13    5.41    2.04   -1.42   -2.37   -2.02   -3.56   -3.94   -2.82   -1.72   -1.62   -0.37   -0.00   -1.31    0.97    5.54    6.07   16.82   -3.05   -3.98   -3.09   -2.36   -0.62    2.36   -0.23   -1.48   -1.75   -0.54   -1.95   -3.27   -1.95   28.70   19.77    3.12   -1.88   -1.13   -1.98   -1.04   -0.66   -1.75   -0.62   -0.62   -0.83   -3.59   -3.99   -3.97   -2.13    2.20    1.34    0.01    1.74    1.95    1.19    3.17   -0.17   -2.78   -3.81   -4.22   -3.16   -1.96   -0.96    2.61    0.16   -2.15    0.20    8.40    0.74    0.06   -0.26   -0.55   -0.30    1.11   -1.14   -0.22   -1.32   -1.98   -1.31   -0.75   -1.48    0.64    0.76   -0.73   -0.74   -0.06   -0.87   -0.66   -1.25   -1.40   -2.01    1.37   17.99   22.32    2.62   -2.27   -1.24   -1.13   -1.54   -0.19    0.66   -1.03    0.64   -3.06   -3.64   -3.23   -1.84   -1.27   -0.90    1.41   -1.14    1.13    0.81   -2.38    0.25    0.84   -0.46   -0.09    0.53    0.14    2.35    1.57    1.44    8.43   -4.02   -4.18   -4.21   -3.52   -1.43   -0.89   -0.62    2.33    5.58    1.32    1.26   -0.62   -1.92   -0.92   -0.69   -0.93   -0.15    0.73   -1.08    0.37    1.63   -1.07   -0.09    1.88   -1.66   -1.10    0.24   -1.21    0.64    0.46   -1.50    0.81    1.60   -2.31   -0.71    0.42   -1.50   -0.08    0.54   -0.40    2.32    1.75   -1.63   -0.98    0.59   -0.83    1.01    2.99   -1.36    0.88    1.45   -1.60    0.31    2.47   -0.90   -0.49    1.50   -2.24   -1.14   -0.28   -2.24   -1.63   -0.54    0.69    4.67    2.40   -1.58   -1.24    1.72   -1.99   -1.71    0.03   -0.43    1.39    1.92   -0.87    0.62    0.04   -1.79   -0.46    1.52   -1.04    0.30    2.42   -1.29    0.27    2.94   -1.28   -0.23   -0.17   -0.04   -0.67    1.32    0.34    2.70    0.69   -0.38    1.43   -3.51   -4.06   -4.18   -4.23   -4.30   -2.37    6.82    0.45    0.55    1.48   -1.33   -0.65    1.01   -0.78    0.40   -0.13   -1.68   -1.46   -0.25   -0.85    1.61    2.21   -0.92    0.65    1.50   -1.26    0.81    0.97   -1.75   -0.72   -0.11   -1.07    0.65    1.49   -1.14    0.24    2.18    0.84    1.99    1.04   -1.19    1.01    1.36   -1.08   -1.04    0.90   -0.53    2.01    3.90    1.72    1.41    1.15   -0.71   -1.77   -3.62   -4.28   -3.62   -1.92   -0.79    1.55    3.79   -1.02   -0.39    1.55   -1.79   -0.75   -0.15   -0.53    2.04    1.36   -1.76   -0.12   -0.52   -1.79    2.12    4.33   -1.24    0.20   -0.01   -1.83    0.55   -0.29   -1.87    0.66    0.86   -1.34    0.53    0.28   -1.67    1.75   -0.10   -1.40    1.39    1.79   -2.10   -0.11    2.45   -1.04    0.58    1.31   -1.28    0.22   -0.35   -1.81    1.40    2.84   -1.33   -1.49    0.34   -0.94    0.36    0.99   -0.64    0.72    0.72   -1.07    2.13    2.21   -1.56   -0.83    0.23   -0.69    0.09    0.03   -0.28    2.94    2.74   -0.39    2.65    3.48   -3.71   -3.68   -3.77   -2.10    2.29    0.35   -1.87    1.38   -3.33   -4.23   -4.22   -4.03   -2.79    1.21   -1.94    0.05    1.04   -0.01   -0.35    1.17    2.50    4.78   -0.64   -1.43    0.05   -1.91   -3.77   -2.24    6.29   -0.81    0.01   -1.44   -1.15    1.20    0.20   -1.30    0.40    1.25   -0.61   -0.76   -1.21   -1.31    1.31   -0.81   -1.47    2.05   -0.98   -1.53    1.51    0.96   -1.66   -0.18   -0.20   -1.55   -0.75   -0.03   -1.53    0.40    1.16    0.64    4.76   -1.03   -2.78    0.20   -0.74   -0.36    3.00   -0.10   -0.97    1.09    1.20   -1.06    0.09   -0.43   -0.47    0.93    0.07   -0.92    1.94    3.57   -0.34    0.59   -2.45   -4.19   -4.19   -2.24   -1.46   -1.56    0.76    1.27    3.04    3.90   -0.26   -2.23    0.25   -1.00   -0.49    0.64   -1.08   -0.11    1.31    0.08    1.55    3.73   -0.48   -0.92    0.53   -0.00    0.08    0.01   -0.33    1.68   -0.10   -0.18   -0.41   -2.69   -4.01   -4.04   -4.05   -4.02   -2.99   -0.96    0.21    3.51    0.49   -1.33    0.51    3.03    2.28   -0.49    0.62   -0.46   -1.90   -1.79   -2.88   -1.75   -2.24   -3.36   -3.53   -2.85   -1.39    1.09    1.16   -0.43    0.83    4.96    3.32   -0.66    4.04   -3.87   -4.24   -3.77   -2.62   -0.13    5.53   -0.71   -0.74    0.07   -2.86   -3.31   -1.14    5.09   -1.03   -2.09   -2.40   -2.43   -2.45   -2.59   -2.18   -1.00   -1.00   -1.00   -1.00   -1.00   -1.00   -1.00   -1.00   -1.00   -1.00   -1.00
COR=  I=     2  J=3     -1.00   -1.00   -1.00   -1.00   -1.00   -1.00   -1.00   -1.00   -1.00   -1.00   -2.21   -2.83   -0.01   -4.36   -3.92   -4.07   -0.71   -3.29   -2.39   -0.56   -1.97   -2.73   -3.93   -2.51   -4.60   -4.49    1.51   -2.95    0.11   -0.70   -2.81    0.10    8.71   -4.26    0.19    3.32   -4.53   -4.28   -0.46   -3.95   -1.53    1.72   -2.77   -1.05   -0.60   -2.90    0.65   -1.35   -3.11   -0.60   -0.77   -2.62   -1.18    0.17   -2.83   -1.17   -0.91   -2.66   -1.82   -0.04   -2.36   -0.00    0.85   -3.47    0.32   10.03   -4.61   -4.52   -0.73   -3.66   -2.58   -1.82   -0.67   -1.37    2.10   -3.65    1.18   -4.40   -3.97   -0.48   -2.41   -2.48   -0.28   -2.53   -2.00   -0.20   -0.09   -2.74   -3.73   -1.04   -3.21   -2.79   -2.62   -1.88   -1.48    0.13   -1.82   -1.31   -0.45   -3.71   -4.02   -1.47   -1.37    7.65   -0.41   -2.10   -2.20   -2.10   -1.38   -1.82   -1.51   -0.15   -1.38   -3.98   -1.78   -4.23   -4.07   -1.99    0.12   -2.54   -1.08    2.15   -2.37   -1.57    8.18   -4.16   -0.83   -0.16   -4.22   -2.77   -1.68   -3.06    1.63   -1.73   -3.83    3.37   -0.15   -2.35    0.21   -1.52   -2.88   -1.29    0.71   -3.42   -1.37   -1.13   -2.81    0.03   -1.97   -2.99    1.25   -2.64   -2.93    0.48   -1.50   -2.61    0.17   -2.29   -3.16   -2.84   -2.60   -3.37   13.13   -3.10   -3.10    0.49   -1.90   -3.24    0.76   -2.59   -2.66    8.87   -4.54   -4.04   -1.42   -3.02   -3.12    0.46   -2.19   -2.23    1.68   -3.10   -2.98   -0.37   -3.24   -1.52   -1.00   -3.11   -1.81    0.02   -3.86   -4.28   38.08   -4.63   -4.54   -2.94   -3.73   -1.48   -2.48   -3.33    0.22   -1.94   -2.90    1.04   -2.44   -3.58   -0.59   -1.80   -2.66    0.78   -0.98   -3.31    0.53   -1.49   -2.58   -0.50   -0.35   -3.58   -0.93   -1.39   -3.26    1.15   -1.55   -3.55    2.85   -1.47   -3.72    0.35    0.03   -3.37   -1.07   -0.21   -3.06    1.21   -0.41   -3.46   -0.19   -0.78   -3.65   -0.07    1.06   -3.26    1.83   -2.24   -3.19   -0.34   -1.05   -3.10    1.00   -1.57   -3.34    0.85   -1.00   -3.14   -1.96   -1.25   -3.43    6.78   -2.94   -2.85   -2.13   -1.43   -3.86   -0.10   -1.27   -3.35    1.42   -0.98   -3.24    2.49   -1.95   -2.81    0.27   -1.70   -2.82   -0.28   -1.79   -2.62    1.85   -1.61   -2.59    0.34   -1.96   -2.13    0.19   -1.91   -2.25    4.44   -3.63    0.14    8.06   -4.47   -4.59   -0.73   -4.31   -4.33    1.41   -1.24   -3.04   -0.66    1.34   -3.55   -1.55    2.09   -2.82   -1.23   -1.05   -3.06   -0.28   -1.19   -2.88   -0.41   -0.49   -3.38    1.37    0.37   -3.11    0.69   -0.83   -3.34   -0.76   -0.21   -3.29    0.56   -0.92   -3.23    0.63   -0.95   -3.46    0.80   -0.82   -3.52    1.66   -1.42   -3.36    0.93   -1.28   -2.97    0.69   -0.80   -3.04    0.47    3.90   -3.16   -3.84   -2.01   -4.64   -2.32   -1.97   -3.00    0.77    0.44   -3.28   -0.26    1.35   -3.19    0.14   -0.93   -2.32    0.50   -1.48   -3.58    1.13   -2.19   -3.67    1.61   -0.77   -3.17    0.13   -1.75   -3.57    2.82   -0.84   -3.78    0.50   -1.35   -3.53    0.29   -1.52   -3.37    1.90   -1.77   -3.31    1.84   -1.00   -3.39   -0.32   -0.01   -3.43   -1.03   -1.18   -3.43    1.80   -1.77   -3.98    2.42   -0.68   -3.39   -0.51   -1.68   -3.38    1.34   -0.36   -2.59    0.44   -0.71   -3.58    0.39   -0.47   -2.99   -0.03   -0.77   -3.29    0.01   -2.19   -3.01    2.61   -0.95   -3.69    3.21    8.67   -4.38   -3.51   -2.24   -2.54   -2.42    2.66   -3.67   -3.68   -4.35   -0.41   -4.40   -3.49   -1.97   -2.76   -3.23   -0.67   -1.27   -2.06   -0.07   -1.57   -1.36    3.79   -2.98   -2.36    1.92   -4.11   -4.42   14.08   -2.79   -2.24   -1.85   -2.56   -2.16    1.39   -2.70   -2.95    1.53   -2.37   -2.40    0.31   -2.29   -2.50   -0.64   -2.64   -2.07    1.08   -3.37   -2.53    2.36   -2.30   -2.10    0.51   -2.32   -2.56   -0.68   -2.57   -1.68   -0.68   -1.23   -2.39    0.33   -2.44   -3.22    0.28   -3.06   -1.85    2.96   -2.64   -2.79    3.04   -2.44   -2.52   -0.55   -2.51   -1.91    1.33   -2.34   -2.58    1.26   -1.82   -2.71    7.73   -4.41   -1.77   -3.48   -2.83   -3.07   -2.15   -1.27   -2.93    0.46    1.65   -3.20   -1.08    0.69   -2.63   -2.19   -0.01   -3.29    0.05    0.03   -3.75   -0.28   -0.75   -2.43    0.39   -1.30   -3.10   -0.72   -0.33   -2.51    1.52    0.60   -3.59    4.07    1.06   -4.65   -4.66   -0.48   -4.14   -1.89    1.67   -3.51   -0.48   -2.04   -2.70   -1.51   -0.26   -1.91   -0.91   -0.74   -3.38    0.06   -2.57   -2.68   -3.49    0.69   -4.33   -3.88   -1.92   -2.61   -1.30   -0.99   -2.93   -1.54    0.02   -3.49   -4.46   39.51   -4.53   -3.25   -2.78   -2.37   -2.11   -0.20   -2.82   -2.60    3.78   -4.13   -4.02   18.01   -2.93    3.04   -2.49   -1.39   -0.85   -2.64   -2.22   -1.00   -1.00   -1.00   -1.00   -1.00   -1.00   -1.00   -1.00   -1.00   -1.00   -1.00
COR=  I=     2  J=4     -1.00   -1.00   -1.00   -1.00   -1.00   -1.00   -1.00   -1.00   -1.00   -1.00   -2.18    2.54   -3.81   -4.28   42.26   -2.38   -4.02   -1.01   -3.15   -2.52    3.41   -2.03   -4.19   28.53   -4.35   -4.45    4.11   -1.58   -2.64   -1.92   -1.76   -0.59   -2.16    1.50   -3.86   -4.09   -4.44   -0.47   -4.23   -2.74    0.70   -1.12   -1.55   -0.85   -0.53   -1.57   -1.94   -0.21   -2.26   -0.01    1.81   -1.61   -1.69    1.27   -1.45   -1.01   -0.71   -0.34   -1.63    0.98   -1.08   -1.41   -0.37    0.25   -2.15   -3.82   -3.87    0.46   -4.14   -1.85   -1.76   -1.77   -0.20   -0.32   -2.29    2.73   -4.01   -4.02   -0.77   -3.09   -2.20   -2.36    1.93   -1.97   -2.50    0.23   -2.82   -4.07   33.12   -4.30   -4.17    3.41   -2.33   -1.27    0.44   -1.27   -1.29   -0.60   -0.19   -3.27   -3.96   -2.79    2.18   -1.29   -1.71   -0.06   -1.25   -2.18   -0.54   -0.91   -1.10   -2.57    3.29    4.15   -4.15   -0.54   -3.14   -3.01    1.66   -2.46   -2.57   -0.27   -1.13   -1.67   -3.02    2.90   -4.05   -3.91   -3.45    1.70   -2.14   -0.92   -0.08   -2.54   -3.00    1.83    1.09   -1.75   -1.26   -0.44   -1.41   -0.76   -0.91   -1.65    0.64   -0.76   -2.69   -0.48    1.41   -2.49    0.32    0.43   -1.58   -0.86    0.45   -1.79   -1.71    0.65   -1.13   -1.99   -1.65   -1.42    2.86   -1.15   -1.13   -0.16   -0.23   -2.11   -0.50    0.65   -0.34   -3.19   -0.77   -2.37   -3.01   -0.68   -2.24   -1.05    1.02   -2.53    2.29   -1.40   -2.82    0.69    0.07   -1.53   -0.04    1.03   -1.70   -0.57   -3.06   -3.12   -4.30   -4.54   -0.56   -3.69   -3.00   -1.29    0.22   -2.37    0.20    2.51   -1.77   -1.39    1.02   -2.14   -1.87    2.24   -2.53   -0.37    0.50   -2.78    1.18    0.27   -1.67   -0.81   -0.53   -2.38   -0.60    0.23   -2.53    0.39    0.10   -2.22   -1.27    0.75   -3.04   -0.70   -0.02   -2.29   -1.07    0.58   -2.37   -0.27    1.30   -2.66   -1.17    1.32   -2.05    0.20    1.12   -2.58   -1.37   -0.57   -2.14   -0.68    1.58   -2.41   -0.92    1.37   -2.41    0.34   -0.67   -3.01   -1.29    0.94   -2.25   -0.73    1.30   -2.68   -3.49   13.27   -2.94   -1.75   -0.25   -1.63   -0.82   -0.73   -1.69    0.46   -1.44   -2.16    0.75    0.64   -2.82   -0.02    0.11   -2.89   -0.77   -0.77   -2.25   -1.62    0.34   -1.42   -1.90   -1.19   -1.54   -0.81    1.19   -2.52   -3.75   -3.65    1.23   -4.39   -0.91   -3.78    0.12   -0.05   -2.50    0.93    1.63   -2.59   -1.11   -0.03   -1.54    3.23   -0.25   -2.44    2.07   -1.91   -1.72   -0.77    1.84   -2.39   -0.31    0.04   -2.70   -0.41   -0.50   -1.75   -0.50    0.26   -1.74   -1.31    1.20   -1.65   -0.14   -0.98   -1.88    0.64   -0.89   -2.35   -1.31    0.60   -2.47   -2.45    1.39   -2.44   -1.04    1.12   -2.03   -0.58   -1.74   -1.30    6.52   -4.07   -3.90   -0.38   -0.51   -2.67   -0.82    1.52   -2.57   -0.09    0.51   -2.74   -0.42    0.03   -2.80   -0.12    0.32   -1.71    1.71   -1.39   -2.46   -0.65    2.90   -2.23   -0.24   -0.34   -2.12    0.70   -0.79   -2.46   -0.22   -0.99   -2.49    1.21   -0.72   -2.49   -0.61    0.55   -2.19   -0.94    1.06   -2.51   -0.18    0.75   -2.83    1.36   -0.25   -2.67    1.27   -0.82   -2.38    0.54    0.71   -2.75   -1.02   -0.68   -2.86    0.88    0.35   -2.01   -0.65    0.32   -1.86   -0.13    0.47   -2.82   -0.04   -0.03   -2.44   -0.93   -1.00   -2.24    1.48   -1.14   -0.37   -1.01   -2.94   -3.96   -0.74   -3.74   -1.90    1.66   -3.51   -4.24   38.85   -0.13   -4.33    0.05   -3.84   -2.53   -0.28   -2.99   -1.42    1.59   -2.09   -0.58   -0.95   -0.99   -1.83   -0.11   -1.10   -0.84   -3.80   -4.16    3.91   -0.62   -2.44    0.31   -1.84   -1.64    0.59   -0.61   -1.58   -0.69   -0.13   -1.23    0.01   -1.54   -1.59    2.76   -1.53   -2.33    2.31   -1.83   -2.76    2.35   -1.67   -2.40   -1.69    0.79   -2.43   -1.11    0.04   -2.79   -0.50   -2.40   -3.55   18.25   -3.43   -3.02    0.68   -1.21   -2.49   -0.20   -0.29   -2.79    0.68   -1.49   -1.61    0.04   -1.43   -1.97    1.47   -1.59   -2.21   -1.17   -0.04   -1.81   -3.64   -0.16   -4.31   -4.08   13.28   -3.08   -2.55    2.72   -1.64   -2.00    2.13   -1.08   -1.98   -0.17   -2.42   -0.20    0.84   -1.67   -1.09   -0.53   -2.12   -1.29    2.54   -1.89   -2.17    1.16   -0.36   -1.11    0.01   -1.12    0.52   -1.95    2.03   -3.46   -4.45   -4.28    1.05   -4.38   -2.99   -1.88   -2.65   -3.15   15.57   -2.29   -2.62   -1.70   -0.12   -1.10   -2.74    3.70    1.97   -3.32   -1.49   -1.01    2.55   -2.94   -3.32   -2.64   -2.09    1.20   -2.15    3.52   -1.43   -1.86    1.48   -2.96   -4.00   -3.46   -4.35   -3.18   -2.98   -2.15   -1.08    5.49   -1.51    0.49   -2.00   -3.77   -3.89    4.69   -1.93   -2.25    0.14   -2.60   -2.63   -0.14   -2.19   -1.00   -1.00   -1.00   -1.00   -1.00   -1.00   -1.00   -1.00   -1.00   -1.00   -1.00
COR=  I=     3  J=1     -1.00   -1.00   -1.00   -1.00   -1.00   -1.00   -1.00   -1.00   -1.00   -1.00   -2.21    4.24   -3.88   -3.61   -4.30   -3.89   -3.47    5.25   -3.06    0.49   -1.38   -3.21   -3.20   -3.45    1.48   -4.20   -2.86   -0.86   -2.58   -0.87    1.46   -2.97   -2.24   -1.23   -4.32   -4.35   38.81   -4.63   -4.44    7.60   -3.38   -2.09    3.36   -2.85    1.51   -0.12   -2.02   -0.08   -0.36   -2.31   -0.72    0.36   -2.40   -1.30    0.74   -2.59   -1.47    1.40   -2.70   -1.76   -0.18   -2.75   -1.17    0.75   -3.79   -4.55   41.58   -4.67   -4.43    4.68   -2.40   -2.03   -0.02   -1.57   -2.95   -3.52   -4.35   34.75   -4.25   -3.45    1.97   -0.41   -2.57    1.12   -2.41   -1.02   -2.56   -3.10   -4.09   -4.27    8.45   -0.88   -2.79   -0.81   -1.51   -1.37   -0.73   -1.26   -1.55   10.11   -4.18   -3.56   -2.49   -2.10    1.50   -0.01   -1.18   -0.56    0.90    0.46   -0.29   -1.99    0.41   -3.73   -4.28   -0.94   -1.54   -3.46   -0.42    0.47   -2.56   -1.73    3.71   -2.05   -2.23   -3.38   -4.54   -2.78   22.76   -3.97   -3.02    1.02   -2.65    4.08   -2.39   -3.13   -0.77   -0.00   -2.77    1.02   -0.28   -2.51   -1.96    9.46   -3.67   -1.36    1.24   -2.30    0.13   -1.66   -2.50    2.69   -0.68   -2.77    0.15    0.83   -2.93    1.69   -0.25   -2.84   -2.47   -3.12   -3.56    6.20   -1.36   -2.37    2.98   -1.21   -2.29    3.19   -2.69   -4.02   -2.87   -4.03   -2.72   11.11   -2.44   -2.56    0.88   -1.63   -2.55    2.68   -1.40   -2.64    1.05   -2.12   -0.95   -1.07   -1.64   -1.82    6.14   -4.19   -4.63   40.75   -4.62   -3.99    9.57   -1.97   -0.92   -2.36   -3.64   -0.61   -0.46   -3.01   -0.07   -0.68   -2.94    0.20    0.18   -3.03    1.21    0.17   -2.48    0.01    0.71   -2.72   -0.93    2.78   -2.35   -1.14   -0.34   -2.78    0.72    0.59   -2.49    0.95    0.34   -2.88   -1.03    3.79   -2.85   -0.79    0.55   -2.97   -0.32    0.97   -2.43    0.96    1.49   -3.26   -1.09    0.77   -2.62    1.47    0.25   -2.35    0.50   -0.80   -2.46    1.05    0.03   -2.93    1.38    3.12   -3.06   -0.40   -0.99   -3.61    3.92   -2.17   -2.40   -1.62   -0.24   -3.14    1.75   -0.25   -2.78    0.84    0.68   -3.12    3.11   -0.21   -3.22    0.18   -0.35   -2.90    1.09   -1.85   -1.77    2.82   -0.87   -2.20    0.84   -0.97   -2.83    1.68   -1.21   -3.28    1.71   -3.72   -4.45   40.55   -4.71   -4.44   -0.50   -3.64   -3.13    2.29   -1.39   -3.15   -1.99    5.29   -3.01   -1.41    0.74   -2.92   -1.78    3.93   -3.19   -0.32    1.01   -2.59   -0.36   -0.25   -3.38   -0.10    0.39   -2.78   -0.54    2.25   -3.14   -0.76    1.35   -1.98   -0.47    0.55   -2.98   -0.30    0.25   -2.53   -0.49    1.13   -2.80    0.37    2.91   -3.41   -0.75   -0.39   -2.93    0.92    0.09   -2.85   -2.28   10.64   -4.23   -4.29   15.18   -2.97   -1.00   -0.90   -2.76   -0.26    1.43   -2.77    0.25    3.01   -2.51   -2.18    1.90   -2.18   -0.43    0.04   -2.75    0.35    0.30   -3.01    0.83    0.31   -3.21    0.13    1.77   -2.88    0.73    0.75   -3.24    0.44    0.63   -3.29    0.03    0.39   -3.22    1.04   -1.14   -2.87    0.08    0.36   -2.79   -0.82    1.85   -3.11   -0.90    1.35   -3.15    0.56   -0.26   -3.15    0.20    1.02   -2.51   -0.06    0.54   -2.75    0.40    2.23   -2.70   -0.14    0.53   -3.11    0.29    2.15   -2.71    0.23    1.86   -2.66    0.03   -1.62   -3.20    0.77   -1.33   -4.08   -3.49   34.85   -4.46   -3.30   -0.27   -1.99   -2.89   -2.63   -3.88   -4.26   -4.42   -1.39   -3.65    0.48    2.90   -1.93   -2.58    0.75   -1.45   -1.96    0.32   -1.23   -2.66    0.74   -2.51   -3.68   23.19   -4.45   -4.19    2.04   -2.44   -1.97    2.18   -1.04   -2.39    2.39   -2.57   -2.43    3.74   -1.90   -1.90    1.46   -0.13   -2.15    0.45   -2.06   -2.07    1.62   -1.92   -2.65    3.09   -0.58   -2.15    1.23   -1.25   -1.26    2.46   -1.95   -0.87   -0.42   -2.18   -2.76   -1.55    1.31   -1.57    1.27   -0.92   -2.71    3.45   -2.14   -1.63    2.64   -1.32   -1.94    1.50   -0.62   -1.13    2.13   -0.54   -2.48    3.38   -1.43   -4.02   -4.16   -4.48   -0.69    3.96   -1.92   -2.36   -0.88   -1.00   -2.97   -0.02    1.38   -2.65   -1.33    3.36   -2.35   -1.66    0.60   -2.66   -0.00    1.02   -2.96   -0.46   -0.69   -2.34   -0.68    1.60   -2.39   -1.20    0.20   -2.20   -0.42   -1.68   -4.12   -4.61   41.27   -4.66   -4.59   14.27   -2.90   -2.76   -0.99   -3.51   -1.90    0.73   -1.71   -2.15    1.30   -2.57   -1.17   -2.93   -3.27   -2.52   -0.95   -3.82   -4.11   31.01   -3.25   -3.70   -2.48   -2.02   -2.48   -0.81   -2.16   -2.64    4.20   -4.42   -4.64   37.79   -4.39   -3.34    3.01   -2.43   -1.89   -0.35   -2.55   -3.32   27.01   -4.06   -3.81    7.06   -2.20   -1.96   -1.95   -2.12   -2.64   -2.22   -1.00   -1.00   -1.00   -1.00   -1.00   -1.00   -1.00   -1.00   -1.00   -1.00   -1.00
COR=  I=     3  J=2     -1.00   -1.00   -1.00   -1.00   -1.00   -1.00   -1.00   -1.00   -1.00   -1.00    6.09   -2.82   -3.87   37.48   -4.42   -4.18   -3.73   -1.75   -3.54   -1.97   -3.33   -3.69    2.38   -4.34   -4.59   -2.32   -3.79   -2.80   -2.82   -0.15    0.27   -1.92   -2.35   -2.08   -3.98   -4.17   -3.21   -4.50   -3.69    3.82   -3.24   -2.72   -0.88   -1.71   -2.29   -1.85   -2.60   -1.71   -0.38   -1.78   -1.95   -1.52   -2.21   -1.73   -0.96   -2.98   -1.45   -1.05   -2.00   -1.50   -1.13   -2.53   -1.43   -1.18   -3.14   -4.14   -3.52   -4.62   -4.01    1.21   -2.21   -1.50   -2.38   -2.74   -1.73   -3.47   -4.29   -1.02   -3.87   -2.97   -2.86   -0.60   -2.73   -2.12   -1.31   -1.25   -1.47    4.64   -4.07   -4.46    4.85   -2.55   -1.96   -1.98   -2.38   -1.94   -0.37   -2.07   -2.44   -3.36   -1.59   -1.44   -2.72   -3.43   -0.13   -1.99   -1.97   -1.48   -1.82   -1.75   -2.69   -0.86   -1.43   -3.84   -4.11   -0.11   -3.77   -2.17   -2.54   -1.35   -1.78   -1.29   -0.34   -2.94   -2.34   -3.77   -4.37   -2.27    1.76   -3.67   -2.24   -0.78   -3.32   -2.42    0.20   -2.95   -1.34   -1.49   -1.63   -1.41   -1.66   -2.78   -2.10   -0.59   -3.08   -2.64   -0.64   -2.52   -2.02   -2.08   -2.12   -1.49   -1.98   -2.79   -1.67   -1.90   -1.71   -1.86   -2.10   -0.83    0.28   -2.06   -3.46   -0.91   -2.17   -1.39   -1.88   -1.23   -1.37    0.29   -3.32   -3.68   -3.49   -4.34   -2.82   -1.53   -2.17   -2.03   -1.31   -1.44   -2.58   -1.86   -1.33   -1.88   -1.19   -2.76   -0.59   -1.05   -1.98   -2.53   -0.74   -2.01   -4.61   -3.30   -4.36   -3.93    0.55   -2.25   -1.70   -0.87   -2.63   -1.58   -2.59   -2.38   -1.23   -2.58   -1.58   -1.77   -1.21   -2.61   -1.59   -0.01   -2.26   -1.29   -1.83   -3.02   -2.19   -1.57   -3.05   -2.64    0.01   -2.84   -0.96   -0.98   -2.15   -1.92   -1.59   -2.31   -1.36   -1.17   -3.07   -1.84   -1.01   -2.79   -2.24   -1.10   -3.12   -0.79   -1.57   -2.96   -1.98   -0.51   -2.68   -0.67   -0.99   -3.24   -2.05   -1.57   -2.28   -1.85   -1.45   -2.72   -1.84   -1.37   -1.50   -0.93   -0.77   -3.15   -1.79   -3.51    4.74   -2.88   -2.76   -2.64   -0.43   -2.24   -2.48   -1.71   -0.61   -2.86   -2.04   -1.11   -2.28   -2.11   -1.16   -2.36   -1.84   -1.23   -3.07   -1.78   -2.56   -1.94   -1.77   -1.87   -2.34    0.88   -1.71   -2.07    0.05   -2.74   -4.16   -3.22   -4.62   -4.38   -2.22   -2.11   -2.48   -1.47   -1.58   -2.37   -2.64   -1.05   -2.66   -1.35    0.18   -2.91   -2.47    0.92   -2.88   -1.90   -1.38   -2.65   -1.76   -0.75   -2.39   -1.04   -0.75   -2.56   -2.33   -0.95   -2.88   -1.22   -2.02   -3.03   -1.56   -0.46   -3.00   -1.68   -1.20   -2.75   -1.70   -1.38   -2.67   -1.71   -1.51   -2.75   -0.57   -0.80   -2.48   -1.56   -1.03   -3.15   -2.26    0.64   -4.18   -4.47    2.80   -3.73   -2.24   -1.76   -2.87   -2.12   -0.29   -2.67   -2.24   -1.23   -2.49   -1.55   -2.01   -2.12   -2.02   -0.17   -3.05   -1.39   -0.68   -2.63   -1.02   -1.90   -3.07   -0.64   -0.75   -3.02   -1.76   -1.01   -3.11   -1.88   -0.97   -2.64   -0.98   -2.32   -2.81   -0.59   -0.36   -2.50   -0.69   -1.12   -2.34   -1.67   -1.67   -2.77   -2.30    0.32   -2.66   -1.47   -0.08   -3.02   -2.58   -1.32   -3.21   -2.37   -1.77   -2.57   -1.79   -1.73   -2.80   -0.20   -0.59   -2.61   -1.50   -0.51   -2.33   -2.44   -1.12   -3.00   -0.41   -0.64   -2.71   -0.08   -1.39   -2.82   -3.76   -2.25   -4.25   -3.28   -1.38   -2.69   -4.05   26.32   -4.56   -4.38   -4.40   -2.55   -3.88   -0.65   -1.88   -2.95   -2.69   -2.40   -1.31   -1.09   -0.57   -2.24   -1.62   -1.03   -2.49   -3.38   -3.56   -2.52   -4.29   -2.11   -2.75   -1.29   -1.17   -1.55   -2.57   -1.28   -1.94   -2.41   -0.69   -2.13   -2.97   -0.81   -0.87   -2.81   -2.01   -1.11   -2.57   -1.59   -1.70   -2.75   -1.47   -2.47   -1.93   -2.21   -2.62   -2.04   -1.03   -2.37   -1.92   -2.87    3.11   -3.49   -2.73   -0.14   -2.68   -1.46   -1.78   -1.96   -1.16   -1.96   -2.93   -1.09   -1.69   -2.24   -1.56   -1.76   -3.03   -0.75   -1.56   -2.30   -1.55   -2.89   -3.93   -4.07   -4.54   15.64   -3.10   -3.34   -1.23   -1.16   -1.92   -2.44   -3.12   -2.13   -2.43   -1.10   -1.23   -2.16   -2.13   -1.22   -1.91   -1.44   -0.89   -2.82   -2.41   -2.29   -1.64   -1.95   -1.63   -2.69   -0.10   -0.37   -2.46    0.20   -1.86   -4.07   -4.48   -3.12   -4.61   -4.42    0.82   -3.52   -3.30   12.20   -3.45   -3.11   -0.73   -2.36   -1.97   -1.51   -1.28   -1.84   -2.83   -3.74   -0.53   -2.33   -2.69   -3.93   -2.19   -3.86   -2.92   -1.59   -0.84   -1.73    0.39   -1.30   -1.91   -2.31   -0.71   -4.55   -2.97   -4.38    0.20    1.60   -0.59   -2.16   -1.19   -1.40   -3.63   -3.51   -1.96   -3.65   -0.60   -2.75   -2.22   -2.43   -1.79   -2.63   -2.21   -1.00   -1.00   -1.00   -1.00   -1.00   -1.00   -1.00   -1.00   -1.00   -1.00   -1.00
COR=  I=     3  J=3     -1.00   -1.00   -1.00   -1.00   -1.00   -1.00   -1.00   -1.00   -1.00   -1.00   -2.24   -2.88    5.87   -3.95   -4.49   -4.30   -1.20   -2.84   -2.92    1.99   -2.51   -3.00   -2.84   -3.95   -4.51   -4.48   -4.05   -3.34   -1.52    0.51   -2.82   -2.78    4.12   -3.64   -2.65   28.50   -4.20   -4.71   -2.19   -2.51   -3.47    0.16   -2.53   -2.07   -0.84   -2.75   -1.61   -0.34   -2.42   -1.94   -2.30   -2.53   -0.96   -1.17   -2.82   -2.08    1.15   -2.06   -2.00   -1.59   -2.96   -1.55   -0.13   -3.38   -2.42   15.61   -4.57   -4.71   -2.24   -0.05   -3.26   -1.86   -2.39   -1.55    0.94   -3.22   -0.05   -3.21   -4.21   -2.11    1.74   -2.63   -2.31   -1.98   -1.88   -2.55   -1.31   -3.25   -4.25   -2.65    7.49   -2.03   -2.64   -3.00   -2.11   -1.07   -1.13   -2.02    1.48   -3.60   -3.79   -3.77   -3.46   -2.11    2.97    0.27   -2.03   -0.23   -0.95   -2.23   -1.56   -0.44   -1.25   -4.10   -3.36   -1.19   -4.07   -3.38   -1.75   -3.10   -2.30   -0.12   -2.44   -2.39    1.77   -4.20   -3.21   30.49   -1.93   -4.01   -2.55   -2.85   -2.05   -1.85   -3.33   -2.26   -1.30   -2.75    0.08   -0.41   -2.54   -1.64    0.84   -3.00   -2.86   -1.08   -1.35    0.56   -1.79   -3.02    0.22   -1.51   -3.15   -1.42   -0.75   -1.95    0.83   -0.41   -3.11   -2.65   -3.38   -3.82   -2.61    0.37   -2.27   -0.14   -0.57   -2.41   -0.27   -2.98   -2.81    6.20   -3.92   -4.47    1.74   -2.38   -3.67   -1.88   -2.22   -1.73   -0.58   -1.48   -2.63    0.71   -2.05   -2.33   -0.39   -1.28   -2.73    1.02   -3.91   -4.32    0.00   -3.43   -4.61   -1.87    0.53   -1.70   -1.28   -2.73   -1.62   -2.35   -3.33   -0.36   -0.17   -2.76    0.07   -0.19   -3.40   -0.12   -0.51   -2.07   -1.27   -1.20   -3.13   -0.59   -0.44   -2.79   -2.25    0.56   -2.23   -0.77   -0.69   -2.56   -0.15    1.89   -2.80   -1.31    0.84   -2.59   -2.00   -1.39   -2.78   -0.74    0.34   -2.52   -1.26   -0.87   -3.25   -1.68   -0.34   -2.37    0.21    0.24   -3.37   -1.33   -1.67   -2.24   -0.09   -0.75   -3.48   -1.47    0.22   -2.51   -1.79   -1.67   -3.45    0.06   -2.35   -2.27    0.15   -2.47   -3.68   -0.67   -1.57   -3.09   -1.34   -0.55   -2.84   -1.17   -0.11   -2.42   -0.19   -1.30   -2.67   -0.15   -0.84   -2.78   -1.22   -1.80   -2.55   -0.74   -0.78   -2.69   -0.07   -2.24   -3.20   -0.87   -1.84   -1.45   18.19   -4.04   -4.74   -1.48   -1.94   -4.25   -1.46   -2.79   -3.55   -2.22   -0.43   -2.65   -1.97   -1.15   -1.86   -1.74    0.78   -1.88   -2.01   -1.42   -2.51   -1.88   -1.37   -3.04   -1.64   -0.64   -2.86   -0.99   -0.49   -3.05   -2.32   -0.89   -2.81   -1.03    0.55   -2.80   -2.28   -0.53   -2.66   -2.08   -0.87   -2.11   -1.50    1.33   -3.08   -1.59    0.30   -3.04   -1.82   -0.96   -2.92   -0.65    6.17   -2.46   -4.13   -2.68   -0.20   -3.20   -1.97   -2.49   -0.72   -0.11   -3.21   -1.72   -0.06   -2.09   -1.36   -0.92   -2.60   -1.53   -1.00   -2.85   -1.39    0.57   -2.71   -1.65   -2.03   -2.77    1.23    0.75   -3.79   -2.14    0.40   -3.18   -1.08   -1.04   -3.01   -1.29   -1.52   -2.86   -0.64   -0.19   -3.34   -0.85   -0.97   -3.15   -1.54   -0.19   -3.07   -1.99   -0.03   -2.18   -0.73    0.04   -2.99   -1.47   -0.81   -2.88   -0.65   -0.44   -3.21   -1.57   -0.31   -2.33   -0.72   -1.03   -2.79   -0.30    0.05   -2.87   -1.41    0.22   -2.08   -0.75   -1.51   -3.47   -1.15   -1.77   -3.01   -1.87   13.66   -4.15   -4.11   -2.64    0.04   -2.74    2.54   -3.59   -4.36   -4.58   -1.06   -3.09   -3.94    0.37   -3.03   -3.48   -1.74   -1.86   -1.68   -0.78   -2.15   -2.26   -0.11   -1.93   -2.91    4.98   -4.11   -4.45   -2.97   -1.86   -2.13    2.31   -0.71   -2.68   -0.22   -2.13   -2.82   -0.50   -2.10   -2.48   -1.09   -0.14   -2.12   -1.19   -2.52   -2.74    0.48   -2.34   -2.61   -1.42   -1.84   -1.22    0.16   -1.82   -2.61    2.06   -1.68   -1.56   -2.01   -1.73   -2.74   -2.45   -1.98   -0.16   -1.40   -2.46   -2.78   -0.63   -1.34   -2.75   -1.20   -2.02   -1.83   -0.44   -1.85   -2.05   -0.71   -1.42   -2.78   -1.48   -2.11   -2.52    4.01   -4.52   -2.73   10.11   -2.49   -3.16   -1.39   -2.16   -3.36   -2.49   -1.31   -2.56   -1.31    1.34   -2.21   -2.27   -0.95   -2.31   -1.76   -0.82   -2.62   -1.55   -2.64   -3.03   -1.37    0.78   -2.81   -2.05   -0.55   -2.44   -1.95    0.40   -4.03   -1.60   33.83   -4.18   -4.70   -2.26   -1.03   -3.71    1.38   -2.76   -3.35   -2.44   -2.15   -1.93   -0.47   -2.92   -1.78   -1.05   -3.24   -1.18    1.93   -1.43   -3.14   -1.49   -3.17   -4.04   -2.58   -1.41   -1.89   -0.64   -1.96   -2.12   -0.68   -3.54   -4.38   -2.20   -3.97   -3.79    7.99   -1.59   -2.39   -0.39   -2.02   -2.18    1.99   -3.50   -4.16   -3.71   -1.43   -0.56   -1.74   -1.83   13.99   -2.69   -2.25   -1.00   -1.00   -1.00   -1.00   -1.00   -1.00   -1.00   -1.00   -1.00   -1.00   -1.00
COR=  I=     3  J=4     -1.00   -1.00   -1.00   -1.00   -1.00   -1.00   -1.00   -1.00   -1.00   -1.00   -2.21   -2.84   -3.89   -4.16   -1.64   -0.39   -3.72   14.65   -2.95   -2.29    8.42    0.51   -3.74    2.23   -4.54   -4.43   -3.58   -2.00   -2.44    1.49   -0.88   -2.06   -2.86   19.97   -4.30   -3.15   -3.42   -0.52   -4.22   11.37   -3.28   -2.68    0.13   -2.32   -0.33   -0.03   -1.88    2.74   -1.87   -1.30   -0.88   -1.33   -1.77    0.99    0.74   -1.65   -0.01    1.55   -1.45   -0.75   -0.11   -1.43   -1.01    2.16   -2.51   -4.10   -3.84   -1.36   -4.58   11.82   -2.39   -3.34   -2.13   -2.36   -1.74   19.21   -4.21   -2.93   -2.02   -3.81    2.39   -2.03   -0.61   -0.49   -2.23    1.13   -2.72   -2.96    0.61   -4.41    1.94    3.41   -1.29   -2.58   -1.50   -1.66    3.80   -1.29   -0.19   -2.11   -3.80   -3.54   -3.01   -2.76   -0.36    2.12    0.40   -1.57   -0.40   -2.22   -1.08   -2.84    3.36    3.43   -4.34   27.43   -4.09   -3.61   -1.73   -1.58   -2.84   -2.52   -1.85   -2.90   -3.36   24.47   -4.60   -2.68    1.84   -2.54   -2.75    0.97   -2.29   -0.01   -1.92   -2.12   -0.10   -1.17   -1.23    1.38   -0.65   -0.34   -1.71   -0.94   -2.00   -0.11   -0.54   -1.41    3.96   -1.57   -1.98    0.45   -1.56   -1.89    1.17   -1.12   -1.33    3.21    0.10   -2.67   -2.74   -3.47   -3.03    2.36   -1.02   -2.19   -0.23   -1.20   -2.45   -1.52   -2.36   -4.40   37.00   -2.93   -3.60   -0.21   -2.89   -2.63    0.71   -3.10    0.22   -0.87   -1.76    0.63    1.42   -2.07   -0.94    1.27   -1.71   -1.29   -1.36   -4.18   -4.61   -3.23   -0.20   -3.97    2.04   -2.54    0.68   -1.56   -1.51    0.96   -2.02   -2.55    5.05   -1.53   -0.62    1.85   -1.11   -1.34    1.84   -1.97   -1.51    0.21   -0.77   -2.00    1.41   -0.68   -1.19   -1.42    0.73   -1.34    0.44   -1.75   -2.68    2.40   -0.03   -1.89    1.53    0.11   -1.34    0.35   -0.75   -2.05    1.49   -0.69   -1.91    0.33   -1.47   -2.07    0.56    0.13   -1.12    1.93   -1.20   -1.28   -0.33   -0.41   -2.14    4.62   -1.00   -2.25   -0.40   -0.88   -1.83   -1.08   -1.82   -2.88    6.60   -2.91   -1.24    1.75   -2.65   -2.25    0.78   -0.93   -2.09    0.91   -0.79   -1.88    2.58   -1.21   -0.79    2.51   -1.42   -1.66    0.13   -0.98   -2.12    0.23   -1.26   -2.83    3.70   -1.56   -1.51    0.32   -2.28   -2.32    3.89   -2.67   -4.19   -4.05    0.16   -4.66   31.57   -4.19   -2.65   -1.02   -2.56   -1.62   -1.30   -0.90   -2.24   -1.03   -0.10   -0.89   -0.83    0.60   -1.34    0.21   -1.40   -1.53    0.29   -0.25   -2.36    1.66   -0.09   -0.62    0.73   -0.14   -2.89    0.35   -0.89   -1.30    1.43    0.06   -2.06   -0.15   -0.94   -1.81    1.21    0.06   -1.69    0.05   -1.29   -2.10    2.00   -0.51   -1.78    0.91   -1.96   -2.80   -2.55    1.00    1.89   -4.31   10.97   -2.59   -1.50   -2.06   -2.59   -0.34   -1.56   -2.23    0.53   -0.88   -0.50    1.91   -1.58   -1.65   -0.23   -0.00   -1.38    1.58   -0.74   -3.19   -0.17   -1.44   -1.65    2.98   -1.53   -2.51    0.68    0.39   -1.82    0.94   -1.11   -1.47    0.42   -1.43   -1.44    1.26   -0.82   -2.51    2.70   -1.45   -1.49    1.10   -1.53   -0.43   -1.80    0.52   -2.00    2.04   -1.13   -1.97    1.96   -1.14   -1.37    1.28   -1.31   -2.03    0.24   -0.65   -1.71    0.91   -1.32   -2.00    1.62   -1.48   -2.34    0.42   -0.99   -1.67    1.25   -1.73   -2.56    0.05   -0.26   -1.56   -3.80   -2.46   -2.05   -2.55    5.40    0.53   -3.04   -4.18   -0.26    0.03   -4.56   32.22   -4.24   -1.48   -1.67   -3.29   -3.16   -0.53   -0.69   -0.94   -1.05   -1.06   -1.19    5.93   -1.32   -1.80   -3.32   -4.31   -3.78    7.69   -2.02    0.79    0.29   -1.40   -0.82    1.93   -1.31   -1.61    0.42   -2.34   -0.48    0.53   -1.89   -0.11    0.01   -2.21    0.96    0.50   -2.27   -0.14   -0.02   -2.01   -0.56    3.99   -1.56   -0.83    1.05   -1.83    0.92   -1.57   -2.61   -0.54   -2.03   -0.37    0.93   -0.11   -2.24   -1.46    1.03   -1.70   -1.47    0.83   -1.87   -1.42   -0.10   -1.94   -2.08   -0.46   -1.54   -2.63   -0.69   -3.21   -4.33   39.00   -4.66   -1.02    1.15   -3.34   -2.60   -0.32   -1.76   -2.57   -0.31    0.33   -2.93    3.37   -1.49   -1.93   -0.62    1.16   -1.44   -0.33   -1.44   -2.63    2.26   -1.13   -1.81    0.63   -0.29   -1.98   -0.76   -0.95   -2.31   -0.54    7.53   -4.15   -4.12   -3.80   -0.45   -4.41    8.52   -1.75   -2.15   -1.41   -0.81   -1.30   -0.49   -2.20   -1.44   -0.75   -3.25    1.09    3.31   -3.90   17.80   -1.97    8.22   -3.89   -2.08   -3.57   -2.20   -0.32   -1.37    1.95   -0.98   -1.77   -0.71   -2.31   -4.24   -4.63   -2.90   -4.00    1.00    2.55   -1.80   -0.65    0.55    0.67   -2.70   -3.22   -4.08   -3.87    2.89   -2.53   13.89   -2.39   -2.45   17.83   -2.22   -1.00   -1.00   -1.00   -1.00   -1.00   -1.00   -1.00   -1.00   -1.00   -1.00   -1.00
COR=  I=     4  J=1     -1.00   -1.00   -1.00   -1.00   -1.00   -1.00   -1.00   -1.00   -1.00   -1.00   -2.17    1.75   -3.80   -4.26   -4.29    1.05   -1.39   -3.53    0.73   -2.31   -3.23   -1.55   -3.29   -4.12   34.44   -4.22   -3.31   -0.80   -3.14   -1.94   -0.71   -2.71   -2.73   -3.64   -3.46   -4.07   -1.17   -4.37    0.00   -3.02   -1.13   -0.64   -0.63   -2.32    0.13   -1.45   -2.21   -2.25   -0.33   -2.36   -1.59    0.12   -1.86   -1.79    1.31   -1.22   -1.46   -1.00   -0.28   -1.88    0.07   -1.70   -1.60   -0.76   -3.09   -4.04   -2.39   -4.41   -0.11   -2.51    1.64   -1.70   -0.94   -1.57   -2.77   -3.10   -3.74   -2.26   -3.55    2.91   -1.86   -1.14   -2.69    2.01   -2.43   -2.53   -0.89   -3.67   -4.30   -1.13   -3.23   -2.47   -0.55    0.59   -1.90   -0.55   -1.64   -0.73   -1.12    6.95   -4.23   -3.68   -3.49   -1.95   -2.76   -1.85    1.62   -0.80   -1.20   -1.13   -0.17   -1.82   -2.89   -3.48   -3.76   -3.95   16.59   -2.90   -2.81    1.04   -2.24   -2.77   -0.46   -1.63   -3.58   -3.87   -3.66   -3.85   -2.51   -3.30    1.04   -0.48   -1.67    0.94   -2.89   -2.62   -0.58   -0.31   -2.80   -1.47   -0.37   -2.27   -1.67    0.17   -3.12    1.76   -0.30   -2.88   -0.76    0.78   -2.55   -0.71    0.83   -2.01   -0.53   -0.52   -2.25   -1.59    1.67   -2.85   -2.47   -3.14   -3.31   -0.53   -1.22   -2.21    0.06   -0.68   -2.60   -0.64   -2.29   -4.27   -4.02    0.64   -1.73   -0.43   -0.88   -2.16   -1.73    0.01   -3.05    3.43   -2.19   -2.83   -0.31   -0.11   -2.43   -1.26   -0.55   -2.64    1.41   -4.12   -4.48   -1.27   -4.27    0.11   -0.18   -2.07   -1.12    0.41   -2.80   -0.88    1.95   -2.79   -2.24    3.45   -3.05   -1.70    0.98   -2.56   -1.35   -0.31   -2.48   -0.88   -0.24   -2.28   -1.23   -0.02   -2.31   -0.66    0.40   -2.67   -0.91   -0.88   -3.46   -2.13    1.87   -2.82   -2.33    1.64   -2.90   -1.64   -0.14   -2.54   -1.93    0.82   -3.12   -2.15    0.78   -2.75   -1.91   -0.32   -3.19   -1.46    0.04   -2.14   -0.15   -0.64   -2.83   -1.70    1.47   -2.58   -1.20    0.82   -3.04   -0.52   -1.12   -3.35   -1.88    1.03   -3.02   -2.87    8.17   -2.58   -1.93   -1.35   -2.55   -1.31    0.27   -3.10   -1.52   -1.35   -2.79   -0.45    0.56   -2.55    0.07    0.28   -2.21   -2.20   -0.18   -1.83   -1.74    0.70   -2.85   -0.54   -1.39   -2.20   -2.46   -2.69   -4.01   -2.57   -4.32   -3.10   -4.27    4.28   -3.17    0.42   -0.56   -2.58   -1.35    1.99   -3.09   -1.28   -0.36   -2.02   -1.02   -0.05   -2.17    0.22   -0.68   -2.98   -1.44    1.12   -2.79   -1.45   -0.24   -2.22   -0.83    2.81   -2.42   -1.70   -0.24   -2.82   -1.57    0.46   -1.89   -0.54   -1.03   -2.29   -0.56   -0.37   -2.65   -1.95    2.43   -2.66   -2.01    0.64   -3.47   -1.35    0.85   -2.66   -2.07   -1.67   -3.87   -2.96   -3.07   -2.03    1.88    1.01   -3.05   -1.51    0.31   -3.22   -1.51   -0.06   -2.69   -1.14    0.59   -3.01   -1.37   -0.36   -2.84   -0.49    1.63   -3.11   -2.16    0.87   -3.23   -1.89    1.47   -2.93   -0.18    0.51   -2.78    0.02   -0.79   -2.95    0.21    0.38   -3.32   -0.98    0.19   -3.21   -1.60    0.43   -2.48   -1.55    0.87   -3.41   -0.13   -0.69   -3.05    0.43   -0.61   -2.89   -1.15    2.24   -2.27   -1.01    0.70   -3.36   -1.43   -0.36   -2.99   -1.74    0.04   -3.16   -0.69    0.85   -3.36   -0.96    1.24   -2.59   -0.59    0.07   -2.85   -0.66   -0.70   -3.22   -3.56   -2.39   -3.74    1.76   -2.56   -1.57   -2.32   -3.71   -4.34   -1.45   -2.87   -4.21    5.83   -1.27   -0.20   -0.85   -3.09   -1.30   -0.93   -2.31   -1.13   -1.97   -2.39   -1.99   -0.89   -2.80    6.00   -4.38   -3.42   -1.38   -0.35   -2.43    0.43   -2.28   -2.61    0.57   -1.59   -1.73   -0.47   -0.95   -2.05   -1.01   -0.69   -1.98    1.83   -1.48   -2.89    2.99   -1.87   -3.11    0.40   -1.15   -2.92   -1.33   -0.16   -2.38   -0.73   -0.15   -2.22    0.20   -2.95   -3.54    3.64   -1.93   -2.79    1.02   -1.05   -3.05    0.04   -1.53   -2.64    0.06   -1.17   -2.01   -1.07   -0.87   -2.61   -0.17   -0.70   -2.24   -0.49   -0.59   -4.19   -4.25   -2.61   -4.10   -3.59    6.16   -2.08   -2.10    1.12   -2.36   -2.66   -1.17   -2.42   -2.67    1.40   -2.36   -1.02   -0.76   -2.72   -0.74   -0.14   -2.20   -1.99    0.46   -2.14   -1.59   -0.32   -0.63   -2.12   -0.19   -1.79   -1.71   -2.15   -3.48   -4.26   -1.40   -4.47   -1.54   -2.96   -1.03   -1.35   -2.69   -2.91    1.98   -0.43   -1.71   -2.12    1.97   -1.71   -3.02   -2.58   -2.18   -2.98    2.40   -3.36   -3.33   -1.09   -2.11   -1.49   -1.45   -1.29   -2.68    0.85   -1.05   -1.76    4.48   -4.02   -4.54   -0.49   -4.16   -1.57   -1.26   -2.20   -2.91    0.41   -2.03   -2.50    1.81   -3.68   -3.42   -1.80   -2.68   -2.75   -1.72   -2.54   -2.59   -2.18   -1.00   -1.00   -1.00   -1.00   -1.00   -1.00   -1.00   -1.00   -1.00   -1.00   -1.00
COR=  I=     4  J=2     -1.00   -1.00   -1.00   -1.00   -1.00   -1.00   -1.00   -1.00   -1.00   -1.00    3.20   -2.77   -3.79    0.78   -4.28   -0.59    0.20   -3.47    2.11   -1.08   -3.03   -1.98   19.41   -4.41   -3.35   -1.32   -3.67   -1.26   -1.80   -1.97   -0.37   -0.75   -3.02   -3.49   -1.39   -4.02   -3.99   -4.35   -0.61   -2.57    1.17   -1.20   -1.50   -2.08   -1.75   -1.51   -1.45   -1.89    2.07   -1.70   -2.16   -0.70   -1.25   -2.23   -1.69   -0.91   -1.86   -1.60   -0.00   -1.19   -1.06   -1.06   -1.45   -1.47    0.39   -3.94   -4.36   -4.15   -0.71   -3.17    3.55   -0.49   -2.31   -2.25   -2.07   -3.13   -3.10   -4.11   -3.62   -0.08   -2.11    0.12   -2.59   -1.18   -0.48   -1.75    1.81    1.37   -4.16   -2.65   -3.59   -2.63    5.03    0.18   -1.93   -2.52   -1.67    0.18   -1.57   -3.36    0.98   -1.01   -2.92   -2.32   -1.83   -2.71   -1.19    0.00   -1.65   -0.68   -1.73   -0.28   -2.96   -3.47   -3.01   -4.18    3.40   -0.10   -2.83   -2.24    0.26   -2.24   -1.89   -1.49   -2.60   -3.57   -2.90   -4.13   -3.41   -2.43    4.57   -0.77   -1.52   -2.28   -0.06   -1.78   -2.37   -1.36   -1.54   -2.04    0.04   -0.91   -1.40   -1.89   -1.95   -2.32   -0.94   -1.50   -1.44    2.17   -0.97   -2.42   -0.29   -1.13   -1.98   -1.77   -1.82   -2.54   -1.11    7.33   -0.03   -1.32   -3.66   -2.69   -0.77   -0.23   -1.97   -1.47   -0.43   -1.20   -1.27   -3.97   -4.01    1.21    3.67   -3.24   -0.94   -2.40   -2.58    0.95   -3.34   -1.69   -1.62   -1.88   -1.22    0.67   -2.41   -0.99    1.10   -2.16   -1.82    0.99   -4.47   -4.55   -4.46    1.71   -2.28   -2.18   -1.96    1.69   -0.98   -2.51   -1.16   -1.80   -2.68   -0.88    0.14   -2.51    0.56   -2.13   -2.16    1.54   -2.18   -1.98    0.07   -0.42   -2.31   -0.61   -1.76   -1.79   -0.92   -1.50   -2.20   -0.00   -1.98   -2.48   -0.34   -1.74   -2.03   -1.59   -0.76    0.00   -0.44   -0.77   -2.56   -0.01   -1.03   -2.09    1.05   -0.62   -1.52   -0.01   -2.49   -2.09   -0.79   -1.51   -2.81   -0.41   -1.43   -2.65    0.89   -0.37   -2.60   -1.47   -1.48   -0.98   -0.24   -1.57   -2.68   -1.08   -0.01   -3.67    0.78   -1.16   -2.32    0.28   -1.95   -2.11   -0.69   -1.57   -1.54    0.07   -1.75   -2.07    0.87   -1.02   -2.27   -0.63   -2.06   -2.47   -1.26   -0.78   -2.46    0.07   -1.11   -2.07   -0.71   -2.43   -1.99   -0.05   -4.08   -4.10   -4.51   -3.70   -4.43   13.55   -0.86   -2.87   -0.97   -1.57   -1.94   -1.21   -1.61   -1.69   -1.23   -1.32   -2.65   -0.03   -1.77    0.29   -0.95   -1.58   -1.63    0.36   -1.16   -2.42   -0.22   -2.20   -2.00   -1.25   -0.85   -2.30    0.07   -0.64   -2.08    0.57   -0.52   -1.91   -0.68   -2.23   -1.64   -0.59   -0.47   -2.46   -1.53   -1.50   -1.91   -0.27   -0.85   -2.35   -0.18   -1.33   -2.50   -2.55   -3.82   -3.11   -3.74    1.67   -0.06    0.13   -1.79   -2.65   -0.60   -0.53   -2.21   -0.25   -1.45   -0.70    1.45   -2.08   -2.18   -0.79   -1.67   -1.21    0.63   -1.08   -2.43   -0.46   -2.02   -2.24    1.66   -2.26   -1.83   -1.39   -1.58   -1.91   -0.53   -1.06   -1.31   -1.06   -1.36   -2.17   -0.39   -1.41   -2.71    0.09   -1.57   -2.34    0.29   -1.65   -1.60   -0.75   -2.14   -1.57    0.75   -1.86   -2.54   -0.68   -1.68   -2.08    0.40   -1.77   -1.36   -0.54   -1.15   -1.64   -1.11   -1.65   -3.06   -0.50   -1.36   -2.28   -1.66   -1.72   -1.87    0.09   -1.90   -1.37   -1.53   -0.87   -4.08   -3.80   -3.85    4.24   -1.76   -0.86   -2.21   -0.28   -4.46   -3.00   -2.55   -4.32    5.16   -0.86   -2.25   -1.14   -1.50   -2.87   -0.87   -0.05   -0.63   -0.93   -1.65   -1.76    0.77   -2.12   -3.85   -1.83   -3.65   -2.29   -1.21   -1.99   -0.05   -1.08   -1.45   -1.64    1.40   -1.09   -2.48   -0.55   -1.70   -2.35   -1.00   -2.25    0.63    0.07   -2.66   -1.73    1.19   -2.35   -1.54   -1.41   -1.79   -2.04   -0.46   -1.95   -2.10    0.28   -1.79   -0.96    1.36   -3.52   -0.70   -1.00   -2.24    0.18   -1.03   -2.09   -2.13    0.59   -1.92   -2.01   -0.78   -1.75   -1.67    0.64   -2.47   -1.58   -0.19   -1.60   -1.90   -1.30   -3.77   -4.52   -2.30   -2.24   -3.27    0.01    0.58   -2.17   -1.06    0.98   -3.16   -0.20   -0.18   -2.57   -0.66   -1.28   -1.76   -0.61   -0.24   -1.84   -1.24   -1.11   -2.05    0.28   -0.22   -2.11   -1.16    0.14   -1.23   -0.82   -2.14   -1.69   -2.54   -2.49   -4.37   -4.41   -4.38   -1.77   -3.29   -0.35   -1.02   -0.78   -2.98    1.14    0.51   -1.65   -1.84   -1.46   -0.56   -2.38   -1.86   -1.96   -3.34   -0.31   -2.12   -2.35   -3.45   -2.94    0.31   -1.96    0.27   -1.79    0.35    0.35   -1.53   -2.57    1.24   -4.45   -4.40   -3.98   -1.60   -0.13   -0.99   -2.56   -1.03   -1.09   -3.25   -3.69   -1.53   -3.71   -1.90   -2.03   -2.26   -2.21   -2.70   -2.59   -2.18   -1.00   -1.00   -1.00   -1.00   -1.00   -1.00   -1.00   -1.00   -1.00   -1.00   -1.00
COR=  I=     4  J=3     -1.00   -1.00   -1.00   -1.00   -1.00   -1.00   -1.00   -1.00   -1.00   -1.00   -2.21   -2.83    7.28   -4.36   -4.44   -1.32   19.94   -3.64    4.23   -0.33   -2.81    0.14   -0.74   -4.07   -3.46   -4.33   -3.93   -2.31   -0.36   -1.84   -1.81   -1.05    1.68   -3.68   25.21   -0.27   -4.57   -4.36   26.86   -3.95   -1.61   -0.32   -1.99    0.07   -1.33   -0.51    0.05   -1.06   -0.58   -1.90    0.18   -0.76   -1.18   -0.65   -1.32    1.48    0.71   -1.85    0.07   -0.96   -0.48   -1.28   -0.75   -2.76    4.01    3.82   -4.45   -4.40   24.65   -3.78   -0.53   -2.04   -3.25   -2.34    1.44   -3.61   29.58   -4.44   -4.21    8.06   -2.58   -2.10   -1.77   -1.34   -0.26   -3.10   -1.87   -3.67   -4.46   30.41   -2.80   -2.58   -1.26   -0.82   -1.94    0.47   -1.94    1.72    0.62   -3.14   -3.82   -3.64   -3.12   -0.06   -1.81   -1.25    1.49    0.74   -1.93   -1.15   -2.09   -0.15   -3.37   -4.30   38.16   -4.47   -0.53   -2.07   -3.03   -2.32   -1.76   -1.58   -2.70   -2.31    1.18   -4.44   34.87   -1.84   -4.34   -3.27    5.75   -2.19   -0.77   -1.68   -2.40   -1.81   -1.24    0.15    0.30   -0.94   -0.58   -0.64    3.44   -2.69   -1.70    3.43   -0.88   -0.09   -1.77    1.58   -0.95   -0.72   -1.61    0.16   -0.10    0.38    0.96   -0.94   -0.94   -1.26   -3.12   -2.81   -0.98   -1.55   -0.21    1.16   -1.45   -0.89   -0.79   -2.83   -1.16    8.74   -4.50    3.99    9.72   -3.27   -2.20   -0.14   -1.56    0.18   -1.85    0.03    0.12   -0.21   -1.60    1.14   -0.10   -1.45    1.30    0.10   -3.34   -2.92   -0.40   -4.63   -4.34   20.62   -2.54   -1.90   -1.89   -1.87   -0.69   -1.53   -0.34    0.67   -2.03    1.67   -0.51   -0.66    0.25    0.42    0.03   -0.25   -0.44   -0.64   -1.30   -0.02    0.65   -1.48   -0.97    0.48   -1.31    0.15   -0.32   -0.30    0.16   -1.83   -0.67    1.18    1.49   -1.08   -0.44   -0.05   -0.84   -0.37   -0.25   -0.81    0.72   -0.43   -0.74   -0.42   -0.55   -0.27    1.27   -0.95   -0.07   -0.70   -0.30   -0.69    1.52   -1.01   -0.53    0.85    1.13   -1.36   -1.14   -0.93   -1.68    0.33   -2.50    5.12   -1.69   -2.27    1.50    1.02   -0.99   -1.18    0.29    0.02   -1.44    1.62   -0.24    0.09   -0.32    0.37   -0.80   -0.68   -1.47   -1.19   -0.03   -0.90   -1.15    0.46   -2.16    0.06    0.83   -2.15   -1.54   -0.10   -2.46    6.32    3.33   -4.47   -4.55   36.08   -4.55    2.77   -1.11   -2.52   -1.52   -2.44    1.55   -1.33   -1.55    0.04   -1.44   -0.99    4.65   -1.79   -0.29    0.24   -1.41   -1.02   -0.17   -1.35    0.20   -0.31   -0.74   -0.55    1.08   -2.18   -0.52   -1.17    0.22    0.28   -1.16   -1.73   -0.20   -0.39   -1.31   -0.71    1.09   -1.06    0.35   -0.71   -1.18   -1.04   -1.59   -1.31    0.14   -1.67   -1.66   -0.48   -0.94   -3.01   -4.56   38.35   -4.40   -0.63   -1.76   -2.04   -2.06   -2.06   -1.08   -0.26   -0.34   -0.69   -1.05   -0.48   -0.66   -1.27   -0.12   -0.49    2.60    0.01   -1.95   -0.74   -0.89   -0.26    1.41   -0.88   -1.39   -0.21   -1.11   -0.93   -0.05    0.27   -1.20    0.21   -0.65   -0.45   -0.66   -1.54    0.23    0.86   -0.88   -0.48    0.31   -1.82    0.19   -0.79    3.27   -1.58    0.62   -0.83   -0.95   -0.76    0.11   -0.13   -0.59   -1.05   -0.93   -0.43    0.35   -1.21    0.52    0.04   -0.19   -0.55   -0.35   -0.66   -0.35   -0.49   -1.71   -0.31   -1.64   -1.07   -1.51   -1.70   -1.94    1.89    5.05   -3.79   -3.79   11.05   -2.83   -0.99    8.63   -3.92   -4.45   -3.24   32.17   -4.57    9.71   -0.52   -3.70   -2.54   -2.33   -1.01   -0.32   -0.62   -0.69   -1.98    1.34   -1.96    1.44    5.97   -4.15   -4.06   -1.70   -2.18    4.56    0.37   -1.08   -0.84    0.48   -1.14   -0.35    1.41   -1.77   -1.15    1.24   -1.29   -0.78   -1.04   -0.60    0.81   -1.96   -0.10   -0.22   -0.27    0.25   -0.63   -0.01   -1.20    4.25    0.28   -1.74   -0.38   -1.75   -0.19   -1.91   -3.36    8.44   -0.26   -0.32   -0.24   -1.01   -0.14   -2.28   -0.23   -0.08   -1.17   -1.29    0.13   -0.59   -1.75   -0.26   -1.15   -1.79   -0.33   -2.89   -2.32    4.77   -4.64   35.76   -3.69   -3.46    0.74   -0.53   -2.72   -2.03   -1.20   -1.46   -1.98    4.91   -1.05   -1.14   -1.07    0.60   -1.25    0.33   -0.62   -2.10   -0.96   -1.04    0.71   -0.30   -1.02   -1.06    0.12   -0.93   -1.68   -0.27   -0.59   -3.15   18.94   -0.81   -4.61   -4.66   31.50   -4.22   -1.26    2.74   -2.96   -2.84    4.20   -1.27   -1.30   -2.28   -2.28   -1.07   -2.64   -2.78   21.12   -3.98    5.28   -3.70   27.92   -4.33   -3.84   -2.14   -1.58    0.37   -1.12    0.02   -1.16   -2.19   -2.99   -3.94   -0.43   -4.61   -3.54    2.55   -1.38   -0.43   -1.29    2.14   -1.37   11.76   -4.03   -4.06   -2.98   -2.54    3.41   -2.36   15.96   -0.45   -2.64   16.72   -1.00   -1.00   -1.00   -1.00   -1.00   -1.00   -1.00   -1.00   -1.00   -1.00   -1.00
COR=  I=     4  J=4     -1.00   -1.00   -1.00   -1.00   -1.00   -1.00   -1.00   -1.00   -1.00   -1.00   -2.18   -2.79   -3.60   -4.28   -3.39   25.77   -2.65   -2.87    0.28   -3.12   -1.43   16.29   -3.14   -1.66   -3.43   -4.24   -3.96   -1.75   -2.16   -2.46   -2.21   -2.60   -3.53   -0.87   -2.24   -4.01   -4.32   -1.67   -1.26   -3.47    2.42   -0.11   -2.52   -1.60   -2.37   -1.57   -1.46   -1.72   -0.97   -1.88   -0.86   -0.43   -1.56   -1.36    0.64   -1.05   -1.95   -0.63   -1.76   -1.70   -1.36   -1.16   -2.08   -0.68   -0.77   -4.30   -4.23   -1.70    0.98   -2.32   -0.11   -2.04   -2.83   -1.69   -3.35    1.04   -3.35   -3.90   -2.07    1.44   -2.55   -1.88   -1.37   -0.42   -2.50   -1.67   -1.73   -3.98   -1.45   -1.54   -3.63   -0.77    3.54   -1.61   -2.28   -1.53   -0.91    0.58   -0.36   -2.65   -3.55   -3.83   -3.30   -2.62   -2.79   -1.45   -0.55   -1.92   -3.16   -2.02   -2.20   -2.99   -1.72   15.90   -3.58   -2.13    1.98   -2.71   -2.66   -1.41   -2.44   -2.58   -2.58   -3.10   -3.27   -0.64   -3.35   -3.96   -3.20   -0.31    2.88   -1.93   -1.18   -2.45   -2.53   -2.39   -1.00   -0.69   -1.64   -1.29   -0.99   -0.05   -1.99   -2.44   -1.63   -0.14   -1.29   -2.00   -0.23    0.20   -1.72   -1.44   -1.33   -1.88   -2.52   -0.36   -1.92   -0.89    1.91   -2.59   -3.32   -2.96   -3.29   -2.07   -0.71   -1.99   -1.76   -1.82   -2.42   -2.33   -0.71   -4.21   -2.71   20.94   -0.76   -2.94   -2.24   -1.97   -1.41   -2.27   -1.41   -0.60   -1.80   -1.89    0.74   -1.82   -2.46   -0.34   -1.45   -2.71   -2.61   -3.69   -4.42   -4.54   -2.28    3.44   -3.25   -1.67   -0.77   -0.53   -2.48   -0.95    0.13   -2.27   -0.68    0.31   -2.25   -1.52   -0.92   -2.63   -1.10   -1.34   -2.76   -0.88   -0.08   -1.09   -1.96   -0.92   -1.45   -1.03   -1.67   -1.84   -1.32   -1.98   -2.68   -1.48   -0.65   -2.00   -1.44   -0.27   -1.19   -1.03   -0.47   -2.28   -1.16    0.37   -1.78   -0.69   -0.72   -2.66   -1.58   -1.45   -2.05   -1.50   -1.13   -2.17   -1.77   -0.72   -2.17   -1.53    1.87   -1.60   -0.59   -1.68   -2.46   -1.97   -0.96   -3.09   -1.14   -0.40   -3.17   -1.23    3.06   -2.82   -1.92   -1.39   -1.19   -1.30   -1.04   -2.52   -0.66   -1.30   -0.95   -0.09    0.51   -2.54   -1.02   -1.31   -2.69   -1.30   -0.38   -2.39   -2.06   -0.40   -1.74   -1.72   -1.71   -2.44   -1.02   -1.62   -4.24   -4.22   -0.62   -3.82   -2.19    4.51   -2.38   -2.04   -2.07   -1.62   -1.51   -2.12   -2.30   -1.53   -1.76   -1.25   -0.93   -1.48   -1.70   -0.11   -1.76   -1.02   -0.93   -0.29   -1.34   -1.57   -0.82   -0.66   -0.25   -1.51   -1.97   -0.76   -1.01   -2.81   -2.13   -0.68   -1.32   -1.55   -1.80   -1.23   -1.66   -0.53   -2.40   -0.85   -1.42   -2.73   -2.37   -0.42   -2.33   -1.47   -0.90   -2.81   -3.00   -2.84    6.48   -3.31   -3.86    0.84    0.81   -2.20   -3.03   -1.67   -0.75   -2.74   -1.21   -0.56   -1.76    0.07   -0.69   -1.93   -1.00   -0.52   -1.77    0.04   -1.93   -2.24   -1.66   -0.93   -2.48   -0.34   -1.18   -2.19   -1.03   -1.32   -0.67   -1.27   -0.07   -1.77   -0.40   -1.44   -2.46   -0.65   -0.90   -2.03   -1.79   -0.22   -2.87   -0.50   -0.98   -1.50   -0.81   -1.86   -1.59   -1.10   -1.42   -1.59   -0.18   -0.30   -2.06   -0.68   -0.76   -2.46   -1.66   -0.93   -1.97   -1.66   -1.05   -1.54   -0.94   -0.81   -2.46   -1.36   -0.95   -2.58   -1.48   -1.71   -2.12   -1.75   -1.22   -1.83   -3.51   -4.17   -2.62   -0.72   -2.76    1.02   -3.25   -4.33   -3.66   29.58   -3.91   -3.15    5.84   -3.09   -2.73   -1.63   -3.20   -2.21   -0.62   -1.53   -1.67   -1.12   -2.00    0.18    2.90   -1.75   -3.93   -3.96   -3.73   -1.00    0.53   -1.50   -1.04   -0.85   -1.34   -0.44   -0.21   -2.01   -1.91   -1.19   -2.66   -0.80   -0.85   -0.22    0.68   -2.33   -1.77    0.33   -1.99   -2.73   -0.94   -1.10   -2.29   -0.80   -1.13   -2.69   -0.41   -1.04   -1.64   -0.90   -3.10   -1.94    2.77   -2.45   -2.08   -1.42   -1.29   -2.26    0.08   -0.21   -1.08   -1.45   -1.61   -1.84   -0.62   -1.56   -2.32   -1.10   -1.60   -2.11   -2.11   -1.11   -4.05   -1.81   -2.07   -4.13   -2.20    3.19   -2.29   -2.30   -0.19   -2.30   -1.91    1.58   -1.81   -1.90   -0.30   -1.97   -1.18   -0.30   -0.60   -1.48   -1.01   -1.98   -1.24    0.21   -2.21   -2.16    0.13   -2.05   -1.50   -1.77   -2.03   -1.91    0.65   -3.42   -4.41   -4.40   -1.62   -2.40   -3.54    0.19   -2.30   -3.28   -1.99    2.66   -1.42   -1.92   -1.68   -2.36   -2.53   -2.67    8.81   -3.04   -3.05    0.67    4.77   -3.10   -3.82   -3.15   -2.09   -1.57   -1.54   -1.53    1.15   -1.99   -2.18   -2.41   -3.96   -4.60   -4.35   -3.51    0.97   -2.34   -2.27   -0.77   -0.16    2.04   -2.43   -3.86   -3.89   -3.73   -1.82   -2.57   -1.01   -1.95   -2.71   -1.78   -2.19   -1.00   -1.00   -1.00   -1.00   -1.00   -1.00   -1.00   -1.00   -1.00   -1.00   -1.00
MCOR=  I=     1  J=1         0       0       0       0       0       0       0       0       0       0       0      26       6       0       1       7      33      59     111      74      44      53      27      15     103      94      61     254     165      85     119      78      34      42      21       7      56      43      14      44     106      88     128     112      90     187     120      73      92      79      70     153     105      73     109     128      78      97     109      93     103     142     108     101      80      20      59      49       6      57     143     102     158     249      68      27      17      56     159      72     142     214     123     125      95      70      71      36      28      16      47      93      72     105     164     115     100      66      72     226      36      21      41      76     106     109      89     106     131     150     173     111      75      25       8       9      87     150      95     209     163      99     152     136      66      40      14      11      61      64      37      95     136     184      82      49      69     138     108      56     109      92      61     157     127      76     148     102      67      89      84     121     189     107      80     145     102      75     127      63      54      58      49      69     157      97     100     162     121     119     135      20      16      26      27      87     266     119     107     140      85      93     133      75      84     138      91      87     101     112     206      37       7      59      57       8      73     195     101      98      91      78     150     113      81     105     110      81     128      84      62     107     113      85     120     104      94     175     148      86     132     125     103     146     105      75     125     121      71     100      97      60     111      90      82     160      99      69     130     126      74      94     103      74     155     112     102     128      95      68     125     115      88     244     107      80     121      90      60     135     101      65      86     127      99     147     112      75     113      74      75     137      70      54     139      95      82     131     101     122     203     102      95     135     103      95     144     116      98      69      17      71      37       4      11      45      76     102     255     107      65     150     117      56     116     133      62      84      91      83     168     123      79      95      88      73     111     111      86     171     153      83     116      96      66     110     101      96     152      96      65     107     109      89     148     115      67     123     104      60     142     147      96      97      24      11      34     149      97     169     111      83     160     107      57     103      72      49      82     156      95      95      91      66     126     114      55     116     111      74     117     130      82     124     150     109     147     115      86     181     128      75     132     108     113     127      83      69     115     115      76     112     101      68     128      84      79     152     149     111     136     116      73     117     103      69     121      94      62     151     119      78     161     147     112     135     107      92     133      70      35      84     137      60      89     112      64      13      20       8      13       7      38     104     213     376     140      74      94      50      66     105      68      78      75      47     130      59      15      66     136      66      93     130      70      77     136      83     124     189     123      91     109      76     102     121      67     102     127      80      91     212     100      75     119     102     124     143     106     127      78      47      60     123     102      94     135      85      92     104      81      98     180     118     107     130     104     102     133      90     122     248      23       6      12      19      41     116     138     108     116     123      94     115      82      63     106     117      95      98     106      84     139     107      71     147     121      69     123     102      95     120     115      89      90      42      14      56      39      17      62     201      86      51      43      54     129     137     140     142     174      74      62      52      46      58      43      14      54     487     224     147     100      59      46      86      93     192      27       3      59     170      44      41      98      52      61      58      32      99      16      12      32      30       7       2       7       0       0       0       0       0       0       0       0       0       0       0       0       0
MCOR=  I=     1  J=2         0       0       0       0       0       0       0       0       0       0      24       0       7      48       0      13      31      21      85      73      27      35     105       3       6     974      19     103      90      58      74     166      42      55      33       7       3      75      12      40     105      53      82     135      52     110      90      53     107     114      56      74     149      52      70     114      91      73     141      79     107     128      92      92     146      13       7      77      15      35      86     143      57     123      88      30       9       9     174      53      67     107      78      67     238      68     115     162      18      10      45      81      89      55     108      51      74      59      35       9     862      59      57      38      60      46      50     100      71      91     101     141      57      21      16      12      29     330      38      85     180      78      79     219      52      27      13       9      34     127      16      81      77      32     398      62      35      75     125      54      87     113      38      50     161      44      90     125      42     129      88      36     121     152      42      92     118      33      77     259      78     123      37      43     129      74      50     136     107      52     187      42      14      17      72      32     181     142      55     154      52      41     160      73      43     110      76      86      86      79      64     644       3       1      66      20      28     159      79     142     115      43      93     120      41      69     138      41     100     129      40     103     113      49     107     125      40     101     167      61     102     133      51     134     113      37     115     115      45      79     189      49      97     151      32      92     159      37      97     164      45      99      97      50     125     172      49     156      78      40     110     103      38      55     257      49     172      80      27      96     142      37      73     176      55     133     102      55     138      93      34     152     114      41      98     117      48     223      98      60     120     115      56     114     122      60     197      77      74      91      19       5      37       8       7      62     100      29     125     199      40      63     224      60      92      90      40      96     114      48      93     129      53     109     145      36      97     101      64      86     186      51     111     136      47     117     120      62     121     115      53     127     108      42     124     194      57     115     135      58      99     181      44      72      31       6      27     125      44     141     187      34     101     138      33     107     146      51      95     107      58     142      69      46     123     168      41     116     100      51     102     135      51     132      96      38     136     113      49     127     124      52     135     109      42     141     164      34     128     116      43     127     120      43     159     129      30     102     144      47     171     142      56     102     153      56     110     115      42     117     161      46     107     143      59     188     130      50     191      95      18      27     116      49      83      66      45     171       4       6      14      15      25      84      41     131     206      50     135     100      67      79      45      37      56      27       2     978      12      43      57      75      33     156      57      41     120      80      46     134      96      78     120      76      58     148      51      80     213      67      44     115     119      57     110      70      52     140      92      79     279      28      43     110      83      85     129      92      35     217      76      62     108     100      59     170      86      70     162     120      69     156      25       7       6      64      34      62     165      72     110     146      43      78     117      49      72     151      46     105     111      56     111     161      71      87     114      77      74     134      90      92     147      62      99      36       8       2      40       8      24     123      69      93      60      32      91     136      67      51     187      74      63      40      45      40      61      13      18     181     161      57      87      61      58     107      70      27     802       2       3      90      26      67      93      36      33      50      24       5     791       7      25      26       9       4       9       0       0       0       0       0       0       0       0       0       0       0       0       0
MCOR=  I=     1  J=3         0       0       0       0       0       0       0       0       0       0       0       0     368       0       1       9      85      18      81      92      29      28      28      10       9      44      29      80     177      85      43     123      89      18     124     107       4      46      52      11      82      68      54     122      52      57     144      49      71      71      56      74     114      88      54     111      90      73      68      74      54      89      76      59     160     147       6      27      79      18      43      76      52     102     236      38     105      11     104      66      43      76     132      53     113      51      69      38       9     101      31      66      48      57      83     160      58      86      94      30      47      17      27      83     103      61      83      91      60     108      83     153      58      22      74       7      17     128      75      59      99      77      43     110     181      14     125      64       7      86      44      45     118      48      83      47      41      94     108      47      83      81     119      47     127      53      98     109      45      73     104      51      85     108      70      90     127      70      69      61      23      38      91      45      89      89      50     112      91      48     140     221       3      26      56      28     100      98      58      63      92      48     170      85      51     109      91      57      86      91      19      41      81       2      96      59      39     134      59      73      65      43      71     166      40     108     137      42      83     112      54      69      88      71      85      92      60      92     106      82      94      89      60      93     132      54      89     113      60      62     115      58      73      99      40      71     126      48      62     104      62     112     110      55      82      89      69      97     134      49      67     100      68      90     135      36      92     101      37     149      80      37      48     120      45      90      94      64      79     138      47      84     105      40      99     105      46      76      92      47      81     168      60      68     106      58      77     131      46     167     138       4      35     114       5      22      59      40      80      81      63      52     107      66      53      98      91      43      89      63      68     118      53      63     114      44     112      71      68      50     147      64      82     119      87      52      97      49      73     126      73      69     105      57      65     187      60      76     125      54      71     116     129      61      29      49      17      86      73      73      85      56      64     124      61      87     102      64      61      77     103      72      91      59      61      73      61     107     132      49      72     110      76      85      95      56      94      85      56      84     144      64      63     103      53      92     119      56      70      90      66      86     109      67      78      83      44      86     123      52      82     100      65      72     100      56      83     144      69      63     126      85      93     127      60      67      95      73      74     115      96      13      60      83      52      71     179      11      10      11     111       6      35      67      40      80     116      78      89      60      51     106      89      50     120     114      11      51      40      45     111     106      44     103      91      47      98      90      47     103     127      81      94      89      56     141      80      42      77      94      64     105     135      48     104      99      70     113      62      85      60      43      49      93      79      61      89     105      53      80      85      84     112      89      79      87      90      76      71     100      33      97     418       4      80      25      17      58      91      48      51      68      66      70     114      47      45     114      76      87      85      53      77     103      47      59     115      77      63     116      71      60     129     109      37     208     115       1      23      85      21      90     139      41      51      52      55      77      85      68     130      74      43      91      52      76      41      77       7      91     123      79      95      73      45      72      75      20      15      81       1     516      48      26      74      65      42      63      90       7      16       9      17     137       5      33      31       0       0       0       0       0       0       0       0       0       0       0       0       0
MCOR=  I=     1  J=4         0       0       0       0       0       0       0       0       0       0       0       0       2       0      34      53       7      51      58      29     165      79       8     105       6      38      37      45      64      53      43      45      24      78      15       2       0     930       5      24      75      37      43      89      52      50      61      92      39      72      60      44      79      65      67      85      43      44      85      74      47      67      52      84      34      11       5     960       5      36      56      43      35      46      65      96       7       5     556      21      51      50      83      37      61      47      30      19      81       8      14     144      62      29      88      59     102      74      70      33      55      10      31      24      34     110      82      43      75      69      75      47     104     261       7      66      25      36      42      66      68      51      32      84      29     128       4       9       6     488      24      28      54      38      69      49      54      53      64      68      85      98      46      27     254      48      62     102      97      48      61      62     101     100      80      70      90      76     109      59      37      25      30      48      97      80      47      81      67      57     104      22      46      53      31      34     105      53      63      51      97      39      85      62      48      51      90      65      43      58      33      18       3       1     892      10      17      89      87      37      52      57      48      70      87      51      67      66      50     106      65      67      80      79      79      88      63      48     117      79      52      66      51      63      81      70      71     121      79      41     133      68      53      81      81      58     100      98      59      88      58      49      77      67      59      88      62      78      72      92      60     118      59      50     144      61      43      74      67      64      57     111      39     100      55      73      95      63      61     105      38      80      78      61      37     102      60      65      76      83      96      70      72      71      76      37      62      46      66      38      14       4     949       0      70      12      42      47      71      75      58      24     132      44      48      84      72      47     147      35      63      86      74      59      67      60      61     101      58      52      97      90      54      73      66      67      90      56      65     101      81      53      98      72      42     100      52      32      66      53      54      49      41      41     521      12      15     186      57      27      67      66      60      98      69      39     115      73      31      87      79      74     106      65      56      85      72      68      88      71      40     109      64      69     108      82      65     112      64      53      95      60      65      77      60      54      71      88      61     146      62      61      94      52      60      93      76      53     105      98      36     102      66      62      97      62      45      79      55      54     107      60      38     101      76      45      53      41      52      69       8       5     746      10      45      44      28       7      65     128       4      90      27      44      59      51     104      60      72      76      40      69      88      84      88      54      11      98      26      56      69      72      44      77      80      68      96      48      49     100      52      70      82     111      59      48     106      60      76      80      60      74      88      73      68      97      58      67      95      65      33      94      38      65     111      57      72     102      53      87      41      46     100      93      77      57      89      83      84      78      48      74      23      73       5      10      61      89      49      57      69      45      59      96      69      61      40     122      58      53      67      54      65      99      63      55      92      64      62      96      54      51      61      39     106      16       4       1     998       3      13     149      26      33      67      48      40      51      83      57      56     114     131      22      50      30     205      14      10     218      72      60      45      76      41      44      50      31      20       1       1     393      21      23      25      44      44      99      16       6      28       1      17      21      42       3       1      20       0       0       0       0       0       0       0       0       0       0       0       0
MCOR=  I=     2  J=1         0       0       0       0       0       0       0       0       0       0       0     121       0       0      22       7      20      56      29      43      70      11      13      43      74       6     413      87      62      60      69      33      54      35      20      10      69       3      13      31      35      82      80      44      75      55      35      78      42      56     113      66      54      81      61      48      56      71      56      81      95      60      68      86      48      27      47       5      17      36      40      74     188      68      36      20       8      59      15      55      99      47      66      93      44      84      49      23      34      18      26      38      41     145      88      52      31      37      60     136       6      62      92     104      41      38      35      54     101      81      72      53      77      15       8      17      43      39     221      68      38      94      98      58      50      31      11      11      33      11      48      69      60     109      27      69     108      60      35     102      67      64      81      55      35      94      43      49      60      40      82      96      48      55      97      57      51      74      45      31      73      66      92      75      40      45      96      53      50     151      63      19      17      16      33     145      51      67     116      26      55      93      34      61      87      50      65      61      64      90     135      16      10      38       4      14      74      39      92      60      69     108      59      54      82      60      42      93      48      46      66      63      66     100      48      48     146      63      48     109      51      45     107      57      46     123      58      45      60      66      45     100      68      49     120      48      60      72      60      29     125      48      55     113      65      48     116      54      52      79      44      43     113      64      37     148      48      41     101      48      48      57      40      38     122      66      49      98      46      45     111      37      46      98      44      44     159      48      79     129      52      52      83      54      57     134      61      80      52      41      28      37       5       1       5      19      72     170      58      44      96      60      39     106      67      34      52      44      46      88      57      51      68      71      50     112      42      62      79      57      46     113      49      58      97      45      53     108      77      60      85      60      56     104      84      39     118      68      45      85      95      73      52      60       8      15      30      25      91      76      53     134      46      41      89      45      64      77      57      81     105      44      54      73      39      38     153      56      61      71      64      54      83      56      55      90      48      63     122      55      52      84      52      76     104      56      62     131      50      62     103      60      52     101      47      63     103      58      44     109      59      61      70      59      48     104      65      57      99      55      68     107      52      62     109      53      68     141      41      36      29      39      21      36      64      75      33      11      24       6       7      12      19      69     182      47      64     124      34      58     101      43      77      59      24      39     137       2     168      69      33      35      97      33      61      73      40      60      99      59      69      77      37      73      72      42     110      61      55      90     101      42      46      97      53      62      69      36      96      99      27      66      51      45      77      58      69      63      82      39      82     105      56      73     100      43      90      70      60      66     159      73       9      15       3      18      84      34      52     102      59      58     119      47      38      75      70      55      87      49      52      99      84      43     115      81      47      79      65      51      81      99      50      64      70      27      10      42       3       9      55      21      27      49      69      57      58      98      62     114      43      95      47      29      49      46      17      26      69      47      75      77      47      45      56      63      64     231       7      16      66       3      23      42      32      56      44      25      31      61       1      65      40       3       7      11       1       0       0       0       0       0       0       0       0       0       0       0       0       0
MCOR=  I=     2  J=2         0       0       0       0       0       0       0       0       0       0      20       0       0      50      19       8      35      47      63     135      37      33     134      33       6      51     273     120     114      93     134     184      94      52      64       9       6       7      17      71     126      96      85     105      97     101     118      73     132     229     116     108     144      87      85      96      97     113     147     124     131     161     110     126     146      33      14      10      24      49     102     221     147      68      48      57      23      14      39      62      61      89      99      70     126     234     247     509      36      13      33      46      85     154      95      67      62      91      59      29      63     787     565     174      57      73      54      76      86      61      89      91      88      23      14      14      56     151     129      98     140     147     131     180     103      42      18       6      31      57      79     155     101      50     106     298     119     104      97      91      98     133      80     103      77      61      77      91      74     126     129      93      93     110      90      95      81      78      63     146     548     655     175      53      75      77      67     100     122      83     124      36      23      31      63      73      81     131      73     126     120      47     110     124      94     104     119     111     165     147     145     316      14      10       8      24      71      82      87     156     233     135     134      91      61      85      91      86     105     127      83     118     149      84     108     157      71      85     118      82     127     123      75     132     152      56      95     123      76     111     126     103     170     156      73      89     128      93     138     187      80     135     149      74     121     174      91     101     150      58      85     106      58      73     100     129     226     170      73      81     153      63      70     111     100     144     157      89     126     112      68     100     149      86     119     171      80     118     183      80     106     107     110      95     143     120     177     128     101     146      26      13      10       8       5      51     258     110     113     134      70      87     126      84     112     101      65      71     100      86     145     161      86     124     145      79     130     134      68      94     109      85     127     148      84     118     165     132     160     137      83     137     146      86      87     135     100     162     209     155     147     141      95      69      24       8      24      60      84     138     191      79      94     141      63      88     103      95     157     142      67     107      98      67     162     217      81     116     111      67     125     104      66     128     134      80     126     120      72     156     111      79     148     158      62     111     174      88     128     146      82     119     105      69     148     184      81      77     122      90     122     138      98     131     131      87     166     168      75      93     119      96     115     114     106     185     180     103     176     196      21      22      19      56     155     109      58     136      28       5       5      11      40     126      54      99     123      98      92     128     161     218      91      73     108      62      18      57     267      87     106      71      78     134     110      75     117     138      94      91      80      78     142      91      75     160      87      74     148     135      71     107     107      74      94     111      74     122     140     127     228      87      44     115      91     100     181     107      86     137     140      85     113     100      99     133     113      89     159     198     103     125      51      10       9      53      68      64     115     127     167     189      95      50     109      81      92     119      79     104     139     110     146     200      98      87     122     110     112     111     103     153     110     108     102      47      14      13      13      12      34      78     103     179     112      70     112     173     158      94     122      97      63      66      40      64      52      27      23      38      68     122     124      89     120     217     180      89     205      17       7      17      37      88     200      68      67      84      25      16      59     179      43      19      11       8       4       0       0       0       0       0       0       0       0       0       0       0       0       0
MCOR=  I=     2  J=3         0       0       0       0       0       0       0       0       0       0       0       0      76       0      12       7      80      23      41      82      52      36      12      50       0       3     149      35     106      84      36     106     316       7     118     194       2       9     100      13      66     141      38      78      89      36     120      74      33      94      91      47      83     116      43      84      91      49      70     114      57     117     139      31     127     373       3       4      95      21      44      61      90      74     160      22     144       6      15      96      47      45      98      46      61     105     108      46      23      89      34      40      43      61      71     110      65      78     100      22      16      76      76     290      96      55      53      56      74      64      73     108      80      17      73      11      13      59     107      44      80     159      52      73     314      12      96     108       9      42      67      31     141      64      16     189     104      52     114      73      41      81     131      30      81      87      45     116      67      42     148      51      44     130      80      52     122      61      39      47      52      33     447      37      35     121      63      32     131      50      49     338       4      15      78      36      33     115      53      53     147      34      38     101      32      75      88      37      70     116      20      10    1082       2       3      42      20      73      48      28     114      63      40     137      53      25      99      70      49     135      91      33     129      79      52     105     109      28      95      83      36     147      79      29     191      82      25     128     120      34      92     114      42     150     109      32     115     100      27     118     147      37     166      63      39     111      93      41     145      80      35     141      94      40      70      87      32     288      44      46      64      82      21     114      85      33     152      92      36     180      69      47     125      75      47     111      73      52     164      77      53     126      68      64     122      70      61     229      26     121     321       6       3      99       8       7     140      76      34      90     138      23      71     158      41      80      85      37     105      83      42     104     102      31     149     125      39     134      96      34      99     112      35     132      95      37     134      94      31     138      98      30     161      83      34     143      87      44     137      99      42     131     217      39      22      69       2      55      61      36     127     119      30     104     144      34     116      91      57     128      79      27     145      62      25     158      98      38     121      74      28     188      97      23     132      85      30     127      81      34     168      75      36     167      95      34     112     120      33      94      90      33     166      75      19     182     103      34     107      77      34     154     111      54     131     102      29     130     108      44     119     100      36     120      64      43     185      95      25     198     336       8      29      57      47      49     170      21      23       5     100       5      27      58      39      28      89      74      57     105      71      78     205      40      55     161      13       7     475      44      57      66      49      59     145      46      41     152      56      56     123      59      54     101      51      65     144      33      54     177      60      65     131      60      54     101      53      76     101      87      58     127      57      36     122      39      69     189      50      47     193      56      54     103      54      69     151      59      53     149      72      49     310       8      73      27      40      33      53      74      35     116     146      31      83     127      46      57     110      32     115     115      22     109      97      55     125      84      39      99     109      55     157     134      28     223     145       1       1     103      10      61     143      22      95      58      42      72     104      65      91      96      31     117      52      46      26     130       7      17      60      42      73      81      37      71     109      26       4    1111       3      33      37      43      44      83      27      32     171       1       2     451      12     104      11      24      25       0       0       0       0       0       0       0       0       0       0       0       0       0
MCOR=  I=     2  J=4         0       0       0       0       0       0       0       0       0       0       0      65       0       0    1068      43       4      71      22      36     167      49       4     785       4       2     206      64      39      53      57      86      53     141      16      10       2      99       6      39     113      72      63      79      87      64      56      97      50     104     148      68      67     138      73      84      92     102      71     134      85      78     104     120      61      20      19     124       9      61      60      59      97      95      51     171      13      13      89      31      49      45     145      56      46     111      39      11     919       6       8     181      47      72     112      73      74      91     102      30      15      41     156      73      62      99      72      51      90      82      79      46     189     213      11      99      33      32     138      43      42      97      78      67      36     181      13      14      25     144      53      77      97      42      33     147     129      63      75      95      73      90      87      70     126      92      45      99     146      51     120     123      74      92     124      69      71     130      86      65      72      78     183      81      79     101      99      56      96     125     102      34      95      53      36      88      51      76     124      43     156      71      39     122     108      71     107     134      69      97      37      36       8       2      98      21      35      74     108      48     109     165      64      74     133      57      64     164      49     102     123      43     140     118      71      93     100      55      99     119      51     123     116      59      83     133      39      97     114      58      88     129      56     108     147      49      86     148      64     120     143      51      81     101      62      98     154      55      92     149      55     123      98      40      83     137      58      95     145      47      27     440      41      69     106      72      92      94      71     124      78      60     132     129      44     113     116      42      94      94      58      73     121      78      66      84      75      93     141      51      21      24     145       5      88      18     105     100      44     123     140      43      78     103      68     182     100      49     157      62      67      91     154      52     103     112      46     102     100      70     101     119      70      81     143      73     110      89      67     129      92      56      82     129      53      54     149      54      89     142      64     100      71      82     276      14      18      98      92      41      85     140      44     104     119      42      98     110      42     108     119      70     154      78      52      97     184      58     107     105      61     130      94      53     109      90      53     145      97      53     100     129      61      92     142      53     111     134      45     149     109      49     147      95      56     129     133      47      90      98      44     137     124      65      99     123      69     112     127      45     114     114      54      92      90      59     151      86     104      88      41      16      94      18      59     141      21       5    1046     103       3     110      16      42      93      31      68     136      53      89      82      83      64     106      82      89      18      11     211      93      49     114      63      68     121      93      71      93     107      81     111      74      73     180      75      55     169      68      45     171      72      54      72     133      54      86     114      45     101      54      26     565      29      38     127      81      50     106     104      44     129      76      73     113      77      64     149      74      59      84     112      68      23     111       7      10     414      30      41     162      62      55     152      78      58     102      48     101     126      68      83      97      59      80     173      65      58     140     103      85     113      86     127      66     164      29       4       8     140       4      35      58      39      28     464      49      41      64     103      81      43     199     158      30      75      83     167      38      29      44      53     126      50     181      69      60     139      36      13      28       5      32      30      45      63     198      52      94      44       7       3     173      28      17      49       6       2      27       0       0       0       0       0       0       0       0       0       0       0       0
MCOR=  I=     3  J=1         0       0       0       0       0       0       0       0       0       0       0      88       0      17       3      11      18     215      26     105      65      25      29      27     149      10      42      84      43      80     134      34      54      80       7       6    1068       0       3     288      23      53     180      36     138     101      57     104      98      53      92     119      53      80     130      49      77     149      48      71     111      48      88     137      23       4    1174       0       4     221      48      56     105      69      38      25       7     976       8      25     149      93      44     132      51      85      48      37      14       9     319      85      39      86      70      74      91      79      73     361      12      25      49      57     141     104      77      92     128     118     102      63     124      23      10      93      75      24      94     114      45      66     198      61      58      31       3      44     667      13      35     125      41     200      50      33      89     108      42     134     104      51      65     348      24      81     145      58     119      75      54     184     100      48     121     138      44     161     112      47      55      39      28     265      77      52     180      81      56     192      48      16      46      15      46     374      49      44     125      67      46     172      76      46     136      60      89      87      74      70     269      12       2    1147       1      16     342      61      85      51      21      95      99      38     111      96      41     119     119      40     145     119      54     116     134      49      94     188      59      89     109      48     136     133      56     143     127      46      93     215      47      99     133      44     111     144      58     144     157      37      92     139      53     157     126      60     132      99      57     146     120      45     154     198      42     108      93      27     216      63      57      77     112      38     160     110      47     137     134      39     196     112      37     122     109      45     145      71      73     188      96      62     138      93      46     160      87      35     159      24       6    1142       0       6     102      24      32     159      73      31      59     234      36      74     126      39      67     207      34     104     137      50     105     108      31     113     126      47     103     174      39      98     151      68     106     132      43     110     124      54     106     147      48     128     192      33     100     109      45     142     121      47      61     387      12      11     503      39      84      86      42     102     143      43     117     185      51      60     161      61     105     117      48     125     124      42     138     125      37     121     162      45     136     137      37     130     135      36     120     129      38     146      91      47     122     129      49      99     167      41      97     154      40     134     113      40     125     146      56     118     133      50     130     176      51     116     133      41     127     174      51     125     166      52     120      78      38     138      84      15      30     996       5      31     101      59      38      46      18       7       3      79      23     115     171      58      44     121      71      60     116      81      47     131      51      23     688       6      13     162      52      63     164      86      53     170      50      54     207      68      68     152     113      63     128      65      65     158      69      51     195     103      64     149      87      86     179      69      96     107      63      49      79     149      76     146      92      48     201      63      76     183      84      68     154     101      89     171     104      55     202      81      16      14       5      95     202      60      48      83      80      35     106     140      45      78     190      53      70     127      48     114     140      42     104      98      57      99     156      57      87     123      63     108      76      15       2    1155       1       1     455      37      39      81      23      61     123      67      58     143      50      85      42      34      53      88      18      12     876      32      18      45      56      46      87      56      45     212       5       1    1053       5      24     163      37      47      79      33      18     673       1       4     189      19      19      16       9       0       0       0       0       0       0       0       0       0       0       0       0       0
MCOR=  I=     3  J=2         0       0       0       0       0       0       0       0       0       0      68       0       0     954       0       4      12      57      15      50      21      14     159       5       0      56      19      38      37      96     106      58      51      59      15      10      34       3      21     197      26      38      81      62      49      60      43      65      97      65      62      73      57      69      88      39      77      88      65      77      87      53      81      88      39      14      30       1      14     137      52      68      49      41      67      26       8      89      17      36      36      88      40      55      77      79      74     226      14       4     230      45      58      58      49      60      99      59      51      30      76      76      43      25     102      57      58      70      63      65      44      90      78      20      14     113      20      54      44      71      63      76     100      39      55      21       7      56     154      20      53      83      25      47     111      37      75      72      69      75      70      44      61      99      38      49      98      52      65      64      63      79      67      47      75      69      74      71      65      97     123      65      30      90      57      75      63      80      78     120      32      24      30       7      43      71      55      56      73      71      45      63      77      64      81      44      97      87      65      52      97      66       2      35       7      17     123      54      66      86      45      71      47      53      82      49      74      70      84      50      75     114      59      83      70      41      62      78      41      51     117      46      93      93      64      70      78      60      84      89      41      72      93      48      62      91      40      99      79      44      69     106      51     102      94      37      67      79      61      72      82      50      72      84      81      94      98      38      72      29     235      45      48      50     105      60      54      73     101      45      66      89      60      64      88      58      71      86      40      72      53      68      72      70      58     139      74      65     117      48      13      37       2       7      59      61      47      70      68      49      43      82      44      75     112      39      50     133      41      65      78      48      70      95      55      89      97      52      58      93      45      86      66      41      78     106      42      75      87      48      75      83      51      75      80      49     104      98      56      79      92      39      61     134      13       6     189      20      54      65      39      57     101      45      56      81      51      75      64      62      65     111      40      81      99      51      91      69      40     101      98      41      73      92      40      71      94      52      94      60      48     104     110      56     102      91      60      77      77      49      61     127      52      82     117      43      54      86      38      59      74      54      74      75      48     114     104      53      81     106      60      57      90      43     108     102      50     116      82      46      23      61      10      31      74      42      10     741       1       4       3      50      17      88      59      34      41      47      74      80      94      56      72      87      51      30      26      54      10      60      44      79      82      73      48      80      65      54      97      62      41      95      94      46      66      88      52      77      74      48      80      55      69      62      52      66      91      58      69      45     195      30      49     112      48      78      70      66      86      67      43      89      74      60      77      72      41      98      78      59      78      44      18      16       3     492      33      26      74      76      58      47      32      56      50      83      79      57      58      82      66      78      92      45      55      58      74      67      75      49     114     108      56     123      71      16       5      39       2       5     129      22      26     389      24      32      88      51      62      74      81      68      44      22     102      54      45      16      59      17      36      65      83      63     115      76      62      54      96       3      41       5     105     131      76      41      61      57      11      14      45       7      53      10      15       9      13       0       0       0       0       0       0       0       0       0       0       0       0       0
MCOR=  I=     3  J=3         0       0       0       0       0       0       0       0       0       0       0       0     198      12       1       4      73      36      32     144      43      33      41      18       5       6      16      29      72     117      39      42     214      25      52     834      13       1      62      51      24     110      47      58      88      43      71     103      53      66      58      53      93      88      47      66     148      68      70      80      46      83     120      37      62     530       7       2      62     113      31      64      53      74     138      36     119      39      12      61     150      45      54      63      68      52      83      37      13      53     306      62      46      38      60      86      86      65     153      28      25      23      29      61     183     116      61     105      89      58      76     106      88      17      37      92      16      29      67      34      55     110      54      57     163      14      40     881      69      15      50      39      59      65      31      58      81      46     116     105      53      77     140      44      48      93      86     135      76      45     128      84      42      87     104      73     145     114      44      56      36      25      56     128      59     111     100      56     111      44      49     281      23       7     162      55      23      64      56      69      98      77      50     133      65      59     108      87      51     147      22      12     125      36       4      73     129      72      81      46      74      57      33     108     114      49     121     115      34     118     108      68      89      91      42     108     112      52      66     138      66     104     106      58     121     174      52      91     147      58      73      89      53     106     134      60      93     103      41      82     117      64     131     132      38      91      82      67     123     106      35      87     131      60      79      81      35     125      63      65     127      60      29     105      82      43      88     108      50      93     121      61     119      90      55     120     102      52      92      77      58     104     103      54     121      66      41     101      75      86     593      20       2      85      71      12      76      43      25      57     101      48      65      85      68      72     135      70      67      82      55      72      85      43      79     105      49      97     110      45      64     100      51      97     138      52      65     110      55      70     102      70      86     159      45      84     133      46      78     100      49     108     284      61      18      56     120      37      65      52      96     111      35      73     115      65      84      96      54      82      96      49      87     137      53      81      71      52     155     143      26      68     134      42      97      98      47      92      86      51     109     121      39     104     101      44      86     121      46      74     125      69     107     127      48      88     105      51     109     114      42      85     118      65     107      99      53     118     127      51      89     131      71     106      86      35      95      79      46      75     476      17      17      51     114      45     174      26       9       2      89      41      19     118      36      25      68      64      70      93      61      60     115      70      45     245      16       9      48      71      64     174      99      50     111      64      48     107      67      58      93     118      68      92      58      52     135      63      56      87      76      92     128      77      57     177      80      84      72      79      53      61      73     118      85      58      50     105      87      52      92      71      76     111      75      70     105      87      52      85      69      58     225       8      53     371      52      34      75      57      28      50      80      50      82     149      60      59      92      60      75      99      54      82      54      44      86     142      50      70     109      61      74     135      20      84     998      16       3      63      90      21     142      43      30      52      59      66     104      44      74      93      38      91     171      81      38      81      39      16      48      74      63      94      64      61      97      28       9      67      20      23     295      64      41      83      47      44     138      17       1       8      41      48      24      19     217       0       0       0       0       0       0       0       0       0       0       0       0       0
MCOR=  I=     3  J=4         0       0       0       0       0       0       0       0       0       0       0       0       0       5      66      92      13     429      29      44     286     110      17     166       2       5      25      58      47     135      81      56      40     595       8      36      30     103       9     380      26      40     106      49      96     104      61     172      63      78      89      79      69     137     131      73     114     154      80      97     114      82      93     174      56      16      23      84       1     395      49      26      56      51      68     579      11      43      63      17     160      56      91      95      56     138      45      41     132       6     161     188      75      45      71      68     201      79     107      62      22      26      37      42      98     155     115      69      98      55      84      43     198     203       9     806      13      21      64      67      39      48      65      41      31     725       2      47     158      48      42     125      50     105      62      58     106      81      80     144      96     105      72      92      66     113     102      81     216      78      68     129      79      71     148      90      85     201     122      52      49      31      42     172      86      57     104      82      53      77      57       7    1056      43      25     104      39      43     122      33     113      88      68     126     146      62      90     146      73      84      83      13       3      38     112      17     161      48     124      71      73     134      62      50     238      76      99     161      88      83     162      67      79     122      98      68     154     102      89      83     137      85     130      75      52     181     119      72     159     123      86     129     101      68     158     103      72     129      83      68     135     124      92     170      90      88     112     110      66     238      95      63     110      98      74      92      73      46     285      45      87     163      52      61     137      94      65     140      98      71     184      88      99     182      83      77     122      94      65     124      87      47     211      79      80     127      61      60     215      51      13      17     124       1     899      11      44      82      46      68      76      87      55      84     107      89      91     127      80     118      79      77     122     109      57     158     115     102     136     115      46     127      96      86     155     121      67     115      95      73     150     121      77     121      87      67     171     107      75     143      70      49      55     145     168      11     399      49      73      59      47     101      72      57     125      91     101     162      76      75     111     117      83     157      99      38     114      82      77     194      80      55     136     129      74     144      92      83     131      84      84     153     100      57     190      84      83     149      82     110      75     134      70     173      92      71     171      92      86     153      87      69     127     104      77     144      87      70     162      83      61     131      95      78     152      76      55     121     112      79      23      57      66      50     238     120      35       9     108     112       0     909       9      70      65      27      31      92      90      85      84      86      84     260      81      70      33      10      24     302      63     131     119      78      92     160      82      75     126      58     104     130      70     115     118      62     142     131      61     115     118      68     105     220      80      98     145      73     142      79      53     106      68     108     139     113      60      80     142      75      81     139      71      82     115      69      66     107      80      52     101      37       9    1113       1      88     136      27      43      97      63      45     100     116      39     193      74      64      96     142      79     107      80      51     173      88      71     133     110      68      99      95      61     106     310      15      15      23     108       6     318      65      54      72      88      76      95      56      76      94      34     142     198      19     562      64     312      18      63      25      54      96      72     151      84      66      92      55      10       2      44      15     125     154      51      74      99     102      32      21       1       3     116      14     260      10       5     230       0       0       0       0       0       0       0       0       0       0       0       0
MCOR=  I=     4  J=1         0       0       0       0       0       0       0       0       0       0       0      55       0       0       1     119      61      15     105      40      21      59      24       8     931       7      28      81      27      52      80      37      39      19      25      10      80       4     106      32      71      82      83      45     101      66      49      49      94      48      67     108      62      64     138      78      73      85     103      64     112      70      73      94      37      14      55       4     105      45     137      60      79      65      39      32      19      55      22     170      56      72      38     147      47      45      84      20       6      82      30      44      87     114      57      89      65      87      79     274       8      19      22      57      37      57     137      82      74      76     100      63      39      26      20      15     504      34      35     122      49      38      93      67      22      16      22      15      47      26     126      86      60     121      35      42      89      96      38      70      97      53      68     113      34     152     102      40      92     130      49      94     132      63      99      99      57      74     154      43      51      35      31      95      76      52     105      89      45      93      54       7      14     125      66      93      82      50      60     101      31     183      53      38      98     104      49      78      96      46     145      11       3      82       7     112     101      55      76     112      38      84     151      40      54     190      35      68     133      48      77     102      50      89     105      56      82     112      56      96     122      47      90      91      28      61     159      44      56     154      42      73     110      51      66     134      37      61     133      46      67     106      35      78     115      61     110      98      44      72     150      50      84     134      39     100      85      30      66     137      38      42     313      48      64      78      49      79     118      36      75      79      44     101     126      50     114     119      58      58     108      67      69     129      42      99      78      58      51      46      14      50       7      36       6     211      28     110      88      41      70     149      31      73      95      57      81     105      55     112      91      37      74     136      42      75     105      57      91     181      53      70     106      43      74     124      66      99      87      56      99     104      48      65     173      48      64     129      28      80     134      48      62      72      18      41      38      58     147     126      32      68     111      29      70     105      43      81     123      37      77     102      42      99     151      36      59     133      33      66     148      40     108     125      45     114      94      41     119     123      32      90     119      35      75     125      53      76     136      30     111      97      39     125      99      43      86     170      58      89     131      31      79     105      40      71     115      36      97     135      31      90     144      50      99     115      43      97      95      33      25      54      20     148      43      65      48      17       4      71      37       7     246      70      94      79      29      69      79      48      77      59      50      60      86      41     254       5      29      74      98      48     116      52      44     120      70      67      98      87      60      86      94      63     156      75      41     185      66      36     122      84      41      80     109      54      94     109      58     117      40      26     202      64      42     134      84      36     111      74      47     113      83      62      85      90      48     108      95      57     100      97       9       9      48       9      19     242      51      51     124      46      40      75      47      42     137      49      81      89      43      91     106      57      62     121      58      72     103      96      60     108      69      71      60      28       8      78       3      72      35      77      68      38      34     147      91      63      55     153      67      36      47      57      38     163      26      28      82      56      66      65      69      38     121      78      62     211      12       1      98       8      61      64      39      23      91      41      33     124       7      10      30      10       6      18       3       0       0       0       0       0       0       0       0       0       0       0       0       0
MCOR=  I=     4  J=2         0       0       0       0       0       0       0       0       0       0      43       0       0     112       1      82      95      16     134      66      25      49     541       1      27      76      19      70      57      51      87      81      32      22      74      11      12       4      91      42     122      69      63      50      58      64      66      57     149      63      53      88      76      53      66      85      63      70     109      80      84      85      76      76     122      16       6      10      90      29     180      87      47      49      55      31      34      10      20     100      50     100      40      73      92      63     147     140       9      45      21      40     214     104      56      43      64     108      68      27     134      82      35      48      58      37      72     100      63      86      63      99      37      26      38       9     188      98      34      47     106      50      59      70      45      23      40       8      25      46     207      79      63      47     100      61      47      71      67      56     106      85      74      63      62      53      86      73      75     163      87      52     104      84      63      68      67      50      85     292     110      79      22      43      86      98      57      70      96      79      78      14      14     138     194      27      80      44      40     122      24      63      66      60      76     122      49      84     135      57      66     135       3       1       2     150      51      52      56     141      80      45      77      63      43      86     111      48     122      58      57     146      57      62     112     101      55      97      69      68      89      75      58     112      64      52     104      70      63      74      94     113     102      94      50     113      88      62     139      98      76     113      52      62      94      76      44     103      78      48     135     104      49      77      77      88     106      73      46      85     111      22     131      82      54     117      63      59      94      73      74     113      69      61     133      87      56      96      61      51      81      92      51     113      84      61      94      52      62     110      12      12       2      21       2     432      81      34      78      64      56      74      65      63      74      73      42     105      64     113      84      70      69     117      81      51     105      57      62      81      91      55     113      96      61     126      99      65      95      57      72      98     101      52      75      76      66     106      92      55     108      80      51      50      19      37      21     145     101     105      61      41      89      92      53     100      72      91     143      59      57      91      70      81     126      85      52     100      62      57     152      56      67      78      74      66     100      87      81      87      80      60     104      79      47     116      75      56     121      73      74      95      61      75     132      68      51      97      72      62     123      70      80     100      85      73      86      73      38     101      80      57      72      71      67     115      66      79      74      90      12      19      17     206      61      81      50      97       1      34      44       4     229      79      47      72      65      33      80     100      88      83      67      65     125      57      16      67      23      52      77      58     104      80      71      67     141      82      49      96      68      53      86      56     126     112      46      69     140      54      74      77      68      62     101      64      60     119      68      88     145      26      95      86      55     113      84      59      58     125      64      62      92      68      70     126      51      73     107      72      65      79      19       2      55      53      26     100     111      49      74     122      28      97      99      44      88      74      63      92     102      64      79      83      60     116     104      59      82     114      81      92      60      71      50      52       5       4       5      66      27      92      75      81      32     127     112      64      61      71      94      51      64      62      29      98      55      51      25      36     107      53     104      58     109     110      67      44     138       3       3      12      60      88      64      30      61      60      17       8      51       4      28      20      13      11       1       0       0       0       0       0       0       0       0       0       0       0       0       0
MCOR=  I=     4  J=3         0       0       0       0       0       0       0       0       0       0       0       0     219       0       0      70     542      15     187      87      33     101      87      12      28       7      16      50      95      58      59      79     148      21     733     106       1       7     765      13      64      94      56     104      72      92     106      81      93      63     114      92      83      96      80     149     131      69     117      91     104      85      99      49     220     216       7       7     718      18      92      56      29      51     144      23     847       5       9     300      43      54      63      74     103      35      65      23       5     868      44      45      75      86      60     118      62     151     126      36      21      23      34     106      63      75     140     123      61      80      59     108      31       9    1076       5     100      57      33      49      64      70      44      55     142       5     988      67       6      30     244      51      85      65      50      65      78     112     116      87      97      97     198      48      73     200      93     113      72     156      93      99      77     122     115     127     142      95      95      87      39      47      93      75     105     137      74      89      93      44      86     335       5     214     351      30      55     101      68     110      63     109     113     105      72     140     110      78     147     118      33      44     109       2       8     626      49      63      62      63      92      73     102     128      63     154     101      98     121     126     116     109     105     100      84     117     134      81      94     130      85     122     110     111     123      73     102     149     157      92     108     118      98     110     113      99     138     109     101     109     106     113     152      96     118     102     112     102     158      94     106     141     148      85      91      95      76     126      55     246      75      61     156     142      92      87     124     117      81     158     112     120     110     127      98     101      81      88     117      95      89     129      63     119     138      64      79     115      55     276     202       6       4    1022       2     182      80      46      70      48     143      76      71     109      74      86     223      68     105     118      78      89     110      81     120     108      98     103     144      63     105      88     123     125      89      75     113     108      85     100     146      92     128     101      89      93      79      86     123      77      77     107      95      43       4    1094       8      96      66      59      59      59      83     104     103      95      87     102      98      84     113     104     182     117      68      99      95     111     153      96      83     112      90      95     118     126      89     125     103     108     103      81     126     142      98     108     128      74     125     100     203      80     136      99      96     101     123     117     105      93      96     109     129      89     133     121     115     106     111     103     111     107      76     112      78      92      81      76      69     165     245      23      22     381      40      83     312      15       4      32     887       1     350      92      17      44      50      80      98      92      92      63     145      65     148     261      12      16      76      59     223     120      85      91     123      84     105     149      71      87     146      84      97      91     102     137      68     115     112     111     124     102     118      88     226     125      74     109      74     113      70      34     331     110     107     109      90     112      59     111     115      88      85     120     102      73     111      89      73     109      45      59     236       2    1014      22      25     123      91      40      56      77      72      60     227      85      82      84     125      82     122      99      63      92      90     133     108      91      90     120      94      76     112     104      39     600      98       2       1     895       8      76     168      35      39     206      76      77      55      56      87      49      46     640      17     240      21     799       7      18      55      66     112      78     107      80      56      38      17     107       1      26     160      65      80      60     132      58     343       3       1      21      19     110      13     270      30       0     157       0       0       0       0       0       0       0       0       0       0       0
MCOR=  I=     4  J=4         0       0       0       0       0       0       0       0       0       0       0       0       4       0      22     676      34      30      96      23      61     455      28      67      26       7      13      60      50      41      47      40      21      85      55      12       5      70      77      22     152      95      41      62      45      64      67      62      80      60      85      96      70      75     123      83      62      95      68      69      78      84      62      97      95       8      10      71     132      50      98      53      36      63      26     131      29      16      58     137      41      56      69      92      46      66      65      13      76      73      21      84     182      64      49      67      83     119      98      45      25      16      27      42      37      67      88      57      29      56      53      36      68     500      25      60     156      39      39      67      45      43      44      33      30      95      30      13      31      97     170      54      72      44      44      48      80      88      66      75      83     107      61      51      71     107      79      62     106     117      70      77      80      67      51     104      66      92     161      50      31      40      32      59      89      58      63      63      50      53      93       9      47     619      90      35      51      55      68      49      70      90      63      61     124      64      49     101      75      45      48      22       5       2      56     194      29      65      85      91      46      83     109      53      92     116      55      73      88      47      84      78      44      90     110      86      65      91      78      88      72      68      81      65      48      78      98      65      79     108      85      89     103      58      86     124      71      98      97      49      76      79      64      78      87      61      71      97      61      77     161      75     100      73      54      65      90      37      85     103      35      83     189      43      65      78      83      80      87      51      97      81      90     111     126      51      88      81      47      81     104      54      62     103      70      71      71      53      87      73       9      10      99      19      57     218      47      54      54      64      67      54      50      68      63      76      84      72      67     105      66      85      87     103      78      73      92      96     106      76      65      94      88      44      61      97      81      75      69      83      73     101      55      93      79      47      56     104      57      78      92      45      40      44     275      33      19     127     123      52      33      65      87      41      78      94      66     111      93      64      87      99      69     113      65      58      72      90      52     105      84      59      88      81      98      83     113      71     105      79      54      99      93      65      71     110      44     103      91      78      95      69      76      88      80      76     111     108      64      98      96      54      74      92      66      74      89      77      92      95      54      81      91      51      78      72      62      71      83      68      27      11      48      90      39     126      27       3      21     808      13      33     248      29      37      62      27      49      87      67      65      80      60     113     178      67      15      16      22      84     120      71      82      87      75      97     104      61      64      82      46      92      91     107     129      55      69     121      64      46      90      86      57      94      86      47     103      88      73      91      37      66     182      52      60      76      79      56     113     107      86      77      73      67      97      74      56      86      74      61      61      85      13      70      62       9      52     175      47      47      95      48      58     140      62      61      98      59      78     101      95      74      86      63      81     116      57      59     115      62      76      70      64      67     130      30       5       5      74      52      22     106      47      25      56     164      69      59      66      51      48      45     324      37      37     123     220      34      17      32      53      63      64      65     129      57      53      49      14       0       5      24     119      41      38      68      80     126      35       5       3       4      30      12      32      15       1       9       0       0       0       0       0       0       0       0       0       0       0       0
