# Supplementary material for: Search for Dispersed Repeats in Bacterial Genomes Using an Iterative Procedure
Source: Int J Mol Sci. 2023 Jun 30;24(13):10964. doi: 10.3390/ijms241310964 (PMC10341722; doi:10.3390/ijms241310964)
Supplement: Supplementary file 1 [file ijms-24-10964-s001.zip › uni1_600.txt]

              nom=     8  ZZ=   7.4  J0=       28294  JM=       28808         541
V2=  1  2  3  4  5  6  7  8  9 10 11 12 13 14 15 16 17 18 19 20 21 22 23 24 25 26 27 28 29 30 31 32 33 34 35 36 37 38 39 40 41 42 43 44 45 46 47 48 49 50 51 52 53 54  0  0  0  0  0  0  0  0  0  0  0  0  0  0  0  0 55 56 57 58 59 60 61 62 63 64 65  0  0 66 67 68 69 70 71 72 73 74 75 76 77 78 79 80 81 82 83 84 85 86 87 88 89 90 91 92 93 94 95 96 97 98 99100101102103104105106107108109110111112  0  0  0113114115116117118119120121122123124125126127128129130131132133134135136137138139140141142143144145146147148149150151152153154155156157158159160161162163164165166167168169170171172173174175176177178179180181  0182183184185186187188189190191192193194195196197198199200201202203204205206207208209210  0211212213214215216217218219220221222223224225226227228229230231232233234235236237238239240241242243244245246247248249250251252253254255256257258259260261262263264265266267268269  0270271272273274275276277278279280281282283284285286287288289290291292293294295296297298299300301302303304305306307308309310311312313314315316317318319320321322323324325326327328329330331332333334335336337338339340341342343344345346347348349350351352353354355356357358359360361362363364365366367368369370371372373374375376377378379380381382383384385386387388389390391392393394395396397398399400401402403404405406407408409410411412413414415416417418419420421422423424425426427428429430431432433434435436437  0  0  0  0  0438439440441442443444445446447448449450451452453454455456457458459  0  0  0  0  0  0  0  0  0  0  0  0  0  0460461462463464465466467468469470471472  0  0473474475476477478479480481482483  0  0  0484485486487488489490491492493
V1=  2  3  1  4  3  4  2  2  2  2  2  4  4  3  2  4  4  3  4  4  3  4  2  1  4  3  4  0  1  2  4  3  4  3  2  4  4  2  2  1  3  2  3  2  4  1  1  1  1  3  4  4  2  3  2  1  2  4  3  1  1  1  2  2  1  1  3  1  1  1  1  4  1  4  1  1  2  1  4  3  2  1  2  4  3  0  0  0  1  2  4  1  2  4  3  1  1  1  3  1  2  3  3  4  3  4  2  2  4  3  3  1  2  3  4  3  4  4  4  1  4  3  3  4  4  4  4  4  4  3  4  2  1  2  4  4  0  0  0  0  0  4  3  3  4  3  3  1  4  0  0  0  0  0  0  0  0  2  2  4  1  2  2  3  1  4  4  3  4  4  3  4  3  2  4  4  3  1  2  2  1  4  1  4  4  4  3  4  2  0  0  0  4  3  1  4  2  2  4  4  4  3  4  3  2  4  3  4  3  2  4  4  1  4  3  4  2  4  1  1  4  4  1  2  3  2  2  3  2  2  2  1  3  2  4  4  4  3  1  4  3  4  1  3  4  3  3  4  4  2  4  1  4  3  2  4  4  3  3  4  4  1  4  3  3  4  4  4  1  1  1  1  3  1  4  4  3  4  2  2  1  3  3  4  2  4  3  1  1  1  4  3  1  4  3  3  2  3  4  1  2  4  3  4  4  2  1  1  1  1  4  1  2  4  1  2  2  2  2  4  1  2  4  2  4  2  2  2  1  2  3  4  1  2  2  2  2  1  3  3  3  4  2  3  3  4  4  1  1  4  4  2  1  3  4  3  2  4  1  1  3  3  1  2  3  2  3  4  3  2  2  2  2  2  4  2  3  4  3  3  1  4  3  1  2  4  4  3  1  1  1  4  4  4  1  2  4  4  2  4  1  2  3  4  4  3  1  3  2  1  3  4  4  4  4  2  2  2  4  1  3  4  1  1  0  0  0  0  0  0  4  3  3  4  4  2  1  1  1  3  1  1  4  3  1  1  2  2  3  4  2  4  1  3  4  3  3  4  3  2  4  3  3  4  1  2  1  2  2  4  3  4  1  2  2  4  2  3  2  2  2  4  3  2  4  3  3  1  1  2  2  2  2  1  4  3  4  2  2  4  4  3  4  2  2  1  1  3  4  2  3  1  2  4  3  2  2  1  1  4  3  2  4  3  2  4  4  1  4  1  1  1  4  3  1  4  3  3  1  1  1
              nom=     8  ZZ=   7.2  J0=       73312  JM=       73783         513
V2=  2  3  4  5  6  7  8  9 10 11 12  0  0  0  0  0 13 14 15 16 17 18 19 20 21 22 23 24 25 26 27 28 29 30 31 32 33 34 35 36 37 38 39 40 41 42 43 44 45 46 47 48 49 50 51 52 53 54 55 56 57 58 59 60 61 62 63 64  0 65 66 67 68 69 70 71 72 73 74 75 76 77 78 79 80 81 82 83 84 85 86 87 88 89 90 91 92 93 94 95 96 97 98 99100101102103104105106107108109  0  0  0  0  0110111112113114115116117118119120121122123124125126127128129130131132133134135136137138139140141142143144145146147148149150151152153154155156157158159160161162163164165166167168169170171172  0  0  0  0173174175176177178179  0180181182183184185186187188189190191192193194195196197198199200201202203204205206207208209210211212  0  0  0213214215216217218219220221222223224225226227228229230231232233234235236237238239240241242243244245246247248249250251252253254255256  0  0  0257258259260261262263264265266267268269270271272273274275276277278279280281282283284285286287288289290291292293294295296297298299300301302303304305306307308309310311312313314315316317318319320321322323324325326327328329330331332333334335336337338339340341342343344345346347348349350351352353354355356357358359360361362363364365366367368369370371372373374375376377378379380381382383384385386387388389390391392393394395396397398399400401402403404405406407408409410411412413414415416417418419420421422423424425426427428429430431432433434435436437438  0439440441442443444445446447448449450451452453454455456457458459460461462463464465466467468469470471472473  0474475476477478479480481482  0  0483484485486487488
V1=  3  1  4  1  2  2  4  2  4  4  3  1  4  4  3  3  4  1  2  1  4  2  4  2  2  4  2  2  4  1  4  3  1  4  2  1  1  1  1  1  4  1  1  4  3  3  4  4  2  1  4  3  3  1  4  3  1  3  1  1  2  3  3  3  3  4  4  3  1  2  4  4  3  4  1  4  4  1  2  3  1  1  3  1  2  4  3  3  4  3  2  3  1  2  3  2  3  3  1  4  3  1  3  3  2  4  1  3  3  3  4  3  3  1  4  3  1  2  2  2  2  3  2  4  0  3  3  4  3  4  3  3  3  4  3  1  4  2  2  3  4  3  4  1  3  0  0  2  4  3  2  3  3  1  2  1  4  3  1  4  3  1  2  3  1  2  4  4  2  3  1  4  3  1  3  2  1  3  4  3  1  3  1  1  2  1  3  1  3  3  2  4  3  3  4  3  3  1  4  3  4  3  1  1  2  1  3  4  3  1  1  3  4  1  4  4  2  3  3  1  3  1  4  3  4  3  3  2  4  3  3  1  3  1  4  3  1  3  3  4  4  2  2  4  2  4  3  3  1  4  3  1  3  2  2  3  3  4  4  3  1  1  3  2  4  4  3  4  1  2  2  2  1  3  3  3  3  1  2  3  4  1  3  4  1  2  3  1  3  3  4  3  3  1  4  0  0  2  1  1  3  4  4  2  4  4  3  1  4  3  1  1  3  1  4  3  1  4  3  1  4  3  4  3  3  1  4  3  0  0  0  0  0  0  0  0  0  0  0  0  0  0  0  0  1  3  1  1  2  2  1  1  3  1  3  3  4  2  4  2  3  4  3  1  1  1  2  4  3  4  4  3  2  1  2  4  3  1  4  1  3  4  1  2  3  4  2  3  3  4  4  4  2  3  4  3  0  0  0  0  0  0  0  0  0  4  3  3  1  4  3  3  2  2  4  3  1  4  3  1  4  3  4  2  4  4  2  4  3  3  4  4  4  3  4  3  1  1  2  4  4  3  3  2  2  1  3  2  3  1  1  2  3  0  4  3  2  4  1  3  2  3  1  1  3  1  4  3  1  0  0  0  0  0  0  0  0  0  3  3  1  4  3  3  3  4  1  4  0  4  3  1  4  3  1  3  1  3  3  1  2  3  2  4  4  1  4  3  1  4  3  4  3
              nom=     8  ZZ=   7.1  J0=       61044  JM=       61551         522
V2=  1  2  3  4  5  6  7  8  9 10 11 12 13 14 15 16 17 18 19 20 21 22 23 24 25 26  0  0 27 28 29 30  0 31 32 33 34 35 36 37 38 39 40 41 42 43 44 45 46 47 48 49 50 51 52 53 54  0 55 56 57 58 59 60 61 62 63 64 65 66  0  0  0  0  0  0  0  0  0  0  0 67 68 69 70 71 72 73 74 75 76 77 78 79 80 81 82 83 84 85 86 87 88 89 90 91 92 93 94 95 96 97 98 99100101102103104105106107108109110111112113114115116117118119120121122123124125126127128129130131132133134135136137138139140141142143144145146147148149150151152153154155156157158159160161162163164165166167168169170171172173174175176177178179180181182183184185186187188189190191192193194195196197198199200201202203204205206207208209210211212213214215216217218219220221222223224225226227228229230231232233234235236237238239240241242243244245246247248249250251252253254255256257258259260261262263264265266267268269270271272273274275276277278279280281282283284285286287288289290291292293294295296297298299300301302303304305306307308309310311312313314315316317318319320321322323324325326327328329330331332333334335336337338339340341342343344345346347348349350351352353354355356357358359360361362363364365366367368369370371372373374375376377378379380381382383384385386387388389390391392393394395396397398399400401402403404405  0406407408409  0410411412  0  0  0  0  0  0413414415416417418419420421422423424425426427428429430431432433434435  0  0  0  0  0  0436437438439440441442443444445446447448449450451452453454455456457458459460461462463464465466467468469470471472  0473474475476477478479480481482483  0  0484485486487488489490
V1=  2  3  1  4  3  1  0  0  0  0  0  3  4  1  2  3  1  2  4  2  2  4  2  3  4  3  3  4  3  4  1  2  3  4  2  3  3  2  4  1  2  2  4  1  2  1  3  3  4  1  2  1  1  2  1  2  3  4  1  1  3  1  4  4  2  2  3  1  2  4  4  3  4  1  1  4  4  3  4  1  2  3  1  4  4  2  2  4  4  2  1  2  3  4  2  3  1  2  3  3  2  4  3  2  3  2  2  3  1  1  2  4  3  2  2  2  3  2  4  3  3  1  4  2  4  3  3  2  4  4  4  3  2  2  2  2  2  3  4  3  3  1  3  0  3  4  2  2  4  4  1  4  2  4  4  1  2  2  2  3  3  1  4  3  1  4  4  3  4  4  2  3  1  3  4  1  3  3  3  2  4  2  2  3  3  1  4  3  2  4  2  4  3  2  2  2  3  1  4  3  4  3  2  2  3  1  2  4  2  2  4  3  2  3  4  3  4  4  3  1  4  2  2  2  2  2  4  1  2  3  1  4  1  2  3  4  2  3  1  1  1  4  3  3  2  2  3  4  4  2  2  2  4  1  2  3  3  4  4  2  0  0  0  4  1  1  4  3  3  1  4  1  2  1  4  2  2  1  1  2  3  1  4  1  2  3  4  2  2  4  2  1  2  1  3  4  3  2  1  2  3  4  2  1  1  1  2  1  4  2  4  3  4  2  3  3  4  4  2  3  4  4  4  3  1  4  4  2  4  2  4  3  2  3  1  1  1  2  4  3  1  2  3  3  1  4  1  3  3  2  2  3  4  2  4  1  2  1  3  3  1  4  3  4  3  1  3  3  1  4  3  1  3  3  4  1  3  2  4  1  4  3  4  4  2  2  2  2  3  2  3  3  1  4  1  2  1  1  4  4  3  1  3  1  2  4  4  1  2  3  2  4  1  1  2  1  2  3  4  2  4  3  4  3  3  2  4  4  3  3  4  1  2  1  3  4  1  2  3  3  1  4  1  3  4  1  3  3  1  1  2  1  3  4  3  2  4  3  2  3  3  1  4  2  1  4  1  2  3  0  0  0  0  0  3  4  4  4  2  2  4  1  1  2  4  4  3  1  4  4  2  3  1  1  1  3  1  2  3  1  3  3  1  2  4  2  4  4  3  2  4  4  3  4  1  1  3  2  4  4  1  1
              nom=     8  ZZ=   7.0  J0=       10673  JM=       11180         541
V2=  2  3  4  5  6  7  8  9 10 11 12 13 14 15 16 17 18 19 20 21 22 23 24 25  0  0 26 27 28 29 30 31 32 33 34 35 36 37 38 39 40 41 42 43 44 45 46 47 48 49 50 51 52 53 54 55  0 56 57 58  0  0 59 60 61 62 63 64 65 66 67 68  0  0  0  0  0 69 70 71 72 73 74 75 76 77 78 79 80 81 82 83 84 85 86 87 88 89 90 91 92 93 94 95 96 97 98 99100101102103104105  0  0  0  0  0  0  0  0  0  0  0  0  0  0  0  0  0  0  0  0106107108109110111112  0113114115116117118119120121122123124125  0126127128129  0  0130131132133134135136137138139140141142143144145146147148149150151152153154155156157158159160161162163164165166167168169170171172173174175176177178179180181182183184185186187188189190191192193194195196197198199200201202203204205206207208209210211212213214215216217218219220221222223224225226227228229230231232233234235236237238239240241242243244245246247248249250251252253254255256257258259260261262263264265266267268269270271272273274275276277278279280281282283284285286287288289290291292293294295296297298299300301302303304305306307308309310311312313314315316317318319320321  0  0  0322323324325326327328329330331332333334335336337338339340341342343344345346347348349350351352353354355356357358359360361362363364365366367368369  0370371372373374375376377378379380381382383384385386387388389390391392393394395396397398399400401402403404405406407408409410411412413414415416417418419420421422423424425426427428429430431432433434435436437438439440441442443444445446447448449450451452453454455456457458459  0  0  0  0  0  0  0  0  0  0460461462463464465466467468469470471472473474475476477478479480481482483484485  0  0  0486487488489490491
V1=  3  1  4  4  3  1  4  0  0  4  3  4  1  2  0  0  0  0  2  2  4  3  1  4  2  1  3  4  4  3  2  4  4  0  0  0  0  0  0  0  0  0  0  0  0  0  0  0  1  1  2  3  4  2  3  1  3  4  3  4  1  2  1  4  4  3  4  3  2  4  3  3  4  3  2  4  1  3  3  4  3  2  2  2  1  1  3  3  3  3  1  2  2  2  1  4  2  4  3  3  4  3  1  3  3  2  1  3  1  4  4  4  3  3  2  3  3  3  1  4  3  3  3  3  4  3  4  3  3  4  3  4  3  1  4  3  1  1  1  3  3  1  2  4  3  3  3  1  1  4  2  1  3  4  3  2  3  1  2  2  4  3  2  4  3  4  2  4  4  4  2  4  3  0  0  0  0  4  2  1  1  1  1  2  4  3  4  4  4  2  3  1  4  2  2  4  4  3  2  4  4  1  1  1  4  3  1  0  0  0  0  0  0  1  1  2  4  3  4  1  3  1  3  1  3  3  2  2  2  2  4  3  3  1  1  2  1  1  2  2  2  4  2  3  2  2  2  3  1  2  3  1  4  3  1  4  3  4  4  3  1  4  3  1  4  3  2  3  2  2  3  3  1  4  3  2  3  1  2  2  3  1  3  3  3  2  4  4  3  1  2  3  4  1  3  3  4  3  4  2  4  3  1  4  1  1  1  3  2  3  3  2  4  3  2  2  1  2  4  2  2  3  3  2  3  4  2  3  3  1  2  2  2  2  3  2  2  3  3  1  4  4  2  1  2  2  1  3  4  3  1  4  1  1  1  2  2  4  2  2  3  3  1  4  2  1  1  3  2  4  2  2  4  3  2  3  1  1  2  2  2  3  1  1  1  3  4  2  1  4  1  3  1  2  3  2  3  2  2  2  4  2  3  4  4  3  2  2  2  3  1  4  3  2  2  3  1  1  2  3  4  3  2  2  2  4  1  1  1  3  1  2  3  4  1  4  3  1  1  1  1  2  4  4  3  3  0  0  3  4  1  2  1  3  1  1  2  2  2  1  3  3  4  2  4  2  3  3  4  3  4  3  1  4  2  2  2  4  2  2  4  4  3  4  1  2  1  3  2  1  2  3  4  3  3  1  3  3  1  1  1  1  2  4  3  2  4  2  1  1  2  2  3  2  3  3  4  4  3  1  1  2  3  1  4  3  2  4  3  3  1  4  2  2  4  3  4  4  3  4  1
              nom=     8  ZZ=   6.6  J0=       74280  JM=       74734         502
V2=  3  4  5  6  7  8  9 10 11  0 12 13 14 15 16 17 18 19 20 21 22 23 24 25 26 27 28 29 30 31 32 33 34 35 36 37 38 39 40 41 42 43 44 45 46 47 48 49 50 51 52 53 54 55 56 57 58 59 60 61 62 63 64  0 65 66 67 68 69 70 71 72 73 74 75 76 77 78 79 80 81 82 83 84 85 86 87 88 89 90 91 92 93 94 95 96 97 98 99100101102103104105106107108109110111112113114  0  0  0  0115116117118119120121122123124125126127128129  0130131132133134135136137138139140141142143144145146147148149150151152153154155156157158159160161162163164165166167168169170171172173174175176177178179180181182183184185186187188189190191192193194195196197198199200201202203204205206207208209210211212213214215216217218219220221222223224225226227228229230231232233234235236237238239240241242243244245246247248249250251252253254255256257258259260261262263264265266267268269270271272273274275276277278279280281282283284285286287288289290291292293294295296297298299300301302303304305306307308309310311312313314315316317318319320321322323324325326327328329330331332333334335336337338339340341342343344345346347348349350351352353354355356357358359360361362363364365366367368369370371372373374375376377378379380381382383384385386387388389390391392393394395396397398399400401402403404405406407408  0  0  0  0409410411412413414415416417418419420421422423424425426427428429430431432433434435436437  0  0438439440441442443444445446447448449450451452453454455456457458459460461462463464465466467468469470471  0472473474475476477478479480481482483484485486487488489490
V1=  1  4  3  4  3  4  3  4  4  4  3  4  1  4  4  1  1  2  1  2  3  4  3  4  4  4  2  1  2  4  1  3  1  0  4  1  4  1  4  3  1  4  2  4  3  3  4  1  0  0  0  0  0  0  4  1  4  1  1  1  3  4  3  3  2  4  3  3  1  4  0  0  0  0  0  0  0  0  0  0  0  1  1  4  4  1  4  1  1  4  3  4  3  1  3  3  1  3  1  2  4  3  3  1  3  1  4  1  2  1  4  3  2  4  2  3  3  2  4  3  3  0  1  4  1  3  2  4  3  3  1  3  3  3  1  4  2  3  1  2  3  3  2  4  3  4  4  3  4  3  4  2  2  3  3  1  3  3  1  3  1  4  4  4  3  4  1  4  1  1  1  3  4  3  3  4  3  3  1  4  3  4  3  1  1  3  3  0  0  0  4  3  2  1  3  3  1  3  3  1  4  3  4  2  4  4  2  4  4  3  4  3  2  2  1  3  1  3  3  2  4  4  1  1  2  2  1  1  3  3  1  4  3  3  4  4  4  1  1  2  2  1  1  3  4  4  3  2  4  1  0  0  0  0  0  0  3  4  4  3  4  3  4  2  2  4  3  3  1  2  2  3  4  3  2  1  1  2  3  3  1  2  4  3  3  2  4  1  3  4  2  2  4  2  4  3  3  4  3  3  1  3  2  2  3  4  4  3  2  4  4  3  4  2  4  1  1  3  2  3  3  1  1  3  4  2  4  4  2  2  4  3  4  4  4  2  2  2  4  4  2  3  1  1  0  0  2  2  2  2  2  3  1  1  1  1  3  3  4  4  3  1  4  4  0  3  1  4  3  4  2  4  1  3  4  2  2  2  4  3  3  1  3  3  4  4  1  2  1  3  1  2  3  3  1  4  2  2  4  3  3  4  4  2  2  4  4  4  1  2  3  4  3  1  2  2  3  2  4  4  1  1  1  4  3  3  4  4  1  4  1  1  1  3  3  1  2  1  1  1  3  2  4  4  1  4  4  1  1  2  2  2  0  0  0  0  0  0  0  0  0  0  2  2  4  3  4  3  3  1  4  3  0  0  0  0  0  0  2  3  3  4  4  3  2  4  3  2  2  4  3  2  4  4  3  1  4  3  4  4  2  4
              nom=     8  ZZ=   6.6  J0=       94039  JM=       94510         500
V2=  1  2  3  4  5  6  7  8  9 10 11 12 13 14 15 16 17 18  0  0  0 19 20 21 22 23 24 25 26 27 28 29 30 31 32 33 34 35 36 37 38 39 40 41 42 43 44 45 46 47 48 49 50 51 52 53 54 55 56 57 58 59 60 61 62 63 64 65 66 67 68 69 70 71 72 73 74 75 76 77 78 79 80 81 82 83 84 85 86 87 88 89 90 91 92 93 94 95 96 97 98 99100101102103104105106107108109110111112113114115116117118119120121122123124125126127128129130131132133134135136137138139140  0  0  0141142143144145146147148149150151152153154155156157158159160161162163164165166167  0168169170171172173174175176177178179180181182183184185186187188189190191192193194195196197198199200201202203204205206207208209210211212213214215216217218219220221222223224225226227228229230231232233234235236237238239240241242243244245246247248249250251252253254255256257258259260261262263264265266267268269270271272273274275276277278279280281282283284285286287288289290291292293294295296297298299300301302303304305306307308309310311312313314315316317318319320321322323324325326327328329330331332333334335336337338339340341342343344345346347348349350351352353354355356357358359360361362363364365366367368369370371372373374375376377378379380381382383384385386387388389390391392393394395  0  0396397398399400401402403404405406407408409410411412413414415416417418419420421422423424425426427428429430431432433434435436437438439440441442443444445446447448449450451452453454455456457458459460461462463464465466467468469470471472473474475476477478479480481482483484485486487488489490491
V1=  2  3  1  1  4  2  2  4  4  4  4  3  4  1  2  4  4  3  4  1  1  1  2  2  4  1  1  1  4  3  3  1  2  3  2  4  1  2  4  4  4  3  4  3  2  2  2  2  0  0  0  1  1  3  4  2  3  1  4  3  1  1  3  3  2  4  3  2  4  3  2  3  4  3  4  3  2  4  4  3  4  1  3  1  3  2  4  2  2  4  4  3  1  3  2  3  4  4  3  2  1  2  3  3  1  3  2  4  4  3  2  4  1  2  3  2  4  3  2  4  1  1  1  1  3  3  4  3  3  0  0  0  0  4  3  4  3  4  2  3  2  4  3  1  1  3  3  4  4  2  2  2  4  3  4  4  1  3  4  2  1  2  4  4  1  1  4  2  4  2  2  3  1  3  2  4  3  4  3  3  1  4  4  3  1  1  1  3  3  4  1  3  4  4  2  4  4  2  4  4  2  4  4  1  2  2  1  3  4  3  4  3  1  2  1  3  4  3  3  4  4  1  2  4  3  1  3  2  4  4  1  1  1  1  1  4  3  3  2  2  1  3  1  4  4  3  4  4  3  4  3  4  2  3  2  4  3  1  3  2  4  0  0  0  0  0  0  0  0  0  0  0  0  2  4  3  4  4  4  3  1  1  4  3  2  4  2  4  4  2  4  2  4  2  3  2  2  2  4  4  3  2  4  2  4  4  2  4  4  3  4  1  2  3  4  3  4  1  2  1  1  1  4  4  2  1  1  4  3  4  2  3  0  0  0  0  0  0  0  3  1  3  2  4  1  2  4  4  4  3  4  3  1  1  2  2  4  3  3  4  1  1  4  1  4  2  2  2  4  3  2  4  1  3  4  2  4  4  3  4  4  2  4  4  2  4  1  3  4  4  1  3  4  1  2  1  1  3  3  3  4  3  4  2  1  3  3  4  1  1  4  1  1  3  3  4  3  4  2  4  3  3  1  2  3  1  2  3  1  1  3  4  1  2  1  2  2  3  2  4  4  3  4  4  4  1  1  2  4  2  2  1  4  1  2  4  3  3  4  4  1  3  1  2  4  3  3  1  1  1  4  2  4  1  2  4  4  1  1  4  4  3  3  4  2  4  0  3  2  4  1  0  1  4  3  4  4  2  4  1
              nom=     8  ZZ=   6.6  J0=      124273  JM=      124766         538
V2=  1  2  3  4  5  6  7  8  9 10 11  0  0 12 13 14 15 16 17 18 19 20  0 21 22 23 24 25  0  0  0  0 26 27 28 29 30 31 32 33 34 35 36 37 38 39 40 41 42 43 44 45 46 47 48 49 50 51 52 53 54 55 56  0  0  0  0 57 58 59 60 61 62 63 64 65 66 67 68  0  0  0  0 69 70 71 72 73 74 75 76 77 78 79 80 81 82 83 84 85 86 87 88 89 90 91 92 93 94 95 96 97 98 99100101102103104105106107108109110111112113  0  0  0  0114115116117118119120121122123124125  0126  0  0  0  0127128129130131132133134135  0  0  0  0136137138139140141142143144145146147148149  0  0  0150151152153154155156157158159160161162163164165166167168169170171172173174175176177178179180181182183  0184185186187188  0  0  0  0  0  0  0189190191192193194195196197198199200201202203204205206207208209210211212213214215216217218219220221222223224225226227228229230231232233234235236237238239240241242243244245246247248249250251252253254255256257258259260261262263264265266  0267268269270271272273274275276277278279280281282283284285286287288289290291292293294295296297298299300301302303304305306307308309310311312313314315316317318319320321322323324325326327328329330331332333334335336337338339340341342343344345346347348349350351352353354355356357358359360361362363364365366367368369370371372373374375376377378379380381382383384385386387388389390391392393394395396397398399400401402403404405406407408409410411412413414415416417418419420421422423424425426427428429430431432433434435436437438439440441442443444445446447448449450451452453454455456457458459460461462463464465466467468469470471472473  0  0  0  0  0  0  0474475476477478479480481482483484485486487488489490491
V1=  2  3  1  2  1  2  3  3  4  3  4  1  3  3  4  2  2  2  3  1  1  2  4  2  4  3  3  4  4  2  4  2  3  2  4  1  2  4  3  0  0  0  0  0  0  0  0  0  0  0  0  0  0  0  0  0  0  0  0  0  0  1  4  1  2  1  2  3  4  1  1  1  1  1  3  2  4  3  3  4  2  1  3  1  2  3  1  3  3  2  2  3  3  3  4  4  1  1  4  4  2  2  3  2  4  1  1  4  1  4  3  1  2  1  3  3  2  1  2  3  2  4  3  1  3  4  3  2  3  1  4  3  4  2  3  1  4  1  1  1  3  2  4  3  1  3  4  4  2  2  1  2  3  2  4  3  3  1  1  4  3  3  4  2  3  1  4  3  3  4  1  1  3  2  2  3  1  3  3  4  1  4  1  1  4  3  2  2  4  1  4  3  2  4  3  3  4  1  4  3  3  2  4  3  1  1  4  1  3  2  2  3  4  4  3  4  3  4  3  2  4  2  2  4  4  1  1  4  1  4  3  1  4  1  4  3  1  1  1  4  1  4  1  2  3  2  3  2  1  3  3  1  3  2  1  2  3  4  3  2  2  2  3  4  2  2  3  4  2  4  3  2  3  2  4  1  1  3  4  2  4  1  2  4  3  2  4  1  1  4  1  1  3  1  1  4  2  3  4  1  2  3  1  1  1  4  1  2  3  4  2  3  2  4  4  2  1  3  3  4  1  2  3  1  2  3  4  3  3  4  1  3  4  1  1  4  3  4  3  4  2  1  3  2  2  2  3  4  4  2  1  2  4  4  1  1  4  4  2  3  2  4  2  2  3  3  4  2  3  1  4  1  2  2  4  4  2  1  2  2  2  1  3  1  4  3  3  3  4  1  1  3  4  4  2  3  1  4  3  1  4  2  1  3  1  0  0  0  0  0  0  0  0  0  0  0  0  3  3  3  3  4  3  1  4  4  1  3  3  4  3  4  1  4  3  1  4  4  0  0  0  0  0  0  2  2  4  3  2  2  1  3  2  1  2  1  1  1  4  1  1  0  4  1  3  4  1  4  1  1  1  4  4  2  3  1  4  1  2  2  3  2  4  3  1  4  4  1  1  4  4  4  1  2  0  0  0  3  1  1  3  4  1  4  3  2  4  4  4  3  4  3  1  4  4  2  2  4  2  2  3  3  2  4  4  3  2  4  4  3  1  4  3  4  4  3  4  1
              nom=     8  ZZ=   6.5  J0=       35084  JM=       35588         543
V2=  2  3  4  5  6  7  8  9 10 11 12 13 14 15 16 17 18 19 20 21 22 23 24 25 26 27 28 29 30 31 32 33 34 35 36 37 38 39 40 41 42 43 44 45 46 47 48 49 50 51 52 53 54 55 56  0  0  0 57 58 59 60 61 62 63 64 65 66 67 68 69 70 71 72 73 74 75 76 77 78 79 80 81 82 83 84 85 86 87 88 89 90 91 92 93 94 95 96 97 98 99100101102103104105106107108109110  0111112  0  0113114115116117118119120121122123124125126127128129130131132133134135136137138139  0140141142143144145146147148149150151152153154155156157158159160161162163164165166167168169170171172173174175176177178179180181182183184185186187188189190191192193194195196197198199200201202203204205206207208209210211212213214215216217218219220221222223224225226227228229230231232233234235236237238239240241242243  0244245246247248249250251252253254255256257258259260261262263264265266267268269270271272273274275276277278279280281282283284285286287288289290291292293294295296297298299300301302303304305306307308309310311312313314315316317318319320321322323324325326327328329330331332333334335336337338339340341342343344345346347348349350351352353354355356357358359360  0  0  0361362363364365366367368369370371372373374375376  0  0  0377378379380381382383384385386387388389390391392393394395396397398399400401402403404405406407408409410  0  0  0  0  0  0  0  0  0  0  0411412413414415416417418419420421  0  0  0  0422423424425426427428429430431432433434435436437  0  0  0  0  0  0  0  0  0  0  0  0438439  0  0  0440441442443444445446447448449450451452453454455456457458459460461462463464465466467468469470471472473474475476477478479480481  0  0  0  0482483484485486  0487488489490491492493494495
V1=  3  1  1  2  4  3  1  2  3  4  3  4  1  3  3  1  1  2  3  1  1  1  3  1  1  3  3  1  2  4  3  0  0  0  0  0  0  0  0  0  0  0  0  0  0  0  0  0  0  0  0  0  0  1  4  4  1  2  3  4  3  2  3  3  4  0  2  4  3  3  3  4  1  2  1  2  4  4  3  3  4  2  2  2  2  3  3  3  3  1  1  3  4  1  2  1  4  2  4  2  3  1  4  2  4  2  3  4  3  1  4  2  1  4  3  3  1  2  4  3  1  2  1  1  2  4  3  1  4  3  3  1  2  3  3  2  4  1  1  2  1  2  2  4  4  3  2  3  3  3  4  3  2  2  4  3  1  3  4  1  2  3  1  1  3  3  4  3  3  3  4  2  1  4  2  3  1  3  3  1  3  4  3  1  4  2  4  1  4  4  3  4  0  0  0  1  4  2  4  4  4  3  3  4  1  2  4  2  1  4  1  3  1  3  3  4  4  3  2  3  3  3  1  3  1  1  2  3  1  3  1  2  3  4  3  3  1  1  2  3  1  1  4  1  3  4  4  3  1  3  2  4  4  4  1  2  4  4  1  3  1  1  1  3  4  3  3  4  2  3  4  4  4  2  4  1  1  3  3  1  3  3  4  4  1  1  2  2  1  1  3  3  3  3  2  3  1  1  1  4  4  3  4  2  1  1  2  1  4  3  2  3  1  3  4  4  2  2  4  2  2  1  1  3  4  2  3  3  2  2  2  3  3  1  3  0  1  3  3  4  4  1  2  3  4  3  4  3  2  2  3  2  3  4  4  3  1  1  1  3  4  3  3  1  4  3  4  4  3  3  3  2  2  3  1  1  2  4  4  3  1  2  3  2  2  3  3  4  1  1  2  4  3  1  4  1  1  3  3  4  1  2  4  4  1  2  1  4  2  4  2  2  2  3  1  1  3  1  3  4  3  3  4  3  2  4  3  4  1  1  2  1  2  1  4  3  4  1  2  1  3  4  3  2  2  3  2  2  3  2  1  3  3  4  4  3  1  2  2  2  3  4  3  2  4  4  2  4  4  2  4  3  4  4  2  1  4  1  2  3  2  3  2  2  2  3  1  4  3  4  3  3  4  3  1  1  2  3  4  3  3  1  4  0  0  0  0  0  0  0  0  0  0  0  3  4  4  4  4  3  4  3  2  4  2  2  1  1  3  3  1  4  3  2  4  3  2  4  1  4  3  3  1
              nom=     8  ZZ=   6.4  J0=       19831  JM=       20321         513
V2=  1  2  3  4  5  6  7  8  9 10 11 12  0 13 14 15 16 17 18 19 20 21 22 23 24 25 26 27 28 29 30 31 32  0  0 33 34 35 36 37 38 39 40 41 42 43 44 45 46 47 48 49 50 51 52 53 54 55 56 57 58 59 60 61 62 63 64  0 65 66 67 68 69 70 71 72 73 74 75 76 77 78 79 80 81 82 83 84 85 86 87 88 89 90 91 92 93 94 95 96 97 98 99100101102103104105106107  0  0  0  0108109110111112113114115116117118119120121122123124125126127128129130131132133134135  0  0136137138139140141142143144145146147148149150151152153154155156157158159160161162163164165166167168169170171172173174175176177178179180181182183184185186187188189190191192193194195196197198199200201202203204205206207208209210211212213214215216217218219220221222223224225226227228229230231232233234235236237238239240241242243244245246247248249250251252253254255256257258259260261262263264265266267268269270271272273274275276277278279280281282283284285286287288289290291292293294295296297298299300301302303304305306307308309310311312313314315316317318319320321322323324325326327328329330331332333334335336337338339340341342343344345346347348349350351352353354355356357358359360361362363364365366367368369370371372373374375376377378379380381382383384385  0386387388389390391392393394395396397398399400401402403404405406407  0408  0  0409410411412413414415416417418419420421422423424425426427428429430431432433434435436437438439440441442443444445446447448449450451452453454455456457458459460461462463464465466467468469470471472473474475476477478479480481  0  0  0  0  0  0  0  0  0  0  0482483484485486487488
V1=  2  3  1  4  1  2  1  1  2  4  3  3  3  4  1  2  4  1  3  2  2  2  4  2  3  0  0  0  0  1  2  4  3  1  4  3  2  3  3  1  3  3  4  1  2  2  2  2  4  1  4  1  1  3  4  1  3  1  4  3  4  1  3  2  2  3  3  4  2  3  3  3  1  4  3  3  4  2  4  3  3  1  4  4  2  4  3  2  4  3  3  2  3  1  4  1  2  2  3  1  4  4  2  2  1  2  4  3  3  4  3  2  3  1  1  2  2  3  4  3  2  4  0  3  4  2  1  2  1  2  3  4  3  0  0  2  2  4  3  2  4  1  2  2  1  3  4  2  4  3  1  4  3  2  2  2  3  3  3  2  2  3  1  4  4  3  4  4  4  1  2  2  3  1  2  1  3  1  4  3  4  4  3  3  1  4  3  3  1  2  3  3  0  0  0  4  2  3  1  2  3  3  1  2  1  2  3  1  3  3  1  3  4  2  3  1  1  1  4  4  4  2  4  1  3  1  4  3  1  4  4  3  2  3  1  2  1  1  4  1  3  4  3  3  3  3  1  4  3  4  2  3  4  3  3  1  2  1  4  2  4  3  4  2  2  3  1  3  3  4  1  1  2  1  3  4  2  4  3  4  3  1  1  3  1  1  3  3  4  2  3  2  2  3  3  4  4  1  4  1  3  2  4  2  3  1  2  1  3  4  3  4  2  1  1  1  1  3  1  4  3  3  1  4  3  4  3  2  4  4  3  4  3  4  1  2  2  2  1  4  3  3  3  3  4  1  3  1  2  1  4  3  3  3  3  1  3  2  4  2  2  3  4  2  3  3  1  2  2  2  3  3  4  3  4  3  1  4  1  3  4  1  2  4  1  3  4  2  3  1  3  2  4  3  3  3  4  4  3  2  4  2  1  2  4  3  4  3  4  1  4  4  2  2  1  3  3  4  1  3  2  4  3  4  4  3  3  2  4  1  4  2  2  2  2  2  2  1  1  4  2  0  0  0  0  0  0  0  0  0  4  1  3  4  2  1  1  1  1  2  3  4  2  4  2  2  4  1  4  4  3  3  1  1  3  4  3  3  3  1  2  1  1  2  4  3  4  0  0  0  4  4  3  2  4  2  2  4  3  3  3  4  4  3  1  2  3  3  1  1  3  4  3
              nom=     8  ZZ=   6.4  J0=      129895  JM=      130392         542
V2=  1  2  3  4  5  6  7  8  9 10 11 12 13 14 15 16 17 18  0 19 20 21 22 23 24 25 26 27 28 29 30 31 32 33 34 35 36 37 38 39 40 41 42 43 44 45 46 47 48 49 50 51 52 53 54 55 56 57  0  0  0  0  0  0  0  0  0  0  0  0  0  0 58 59 60 61 62 63 64 65 66 67 68 69 70 71 72 73 74 75  0  0  0  0 76 77 78 79 80 81 82 83 84 85 86 87 88 89 90 91 92 93 94 95 96 97 98 99100101102103104105106107108109110111112113114115116117118119120121122123124125126127128129130131132133134135136137138139140141142143144145146147148149150151152153154155156157158159160161162163164165166167168169170171172173174175176177178179180  0  0  0181182183184185186187188189190191192193194195196197198199200201202203204205206207208209210211212213214215216  0  0  0  0  0  0  0217218219220221222223224225226227228229230231232233234235236237238239240241242243244245246247248249250251252253254255256257258259260261262263264265266267268269  0  0  0  0  0  0270271272273274275276277278279280281282283284285286287288289290291292293294295296297298299300301302303304305306307308309310311312313314315316317318319320321322323324325326327328329330331332333334335336337338339340341342343344345346347348349350351352353354355356357358359360361362363364365366367368369370371372373374375376377378379380381382383384385386387388389390391392393394395396397398399400401402403404405406407408409  0  0  0  0  0410411412413414415416417418419420421422423424425  0  0  0426427428429430431432433434435436437438439440441442443444445446447448449450451452453454455456  0  0457458459460  0461462463464465466467468469470471472473474475476477478479  0  0  0  0  0480481482483484485486  0  0  0487488
V1=  2  3  1  4  2  4  4  2  2  4  4  3  4  1  3  4  4  3  2  4  1  1  4  2  3  4  2  4  4  1  1  4  2  3  4  2  3  1  2  1  4  3  2  3  3  3  1  2  1  4  2  4  2  2  3  1  4  3  2  2  3  1  2  2  1  1  1  3  3  4  3  2  4  2  4  3  3  4  3  2  4  3  3  2  4  1  3  4  2  2  4  4  4  2  1  2  3  2  3  4  2  4  2  1  1  2  4  1  3  2  4  4  2  4  3  4  4  3  4  2  4  2  4  2  2  3  4  2  2  4  3  2  4  0  0  0  0  0  0  1  1  1  3  2  4  1  2  2  2  4  3  0  0  0  0  0  2  4  3  3  4  3  3  0  0  0  2  4  1  3  4  3  2  4  4  3  2  4  2  3  4  3  4  3  4  2  2  4  4  4  4  3  1  4  4  2  1  1  2  2  4  3  4  2  4  4  3  4  3  2  3  1  2  2  3  3  4  3  3  4  2  2  4  1  3  1  2  3  4  4  2  2  2  4  1  2  4  1  1  1  3  3  4  3  2  2  2  4  3  3  1  2  1  2  3  3  2  4  1  2  3  1  2  4  1  2  1  4  4  4  3  1  3  1  3  3  1  2  2  1  3  4  4  2  1  4  2  2  2  4  4  1  2  2  4  2  4  3  3  4  3  3  1  2  4  3  3  1  2  1  2  2  3  2  2  1  2  3  1  4  2  1  1  4  1  2  4  3  2  3  1  3  3  4  4  2  4  1  2  1  3  4  4  2  2  4  1  1  1  2  2  4  2  2  4  1  3  4  2  3  4  1  2  1  2  2  4  1  2  4  2  2  4  2  3  4  3  3  4  2  2  4  2  4  2  2  4  0  0  3  3  1  4  3  0  0  0  0  0  0  0  0  0  0  0  0  0  0  0  0  0  0  0  0  0  0  0  0  0  0  0  0  3  1  2  2  1  3  3  4  2  3  1  3  4  1  2  4  1  3  3  4  3  3  1  2  3  4  2  4  4  2  4  1  2  4  1  2  1  1  2  3  1  2  3  1  2  2  4  2  3  1  2  4  1  2  4  1  2  4  1  2  4  4  2  3  1  2  4  1  2  3  4  2  3  4  2  3  4  2  3  3  3  1  4  2  3  4  1  2  4  3  2  4  3  2  4  1  1  2  1  4  2  4  3  4  2  1  3  4  2  4  4  2  1  4  3  1  1  3  4  3
              nom=     8  ZZ=   6.4  J0=       26094  JM=       26596         528
V2=  2  3  4  5  6  7  8  9 10 11 12 13 14  0  0  0 15 16 17 18 19 20 21 22 23 24 25 26 27 28  0  0 29 30 31 32 33 34 35 36 37 38 39 40 41 42 43 44 45 46 47 48 49 50 51 52 53 54 55 56 57 58 59 60 61 62 63 64  0  0  0  0  0  0 65 66  0  0 67 68 69  0 70 71 72 73 74 75 76 77 78 79 80 81 82 83 84 85 86 87 88 89 90 91 92 93 94 95 96 97 98 99100101102103104105106107108109110111112113114115116117118119120121122123124125126127128129130131132133134135136137138139140141142143144145146147148149150151152153154155156157158159160161162163164165166167168169170171172173174175176177178179180181182183184185186187188189190191192193194195196197198199200201202203204205206207208209210211212213214215216217218219220221222223224225226227228229230231232233234235236237238239240241242243244245246247248249250251252253254255256257258259260261262263264265266267268269270271272273274275276277278279280281282283284285286287288289290291292293294295296297298299300301302303304305306307308309310311312313314315316317318319320321322323324325326327328329330331332333334335336337338339340341342343344345346347348349350351352353354355356357358359360361362363364365366367368369370371372373374375376377378379380381382383384385386387388389390391392393394395396397398399400401402403404405406407408  0  0  0409410411412413414415416417  0  0  0418419420421422423424425426427428429430431432433434435436  0  0  0  0  0  0  0  0  0437438439440441442443444445446447448449450451452453454455456457458459460461462463464465466467468469470471472473474475476477  0  0  0  0  0  0  0  0478479  0  0  0480481482483484485  0486487488
V1=  3  1  4  0  0  0  0  0  0  4  3  4  1  4  3  3  1  4  1  1  1  2  2  4  4  3  4  3  1  1  2  3  1  2  4  3  2  2  2  2  2  1  3  0  0  3  4  3  1  1  2  4  4  1  2  4  4  3  1  4  2  4  1  4  1  2  4  3  3  2  4  4  3  4  2  4  1  2  3  3  4  3  4  1  1  1  2  2  1  1  3  4  4  3  4  1  3  2  3  3  1  2  2  1  3  3  4  2  2  4  1  2  2  2  3  1  1  3  3  1  2  3  3  4  3  2  4  4  3  3  4  4  4  3  1  4  1  3  3  4  2  2  3  0  0  0  1  2  2  2  2  4  0  0  0  0  1  2  1  2  2  4  1  1  4  2  4  3  2  4  4  1  1  1  2  3  4  1  2  0  0  3  3  4  4  3  1  3  2  4  4  1  0  0  0  4  4  3  4  2  1  1  3  1  2  4  3  1  4  1  2  3  3  2  4  2  2  4  4  3  3  1  1  3  3  3  4  3  4  2  4  4  2  2  2  2  2  4  2  4  3  3  4  4  4  4  2  1  4  1  3  3  4  3  4  3  2  1  2  3  1  4  3  1  2  2  4  2  2  4  1  1  1  1  3  4  3  4  3  2  4  4  3  3  1  2  2  2  1  3  4  4  3  4  3  1  3  3  4  1  2  1  2  1  2  4  2  3  3  4  2  3  1  3  4  1  1  4  2  4  4  2  1  3  1  2  1  1  3  3  4  3  2  1  2  4  2  4  4  2  3  4  1  2  1  4  3  2  2  4  3  4  2  4  1  4  3  4  2  4  4  4  4  3  2  1  2  3  2  2  2  1  2  2  4  1  4  3  1  4  1  2  2  1  4  3  4  1  1  4  2  1  3  3  4  4  1  3  4  4  3  4  3  4  1  2  3  3  2  4  1  2  2  2  2  3  2  3  3  4  3  1  3  1  3  4  4  2  4  2  2  2  3  2  3  1  4  4  3  4  4  2  1  3  4  2  1  1  3  4  1  1  4  3  1  1  1  1  1  4  2  3  4  3  4  1  2  2  2  0  4  1  3  4  4  2  4  2  2  2  4  1  2  4  3  3  1  0  0  0  0  3  3  2  4  2  3  3  4  3  2  4  4  2  4  1  3  3  1  1  1  4  2  4  3  1  2  1  2  4  4  1  1  4  2  3  4  3
              nom=     8  ZZ=   6.4  J0=       42442  JM=       42932         510
V2=  2  3  4  5  6  7  8  9 10 11 12 13 14 15 16 17 18 19 20 21 22 23 24 25 26 27 28 29 30 31 32 33 34 35 36 37 38 39 40 41 42 43 44 45 46 47 48 49 50 51 52 53 54 55 56 57 58 59 60 61 62  0 63 64 65 66 67 68 69 70 71 72  0  0  0 73 74 75 76 77 78 79 80 81 82 83 84 85 86 87 88 89 90 91 92 93 94 95 96 97 98 99100101102103104105106107108109110111112113114115116117118119120121122123124125  0  0126127128129130131132133134135136137138139140141142143144145146147148149150151152153154155156157158159160161162163164165166167168169170171172173174175176177178179180181182183184185186187188189190191192193194195196197198199200201202203204205206207208209210211212213214215216217218219220221222223224225226227228229230231232233234235236237238239  0240241242243244245246247248249250251252253254255256257258259260261262263264265266267268269270271272273274275276277278279280281282283284285286287288289290291292293294295296297298299300301302303304305306307308309310311312313314315316317318319320321322323324325326327328329330331332333334335336337338339340341342343344345346347348349350351352353354355356357358359360361362363364365366367368369370371372373374375376377378379380381382383384385386387388389390391392393394395396397398399400401402403404405406407408409410411412413414415416417418419420421422423424425426427428429430431432433434435436437438439440441442443444445446447448449450451452453454455456457  0  0  0458  0  0  0  0459460461  0  0  0  0  0  0  0  0462463464465466467468469470471472473474475476477478479480481482483484485486487488489
V1=  3  1  4  4  1  2  1  2  2  4  3  4  4  0  0  2  3  1  1  2  1  1  2  4  3  2  4  1  2  4  4  2  2  3  1  2  2  1  4  1  3  2  2  0  0  0  0  0  0  0  0  0  3  1  4  3  1  1  1  4  3  3  4  1  2  4  3  3  1  1  1  1  2  1  1  4  3  3  1  1  2  1  3  4  1  2  3  2  3  1  1  3  4  3  2  1  2  2  4  1  1  4  3  4  4  3  2  2  4  3  3  1  0  4  3  2  1  1  1  4  3  1  1  3  1  4  4  3  1  4  3  1  4  1  4  4  3  4  3  1  4  4  2  4  1  3  1  4  3  3  2  2  1  1  4  2  4  2  4  4  4  3  4  4  2  1  1  1  4  3  3  3  2  4  1  3  3  1  1  3  4  3  3  1  1  1  4  4  4  3  4  2  1  1  1  4  1  2  4  2  4  3  2  1  2  3  4  3  4  3  4  4  3  3  3  4  4  1  2  4  1  1  3  2  4  1  2  2  4  2  4  4  2  4  1  2  2  4  1  2  4  1  3  3  1  4  2  2  3  4  1  4  3  1  4  4  3  1  3  2  4  3  3  4  3  1  1  3  1  1  1  3  4  4  3  4  0  0  0  0  1  4  3  4  3  1  3  2  4  4  3  2  4  3  1  4  3  3  4  3  3  3  1  4  1  1  1  4  3  1  4  4  3  2  2  2  4  1  2  3  2  4  1  2  3  3  0  0  0  2  3  2  4  2  4  4  3  4  1  2  4  4  2  2  3  2  2  3  3  4  1  3  3  2  2  2  1  2  4  3  3  3  1  4  3  1  4  4  2  2  4  4  2  3  2  4  3  2  4  4  2  4  4  4  3  4  1  1  1  2  3  3  2  3  1  1  2  1  2  2  3  3  4  4  3  1  4  2  2  1  1  3  4  4  3  4  2  3  1  4  3  1  1  1  1  2  2  1  2  3  2  3  3  3  2  4  1  3  4  4  3  1  4  1  2  1  3  3  3  2  3  1  3  3  4  2  2  4  1  4  3  4  3  4  1  1  3  2  4  4  1  1  4  1  2  4  1  1  1  3  3  4  1  1  1  3  3  2  2  1  1  4  3  1  2  2  3  3  4  3  2  4  3  3  2  4  3  4  4  2
              nom=     8  ZZ=   6.3  J0=      105386  JM=      105861         503
V2=  2  3  4  5  6  7  8  9 10  0 11 12 13 14 15 16 17 18 19 20 21 22 23 24 25 26 27 28 29 30 31 32 33 34 35 36 37 38 39 40 41 42 43 44 45 46 47 48 49 50 51 52 53 54 55 56 57 58 59 60 61 62 63 64 65 66 67  0  0  0  0  0  0 68 69 70 71 72 73 74 75  0  0  0 76 77 78 79 80 81 82 83 84 85 86 87 88 89 90 91 92 93 94 95 96 97 98 99100101102103104105106107108109110111112113114115116117118119120121122123124125126127128129130131132133134135136137138139  0140141142143144145146147148149150151152153154155156157158159160161162163164165166167168169170171172173174175176177178179180181182183184185186187188189190191192193194195196197198199200201202203204205206207208209210211212213214215216217218219220221222223224225226227228229230231232233234235236237238239240241242243244245246247248249250251252253254255256257  0258259260261262263264265266267268269270271272273274275276277278279280281282283284285286287288289290291292293294295296297298299300301302303304305306307308309310311312313314315316317318319320321322323324325326327328329330331332333334335336337338339340341342343344345346347348349350351352353354355356357358359360361362363364365366367368369370371372373374375376377378379380381382383384385386387388389390391392393394395396397398399400401402403404405406407408409410411412413414415416417418419420421422423424425426427428429430431432433434435436437438  0  0  0439440441442443444445446447448449450451452453454455456457458459460461462463464465466467468469470471472473474475476477478479480481482483484485486487488489
V1=  3  1  3  1  2  4  4  2  4  3  4  3  4  1  4  3  4  3  1  2  2  4  1  1  4  4  2  4  2  2  4  1  1  2  2  3  2  2  3  4  3  4  4  2  1  1  1  2  1  3  3  4  1  2  4  3  1  3  1  1  4  3  4  3  2  4  3  4  2  1  1  1  1  3  1  4  3  4  4  2  2  4  4  1  3  1  4  1  3  4  1  2  2  3  1  1  1  2  3  4  4  2  1  4  3  4  4  2  1  2  3  1  3  3  1  1  1  4  4  1  3  2  4  4  4  3  4  3  2  4  4  3  4  3  2  1  1  2  3  3  1  4  1  1  4  2  2  4  4  3  3  4  3  1  0  0  0  0  1  2  4  3  4  4  3  2  4  1  2  4  1  4  4  1  2  3  4  3  4  1  2  4  3  1  2  2  4  3  4  2  4  3  4  4  3  4  3  2  4  4  1  1  4  4  2  4  3  1  4  0  0  1  3  1  2  4  4  2  3  2  2  2  1  2  2  4  3  2  4  3  4  4  4  2  1  2  4  4  4  2  4  4  2  4  4  2  1  3  3  4  4  2  1  3  1  4  4  2  4  3  1  4  3  1  3  3  1  4  2  3  4  2  3  4  3  2  4  1  1  4  2  4  4  3  1  1  1  1  4  1  2  2  2  4  4  4  2  1  2  3  3  2  4  1  3  3  4  2  2  4  3  2  4  2  3  4  2  3  1  3  2  1  1  4  3  3  2  2  2  3  1  1  3  2  2  2  4  1  1  4  4  3  1  1  4  1  1  4  3  4  2  1  2  4  4  3  1  2  2  3  4  3  4  4  1  4  3  1  4  4  4  4  1  2  3  1  3  2  4  1  1  3  2  4  2  3  3  1  0  0  0  0  0  0  0  0  0  0  0  0  0  0  0  1  4  3  1  2  4  2  4  4  1  3  2  0  3  2  3  2  4  1  2  3  1  3  2  1  2  3  3  3  4  1  1  3  4  1  3  1  1  1  3  2  4  3  2  4  1  1  1  4  2  2  3  2  4  4  4  3  3  4  3  4  4  2  1  2  3  2  3  3  0  0  0  3  2  4  3  2  4  4  1  2  4  3  4  2  2  2  4  4  3  0  0  4  3  1  4  3  4  1  1
              nom=     8  ZZ=   6.2  J0=       81175  JM=       81679         529
V2=  2  3  4  0  0  5  6  7  8  9 10 11 12 13 14 15 16 17 18 19 20 21 22 23 24 25 26 27 28 29 30 31  0 32 33 34 35 36 37 38 39 40 41 42 43 44 45 46 47 48 49 50 51 52 53 54 55 56  0  0 57 58 59 60 61 62 63 64 65 66 67 68 69 70 71 72 73 74 75 76 77 78 79 80 81 82 83 84 85 86 87 88 89 90 91 92 93 94 95 96 97 98 99100101102103104105106107108  0109110111112113114115116117118119120121122123124125126127  0128129130131132133134135136137138139140141142143144145146147148149150151152153154155156157158159160161162163164165166167168169170171172173174175176177178179180181182183184185186187  0  0188189190191192193194195196197198199200201202203204205206207208209210211212213214215216217218219220221222223224225226227228229230231  0232233234235236237238239240241242243244245246247248249250251252253254255256257258259260261262263264265266267268269270271272273274275276277278279280281282283284285286287288289290291292293294295296297298299300301302303304305306307308309310311312313314315316317318319320321322323324325326327328329330331332333334335336337338339340341342343344345346347348349350351352353354355356357358359360361362363364365366367368369370371372373374375376377378379380381382383384385386387388389390391392393394395396397398399400401402403404405406407408409410  0  0  0411412413414415416417418419420421422423424425426427428429430431432433434435436437438439440441442443444445446447448449450451452453454455456457458459460461462463464465466467468469  0470471472473474475476477478479480481  0  0  0  0  0  0  0  0  0  0  0  0  0  0  0  0  0  0  0  0  0  0  0  0  0  0  0  0482483484485486487488
V1=  3  1  4  2  4  1  2  3  1  2  2  4  3  4  3  1  3  2  3  4  2  3  1  4  1  3  1  4  1  1  2  4  2  3  4  3  3  1  1  1  3  1  4  4  2  2  4  4  1  4  3  1  3  1  4  3  1  4  1  1  3  4  2  3  1  1  1  3  2  4  0  0  0  0  0  0  0  0  0  2  4  1  2  4  4  1  2  3  2  2  2  1  1  2  3  1  4  3  2  4  3  1  2  4  4  2  4  4  3  4  2  2  4  2  3  4  1  2  4  2  1  3  1  2  1  2  4  3  4  3  3  1  4  2  2  3  4  1  3  1  2  3  0  0  0  0  0  0  0  0  0  0  0  0  0  0  3  4  4  4  2  1  2  2  3  3  4  2  4  4  3  4  1  2  3  2  3  4  2  2  1  1  3  4  1  2  3  2  3  3  3  4  3  3  1  2  1  1  1  1  2  1  4  1  4  4  1  2  2  4  3  1  4  3  1  3  4  2  2  4  4  3  2  2  2  1  2  3  4  1  2  3  4  1  3  4  2  3  1  3  2  2  2  4  2  4  4  3  4  1  3  4  3  2  2  4  3  4  1  4  3  1  4  1  2  2  3  1  1  1  3  4  3  4  1  2  4  3  4  4  4  0  3  4  1  2  1  3  4  2  2  3  4  1  2  3  2  3  1  1  1  1  3  4  4  2  4  1  2  1  3  1  3  3  2  3  4  4  2  1  2  3  1  1  1  4  4  3  2  2  2  2  2  3  1  2  1  2  2  4  2  3  3  4  3  2  1  3  3  2  2  3  4  3  4  4  3  3  2  2  2  2  4  4  3  2  4  1  3  3  4  1  1  1  2  1  4  1  2  4  3  3  4  3  3  4  4  2  3  1  4  2  2  3  4  3  4  3  1  3  1  3  1  3  1  4  4  1  2  4  2  3  4  1  1  4  3  3  4  2  2  2  4  3  4  4  3  1  1  2  4  2  3  2  4  3  1  3  4  3  1  4  3  4  4  1  3  1  4  1  1  2  4  3  2  2  3  3  1  4  3  3  3  3  2  4  1  2  1  3  1  4  2  2  2  2  4  3  3  4  4  4  3  4  3  1  4  4  2  2  4  3  2  4  1  1  2  1  1  2  2  2  4  1  1  4  2  4  3  2  2  1  3  4  3  1  4  1  4  4  3  1  4  3  1  4  3  4  3
              nom=     8  ZZ=   6.2  J0=       68266  JM=       68763         524
V2=  2  3  4  5  6  7  8  9  0  0  0 10 11 12  0  0  0  0  0  0 13 14 15 16 17 18 19 20 21 22 23 24 25 26 27 28 29 30 31 32 33 34 35 36 37 38 39 40 41 42 43 44 45 46 47 48 49 50 51 52 53 54 55 56  0  0  0  0 57 58 59  0  0  0 60 61 62 63 64 65 66  0 67 68 69 70 71 72 73 74 75 76 77 78 79 80 81 82 83 84 85 86 87 88 89 90 91 92 93 94 95 96 97 98 99100101102103104105106107108  0109110111112113114115116117118119120121122123124125126127128129130131  0132133134135136137138  0139140141142143144145146147148149150151152153154155156157158159160161162163164165166167168169170171172173174175176177178179180181182183184185  0  0186187188189190191192193194195196197198199200201202203204205206207208209210211212213214215216217218219220221222223224225226227228229230231232233234235236237238239240241242243244245246247248249250251252253254255256257258259260261262263264265266267268269270271272273274275276277278279280281282283284285286287288289290291292293294295296297298299300301302303304305306307308309310311312313314315316317318319320321322323324325326327328329330331332333334335336337338339340341342343344345346347348349350351352353354355356357358359360361362363364365366367368369370371372373374375376377378379380381382383384385386387388389390391392393394395396397398399400401402403404405406407408409  0  0  0  0410411412413414415416417  0418419420421422423424425426427428429430431432433434435436437438439440441442443444445446447448449450451452453454455456457458459  0460461462463464465466467468  0469470471472473474475476477478479  0  0480481482483484485486487488489490491492493494
V1=  3  1  4  4  4  2  2  2  3  3  4  4  4  3  3  1  2  1  3  1  4  1  2  4  3  2  4  4  0  0  3  2  4  3  3  1  1  2  4  1  3  1  1  1  3  3  1  3  1  3  2  2  3  1  2  1  1  2  2  1  2  3  1  1  1  1  1  2  3  4  2  3  1  2  2  1  2  3  4  2  4  2  3  3  2  2  1  2  1  4  1  4  2  3  4  3  1  1  3  4  4  3  3  2  4  4  4  3  1  4  3  3  2  4  2  4  3  3  4  4  4  4  3  4  4  1  1  4  2  2  4  4  1  1  4  1  2  1  4  2  4  2  2  4  2  2  3  4  4  3  4  3  2  3  1  2  3  4  3  3  0  0  0  3  1  2  2  4  3  2  4  1  2  1  4  3  4  4  3  4  1  2  1  1  1  4  3  2  4  2  2  3  1  1  1  4  3  4  2  2  4  2  4  3  3  2  4  3  2  3  4  3  2  4  3  1  3  0  0  0  0  4  4  2  2  4  3  1  4  4  4  2  2  2  2  3  2  3  2  1  3  3  4  3  1  3  2  4  4  3  3  1  2  2  2  2  2  2  4  3  2  4  1  4  3  2  4  1  2  4  4  4  1  2  4  2  3  2  4  3  4  2  4  3  1  3  2  2  2  3  4  3  0  0  0  4  4  3  4  1  3  4  4  3  1  4  3  1  1  1  1  1  2  3  4  3  3  4  3  1  3  3  4  1  4  3  4  3  1  3  1  4  3  1  3  2  4  4  2  3  1  4  1  4  4  3  1  1  3  1  1  2  2  2  4  3  1  4  0  0  0  0  0  0  0  0  0  3  4  4  4  3  4  1  2  2  3  1  4  3  1  3  4  2  3  4  3  1  4  3  1  4  4  3  3  2  4  3  1  2  1  1  2  4  1  3  3  2  4  4  2  2  2  2  2  3  3  4  3  4  3  4  1  2  4  3  3  4  3  3  3  1  4  2  4  3  3  1  2  3  1  3  4  2  2  1  2  2  1  1  3  4  4  3  4  1  2  3  3  3  3  2  4  1  2  3  4  4  2  1  1  1  4  3  0  0  0  0  0  1  3  2  3  3  1  2  4  1  2  2  4  3  4  3  4  2  4  3  4  3  3  1  1  1  4  4  3  4  4  2  4  4  3  1  4  3  1  1  2  3  1  1  1  3
              nom=     8  ZZ=   6.2  J0=       61992  JM=       62507         538
V2=  2  3  4  5  6  7  8  9 10 11 12 13  0  0  0  0 14 15 16 17 18 19 20 21 22 23  0 24 25 26 27 28 29 30 31 32 33 34 35 36 37 38 39 40 41 42 43 44 45 46 47 48 49 50 51  0 52 53 54 55 56 57 58 59 60 61 62 63 64 65 66 67 68 69 70 71 72 73 74 75 76 77 78 79 80 81 82 83 84 85 86 87 88 89 90 91 92 93 94 95 96 97 98 99100101102103104105106107  0  0108109110111112113114115116117118119120121122123124125126127128129130131132133134135136137138139140  0  0  0  0141142143144145146147148  0  0  0  0  0149150151152153154155156157158159160161162163164165166167168169170171172173174175176177178179180181  0  0  0  0  0  0182183184185  0186187  0188189190191192193194195196197198199200201202203204205206207208209210211212213214215216217218219220221  0222223224225226227228229230231232233234235236237238239240241242243244245246247248249250251252253254255256257258259260261262263264265266267268269270271272273274275276277278279280281282283284285286287288289290291292293294295296297298299300301302303304305306307308309310311312313314315316317318319320321322323324325326327328329330331332333334335336337338339340341342343344345346347348349350351352353354355356357358359360361362363364365366367368369370371372373374375376377378379380381382383384385386387388389390391392393394395396397398399400401402403404405406407408409410411412413414415416417418419420421422423424425426427428429430431432433434435436437  0  0  0  0  0438439440  0  0441442443444445446447448449450451452453454455456457458459460461462463464465466467468469470471472473474475476477478479480  0  0  0  0  0  0481482483484  0  0  0  0  0  0  0485486487488489490491492493
V1=  3  1  3  3  4  2  2  1  3  4  3  4  2  4  2  2  1  3  4  4  1  1  3  1  4  3  1  3  4  3  4  4  3  2  4  4  0  0  0  0  0  0  2  4  3  3  4  2  4  4  3  4  1  2  3  3  1  2  3  1  4  3  0  0  1  2  3  4  1  1  1  3  3  1  4  3  0  0  2  3  3  2  4  1  3  4  4  4  3  4  3  2  3  2  4  4  4  3  1  2  3  2  2  3  4  3  2  4  2  3  4  3  2  4  2  2  2  4  3  2  4  3  3  2  4  3  1  1  3  1  4  3  4  4  3  2  3  4  1  2  1  2  3  3  2  4  3  2  3  4  3  3  4  1  2  3  1  2  3  2  3  4  3  3  4  1  4  3  1  2  4  2  2  3  1  4  2  2  3  4  2  3  1  2  2  4  3  2  3  1  4  2  2  2  4  2  2  1  3  3  2  4  3  3  1  4  3  1  4  3  1  2  4  4  3  1  1  3  4  4  3  4  2  3  3  4  3  1  1  3  3  4  4  1  3  4  1  2  1  1  2  2  2  2  2  3  2  4  3  2  3  2  2  3  1  1  3  4  1  1  3  2  4  3  4  3  1  1  1  1  2  3  4  2  4  4  1  1  1  3  4  4  2  2  3  4  4  4  2  3  3  1  4  3  1  4  1  3  4  3  1  4  1  3  4  4  4  3  4  1  1  4  2  4  4  3  2  2  2  3  3  0  0  1  2  3  3  3  3  1  4  3  2  4  2  2  3  3  4  4  4  4  2  3  4  3  4  4  2  3  1  0  4  3  1  4  3  1  4  1  1  3  4  3  3  3  4  4  3  1  3  4  2  4  3  2  3  2  4  3  3  1  4  2  2  4  2  2  3  1  1  2  4  4  3  3  2  0  4  1  2  1  2  2  3  1  3  4  4  3  2  2  4  4  3  4  3  1  2  3  2  2  3  4  3  2  3  3  1  3  1  3  3  1  4  4  2  4  1  2  4  3  4  3  2  2  3  1  2  3  4  1  3  3  1  3  3  1  4  3  1  4  4  2  3  3  3  1  2  2  3  4  4  3  2  2  3  1  3  1  4  1  4  1  2  4  2  2  3  3  1  4  0  0  0  0  0  0  0  0  4  3  4  3  2  4  2  2  2  4  3  2  1  3  4  1  3  4  4  4  3  1  1  1  1  2  3  3  1  4  3  4  1  4  3  1  1  1
              nom=     8  ZZ=   6.2  J0=       97446  JM=       97915         508
V2=  2  3  0  4  5  6  7  8  9 10  0 11 12 13 14 15 16 17 18 19 20 21 22 23 24 25 26 27 28 29 30 31 32 33 34 35 36 37 38 39 40 41 42 43 44 45 46 47 48 49 50 51 52 53 54 55 56 57 58 59 60 61 62 63 64 65 66 67 68 69 70 71 72 73 74 75 76 77 78 79 80 81 82 83 84 85 86 87 88 89 90 91 92 93 94 95 96 97 98 99100101102103104105106107108109110111112113114115116117118119120121122123124125126127128129130131132133134135136137138139140141142143144145146147148149150151152153154155156157158159160161162163164165166167168169170171172173174175176177178179180  0181182183184185186  0  0  0  0  0  0187188189190191  0  0192193194195196197198199200201202203204205206207208209210211212213214215216217218219220221222223224225226227228229230231232233234235236237238239240241242243244245246247248249250251252253254255256257258259260261262263264265266267268269270271272273274275276277278279280281282283284285286287288289290291292293294295296297298299300301302303304305306307308309310311312313314315316317318319320321322323324325326327328329330331332333334335336337338339340341342343344345346347348349350351352353354355356357358359360361  0362363364365366367368369370371372373374375376377378379380381382383384385386387388389390391392393394395396397398399400401402403404405406407408409  0410411412  0413414415416417418419420421422423424425426427428429430431432433434435436437438  0  0  0439440441442443444445446447448449450451452453454455456457458  0  0  0  0459460461462463464465466467468469470471472473474475476477478479480481482483484485486487488
V1=  3  1  3  4  3  2  1  4  2  4  4  4  2  4  1  1  1  2  4  4  3  4  1  1  1  4  3  4  4  3  4  4  4  4  4  2  2  1  1  3  4  2  2  4  4  2  4  2  4  4  4  2  4  4  3  1  1  2  1  2  2  4  4  3  3  2  4  3  3  2  4  3  4  2  2  4  1  2  4  3  2  1  3  2  4  4  1  2  4  1  2  4  1  4  2  4  2  4  1  1  3  2  4  2  1  3  4  2  0  0  0  4  3  2  4  4  0  0  0  0  0  0  0  0  0  0  0  0  0  0  0  0  0  0  0  1  1  3  2  4  2  3  4  1  4  3  2  2  3  3  1  4  3  2  4  4  1  1  1  3  3  1  3  3  2  3  3  1  4  3  2  2  1  3  1  4  4  3  4  4  2  1  4  3  1  4  3  4  1  3  3  1  2  2  3  2  4  1  1  3  4  2  4  1  3  2  4  1  1  4  1  2  3  1  2  1  2  4  4  1  2  3  4  3  2  1  2  3  3  4  2  2  2  4  4  2  2  2  1  3  1  1  3  1  4  2  1  2  3  4  2  0  0  0  0  0  0  0  0  0  0  0  0  0  0  0  4  3  1  4  3  1  1  1  1  3  2  4  3  4  3  1  2  2  2  1  3  4  1  1  1  1  3  4  3  4  1  1  1  4  2  2  2  4  3  4  2  4  4  2  2  1  1  2  4  3  2  4  1  2  4  1  2  4  3  3  2  2  1  1  3  1  1  2  4  3  3  4  1  2  2  3  4  3  4  4  2  4  3  4  4  1  2  4  1  1  0  3  4  3  2  4  3  4  2  3  1  4  3  2  2  2  4  4  3  4  2  3  1  1  3  1  2  4  4  4  2  4  1  3  2  1  2  3  1  3  3  2  4  1  1  2  3  1  2  3  1  4  3  1  4  4  4  3  4  1  1  1  3  3  2  4  4  3  2  4  3  4  4  4  2  2  1  1  1  4  4  3  4  1  4  1  1  1  4  2  4  3  2  4  1  1  2  4  2  4  1  1  1  4  1  4  1  2  4  1  1  1  3  2  2  2  3  3  4  4  4  3  1  4  3  1  2  1  1  3  2  1  3  1  3  3  1  1  2  4  3  4  3  2  4  4  3  4  4  3  4  3
              nom=     8  ZZ=   6.2  J0=      122293  JM=      122805         542
V2=  2  3  4  5  6  7  8  9 10 11 12 13 14 15 16 17 18 19 20 21 22  0  0  0  0  0  0  0 23 24 25 26 27 28 29 30 31 32 33 34 35 36 37 38 39 40 41 42 43 44 45 46 47 48 49 50 51 52 53 54 55 56 57 58 59 60 61 62 63 64 65 66  0  0  0  0  0  0  0  0  0  0  0  0  0 67 68 69 70 71 72 73 74 75 76 77 78 79 80 81 82 83 84 85 86 87 88 89 90 91 92 93 94 95 96 97 98 99100101102103104105106107108109110111112  0  0113114115116117118119120121122123124125126  0  0  0  0127128129  0130131132133134135136137138139140  0  0  0  0  0  0  0141142143144145146147  0  0148149150151152153154155156157158159160161162163164165166167168169170171172173174175176177178179180181182183184185  0  0186187188189190191192193194195196197198199200201202203204205206207208209210211212213214215216217218219220221222223224225226227228229230231232233234235236237238239240241242243244245246247248249250251252253254255256257258259260261262263264265266267268269270271272273274275276277278279280281282283284285286287288289290291292293294295296297298299300301302303304305306307308309310311312313314315316317318319320321322323324325326327328329330331332333334335336337338339340341342343344345346347348349350351352353354355356357358  0  0  0359360361362363364365366367368369370371372373374375376377378379380381382383384385386387388389390391392393394395396397398399400401402403404405406407408409410411412413414415416417418419420421422423424425426427428429430431432433434435436437438439440441442443444445446447448449450451452453454455456457458459  0  0  0  0460461  0  0462463464465466467468469470471472473474475476477478479480  0481482483484485  0  0  0  0486487488489490491
V1=  3  1  4  4  0  0  4  2  4  4  3  4  4  3  1  3  2  2  2  2  4  2  3  3  1  4  1  4  3  1  4  3  3  2  1  2  4  4  0  0  0  0  0  0  0  0  0  0  0  0  0  3  1  1  1  4  3  2  2  3  1  4  3  4  1  2  3  3  4  3  2  4  4  2  4  4  1  4  3  2  4  3  2  3  2  3  3  4  1  3  3  1  2  3  3  2  4  1  4  2  3  1  3  1  4  2  1  2  4  1  3  2  2  4  3  2  3  4  1  1  1  3  1  3  4  1  3  1  3  4  3  3  3  2  4  4  1  1  4  4  2  1  2  3  4  3  3  4  3  2  2  1  2  2  1  3  4  3  3  4  3  4  3  2  4  3  4  2  1  4  2  1  3  3  4  1  2  4  1  1  4  1  3  1  1  4  4  1  1  3  4  3  1  2  3  3  4  2  4  1  1  3  2  3  3  1  3  3  1  3  4  3  3  1  2  1  4  1  4  3  2  4  4  3  4  0  0  3  1  4  3  1  4  2  3  2  4  4  3  4  1  2  3  2  4  4  1  3  4  3  4  4  1  1  2  3  1  1  1  3  4  3  3  4  2  1  3  2  3  3  1  4  2  1  2  3  1  4  1  2  2  4  3  3  4  2  3  1  3  3  4  1  1  4  3  4  4  3  3  3  1  3  1  1  2  4  2  4  4  2  2  3  2  4  3  2  2  3  1  2  3  2  4  3  2  1  1  4  4  2  4  2  1  2  4  4  1  4  3  3  4  1  2  4  2  2  4  4  3  3  3  1  4  1  1  2  4  2  3  3  4  3  3  1  4  1  1  3  2  2  3  4  1  1  2  2  4  3  2  3  2  1  2  2  3  4  3  4  2  3  4  3  4  1  4  1  2  4  3  2  4  3  3  4  3  2  4  4  2  4  1  4  2  1  4  2  3  1  3  3  4  3  1  3  3  3  4  3  1  2  1  2  2  2  4  1  1  4  3  4  1  2  2  1  2  4  4  3  3  4  4  2  1  1  4  3  3  4  4  1  1  4  1  1  4  3  4  3  4  3  4  1  1  4  3  1  0  0  2  3  4  3  0  0  0  0  0  0  0  0  0  0  1  2  3  4  3  3  1  2  3  2  4  4  3  3  2  2  2  1  2  3  4  1  1  4  1  1  1  2  2  2  2  4  3  2  3  4  1  3  1  4  1  1  4  2  3  4  2  4  1  1
              nom=     8  ZZ=   6.1  J0=      114542  JM=      115052         541
V2=  2  3  0  0  4  5  6  7  8  9 10 11 12 13 14 15 16 17 18 19 20 21 22 23 24 25 26 27 28 29 30 31 32 33 34 35 36 37 38 39 40 41 42 43 44 45 46 47 48 49 50 51 52 53 54 55 56 57 58 59 60 61 62 63 64 65 66 67 68 69 70 71 72 73 74 75 76 77 78 79 80 81 82 83 84 85 86 87 88 89 90 91 92 93 94 95 96 97 98 99100101102103104105  0106107108109110111112113114  0115116117118119120121122123  0124125126127128129130131132133134135136137138139  0  0  0  0  0140141142143144145146147148149150151152153154155156157158159160161162163164165166167168169170171172173174175176177178179180181182183184  0  0  0  0  0185186  0  0  0  0  0  0  0  0  0  0187188189190191192193194195196197198199200201202203204205206207208209210211212213214215216217218219220221222223224225226227228229230231232233234235236237238239240241242243244245  0  0  0  0  0  0246247248249250251252253254255256257258259260261262263264265266267268269270271272273274275276277278279280281282283284285286287288289290291292293294295296297298299300301302303304305306307308309310311312313314315316317318319320321322323324325326327328329330331332333334335336337338339340341342343344345346347348349350351352353354355356357358359360361362363364365366367368369370371372373374375376377378379380381382383384385386387388389390391392393394395396397398399400401402403404405406407408  0  0409  0410411412413414415416417418419420421422423424425426427428429430431432433434435436437  0  0438439440441442443444445446447448449450451452453454455456457458459460461462463464465466467468469470471472473  0  0  0  0  0  0  0  0  0  0474475476477478479480  0  0  0481482483484485486487488489490491492493
V1=  3  1  2  3  4  3  3  2  1  1  1  2  4  4  1  1  1  1  0  0  2  2  4  0  0  4  3  1  4  1  2  0  0  0  0  0  0  0  0  0  0  1  3  1  2  2  4  3  3  1  3  3  1  3  3  1  4  3  4  2  1  0  0  0  0  0  0  3  3  1  1  2  1  1  2  2  3  3  2  3  3  3  4  2  2  1  2  4  1  2  3  1  4  3  1  1  3  4  3  3  4  4  2  2  3  3  1  4  2  1  1  4  4  3  2  4  3  4  1  4  4  2  2  1  2  3  3  4  3  3  1  4  0  3  4  3  3  1  2  2  4  2  4  2  2  2  2  3  3  3  4  1  2  4  1  2  4  1  0  0  0  0  0  0  2  4  4  4  3  4  1  4  4  2  2  4  2  3  2  1  1  3  1  2  4  1  4  1  2  3  3  1  4  1  4  1  4  3  3  4  4  1  2  4  3  3  2  3  2  3  3  2  4  2  2  3  2  3  1  3  2  1  1  2  2  4  3  1  1  1  3  1  4  1  4  3  4  4  4  3  2  1  1  1  3  2  3  1  3  3  4  4  2  1  2  2  2  2  2  2  1  4  3  4  3  3  1  4  3  3  1  4  1  2  4  4  4  2  2  4  1  3  3  4  2  2  1  3  2  4  1  2  1  2  3  4  2  4  3  2  4  4  1  2  2  2  4  2  4  2  3  1  4  1  1  4  2  2  4  3  1  3  3  0  3  1  4  2  1  3  4  4  4  3  1  4  3  4  3  1  2  2  4  2  2  2  3  2  3  2  4  1  3  4  3  2  3  2  3  2  1  3  4  3  3  3  2  4  2  1  1  1  1  1  1  4  2  1  1  2  4  3  3  2  4  3  1  3  2  2  2  4  2  4  2  3  1  4  3  4  3  3  1  4  1  1  2  3  4  2  1  1  1  4  1  2  3  2  4  3  4  2  4  1  4  2  2  2  2  2  4  2  3  3  3  3  4  3  1  2  3  1  4  2  4  1  1  3  3  3  1  2  1  1  2  3  4  4  4  1  2  4  3  4  2  1  1  3  1  4  3  1  1  2  2  2  3  2  4  3  3  4  3  1  3  2  1  2  1  1  4  3  3  1  4  4  2  3  4  4  2  3  4  4  3  4  3  1  2  3  1  4  3  1  1  3  2  2  1  2  2  4  4  3  2  1  2  3  4  3  3  1  4  3  0  0  1  4  1  1  1
              nom=     8  ZZ=   6.1  J0=      128222  JM=      128722         518
V2=  9 10 11 12 13 14 15 16 17 18 19 20 21 22 23 24 25 26 27 28 29  0 30  0  0  0  0 31 32 33 34 35 36 37 38 39 40 41 42 43 44 45 46 47 48 49 50 51 52 53 54 55  0  0  0  0  0 56 57  0 58 59 60 61 62 63 64 65 66 67 68 69 70  0  0  0  0  0  0 71 72 73 74 75 76 77 78 79 80 81 82 83 84 85 86 87 88 89 90 91 92 93 94 95 96 97 98 99100101102103104105106107108109110111112113  0114  0  0115116117118119120121  0122123124125126127128129130131132133134135  0  0  0136137138139140141142143144145146147148149150151152153154155156157158159160161162163164165166167168169170171172173174175176177178179  0180181182183184185186187188189190191192193194195196197198199200201202203204205206207208209210211212213214  0215216217218219220221222223224225226227228229230231232233234235236237238239240241242243244245246247248249250251252253254255256257258259260261262263264265266267268269270271272273274275276277278279280281282283284285286287288289290291292293294295296297298299300301302303304305306307308309310311312313314315316317318319320321322323324325326327328329330331332333334335336337338339340341342343344345346347348349350351352353354355356357358359360361362363364365366367368369370371372373374375376377378379380381382383384385386387388389390391392393394395396397398399400401402403404405406407408409410  0  0  0  0  0411412413414415416417418419420421422423424425426427428429430431432433434435436437438439440441442443444445446447448449450451452453454455456457458  0  0  0  0  0459  0  0460461462463464465466467468469470471472473474475476477478479480481482483484485486487488
V1=  2  4  4  3  4  1  1  0  0  0  0  1  4  4  3  3  4  3  1  1  1  4  2  3  1  1  1  4  2  4  4  2  3  1  1  3  4  4  2  3  2  4  4  4  2  1  1  1  2  2  3  1  3  3  4  4  4  4  3  2  1  1  3  1  3  3  3  2  4  4  1  1  4  2  2  4  1  1  4  4  2  4  1  4  1  1  3  4  4  3  1  1  1  1  3  3  4  2  4  1  2  3  1  1  3  2  2  3  4  1  3  1  1  3  4  3  4  1  2  3  1  2  2  4  3  1  4  3  4  4  4  2  2  3  2  3  4  3  3  0  0  0  0  0  3  4  1  2  3  3  1  1  3  2  4  3  3  4  2  2  2  1  2  2  3  3  4  3  1  2  4  1  1  4  1  2  3  3  4  3  4  2  1  2  3  2  4  4  4  1  3  2  3  3  1  3  2  4  1  3  4  3  4  3  2  4  4  1  1  3  2  4  1  1  1  4  1  1  4  2  1  3  3  1  4  1  1  3  4  3  3  2  4  3  2  4  4  2  1  1  2  4  4  4  2  4  4  3  4  4  2  1  2  3  1  2  3  4  4  2  3  2  4  4  1  1  1  2  4  4  4  3  1  3  3  4  2  0  2  2  1  3  3  1  3  4  3  4  3  2  4  4  4  2  2  3  1  0  0  0  0  3  1  4  1  2  2  4  1  3  4  2  4  4  2  2  4  1  1  1  2  4  2  2  3  4  1  3  3  1  4  4  2  2  1  2  3  3  3  4  4  3  1  4  3  2  4  1  3  1  1  1  4  1  3  1  2  3  4  2  2  1  1  1  4  2  3  2  2  3  1  3  3  1  1  4  3  4  2  1  2  3  1  4  3  1  1  4  1  1  1  2  2  3  1  1  3  3  2  0  4  1  2  4  3  2  4  4  1  1  1  3  3  1  0  0  1  1  4  2  2  1  3  3  4  3  3  4  2  2  4  1  1  4  3  4  1  1  1  4  1  1  4  1  3  4  4  3  1  2  2  2  1  2  4  2  4  1  3  4  1  2  4  4  1  1  4  4  3  1  1  1  1  1  1  4  3  1  3  3  3  4  3  2  4  1  1  3  3  4  3  1  4  3  4  2  2  1  3  4  1  3  4  3  3  4  2  4  3  2  4  4  2  1  4  3  4  1
              nom=     8  ZZ=   6.1  J0=      116804  JM=      117313         531
V2=  1  2  3  4  5  6  7  8  9 10 11 12 13 14 15 16 17 18 19 20 21 22 23 24 25 26 27 28 29 30  0 31 32 33 34 35 36 37 38 39 40 41 42 43 44 45 46 47 48 49 50 51 52 53 54 55 56 57 58 59 60 61 62 63 64 65 66  0  0 67 68 69 70 71 72 73 74 75 76 77 78 79 80 81 82 83 84 85 86 87  0 88 89 90 91 92 93 94 95 96 97 98 99100101102103104105106107108109110111112113114115116117118119120121122123124125126127128129  0  0  0  0  0  0130131132133134135136137138139140141142143144145146147148  0  0149150151152153154155156157158159160161162163164165166167168169170171172173174175176177178179180181182183184185186187188189190191192193194195196197198199200201202203204205206207208209210211212213214215216217218219220221222223224225226227228229230231232233234235236237238239240241242243244245246247248  0249250251252253254255256257258259260261262263264265266267268269270271272273274275276277278279280281282283284285286287288289290291292293294295296297298299300301302303304305306307308309310311312313314315316317318319320321322323324325326327328329330331332333334335336337338339340341342343344345346347348349350351352353354355356357358359360361362363364365366367368369370371372373374375376377378379380381382383384385386387388389390391392393394395396397398399400401402403404405406407408409410  0  0  0411412413414415416417418419420421422423424425426  0  0  0  0  0  0427428429430431432433434435  0  0436437  0  0  0438439440441442443444445446447448449450451452453454455456  0  0  0  0  0  0  0  0  0  0457458459460461462463464465466467468469470471472473  0  0474475476477478479480481482  0  0483484  0  0485486487488
V1=  2  3  1  4  1  0  0  3  4  3  4  3  4  2  2  4  2  2  3  3  1  4  3  0  4  3  1  4  1  2  2  4  2  1  1  3  4  2  2  3  4  1  4  2  2  0  0  0  0  0  0  0  1  4  3  1  1  3  2  3  2  4  3  2  2  2  4  4  4  3  2  4  1  2  4  3  2  2  3  2  3  3  2  4  1  1  3  1  4  3  2  1  3  4  4  4  3  1  1  2  4  2  3  2  4  2  2  4  2  4  2  4  3  4  1  3  2  4  4  3  4  2  4  1  3  3  2  2  3  3  1  2  2  2  4  2  2  4  4  3  4  3  4  0  2  3  3  1  4  3  1  4  4  2  4  1  2  3  2  3  1  1  2  1  3  4  2  2  2  4  4  2  4  4  2  1  4  3  4  1  1  1  2  4  3  1  0  0  0  0  0  0  0  1  2  4  3  4  2  3  3  1  4  2  1  4  3  2  3  1  2  4  3  4  1  1  4  4  2  4  3  1  2  3  4  1  3  2  1  3  3  4  3  1  1  3  1  2  4  1  1  3  3  1  3  3  2  3  2  2  3  4  3  2  4  4  3  1  2  3  3  1  4  3  1  1  4  1  3  2  3  3  1  2  4  1  2  1  1  3  4  3  1  4  1  3  1  3  1  4  4  4  3  1  4  2  4  1  4  3  2  4  2  4  4  1  1  2  1  2  2  3  1  2  2  4  3  3  4  3  2  3  3  2  2  1  4  2  2  4  4  3  4  2  3  1  2  3  1  1  1  4  3  4  4  1  1  4  1  3  1  2  3  2  2  3  4  3  1  4  4  3  2  2  4  3  2  4  3  1  1  2  4  3  4  3  2  4  2  3  0  0  1  3  2  2  2  4  1  1  2  1  2  2  4  3  1  4  2  2  4  3  4  3  4  2  3  3  1  4  3  3  4  4  2  4  1  0  3  4  3  3  4  2  2  2  4  3  4  2  2  1  2  3  3  3  1  1  3  3  3  4  4  2  4  2  3  1  2  4  1  3  4  1  3  4  3  2  2  1  4  3  3  3  1  2  2  4  1  4  1  3  2  2  2  3  2  2  4  3  3  3  4  4  2  3  1  4  3  4  1  3  1  3  3  1  3  4  3  3  3  2  2  2  4  3  3  1  3  1  3  2  3  1  2  4  4  3  2  4  1  1  1  3  1  2  1  4  3  4  4
              nom=     8  ZZ=   6.1  J0=       43652  JM=       44145         538
V2=  1  2  3  4  5  6  7  8  9 10 11 12 13 14 15 16 17 18 19 20 21 22 23 24 25 26 27 28 29 30 31 32 33 34 35 36 37 38 39 40 41 42 43 44 45 46 47 48 49 50 51 52 53 54 55 56 57 58 59 60 61 62 63 64 65 66  0  0  0  0  0  0  0  0  0  0  0  0  0 67  0 68 69 70 71 72 73 74 75 76 77 78 79 80 81 82 83 84 85 86 87 88 89 90 91 92 93 94 95 96 97 98 99100101102103104105106  0  0  0  0  0  0107108109110111112113114115116117118119120121122123124125126127128129130131132133134135136137138139140141142143144145146147148149150151152153154155156157158159160161162163164165166167168169170171172173174  0  0175176177178179180181182183184185186187188189190191192193194195196197198199200201202203204205206207208209210211212213214215216217218219220221222223224225226227228229230231232233234235236237238239240  0  0  0  0  0241242243244245246247248249250251252253254255256257258259260261262263264265266267268269270271272273274275276277278279280281282283284285286287288289290291292293294295296297298299  0  0  0  0  0  0  0  0  0  0  0  0300301302303304305306307308309310311312313314315316317318319320321322323324325326327328329330331332333334335336337338339340341342343344345346347348349350351352353354355356357358359360361362363364365366367368369370371372373374375376377378379380381382383384385386387388389390391392393394395396397398399400401402403404405406407408  0  0  0  0  0  0409410411412413414415416417418419420421422423424425426427428429430431432433434435436437438439440441442443444445446447448449450451452453454455456457458459460461462463464465466467468469470471472473474  0  0  0  0  0475476477478479480481482483484485486487488
V1=  2  3  1  4  3  3  1  4  1  3  4  3  4  2  0  0  0  0  0  0  0  3  1  3  4  3  1  3  2  4  4  3  4  1  1  1  3  4  3  1  3  1  3  3  4  2  4  4  1  4  2  4  4  3  1  4  4  3  2  3  3  4  4  3  2  4  2  4  4  3  4  1  2  2  1  3  3  3  4  3  1  3  4  4  3  1  1  3  3  3  1  4  4  3  4  3  4  3  3  1  4  1  4  3  1  1  3  1  4  3  4  2  3  4  1  2  3  2  3  4  1  3  1  1  1  4  3  3  3  4  2  3  2  4  4  2  4  4  2  3  1  4  3  4  2  3  4  4  2  3  4  3  4  4  2  1  2  2  4  0  0  0  0  0  0  0  0  0  0  0  0  0  0  0  0  0  0  0  0  0  0  0  0  0  0  0  0  0  4  3  1  4  3  1  1  1  4  1  4  1  1  3  1  2  2  4  3  4  3  2  4  4  3  1  4  1  1  3  1  4  3  2  2  2  4  3  1  1  4  4  3  4  1  2  1  4  4  2  4  3  4  4  1  4  2  2  4  4  3  3  2  4  2  2  3  2  3  4  2  3  3  4  4  2  4  4  3  4  4  1  1  1  1  3  4  1  1  1  1  1  2  4  4  1  2  4  4  1  4  3  1  3  4  1  1  3  4  3  2  1  2  4  2  3  4  4  2  1  2  3  2  3  3  1  1  3  3  2  4  1  2  4  3  2  4  1  1  1  3  3  2  4  1  1  3  2  4  2  1  3  3  2  4  4  3  4  4  2  4  4  4  4  1  2  3  2  3  3  4  4  4  3  1  4  1  2  3  3  1  4  3  1  3  1  2  4  4  2  2  4  4  3  4  3  2  1  1  3  4  3  4  2  3  4  3  1  1  1  3  3  1  2  2  2  2  3  4  3  3  1  2  3  1  1  2  1  1  1  4  1  2  1  1  1  1  1  2  4  3  4  3  3  4  1  2  3  2  2  3  3  1  4  2  1  3  4  3  4  4  1  2  2  1  3  4  4  3  1  2  2  4  0  0  0  0  2  2  4  4  3  4  1  3  4  3  3  4  2  4  1  1  4  1  2  3  3  2  2  3  3  4  4  3  4  3  2  4  1  3  3  4  3  0  1  4  3  2  0  0  0  2  2  1  4  3  4  3  4  2  2  4  1  2  3  3  1  3  2  3  2  4  4  3  1  4  4  4  3
              nom=     8  ZZ=   6.0  J0=        4380  JM=        4866         530
V2=  1  2  3  4  5  6  7  8  9 10 11 12 13 14 15 16 17 18 19 20 21 22 23 24 25 26 27 28 29 30  0  0 31 32 33 34 35 36 37 38 39 40 41 42 43 44 45 46 47 48 49 50 51 52 53 54 55 56 57 58 59 60 61 62 63 64 65 66 67 68 69 70 71 72 73 74 75 76 77 78 79 80 81 82 83 84 85 86 87 88 89 90 91 92 93 94 95 96 97 98 99100101102103104105106107  0  0108109110111112113114115116117118119120121122  0  0123124125126127  0  0  0  0  0  0  0  0  0128129130131  0132133134135136137138139140141142143144145146147148149150151152153154155156157158159160161162163164165166167168169170171172173174175176177178179  0  0  0  0  0  0  0180181182183184185  0186187188189190191192193194195196197198199200201202203204205206207208209210211212213214215216217218219220221222223224225226227228229230231232233234235236237238239240241242243244245246247248249250251252253254255256257258259260261262263264265266267268269270271272273274275276277278279280281282283284285286287288289290291292293294295296297298299300301302303304  0305306307308309310311312313314315316317318319320321322323324325326327328329330331332333334335336337338339340341342343344345346347348349350  0351352353354355356357358359360361362363364365366367368369370371372373374375376377378379380381382383384385386387388389390391392393394395396397398399400401402403404405406407408409410411412413414415416417418419420421422423424425426427428429430431432433434435  0  0  0436437438439440441442443444445446447448449450451452453454455456457458459460461462463464465466467  0  0468469470471472473474475476477478479480  0  0  0  0  0  0  0  0481482483484  0  0485486487488489
V1=  2  3  1  4  3  3  4  2  2  2  4  3  0  0  0  0  0  0  0  0  2  4  4  3  4  3  1  4  1  2  2  2  4  3  2  1  3  2  1  3  2  2  2  4  1  1  4  3  2  4  2  2  4  3  4  3  1  4  0  0  0  0  0  0  0  3  2  4  3  3  4  0  0  0  0  0  0  0  0  0  0  0  0  0  0  0  0  0  0  0  0  0  0  0  0  0  0  3  1  4  4  1  4  1  3  4  3  4  3  1  1  3  3  1  4  3  2  4  4  2  2  4  2  3  2  3  4  4  2  4  3  3  1  1  4  3  4  4  1  1  1  3  2  2  3  4  4  3  4  1  2  2  0  2  4  1  3  4  4  3  4  4  4  2  3  2  4  3  2  4  4  3  4  1  1  4  2  3  1  3  2  3  4  4  2  3  2  4  3  3  4  4  2  4  1  1  1  3  4  2  2  2  2  1  2  2  4  3  2  4  3  4  1  3  3  1  1  3  4  2  4  1  1  3  4  1  2  1  3  3  4  2  4  3  3  1  3  4  2  2  2  3  3  2  4  3  1  3  4  1  3  4  4  2  3  1  4  2  4  4  2  3  1  3  3  3  1  1  1  4  3  4  1  3  2  3  1  4  4  3  4  1  3  4  2  2  1  2  3  3  1  1  3  4  3  4  1  2  4  4  1  3  4  2  4  1  4  2  3  1  4  3  3  4  1  1  3  1  1  3  2  4  4  3  3  4  3  4  2  4  2  4  4  1  1  4  1  4  2  2  4  2  2  3  3  4  3  3  4  3  1  1  1  1  2  3  2  4  4  3  1  1  3  2  4  1  1  1  4  1  4  3  2  4  4  4  2  2  1  2  4  3  1  4  3  0  3  4  2  4  4  1  2  4  1  2  4  1  1  1  3  3  1  3  4  3  1  1  3  1  4  1  3  1  1  2  4  3  4  2  4  1  4  2  2  1  1  1  1  4  1  1  3  2  4  4  4  3  2  1  3  1  3  2  2  3  4  4  1  4  3  3  4  3  1  3  4  3  2  4  3  3  4  2  1  4  3  2  2  1  2  3  4  2  4  3  4  3  2  4  3  4  2  4  1  2  3  1  4  2  2  4  1  1  2  3  3  1  4  4  3  4  1  1  2  1  2  4  4  3  2  2  4  2  2  3  3  2  3  4  4  3  1  3  3  4  3  4  3  1
              nom=     8  ZZ=   6.0  J0=       82614  JM=       83118         526
V2=  1  2  3  4  5  6  7  8  9 10 11 12 13 14 15 16 17 18 19 20 21 22 23 24 25 26 27 28 29 30 31 32 33 34 35 36 37 38 39 40 41 42 43 44 45 46 47 48 49 50 51 52 53 54 55 56 57 58 59 60 61 62 63 64 65 66 67 68 69 70 71 72 73 74 75 76 77 78 79 80 81 82 83 84 85 86 87 88 89 90 91 92 93 94 95 96 97 98 99100101102103104105106107108109110111112113  0  0  0  0  0  0  0  0114115116117118119120121122123124125126127128129130131132133134135136137138139140141142143144145146147148149150151152153154155156157158159160161162163164165166167168169170171172173174175176177178179180181182183184185186187  0  0  0  0  0188189190191192193194195196197198199200201202203204205206207208209210211212213214215216217218219220221222223224225226227228229230231232233234235236237238239240241242  0  0  0  0243244245246247248249250251252253254255256257258259260261262263264265266267268269270271272273274275276277278279280281282283284285286287288289290291292293294295296297298299300301302303304305306307308309310311312313314315316317318319320321322323324325326327328329330331332333334335336337338339340341342343344345346347348349350351352353354355356357358359360361362363364365366367368369370371372373374375376  0377378379380381382383384385386387388389390391392393394395396397398399400401402403404405406407408409410411412413414415416417418419420421422423424425426427428429430431432433434435436437438439440441442443444445446447448449450451452453454455456457458459  0  0  0460461462463464465466467468469470471472473474475476477478  0  0  0  0  0  0  0479480481482483484  0  0  0  0  0485486487488489490491492493
V1=  2  3  1  4  3  1  0  0  0  3  4  3  3  1  2  3  3  2  4  4  2  4  2  0  0  0  0  0  1  2  1  3  3  0  0  0  0  0  0  0  0  4  4  1  4  4  1  4  2  4  2  4  3  4  1  1  2  4  3  4  3  3  4  3  2  4  3  3  1  1  3  1  1  2  4  4  3  2  2  2  4  2  2  2  4  3  3  4  4  4  1  2  3  4  4  3  1  2  1  2  2  1  3  1  1  1  2  3  2  4  4  3  2  1  1  3  2  1  1  3  2  4  4  3  2  4  4  2  4  0  3  4  3  3  1  2  1  2  3  2  3  3  2  4  4  2  4  1  2  2  1  1  2  4  4  3  4  4  2  4  2  4  4  1  3  4  2  2  4  1  4  1  1  2  1  2  3  3  2  2  1  3  4  1  1  3  2  2  2  4  1  2  3  4  3  3  1  2  4  1  2  4  1  3  2  2  3  2  2  3  3  1  4  4  4  1  1  3  1  4  2  2  2  3  3  4  4  3  1  3  4  3  2  3  4  3  3  4  1  2  3  3  3  4  2  2  3  1  2  2  4  3  4  3  3  2  2  3  3  1  3  3  2  4  4  3  4  2  4  3  1  3  3  4  4  3  1  2  4  2  1  3  3  4  3  3  4  3  3  1  4  2  4  1  4  2  2  2  3  3  4  1  3  3  4  3  3  1  4  4  3  3  3  1  1  1  2  3  4  2  3  4  2  4  4  4  2  1  2  4  2  1  3  4  4  1  4  1  2  1  1  2  4  4  3  2  2  2  4  2  3  4  1  2  4  2  2  1  4  4  3  1  3  4  3  4  2  2  3  1  2  1  3  1  4  4  3  3  4  3  2  4  1  2  4  1  2  2  3  3  4  4  3  4  1  1  3  2  3  1  1  1  3  4  4  3  1  2  4  4  2  4  2  1  4  3  3  3  1  3  4  4  2  4  2  3  3  4  4  1  1  2  4  2  2  4  1  2  4  4  2  4  4  2  4  4  3  1  3  3  4  4  3  1  0  0  2  2  1  1  0  0  2  3  4  3  3  4  3  2  2  3  4  1  3  3  1  3  2  3  4  3  4  3  3  1  4  1  2  3  4  4  3  1  1  2  4  4  4  2  4  2  1  3  4  3  3  3  4  4  3  1  2  3  2  2  3  4  3  1  1  4  1  1  1  1
              nom=     8  ZZ=   6.0  J0=       94733  JM=       95238         521
V2=  2  3  4  5  6  7  8  9 10 11 12 13 14 15 16 17 18 19 20 21 22 23 24 25 26  0  0 27 28 29 30 31 32 33 34 35 36 37 38 39 40 41 42 43 44 45 46 47 48 49 50 51 52 53 54 55 56 57 58 59 60 61 62 63 64 65 66 67 68 69 70 71 72 73 74 75 76 77 78 79 80 81 82 83 84 85  0  0 86 87 88 89 90 91 92 93 94 95 96 97 98 99100101102103104105106107108109110111112113114115  0  0116117118119120121122123124125  0  0  0  0126127128129130131132133134135136137138139140141142143144145146147148149150151152153154155156157158159160  0161162163164165166167168169170171172173174175176177178179180181182183184185  0186187  0188189190191192193194195196197198199200201202203204205206207208209210211212213214215216217218219220221222223224225226227228229230231232233234235236237238239240241242243244245246247248249250  0  0251252253254255256257258259260261262263264265266267268269270  0  0271272273274275276277278279280281282283284285286287288289290291292293294295296297298299300301302303304305306307308309310311312313314315316317318319320321322323324325326327328329330331332333334335336337338339340341342343344345346347348349350351352353354355356  0  0  0357358359360361362363364365366367368369370371372373374375376377378379380381382383384385386387388389390391392393394395396397398399400401402403404405406407408409  0410411  0  0412413414415416417418419420421422423424425426427428429430431432433434435436437438439440441442443444445446447448449450451452453454455456457458459460461462463464465466467468469470471472473474475476477478  0  0  0  0  0  0  0  0  0  0479480  0481482483484485486487488
V1=  3  1  3  2  4  1  2  1  3  3  3  4  1  1  1  1  3  0  0  2  4  1  3  4  3  3  4  4  4  3  2  4  3  3  2  4  2  2  2  4  2  2  4  3  3  3  2  4  1  1  1  4  4  3  4  1  1  3  4  2  2  2  2  4  1  2  4  3  3  3  1  3  4  1  2  2  2  2  4  3  3  4  1  3  3  1  4  4  3  4  1  1  1  4  3  2  4  4  3  4  4  3  4  3  1  4  4  3  4  3  1  3  2  1  3  2  4  4  2  2  1  4  3  3  4  2  3  3  4  3  2  4  4  1  3  1  2  0  0  0  3  4  1  3  0  3  2  4  3  3  4  3  1  4  2  2  1  1  2  3  4  2  3  1  1  4  4  1  2  1  3  4  3  4  2  3  2  4  4  3  4  2  2  2  4  4  2  4  1  1  3  2  4  4  3  2  4  3  1  2  4  4  4  2  2  3  4  3  3  1  4  3  1  1  4  2  2  3  3  4  4  3  4  3  4  3  4  0  2  4  4  2  2  4  3  2  3  2  4  1  3  4  4  4  4  2  3  3  2  3  3  4  4  3  1  1  1  1  3  3  2  3  3  4  2  2  1  1  1  4  1  4  1  2  4  1  3  4  4  3  4  4  3  4  1  2  2  2  2  1  1  4  3  3  1  4  2  4  3  4  4  3  1  1  3  1  3  4  3  2  2  2  1  2  1  3  4  4  3  1  4  4  3  1  1  2  3  2  3  1  1  3  1  1  3  4  1  3  1  2  3  4  4  2  4  2  1  3  3  4  1  2  4  1  3  4  3  2  4  2  2  4  3  4  3  2  2  1  1  3  4  3  3  4  4  1  1  2  1  3  4  1  2  2  1  3  4  3  1  4  2  2  1  2  2  4  1  1  3  2  2  4  4  3  4  3  4  1  1  3  3  1  2  3  1  4  4  4  3  4  1  1  1  2  1  4  3  3  2  4  4  1  3  2  4  2  4  1  4  2  3  2  4  1  3  2  3  4  3  3  3  4  4  1  1  4  3  2  4  3  0  0  4  3  2  4  4  2  3  1  1  3  1  1  3  3  2  4  4  3  1  4  3  4  0  0  0  0  0  0  4  3  4  3  1  2  3  2  4  4  1  1  4  4  2  2  2  2  4  4  3  2  3  4  3  2  2  4  3  4  4
              nom=     8  ZZ=   6.0  J0=        6114  JM=        6578         521
V2=  2  3  4  5  6  7  8  9 10 11 12 13 14 15 16 17 18 19 20 21 22 23 24 25 26 27 28 29 30 31 32 33 34 35 36 37 38 39 40 41 42 43 44 45 46 47 48 49 50 51 52 53 54  0  0 55 56  0 57 58 59  0 60 61 62 63 64 65 66  0  0  0  0  0  0  0  0  0  0 67 68 69 70 71 72  0  0 73 74 75 76 77 78 79 80 81 82 83 84 85 86 87 88 89 90 91 92 93 94 95 96 97 98 99100101102103104105106107108109110111112113114115116117118  0119120121122123124125126127128129130131132133134135136137138139  0  0  0  0140141142143144145146147148149150151152153154155156157158159160161162163164165166167168169170171172173174175176177178179180181182183184185186187188189190191192193194195196197198199200201202203204205206207208209210211212213214215216217218219220221222223224225226227228229230231232233234235236237238239240241242243244245246247248249250251252253254255256257258259260261262263264265266267268269270271272273274275276277278279280281282283284285286287288289290291292293294295296297298299300301302303304305306307308309310311312313314315316317318319320321322323324325326327328329330331332333334335336337338339340341342343344345346347348349350351352353354355356357358359360361362363364365366367368369370371372373374375376377378379380381382383384385386387388389390391392393394395396397398399400401402403404405406407408409410411412413414415416417418419420421422423424425426427428429430431432433434435436437438439440441442443444445446447448449450451452453454455456457458459460461  0  0  0  0  0  0462463464465466467468469470471472473474475476477478  0  0  0  0  0  0479480481482483  0484485486487488
V1=  3  1  2  1  3  1  1  4  3  3  4  4  1  1  1  4  3  1  2  2  0  0  3  4  3  1  1  1  2  4  3  2  4  2  0  0  0  0  0  0  0  0  2  4  4  4  3  1  1  1  1  2  3  4  1  1  1  2  3  4  2  3  2  2  3  4  3  2  4  1  1  4  4  2  2  2  3  4  4  3  3  2  4  3  1  1  4  3  3  4  4  2  4  2  1  4  1  3  1  2  3  1  3  3  2  2  2  1  1  1  3  4  3  3  1  4  1  1  2  3  4  3  3  0  0  0  0  2  4  4  3  4  4  4  3  1  2  2  3  4  3  3  4  4  3  4  2  4  1  1  1  2  3  2  4  4  3  2  4  3  3  1  4  2  3  1  2  4  1  1  1  4  3  4  1  4  3  4  4  3  4  2  2  4  1  2  1  3  3  3  4  3  3  1  4  2  2  2  4  2  3  0  0  0  0  4  3  2  4  1  0  0  0  0  0  0  0  0  2  4  3  4  3  1  2  3  1  4  3  4  2  4  3  2  1  1  2  3  2  4  3  4  4  1  4  4  3  4  2  3  1  4  2  2  2  3  3  4  3  4  3  3  2  0  0  0  0  0  0  0  0  0  0  0  0  3  1  2  4  4  1  2  3  1  1  3  2  4  3  0  0  0  0  0  0  0  0  0  0  0  2  4  4  4  1  1  2  2  4  2  3  2  1  1  3  1  4  3  2  3  3  4  4  3  1  4  3  4  2  1  2  1  4  3  4  3  4  2  4  4  2  4  4  2  3  1  1  3  4  0  0  4  4  3  2  2  2  4  4  2  1  1  2  3  1  1  4  3  4  2  2  2  2  3  4  3  1  4  4  0  0  0  0  0  2  4  1  1  1  2  1  1  4  1  1  2  3  1  4  3  1  2  1  2  3  3  1  4  2  3  3  2  2  4  3  1  4  4  1  1  1  2  2  2  1  2  4  3  3  4  1  3  2  2  2  1  4  3  1  1  1  1  1  1  2  4  1  4  1  1  2  4  1  4  2  2  4  1  2  3  4  1  2  1  4  2  2  4  2  4  1  2  2  1  3  2  3  3  2  4  3  4  1  1  1  3  1  2  3  1  2  3  3  3  1  3  4  3  4  2  3  3  4  4  1  4  1  1  1  4  3  2  4  4  3  4  1  3  3  4  1
              nom=     8  ZZ=   6.0  J0=       66601  JM=       67094         523
V2=  2  3  4  5  6  7  8  9  0 10 11 12  0  0 13 14 15 16 17 18 19 20 21 22 23 24 25 26 27 28 29 30 31 32 33 34 35 36 37 38 39 40 41 42 43 44 45 46 47 48 49 50 51 52 53 54 55 56 57 58 59 60 61 62 63 64 65 66 67 68 69 70 71 72 73 74 75 76 77 78 79 80 81 82 83 84 85 86 87 88 89 90 91 92 93 94 95 96 97 98 99100101102103104105106107108  0109110111112  0113114115116117118119120121122123124125126127128129130131132133134135136137138139140141142143144145146147148149150151152153154155156157158159160161162163164165166167168169170171172173174175176177178179180181182183184185  0186187  0188189190191192193194  0  0  0195196197198199200201202203204205206207208209210211212213214215216217218219220221222223224225226227228229230231232233234235236237238239240241242243244245246247248249250251252253254255256257  0  0  0  0  0  0  0  0  0  0  0258259260261262263264265266267268269270271272273274275276277278279280281282283284285286287288289290291292293294295296297298299300301302303304305306307308309310311312313314315316317318319320321322323324325326327328329330331332333334335336337338339340341342343344345346347348349350351352353354355356357358359360361362363364365366367368369370371372373374375376377378379380381382383384385386387388389390391392393394395396397398399400401402403404405406  0407408  0409410411412413414415416417418419420421422423424425426427428429430431432433434435436437438439440441442443444445446447448449450451452453454455456457458459460461462463464465466467468469470471472473474475476477478479  0  0  0  0480  0481482483484485  0  0  0  0  0  0486487488489490
V1=  3  1  4  3  4  2  4  2  1  4  4  3  3  2  4  1  2  1  1  0  0  0  0  4  1  3  4  3  4  0  0  0  0  3  3  1  4  3  4  2  3  4  0  0  0  0  0  0  0  0  0  0  3  1  2  3  1  4  4  3  4  2  2  4  1  1  2  4  3  3  4  4  1  2  4  3  4  3  2  2  2  4  3  2  2  1  2  3  3  4  4  3  3  2  1  3  1  1  1  1  2  3  4  3  1  4  3  4  3  4  2  1  4  4  3  3  2  4  1  2  1  1  4  1  3  4  3  4  3  3  1  4  3  4  2  3  4  3  1  2  3  1  4  4  3  4  2  2  4  1  1  2  4  3  3  4  4  1  2  4  3  4  3  2  2  2  4  3  2  2  1  2  3  3  4  4  3  3  2  1  3  1  1  1  1  2  3  4  3  1  4  3  4  2  4  2  1  4  4  3  3  1  4  1  2  1  1  4  1  3  4  3  4  2  3  1  4  3  4  2  3  4  3  0  1  2  3  1  4  4  3  4  2  2  1  3  1  2  0  1  3  3  4  4  1  2  4  3  4  4  3  2  1  3  2  2  1  4  3  4  1  3  4  1  1  1  3  3  3  4  2  1  1  2  1  3  1  3  2  2  3  4  2  2  3  3  1  4  3  4  3  1  4  3  4  0  3  4  2  3  2  2  2  1  1  1  3  4  3  2  4  4  3  1  4  4  3  4  2  4  2  4  2  3  4  2  2  1  2  3  1  1  2  3  1  3  3  4  2  4  1  2  2  2  3  1  1  2  4  2  3  4  2  4  3  1  2  3  2  3  4  4  3  4  1  1  0  0  0  2  2  4  4  3  4  3  1  2  1  2  3  4  2  2  4  1  4  4  2  2  3  1  4  2  4  3  1  2  4  4  3  2  4  1  1  4  1  3  4  4  2  1  2  4  4  2  4  3  4  3  4  3  3  1  3  3  1  4  3  4  1  4  4  1  2  3  3  1  3  4  3  2  2  3  4  4  1  1  4  3  1  4  2  2  4  4  3  1  4  1  2  3  0  0  0  0  3  4  4  2  2  4  3  4  3  2  2  2  3  3  1  3  0  1  4  3  4  3  1  2  2  3  4  3  3  1  3  3  4  4  3  1  4  2  2  2  3  4  4  3  1  4  4  4  1  4  2  4  3  4  4  2  4
              nom=     8  ZZ=   5.9  J0=      140272  JM=      140778         542
V2=  2  3  0  4  5  6  0  0  0  7  8  9 10 11 12 13 14 15 16 17 18 19 20 21 22 23 24 25 26 27 28 29 30 31 32 33 34 35 36 37 38 39 40 41 42 43 44 45 46 47 48 49 50 51 52 53 54 55 56 57 58 59 60 61 62 63 64 65 66 67 68 69 70 71 72 73 74 75 76 77 78 79 80 81 82 83 84 85 86 87 88 89 90 91 92 93 94 95 96 97 98 99100101102103104105106107108109110111112113114115116117118119120121122123124125126127128  0  0  0129130131132133134135136137138139140141142143144145146147148149150151152153154155156157158159160161162163164165166167168169170171172173174175176177178179180181182183184185186  0  0187188189190  0  0  0  0  0  0  0191192193194195196197198199200201202203204205206207208209210211212213214215216217218219220221222223224225226227228229230231232233234235236237238239240241242243244245246247248249250251252253254255256257258259260261262263264265266267268269270271272273274275276277278279280281282283284285286287288289290291292293294295296297298299300301302303304305306307308309310311312313314315316317318319320321322323324325326327328329330331332333334335336337338339340  0  0  0341342343344345346347348349350351352353354355356357358359360361362363364365366367368369370371372373374375376377378379380381382383384385386387388389390391392393394395396397398399400401402403404405406407408409410411412413414415416417418419420421422423424425426427428429430431432433434435  0  0  0  0  0  0  0  0  0  0  0436437438439440441442443444445446447448449450451452453454455456457458459460  0  0  0  0  0  0  0461462463464465466467468469470471472473474475476477478479480  0  0  0  0  0  0  0  0  0  0  0481482483484  0  0  0485486487488489490491492
V1=  3  1  3  4  3  3  2  2  2  1  2  2  4  4  3  4  1  1  4  4  2  2  2  3  4  3  1  3  1  4  2  2  2  4  3  3  0  0  0  0  0  0  0  0  0  0  0  0  0  0  0  4  2  2  2  2  3  1  4  3  4  2  2  1  1  2  3  0  4  3  1  1  2  3  1  4  2  3  4  1  3  3  0  0  1  2  3  1  2  2  4  1  3  3  4  4  1  1  4  1  1  2  4  1  2  1  0  3  4  1  0  0  3  4  3  4  4  4  3  1  0  0  1  2  3  3  4  3  3  1  2  3  1  3  2  2  3  3  4  4  3  4  1  1  4  3  4  4  2  2  2  3  2  4  3  2  2  2  4  4  3  2  2  3  1  2  4  1  2  1  1  4  1  4  1  3  1  3  3  1  3  4  4  3  1  4  4  2  2  1  3  4  2  4  3  2  4  4  1  1  1  4  1  3  2  3  4  2  2  4  4  2  2  2  2  3  1  4  3  2  3  1  4  4  1  2  3  4  2  1  1  2  4  3  3  1  2  2  2  3  2  3  2  2  2  4  3  3  4  3  2  4  4  3  4  4  3  1  2  3  1  1  4  3  4  3  1  1  1  3  1  4  4  3  4  3  2  4  4  2  4  1  4  3  4  4  0  0  0  0  0  0  0  0  0  0  0  2  1  3  1  3  1  4  4  2  1  1  1  4  4  4  2  4  2  3  4  3  3  3  1  3  2  2  2  1  1  2  3  4  4  3  4  2  3  1  3  2  2  3  1  2  2  4  4  2  4  1  2  2  2  3  1  3  3  3  4  4  1  2  3  4  2  2  3  4  4  3  2  4  3  2  2  3  1  3  1  2  3  4  3  3  1  4  2  1  3  4  4  1  1  3  1  3  3  3  1  4  4  3  2  2  3  2  2  2  3  1  4  1  2  2  1  2  4  4  1  3  4  2  2  1  2  3  4  4  3  4  2  2  1  1  2  2  2  4  2  2  2  3  1  4  3  4  4  3  4  1  1  1  1  4  3  4  2  2  4  1  3  3  2  2  3  3  2  4  1  2  2  1  3  4  1  3  3  1  2  1  4  4  3  1  4  0  4  3  3  1  4  2  3  3  2  4  1  2  3  4  4  3  2  1  3  4  4  4  4  4  1  4  1  2  1  4  3  2  2  3  1  4  3  1  4  4  2  4  2  4  4  3  1  2  3  4  4  3  4  3  2  2  1  1
              nom=     8  ZZ=   5.9  J0=       44905  JM=       45412         524
V2=  1  2  3  0  0  0  4  5  6  7  8  9 10 11 12 13 14 15 16 17 18 19 20  0  0  0 21 22 23 24 25 26 27 28 29 30 31 32 33 34 35 36 37 38 39 40 41 42 43 44 45 46 47 48 49 50 51 52 53 54 55 56 57 58 59 60 61 62 63 64 65 66 67 68 69 70 71 72 73 74 75 76 77 78 79 80 81 82 83 84 85 86 87 88 89 90 91 92 93 94 95 96 97 98 99100101102103104105106107  0  0  0108109110111112113114115116117118119120121122123124125126127128129130131132133134135136137138139140141142143144145146147148149150151152153154155156157158159160161162163164165166167168169170171172173174175176177178179180181182183184185186187188189190191192193194195196197198199200201202203204205206207208209210211212213214215216217  0  0  0  0  0  0218219220221222223224225226227228229230231232233234235236237238239240241242243244245246247248249250251252253254255256257258259  0  0260261262263264265266267268269270  0  0271272273274275276277278279280281282283284285286287288289290291292293294295296297298299300301302303304305306307308309310311312313314315316317318319320321322323324325326327328329330331332333334335336337338339340341342343344345346347348349350351352353354355356357358359360361362363364365366367368369370371372373374375376377378379380381382383384385386387388389390391392393394395396397398399400401402403404405406407  0  0  0408  0  0  0409410411412413414415416417418419420421422423424425426427428429430431432433434435436437438439440441442443444445446447448449450451452453454455456457458459460461462463464465466467468469470471472473474  0  0  0475476477478479480  0  0481482483484  0  0485486487488489490491492
V1=  2  3  1  2  3  2  4  3  1  2  4  1  3  4  3  4  1  1  1  1  1  1  2  3  4  4  2  4  3  3  4  3  1  1  1  2  4  3  2  0  0  0  0  4  4  1  1  4  1  2  2  2  3  1  1  1  3  1  4  3  1  2  3  3  4  4  3  3  4  2  2  4  3  0  1  3  3  4  3  2  4  1  2  3  4  3  4  4  4  3  4  4  3  1  1  4  3  2  4  4  2  4  4  1  1  2  1  2  2  3  3  4  3  2  3  1  3  4  2  1  4  2  4  3  3  4  4  1  1  4  3  1  4  4  3  1  2  0  3  1  1  3  1  2  4  3  2  4  3  3  4  4  1  4  2  2  4  4  0  0  2  2  4  4  2  4  1  3  4  4  3  4  2  1  2  2  4  1  2  2  4  3  3  4  4  2  4  1  2  4  3  0  0  3  4  3  3  4  4  1  1  2  4  2  4  2  1  2  4  1  1  3  3  2  3  4  4  2  2  2  2  1  3  3  1  2  2  3  4  3  4  4  2  1  2  4  4  1  2  3  2  4  4  3  4  1  2  2  4  3  3  4  3  3  4  4  4  4  1  1  4  3  3  4  3  1  4  3  1  1  1  1  1  3  3  4  2  4  3  2  2  2  3  1  4  3  4  1  2  4  1  1  1  1  4  3  4  1  3  4  1  2  2  2  3  1  4  2  1  1  4  3  1  1  1  1  1  3  2  4  4  3  4  4  1  1  2  1  2  3  4  2  3  1  4  3  1  2  3  2  2  4  1  4  1  4  2  4  4  2  3  3  4  3  2  4  3  4  3  4  1  2  1  2  4  3  4  2  1  2  4  2  1  3  3  1  4  1  1  1  3  2  0  1  3  3  4  4  3  4  2  2  3  3  2  2  4  1  2  1  1  3  3  3  1  3  4  3  1  2  4  2  2  2  1  4  3  4  4  3  2  1  3  3  3  4  4  1  4  3  2  4  4  3  4  4  2  4  4  4  2  4  2  4  4  3  4  3  4  2  4  1  3  3  2  4  2  2  3  1  3  3  1  2  2  4  0  0  0  0  1  2  4  4  3  1  4  3  4  3  4  3  3  4  4  1  1  3  2  4  1  2  4  0  3  4  3  1  1  4  1  1  1  1  2  3  3  2  3  3  4  3  3  1  3  4  4  3  1  1  4  1  1  1
              nom=     8  ZZ=   5.9  J0=       23061  JM=       23560         518
V2=  2  3  4  5  6  7  8  9 10 11 12 13  0  0  0 14 15 16 17 18 19 20 21 22 23 24 25  0  0 26 27 28 29 30 31 32 33 34 35 36 37 38 39 40 41 42 43 44 45 46 47 48 49 50 51 52 53 54 55 56 57 58 59 60  0 61 62 63 64 65 66 67 68 69 70 71 72 73 74 75 76 77 78 79 80 81 82 83 84 85 86 87 88 89 90 91 92 93 94 95 96 97 98 99100101102103104105106107108109110111112113114115116117118119120121122123124  0125  0  0  0126127128  0129130131132133134135136137138139140141142143144145146147148149150151152153154155156157158159160161162163164165166167168169170171172173174175176177178179180181182183184185186  0  0  0187188189190191192193194195196197198199200201202203204205206207208209210211212213214215216217218219220221222223224225226227228229230231232233234235236237238239240241  0  0  0  0  0  0242243244245246247248249250251252253254255256257258259260261262263264265266267268269270271272273274275276277278279280281282283284285286287288289290291292293294295296297298299300301302303304305306307308309310311312313314315316317318319  0  0  0320321322323324325326327328329330331332333334335336337338339340341342343344345346347348349350351352353354355356357358359360361362363364365366367368369370371372373374375376377378379380381382383384385386387388389390391392393394395396  0397398399400401402403404405406  0407408409410411412413414415416417418419420421422423424425426427428429430431432433434435  0436437438439440441442443444445446447448449450451452453454455456457458459460461462463464465466467468469470471472473474475476477478479480481482483484485486487488489490491492493
V1=  3  1  1  1  1  2  2  2  4  3  3  4  2  1  1  4  3  1  1  3  4  2  2  1  1  3  4  4  3  3  3  1  1  2  3  2  3  4  3  2  4  4  2  1  1  2  3  2  4  4  1  3  3  1  3  3  1  3  4  3  3  4  2  4  4  1  3  2  3  2  4  3  3  2  4  3  3  1  1  3  3  4  3  4  3  1  1  2  3  2  3  2  1  2  2  4  3  1  3  3  1  4  1  2  2  2  3  4  1  3  2  1  2  4  3  4  3  2  4  4  2  4  3  1  4  1  2  3  4  1  3  4  4  2  3  1  4  4  3  3  4  2  4  1  2  2  3  2  4  4  3  4  0  0  0  0  0  0  1  1  1  4  1  2  3  2  4  4  2  2  4  1  1  1  4  3  4  2  1  1  2  4  3  1  4  3  4  2  1  2  3  0  4  4  3  4  2  4  1  3  3  4  1  2  2  1  3  1  3  3  1  2  2  3  2  3  4  4  3  1  3  0  0  4  4  2  1  1  1  1  4  4  2  4  3  4  4  1  4  3  2  2  4  1  4  3  2  4  3  2  4  3  4  3  2  2  2  1  3  3  3  1  2  3  3  4  2  2  2  1  2  4  4  4  3  2  2  3  4  1  3  4  2  2  3  3  4  4  3  1  1  2  3  3  2  3  4  4  3  4  1  2  3  1  3  4  2  2  1  3  3  3  2  4  4  1  2  4  3  3  4  4  2  1  3  3  4  4  2  4  3  3  4  2  2  3  1  3  1  3  3  4  3  4  3  3  2  4  4  3  3  1  3  4  4  3  3  3  4  4  1  3  4  1  3  2  1  2  4  2  4  1  2  3  4  4  2  3  1  4  1  1  1  2  1  3  4  4  3  3  2  4  4  1  1  1  3  3  4  3  2  1  1  3  3  3  4  4  2  2  4  4  3  3  3  4  4  1  3  4  4  3  1  3  2  2  1  2  3  2  4  3  3  4  4  4  0  3  1  3  2  2  1  2  3  3  4  1  3  4  3  2  4  4  1  2  4  4  3  4  2  4  1  1  3  4  2  3  2  2  3  1  1  1  4  3  4  1  1  3  4  1  3  1  2  3  4  2  3  4  2  2  4  0  3  4  3  0  0  0  0  2  4  3  2  4  0  3  1  4  0  0  4  1  1  1  1  1
              nom=     8  ZZ=   5.9  J0=       68914  JM=       69405         517
V2=  1  2  3  4  5  6  7  8  9 10 11 12  0  0 13 14 15 16 17 18 19 20 21 22 23 24 25 26 27 28 29 30 31 32 33 34 35 36 37 38 39 40 41 42 43 44 45 46 47 48 49 50 51 52 53 54 55 56  0  0 57 58 59 60 61 62 63 64 65 66  0  0  0  0  0 67 68 69 70 71 72 73 74 75 76 77 78 79 80 81 82 83 84 85 86 87 88 89 90 91 92 93 94 95 96 97 98 99100101102103104105  0  0106107108109110111112113114115116117118119120121122123124125126  0127128129130131132133134135136137138139140141142143144145146147148149150151152153154155156157158159160161162163164165166167168169170171172173174175176177178179180181182183184185186187  0  0  0188189190191192193194195196197198199200201202203204205206207208209210211212213214215216217218219220221222223224225226227228229230231232233234235236237238239240241  0  0  0242243244245246247248249250251252253254255256257258259260261262263264265266267268269270271272273274275276277278279280281282283284285286287288289290291292293294295296297298299300301302303304305306307308309310311312313314315316317318319320321322323324325326327328329330331332333334335336337338339340341342343344345346347348349350351352353354355356357358359360361362363364365366367368369370371372373374375376377378379380381382383384385386387388389390391392393394395396397398399400401402403404405406407  0  0  0  0  0408409410411412413414415416417418419420421422423424425426427428429430431432433434435436437438439440441442443444445  0446447448449450451452453454455456457458459460461462463464465466467468469470471472473474475476477478479480481482483  0  0  0484485  0  0486487488
V1=  2  3  1  4  3  0  0  0  0  0  4  3  3  4  4  1  1  4  3  1  4  2  2  4  2  2  2  3  2  0  0  0  4  4  3  2  4  4  3  4  2  2  4  1  2  2  2  4  3  4  0  2  2  2  2  3  1  4  2  2  3  3  4  4  1  2  4  3  2  4  4  4  3  4  4  3  1  1  4  3  2  4  2  2  3  3  1  4  3  4  4  3  3  1  4  3  3  4  1  4  2  1  3  4  3  4  1  3  3  1  1  1  3  3  1  4  4  3  4  2  1  4  1  2  1  2  3  1  3  3  1  1  1  3  4  3  3  4  1  2  2  4  4  3  3  0  0  0  0  2  4  3  2  2  3  3  1  4  1  3  3  4  1  2  1  1  1  2  3  3  1  4  4  3  1  3  3  1  3  4  3  2  4  3  3  1  2  3  1  1  3  3  2  4  1  3  3  4  3  1  1  1  2  1  3  3  2  2  2  1  1  3  2  4  3  3  3  4  3  2  3  4  3  3  1  1  3  4  3  2  3  2  4  2  2  2  4  2  3  4  4  3  1  1  2  3  1  4  1  1  2  4  2  3  4  3  1  4  4  2  4  4  1  1  4  2  1  3  3  4  1  2  1  1  3  2  2  2  2  1  3  3  1  4  2  4  3  4  2  2  1  4  4  3  2  4  2  4  3  4  3  3  2  4  3  4  3  3  1  1  3  2  4  0  0  0  0  0  0  0  0  0  0  0  3  4  3  3  3  1  2  1  2  4  4  3  1  4  2  3  1  1  1  3  4  3  4  3  3  4  3  3  4  4  1  1  1  2  3  1  3  3  1  3  4  3  2  2  2  3  1  4  4  3  1  4  4  3  3  4  1  4  1  3  4  3  2  4  3  4  3  3  3  1  2  2  3  3  4  4  4  3  1  2  1  1  4  4  2  4  3  3  3  1  3  3  4  4  1  1  2  1  2  3  4  4  3  1  4  2  3  3  1  1  4  2  4  2  3  1  4  2  4  1  1  3  1  4  3  4  4  4  4  1  1  4  4  3  1  1  1  2  4  4  3  4  1  2  2  4  1  4  4  1  2  3  4  4  4  2  3  3  1  4  3  2  0  3  1  2  3  1  1  1  4  1  1  1  3  2  4  4  3  2  4  4  3  4  4  3  1  4  4  3  3  4  3
              nom=     8  ZZ=   5.9  J0=       60121  JM=       60635         532
V2=  1  2  3  4  5  6  7  8  9 10 11 12 13 14 15 16 17 18 19 20 21 22 23 24 25 26 27 28 29 30 31 32 33 34 35 36 37 38 39 40 41 42 43 44 45 46 47 48 49 50 51 52 53 54 55 56 57 58 59 60 61 62 63 64 65 66 67 68 69 70 71 72 73  0 74 75 76 77 78 79 80 81 82 83 84 85 86 87 88 89 90 91 92 93 94 95 96 97 98 99100101102103104105106107108109110111112113  0  0  0  0  0  0  0  0  0  0  0  0  0  0114115116117  0  0  0  0118119120121122123124125126127128129130131132133134135136137138139  0  0140141142143144145146147148149150151152153154155156157158159160161162163164165166167168169170171172173174  0  0  0175176177178179180181182183184185186187188189190191192193194195196197198199200201202203204205206207208209210211212213214215216217218219220221222223224225226227228229230231232233234235236237238239240241242243244245246247248249250251252253254255256257258259260261262263264265266267268  0269270271272273274275276277278279280281282283284285286287288289290291292293294295296297298299300301302303304305306307308309310311312313314315316317318319320321322323324325326327328329330331332333334335336337338339340341342343344345346347348349350351352353354355356357358359360361362363364365366367368369370371372373374375376377378379380381382383384385386387388389390391392393394395396397398399400401402403404405406407  0408  0  0409410  0  0  0  0411412413414415416417418419420421422423424425426427428429430431432433434435436437438439440441442  0  0443444445446447448449450451452453454455456457458459460461462463464465  0  0466467468469470471472  0  0  0  0473474475476477478479480481482  0483484485486487488489490491
V1=  2  3  1  4  3  0  0  0  0  0  4  3  3  1  3  2  1  3  1  1  2  3  1  3  4  3  3  4  3  2  4  4  2  1  4  3  3  1  2  1  2  3  3  1  4  1  3  4  1  2  4  0  0  3  1  3  3  4  1  0  0  2  2  3  2  4  3  3  2  4  3  4  4  1  2  1  1  2  3  1  3  4  3  2  4  1  1  2  4  3  4  3  4  2  3  1  2  3  1  3  4  3  2  4  2  3  2  2  2  4  2  4  3  2  3  2  2  3  3  1  4  1  3  4  1  3  3  3  4  4  3  1  3  2  4  1  3  1  1  3  1  1  1  3  3  4  3  2  3  4  4  3  2  2  4  2  2  4  1  3  3  1  3  3  1  2  1  1  2  1  2  4  4  2  3  1  2  3  3  2  4  1  2  1  3  1  4  4  1  2  1  1  3  3  1  1  3  3  1  4  4  4  2  2  3  3  2  4  3  4  4  2  4  4  1  2  2  0  0  0  0  0  0  4  2  1  4  2  2  2  2  3  3  1  2  3  3  3  3  1  2  2  2  2  3  4  4  3  2  3  3  4  2  2  1  3  0  2  4  1  2  4  3  4  2  2  1  3  1  1  3  4  1  2  3  1  1  1  3  4  3  1  4  4  4  3  1  2  3  3  1  4  1  3  4  3  3  1  1  3  3  2  4  0  3  3  2  4  1  2  3  3  1  4  4  3  2  2  2  3  3  1  2  2  1  3  3  2  4  3  2  4  1  3  4  4  2  2  4  3  2  3  2  3  1  1  2  4  4  3  4  4  2  3  1  4  2  2  3  4  2  3  4  2  3  1  3  4  1  1  2  4  2  2  3  4  4  4  2  2  3  1  3  2  4  3  1  3  4  3  1  4  1  4  3  2  2  3  3  1  4  1  3  4  1  4  1  3  1  4  3  2  3  4  4  3  1  4  1  3  1  4  2  2  2  2  2  3  4  2  3  4  4  3  2  2  3  4  2  2  1  3  4  3  4  3  2  4  3  1  2  3  1  1  2  3  1  1  2  4  3  1  3  4  4  4  3  1  4  1  2  2  2  3  2  3  4  1  2  3  2  4  3  4  3  2  2  3  1  3  3  3  1  4  2  2  4  1  1  4  4  1  2  1  4  3  4  2  4  1  1  3  1  2  3  3  2  4  3  2  4  3  1  3  4  4  3  4  2  2  1  1
              nom=     8  ZZ=   5.8  J0=       76824  JM=       77326         541
V2=  1  2  3  0  0  0  0  0  4  5  6  7  8  9 10  0 11 12 13 14  0  0  0  0 15 16 17 18 19 20 21 22 23 24 25  0  0 26 27 28  0 29 30 31 32 33 34 35 36 37 38 39 40 41 42 43 44 45 46 47 48 49 50 51 52 53 54 55 56 57 58 59 60 61 62 63 64 65 66 67 68 69 70 71 72 73 74 75 76 77 78 79 80 81 82 83 84 85 86 87 88 89 90 91 92 93 94 95 96 97 98 99100101102103104105106107108109110111112113114115116117118119120121122123124125126127128129130131132133134135136137138139140141142143144145146147148149150151152153154155156157158159160161162163164165166167168169170171172173174175176177178179180181182183184185186187188189190191192193194195196197198199200201202203204205206207208209210211212213214215216217218219220221222223224225226227228229230231232233234235236237238239240241242243244245246247248249250251252253254255256257258259260261262263264265266267268269270271272273274275276277278279280281282283284285286287288289290291292293294295296297298299300301302303304305306307308309310  0311312313314315316317318319320321322323324325326327328329330331332333334335336337338339340341342343344345346347348349350351352353354355356357358359360361362363364365366367368369370371372373374375376377378379380381382383384385386387388389390391392393394395396397398399400401402403404405406407408409410411412413414415416417418419420421422423424425426427428429430431  0  0432433434435436437438439440441442443444445446447448449450451452453454455456457458459  0  0  0  0  0  0  0  0  0460461462463464465466467468469470471472473  0474475476477478479  0  0  0480481482483484  0  0  0  0  0  0  0  0  0  0  0  0  0  0  0  0485486487488489490491492  0493494495
V1=  2  3  1  2  2  2  1  2  4  3  4  3  4  2  2  1  4  3  4  1  1  3  2  4  1  1  4  1  2  2  2  4  3  3  4  4  4  3  4  1  2  1  2  4  4  0  0  0  0  0  0  0  4  2  2  2  3  4  4  1  1  3  4  4  3  4  3  1  1  2  4  3  0  0  0  4  3  2  4  3  3  1  4  0  0  0  0  4  2  1  4  3  1  4  1  2  2  1  3  4  3  1  1  3  4  4  1  3  4  1  2  1  4  2  1  4  1  4  3  1  3  4  3  4  3  1  4  4  1  2  4  2  4  0  3  3  4  3  3  3  3  2  4  4  3  4  4  0  0  1  1  4  3  2  4  3  4  4  3  3  3  1  0  4  1  2  4  1  4  1  1  1  3  3  1  4  3  1  2  2  2  4  3  3  4  3  1  3  0  0  0  0  0  0  1  4  2  3  4  3  2  2  0  0  0  0  0  0  2  4  2  3  4  3  3  1  1  3  3  1  1  3  2  4  3  1  3  3  1  4  2  2  4  1  2  3  4  1  2  1  3  4  1  2  3  3  2  4  3  2  3  3  1  4  3  1  4  4  2  3  2  2  3  3  4  3  3  3  4  3  2  4  2  2  4  3  2  4  1  1  4  3  4  3  3  1  4  3  3  3  4  4  2  1  0  0  0  0  2  1  4  1  4  4  1  1  2  4  2  3  1  4  1  3  4  3  4  1  4  3  4  2  2  2  1  3  3  4  3  4  3  3  3  4  1  3  2  2  3  3  4  3  2  2  3  3  3  1  3  4  2  3  1  4  3  3  1  4  3  3  4  3  4  1  2  3  3  2  4  3  1  2  4  4  2  4  2  2  4  1  4  3  1  4  4  4  2  4  3  4  3  1  2  1  0  2  4  1  3  4  1  3  4  0  3  4  1  4  3  1  4  3  2  3  1  1  2  1  1  3  4  3  2  4  0  3  3  1  4  2  2  3  4  2  2  4  1  4  3  4  2  2  4  2  4  2  3  3  2  4  3  0  4  1  2  2  2  1  3  3  3  2  3  4  3  1  4  3  1  2  2  4  3  3  1  3  1  4  4  3  4  4  1  2  4  1  1  3  2  4  2  2  4  2  2  4  3  1  4  1  3  4  1  4  3  1  4  1  2  4  4  3  1  2  1  1  1  1  4  4  4  4  1  1  3  2  3  3  2  4  2  4  3  1  1  1  1  4  1  3  1
              nom=     8  ZZ=   5.8  J0=       65082  JM=       65564         520
V2=  2  3  4  5  6  7  8  9 10 11 12 13 14 15 16 17 18 19 20 21 22 23  0  0  0  0  0  0  0  0  0  0 24 25 26 27 28 29 30 31 32 33 34 35 36 37 38 39 40 41 42 43 44 45 46 47 48 49 50 51 52 53 54 55 56 57 58 59 60 61 62 63 64 65 66 67 68 69 70 71 72 73 74 75 76 77 78 79 80 81 82 83 84 85 86 87 88 89 90 91 92 93 94 95 96 97 98 99100101102103104105106107108109110111112113114115116117118119120121122123124125126127  0128129130131132133134135136137138139140141142143144145146147148149150151152153154155156157158159160161162163164165166167168169170171172173174175176177178179180181  0182183184185186187188189190191192193194195196197  0  0  0  0  0  0  0  0  0  0  0198199200201202203204205206207208209210211212213214215216217218219220221222223224225226227228229230231232233234235236237238239240241242243244245246247248249250251252253254255256257258259260261262263264265266267268269270271272273274275276277278279280281282283284285286287288289290291292293294295296297298299300301302303304305306307308309310311312313314315316317318319320321322323324325326327328329330331332333334335336337338339340341342343344345346347348349350351352353354355356357358359360  0  0  0361362363364365366367368369370371372373374375376377378379380381382383384385386387388389390391392393394395396397398399400401402403404405406  0  0407408409410411412413414415416417418419420421422423424425426427428429430431432433434435436437438439440441442443444445446447448449450451452453454455456457458459460461462463464465466467468469470471472473474475476477478479480481482483484485486487488489490491492493
V1=  3  1  4  3  1  2  2  3  4  3  1  4  1  2  3  4  1  1  3  2  4  3  1  3  3  1  3  4  2  2  3  3  1  1  3  3  4  1  2  4  1  2  3  1  3  1  2  3  1  4  4  1  2  3  4  2  1  4  2  2  4  4  3  1  1  0  0  0  0  0  0  0  0  0  1  3  3  1  4  0  0  0  0  0  0  0  0  0  0  0  4  3  4  2  2  4  1  4  2  2  2  2  2  3  3  1  4  3  1  1  3  2  4  3  4  4  4  3  4  4  3  2  4  4  3  4  1  3  4  2  1  2  2  3  3  1  4  2  2  3  4  1  1  1  2  3  1  1  4  3  0  0  0  4  1  4  4  1  4  4  3  4  2  3  4  3  3  1  2  2  3  2  3  3  4  4  3  3  3  3  1  4  3  1  2  1  2  1  1  1  3  4  1  2  4  3  4  3  2  4  3  3  3  4  3  1  4  3  3  2  2  3  3  1  4  4  3  3  4  1  2  4  3  1  4  2  1  3  1  4  3  2  3  1  3  3  4  2  4  4  3  4  4  4  2  4  4  2  2  2  3  1  1  2  1  2  3  2  1  2  1  4  1  1  1  3  3  3  1  3  2  2  4  1  4  3  4  4  3  4  4  1  3  4  1  2  1  4  2  3  4  4  4  1  2  4  3  4  4  2  2  2  3  1  4  1  3  4  4  4  3  1  2  2  1  1  3  4  1  2  1  4  2  4  3  3  1  2  2  4  2  4  3  1  2  1  2  3  1  3  3  3  2  3  4  1  3  3  3  1  3  1  3  3  4  4  2  4  1  4  4  2  4  1  2  1  1  1  3  3  4  3  2  3  3  1  2  3  1  4  1  2  1  4  3  4  2  2  3  2  4  4  3  4  4  1  3  4  3  1  3  1  2  3  4  4  3  3  2  3  4  2  1  4  1  3  4  4  2  1  1  3  4  3  3  1  3  3  2  2  3  1  3  4  3  1  4  4  3  4  3  2  2  2  2  3  4  2  1  1  2  2  3  1  2  3  1  1  2  2  4  4  3  4  1  2  4  4  4  3  4  3  4  1  3  1  4  2  1  1  1  4  4  3  3  1  2  0  0  0  0  0  1  3  1  3  3  4  0  0  0  0  0  0  4  3  2  4  4  0  0  0  3  4  4  2  4  1  1  1
              nom=     8  ZZ=   5.8  J0=       47621  JM=       48116         530
V2=  2  3  4  5  6  7  8  9  0  0  0 10 11 12 13 14  0  0  0  0  0 15 16 17 18 19 20 21 22 23 24 25  0 26 27 28 29  0  0 30 31 32 33 34 35 36 37 38 39 40 41 42 43 44 45 46 47  0  0 48 49 50 51 52 53 54 55 56 57 58 59 60  0 61 62 63 64 65 66 67 68 69 70 71 72 73 74 75 76 77 78 79 80 81 82 83  0  0  0 84 85 86 87 88 89 90 91 92 93 94 95 96 97 98 99100101102103104105106107108109110111112113114115116117  0  0  0118119120121122123124125126  0127128129130131132133134135136137138139140141142143144145146147148149150151152153154155156157158159160161162163164165166167168169170171172173174175176177178179180181182183184185186187188189190191192193194195196197198199200201202203204205206207208209210211212213214215216217218219220221222223224225226227228229230231232233234235236237238239240241242243244245246247248249250251252253254255256257258259260261262263264265266267268269  0  0270271272273274275276277278279280281282283284285286287288289290291292293294295296297298299300301302303304305306307308309310311312313314315316317318319320321322323324325326327328329330331332333334335336337338339340341342343344345346347348349350351352353354355356357358359360361362363364365366367368369370371372373374375376377378379380381382383384385386387388389390391392393394395396397398399400401402403404405406407408409410411412413414415416417418419420421422423424425426427428429430431432433434435436437438439440441442443444445446447448449450451452453454455456457458459460461  0  0  0462463464465466467468469470471472473  0  0  0  0  0  0  0  0  0  0  0474475476477478479480481482483484485  0  0486487488489490491492
V1=  3  1  4  3  3  4  3  2  1  3  1  4  4  3  4  1  3  4  4  3  1  1  2  3  2  1  3  2  4  3  4  4  4  3  2  4  1  1  3  2  4  4  3  2  4  3  3  1  3  3  4  2  2  2  4  3  3  1  2  4  3  1  3  2  4  3  1  3  3  2  2  2  1  2  2  2  4  2  4  1  3  4  1  3  4  1  1  1  3  3  3  2  3  4  1  1  4  4  4  3  1  4  4  3  4  3  4  2  3  1  3  2  1  2  1  1  4  3  1  1  3  4  2  3  2  0  4  3  2  4  4  1  1  2  4  4  3  1  4  4  1  4  4  3  3  3  1  2  3  1  2  4  4  1  2  1  0  0  4  3  3  0  0  0  0  0  0  0  0  0  0  0  0  0  0  0  0  0  0  0  0  1  2  1  3  4  3  2  4  1  2  2  3  1  4  0  0  0  0  0  0  0  0  4  3  4  3  2  4  1  2  2  2  1  2  3  2  3  4  4  2  2  3  4  4  3  1  4  3  4  3  2  4  1  2  2  4  2  1  3  3  3  1  2  2  4  3  4  4  2  1  3  4  2  3  2  2  4  4  2  3  2  4  4  4  1  2  3  4  4  2  1  3  2  2  4  4  3  2  1  3  3  2  4  1  2  3  4  3  3  4  4  3  2  4  3  1  2  2  1  2  2  4  4  3  3  3  4  2  4  4  4  4  4  3  2  4  3  4  1  3  2  4  4  2  4  1  3  3  4  1  2  4  3  3  4  1  1  2  3  2  1  2  2  3  2  4  3  1  3  2  2  2  4  3  3  4  1  4  1  2  2  4  4  4  4  2  4  4  2  4  3  2  4  1  2  4  3  2  4  2  2  2  1  2  2  1  2  3  4  4  3  3  2  3  4  1  1  3  2  3  4  1  2  3  3  1  3  1  1  1  4  4  3  2  4  2  4  4  1  1  4  3  2  4  3  4  2  4  3  0  4  4  3  1  4  2  4  2  2  3  4  4  3  2  4  2  4  4  3  4  3  1  2  2  4  3  1  4  1  2  4  4  2  4  1  2  2  2  4  3  4  4  3  4  0  0  4  3  3  2  4  3  2  4  4  4  4  3  2  4  2  2  3  2  4  3  1  2  4  2  2  1  3  2  2  4  4  4  3  2  4  3  4  3  2  4  4  3  1  4  4  2  3  4  3  4  4  1  1
              nom=     8  ZZ=   5.8  J0=      135693  JM=      136201         521
V2=  2  3  4  5  6  7  8  9 10 11 12 13 14 15 16 17 18 19 20 21 22 23 24 25 26 27 28 29 30 31 32 33 34 35 36 37 38 39 40 41 42 43 44 45 46 47 48 49 50 51 52 53 54 55 56 57 58 59  0  0 60 61 62 63 64 65 66  0  0  0  0 67 68 69  0 70 71 72 73 74 75 76 77 78 79 80 81 82 83 84 85 86 87 88 89 90 91 92 93 94 95 96 97 98 99100101102103104105106107108109110111112113114115116117118119120121122123124125126127  0  0128129130131132  0133134  0  0135136137138139140141142143144145146147148149150151152153154155156157158159160161162163164165166167168169170171172173174175176177178  0179180181182183184185  0  0  0  0186187188189190191192193194195196197198199200201202203204205206207208209210211212213214215216217218219220221222223224225226227228229230231232233234235236237238239240241242243244245246247248249250251252253254255256257258259260261262263264265266267268269270271272273274  0275276277278279280281282283284285286287288289290291292293294295296297298299300301302303304305306307308309310311312313314315316317318319320321322323324325326327328329330331332333334335336337338339340341342343344345346347348349350351352353354355356357358359360361362363364365366367368369370371372373374375376377378379380381382383384385386387388389390391392393394395396  0  0397398399400401402403404405406407408409410411412413414415416417418419420421422423424425426427428429430431432433434435436  0  0437438439440441442443444445446447448449450451452453454455456  0  0457458459  0  0460461462463464465466467468469470471  0  0  0  0  0  0  0  0472473474475476477478479  0480481482483484485486487
V1=  3  1  4  1  0  0  0  0  4  4  3  4  1  4  1  1  1  1  3  4  3  4  3  3  2  4  1  1  2  1  1  2  2  2  3  4  4  2  2  4  1  4  1  4  1  2  4  4  3  4  2  1  1  4  4  3  4  2  3  4  2  2  1  2  3  2  4  2  3  4  3  3  3  1  2  4  3  1  1  1  1  4  2  3  1  2  4  1  2  1  3  3  4  3  3  4  2  1  1  2  1  4  4  2  3  4  4  4  1  2  3  4  3  3  4  3  0  3  2  4  0  0  0  1  2  1  1  1  1  4  3  3  1  1  3  4  2  3  4  3  2  4  1  1  4  2  1  1  2  4  4  3  2  4  1  4  2  2  2  4  3  4  1  2  4  4  3  2  4  2  3  4  1  2  4  4  3  2  2  3  2  2  3  3  2  4  3  2  4  2  1  1  1  1  1  4  3  1  4  1  3  4  3  3  4  2  2  2  2  4  2  4  3  4  1  3  4  1  1  4  1  2  1  3  3  4  3  3  1  4  4  1  2  2  3  1  4  4  3  1  1  3  4  2  2  2  4  3  1  4  3  3  2  2  3  1  2  1  1  1  1  2  4  3  3  4  1  1  4  2  4  1  1  1  1  4  4  3  2  2  2  3  4  3  3  4  4  4  1  3  3  4  1  2  1  4  4  1  2  3  4  4  2  4  3  1  4  2  3  4  4  1  4  1  2  1  1  2  4  1  3  1  2  3  1  1  1  4  4  2  3  2  4  4  3  2  4  4  2  2  2  4  1  2  2  1  1  3  4  1  1  1  2  2  4  1  3  4  3  3  1  2  3  4  2  3  4  1  2  3  1  3  3  1  4  3  2  2  1  1  1  4  3  4  3  4  4  1  2  3  4  2  3  4  2  1  4  3  2  1  3  3  4  4  3  4  2  2  1  2  4  4  2  2  4  4  4  2  1  4  1  2  1  3  2  4  1  3  4  4  3  1  4  0  0  0  1  1  3  4  1  2  1  3  4  1  3  1  3  0  3  3  4  3  1  2  3  4  1  2  2  2  3  3  1  3  3  1  2  3  4  2  4  1  2  2  4  1  3  2  3  1  1  3  4  2  2  2  2  2  1  2  4  2  3  4  4  4  2  2  1  3  2  2  3  1  3  4  3  1  4  3  1  2  4  4  3  1  3  3  4
              nom=     8  ZZ=   5.8  J0=       72330  JM=       72799         514
V2=  3  4  5  6  7  8  9 10 11 12 13 14 15 16 17 18 19 20 21 22 23 24 25 26 27 28 29 30  0  0  0  0  0 31 32 33 34 35 36 37 38  0 39 40 41 42 43 44 45 46 47 48 49 50 51 52 53 54 55 56 57 58 59 60 61 62 63 64 65 66 67 68 69 70 71 72 73 74 75 76 77 78 79 80 81 82 83 84 85 86 87 88 89 90 91 92 93 94 95 96 97 98 99100101102  0103104105106107108109110111112113114115116117118119120121122123124125  0126127128129130131132133134135136137138139140141142143144145146147148149150151152153154155156157158159160161162163164165166167168169170171172173174175176177178179180181182183184185186187188189190191192193194195196197198199200201202203204205206207208209210211212213214215216217218219220221222223224225226227228229230231232233234235236237238239240241242243244245246247248249250251252253254255256257258259260261262263264265266267268269270271272273274275276277278279280281282283284285286287288289290291292293294295296297298299300301302303304305306307308309310311312313314315316317318319320321322323324325326327328329330331332333334335336337338339340341342343344345346347348349350351352353354355356357358359360361362363364365366367368369370371372373374375376377378379380381382383384385386387388389390391392393394395396397398399400401402403404405406407  0  0  0408409410411412413414415416417418419420421422423424425426427428429430431432433434435  0436437438439440441442443444445446447448449450451452453454455456457458459460461462463464465466467468469470471472473474475476477478479480481482483  0  0  0484485  0  0  0  0  0  0  0  0486487488489490491492493
V1=  1  4  3  4  3  4  2  4  4  3  4  1  2  0  0  3  3  4  3  4  3  3  4  3  1  2  3  2  2  3  3  1  3  4  3  2  4  2  4  3  4  1  3  1  3  3  1  2  3  1  1  2  1  4  3  4  2  3  1  2  0  2  2  2  2  2  4  3  2  4  3  2  4  4  3  1  4  3  0  0  2  3  4  2  4  3  2  3  1  3  3  1  4  3  4  2  3  1  1  3  1  2  3  2  3  3  2  4  1  3  4  2  1  1  3  4  3  3  4  4  1  2  0  0  0  3  4  1  4  3  4  3  1  4  1  0  0  0  4  1  1  3  4  4  2  2  3  1  2  3  4  1  4  3  1  1  2  1  1  1  1  2  3  4  4  3  0  2  4  2  2  3  4  3  4  2  1  3  3  1  4  0  0  0  1  3  1  1  3  4  3  4  3  2  1  1  3  4  3  3  1  3  0  0  0  0  0  2  3  4  3  2  4  2  3  4  3  2  4  1  3  3  4  3  3  4  4  1  1  1  4  3  2  3  4  3  3  3  4  4  2  1  1  3  3  4  3  4  3  3  1  2  2  1  1  1  2  2  1  2  3  1  1  2  3  3  3  3  1  2  3  2  4  4  3  4  4  4  3  4  1  2  1  4  3  4  2  4  3  1  2  2  2  2  3  3  3  3  2  4  3  2  4  2  1  3  3  4  3  4  2  2  3  1  4  2  2  2  3  1  1  2  3  3  3  4  4  1  2  2  2  1  4  3  3  3  3  1  4  3  3  3  4  1  2  4  2  2  3  2  4  2  4  3  0  4  1  3  3  4  2  3  1  4  4  0  0  0  0  0  0  0  0  0  2  4  4  3  2  4  1  1  3  1  4  4  2  2  4  2  2  3  2  3  3  2  4  1  1  1  3  1  4  3  0  0  0  0  0  1  2  3  4  1  3  1  3  3  4  4  1  3  4  4  3  4  2  4  1  3  4  4  3  4  4  3  1  2  1  4  2  2  4  2  4  2  4  1  2  3  2  1  3  4  3  3  1  2  3  4  0  0  1  2  1  4  2  3  1  4  3  4  0  0  0  0  1  1  3  3  4  3  0  0  0  2  4  4  3  2  4  4  3  4  2  3  1  4  1  1  1  1  3  3  4  4  3  4  1  2  3  1  1  1
              nom=     8  ZZ=   5.8  J0=       98644  JM=       99100         504
V2=  9 10 11 12 13 14 15 16  0 17 18 19 20 21 22 23 24 25 26 27 28 29 30  0  0 31 32 33 34 35 36 37 38 39 40 41 42 43  0 44 45 46 47 48 49 50 51 52 53 54 55 56 57 58 59 60 61 62 63 64 65 66 67 68 69 70 71 72 73 74 75 76 77 78 79 80 81 82 83 84 85 86 87 88 89 90 91 92 93 94 95 96 97 98 99100101102103104105106107108109  0  0  0110111112113114115116117118119120121122123124125126127128129130131132133134135136137138139140141142143144145146147148149150151152153154155156157158159160161162163164165166167168169170171172173174175176177178179180181182183184185186187188189190191192193194195196197198199200201202203204205206207208209210211212213214215216217218219220221222223224225226227  0228229230231232233234235236237238239240241242243244245246247248  0  0249250251252253254255256257258259260261262263264265266267268269270271272273274275276277278279280281282283284285286287288289290291292293294295296297298299300301302303304305306307308309310311312313314315316317318319320321322323324325326327328329330331332333334335336337338339340341342343344345346347348349350351352353354355356357358359360361362363364365366367368369370371372373374375376377378379380381382383384385386387388389390391392393394395396397398399400401402403404405406407408409410411412413414415416417418419420421  0  0  0  0  0  0  0  0422423424425426427428429430431432433434  0435436437  0  0  0438439440441442443444445446447448449450451452453454455456457458459460461462463464465466467468469470471472473474475476477478479  0480481482483484485486487488489
V1=  2  3  4  3  4  1  1  4  3  4  2  4  1  2  4  4  2  4  2  3  2  1  2  3  2  4  1  2  2  2  2  4  4  3  4  2  2  2  1  2  2  3  2  4  4  3  4  1  2  3  1  2  0  0  0  2  1  3  4  3  2  4  3  0  0  0  0  0  0  4  2  3  2  4  3  3  4  1  2  4  4  1  4  2  2  3  2  4  4  3  1  1  3  4  3  2  1  3  1  4  2  4  3  3  1  3  4  1  2  4  3  2  4  3  2  3  4  4  1  2  3  2  1  2  3  1  2  0  0  0  0  0  0  0  3  3  2  4  3  2  4  1  2  4  1  2  3  4  2  3  3  2  4  4  2  1  4  2  4  4  4  2  1  4  3  2  3  4  4  2  2  1  1  1  4  4  4  4  3  1  2  3  4  3  4  2  2  4  4  1  2  3  4  1  2  3  2  3  4  4  2  2  2  4  3  2  4  3  4  2  1  2  3  3  1  4  3  3  2  4  3  4  4  1  4  3  2  4  1  3  1  1  1  1  3  2  4  2  3  4  3  2  4  2  2  2  2  4  3  2  1  2  1  2  3  4  3  3  1  1  3  2  1  2  3  2  4  4  2  4  3  4  2  1  1  1  4  4  3  4  1  3  4  1  1  4  2  1  3  4  2  1  1  2  1  1  3  3  2  4  3  4  3  4  4  3  2  2  3  3  2  4  1  1  1  3  3  4  1  2  4  4  4  3  4  2  4  1  2  2  3  2  4  4  2  4  2  2  4  4  3  1  4  2  4  2  2  1  3  2  4  3  2  4  4  3  1  3  1  4  3  3  1  4  1  3  3  2  2  4  4  2  1  0  0  0  0  0  0  0  0  0  0  3  4  4  2  4  4  2  4  4  2  4  2  2  4  2  2  2  4  2  4  1  3  2  1  3  4  3  2  4  4  3  4  1  2  4  2  2  4  2  2  3  3  2  4  4  3  4  4  4  1  4  3  4  1  1  1  2  2  4  2  4  4  3  1  4  2  2  3  1  2  2  4  0  0  0  0  0  0  0  0  0  0  0  0  0  0  0  3  3  1  0  0  0  0  0  0  2  2  1  2  3  4  4  2  1  2  4  4  4  3  1  2  2  2  3  1  4  3  4  4  2
              nom=     8  ZZ=   5.8  J0=      117967  JM=      118444         518
V2=  1  2  3  4  5  6  7  8  9 10 11 12 13 14 15 16 17 18 19 20 21 22 23 24 25 26 27 28 29 30 31 32  0 33 34 35 36 37 38 39 40 41 42 43 44 45 46 47 48 49 50 51 52 53 54 55 56 57 58 59 60 61 62 63 64 65 66 67 68 69 70 71 72 73 74 75 76 77 78 79 80 81 82 83 84 85 86 87 88 89 90 91 92 93 94 95 96 97 98 99100101102103104105106107108109110111112113114115116117118119120121122123124125126127128129130131132133134135136137138  0  0139140141142143144145146147148149150151152153154155156157158159160161162163164165166167168169170171172173174175176177178179180181182183184185186187188  0  0  0  0  0  0  0  0  0189190191192193194195196197198199200201202203204205206207208209210211212213214215216217218219220221222223224225226227228229230231232233234235236237238239240  0  0  0241242243244245246247248249250251252253254255256257258259260261262263264265266267268269270271272273274275276277278279280281282283284285286287288289290291292293294295296297298299300301302303304305306307308309310311312313314315316317318319320321322323324325326327328329330331332333334335336337338339340341342343344345346347348349350351352353354355356357358359360361362363364365366367368369370371372373374375376377378379380381382383384385386387388389390391392393394395396397398399400401402403404405406407408409410411412413414415416417418419420421422423424425426427428429430431432433434435  0436437438439440441442443444445446447448449450  0  0  0451452453454455456457458459460461462463464465466467468469470471472473474475476477478479480481482483484485486487  0  0  0  0  0  0488489490491492493
V1=  2  3  1  4  4  4  3  2  2  3  0  0  0  1  2  3  1  1  4  2  2  3  2  2  3  3  1  4  1  2  2  3  2  3  2  1  3  2  2  3  4  1  3  2  2  3  2  1  3  2  4  4  3  4  3  1  2  3  3  4  4  4  2  4  3  1  4  3  3  1  4  0  0  0  0  0  0  0  0  0  0  0  0  0  0  0  0  0  0  0  0  0  0  0  0  4  1  3  4  3  2  2  2  2  2  3  4  1  3  3  4  3  3  2  4  4  3  4  3  1  3  2  4  1  4  3  3  4  4  1  4  4  3  1  1  2  1  1  2  1  2  4  4  2  2  2  2  3  2  2  2  4  1  2  3  1  4  4  1  1  4  4  3  1  2  3  1  4  1  1  1  4  3  3  3  3  1  4  1  3  4  4  2  4  1  2  2  3  4  3  2  3  3  4  3  3  4  3  3  4  3  1  1  1  4  2  1  3  3  4  3  4  2  1  2  2  2  3  1  4  1  4  3  2  4  1  1  3  4  3  1  4  4  3  3  4  4  4  2  1  1  4  4  2  2  2  2  4  3  4  3  4  2  1  2  3  3  1  1  3  1  1  3  2  4  3  4  2  4  2  2  4  4  2  4  3  3  2  2  3  3  1  4  3  1  1  2  2  3  4  1  3  1  2  1  4  2  4  4  3  4  2  1  3  3  2  2  1  3  2  4  4  3  1  1  3  2  3  3  2  4  1  1  1  4  4  4  2  2  2  4  3  1  3  1  1  1  1  2  2  1  1  4  3  4  3  1  4  2  4  3  4  2  2  3  4  3  3  3  4  2  2  1  1  3  1  4  3  1  3  4  3  4  4  4  1  2  4  4  4  3  3  2  2  3  1  1  4  2  2  3  4  1  1  3  1  1  4  4  1  2  2  4  1  2  2  4  4  3  1  2  2  4  1  2  4  1  3  1  2  3  4  3  3  4  0  0  0  0  0  0  0  0  0  0  0  0  0  2  3  1  2  3  3  1  3  1  2  4  3  3  1  4  1  2  2  1  2  4  4  2  4  1  3  1  2  3  4  2  3  4  3  3  2  4  3  3  1  4  2  2  4  1  1  2  1  1  1  3  1  3  3  2  3  2  2  3  1  1  3  3  3  1  4  3  4  2  2  2  4  3  3  4  3  1  1  1  1
              nom=     8  ZZ=   5.7  J0=       52631  JM=       53125         543
V2=  2  3  4  5  6  7  8  0  0  0  0  9 10 11 12 13  0  0  0  0  0 14 15 16 17 18 19 20 21 22 23 24 25 26 27 28 29  0  0  0  0  0  0  0  0  0 30  0  0 31 32 33 34 35 36 37 38 39 40 41 42 43 44 45 46 47 48 49 50 51 52 53 54 55 56 57 58 59 60 61 62 63 64 65 66 67  0  0  0  0  0 68 69 70 71  0  0 72 73 74 75 76 77 78 79 80 81 82 83 84 85 86 87 88 89 90 91 92 93 94 95 96 97 98 99100101102103104105106  0  0107108109110111112113114115116117118119120121122123124125126127128129130131132133134135136137138139140141142143144145146147148149150151152153154155156157158159160161162163164165166167168169170171172173174175176177178179180181182183184185186187  0  0  0  0188189190191192193194195196197198199200201202203204205206207208209210211212213214215216217218219220221222223224225226227228229230231232233234235236237238239240241242243244245246247248249250251252253254255256257258259260261262263264265266267268269270271272273274275276277278279280281282283284285286287288289290291292293294295296297298299300301302303304305306307308309310311312313314315316317318319320321322323324325326327328329330331332333334335336337338339340341342343344345346347348349350351352353354355356357358359360361362363364365366367368369370371372373374375376377378379380381382383384385386387388389390391392393394395396397398399400401402403404405406407408409410411412413414415416417418419420421422423424425426427428429430431432433434435436  0  0  0  0  0  0  0  0  0  0437438439440441442443444445446447448449450451452453454455456457458  0  0  0  0459460461462463464465466467468469470471472473474475476477478479480  0  0  0481482483484485486487488489490491492493494
V1=  3  1  4  3  1  3  4  4  3  4  2  3  4  4  3  4  2  2  1  2  3  1  1  4  1  2  1  2  2  2  3  4  4  3  2  4  1  1  1  3  1  4  4  4  2  1  2  3  4  4  3  1  4  4  3  1  4  3  4  4  3  3  3  4  2  2  4  1  4  2  2  2  3  1  2  3  0  0  0  0  3  3  3  2  4  3  4  3  3  3  4  3  1  4  3  2  3  1  2  2  4  1  4  3  1  3  3  4  4  1  1  2  1  1  2  4  4  2  4  2  3  2  1  2  3  2  3  2  2  3  3  4  2  1  3  3  3  1  2  1  2  4  0  0  0  0  0  0  1  3  3  4  3  3  0  2  2  3  4  3  3  3  4  3  4  2  4  3  0  0  0  0  0  0  0  0  0  0  0  0  0  0  0  0  0  0  0  0  4  4  1  2  2  3  1  4  3  3  3  4  3  1  4  1  3  3  1  4  1  1  2  4  3  4  3  4  4  2  2  3  4  4  3  1  1  2  1  3  3  1  1  1  2  2  2  4  4  2  3  3  4  3  1  1  1  2  3  4  2  4  1  2  4  3  1  1  1  1  2  1  4  3  1  1  2  3  1  3  2  2  3  4  2  4  3  1  1  1  1  4  2  4  3  1  4  4  4  4  2  4  1  2  1  4  3  4  2  3  2  4  3  4  0  0  0  0  1  2  1  2  3  4  3  4  3  1  4  3  4  4  2  1  1  1  2  4  3  4  2  3  4  2  2  4  3  3  1  4  3  4  0  3  3  1  3  4  3  4  1  1  4  2  2  3  2  2  3  4  4  2  3  4  3  3  1  4  3  1  2  3  1  2  3  1  3  3  1  3  3  2  2  2  2  2  3  4  3  3  2  4  3  0  0  0  0  0  0  4  1  1  3  4  3  2  3  2  2  3  4  1  1  1  1  1  3  2  3  4  4  2  1  2  4  1  3  3  4  4  2  1  1  1  1  4  4  1  1  2  4  3  3  1  4  3  4  2  3  4  2  2  1  1  2  0  1  1  3  4  3  3  2  2  2  1  2  4  3  1  3  3  4  4  1  3  3  2  4  2  4  1  2  3  1  4  3  4  3  4  4  3  1  1  1  0  2  2  3  4  3  3  4  2  2  3  1  4  1  0  3  1  1  3  3  1  2  3  4  3  1  0  0  0  3  4  3  2  3  4  3  4  3  3  1  4  3  4  2  2  2  3  3  1  3
              nom=     8  ZZ=   5.7  J0=       89870  JM=       90360         525
V2=  1  2  3  4  5  6  7  8  9 10 11 12 13 14 15 16 17 18 19 20 21 22 23 24 25 26 27 28 29 30 31 32 33 34 35 36 37 38 39 40 41 42 43 44 45 46 47 48 49 50 51 52  0  0 53 54 55 56  0  0  0  0  0 57 58 59 60 61 62 63 64 65 66 67 68 69 70  0  0  0  0  0 71 72 73 74 75 76 77 78 79 80 81 82 83 84 85 86 87 88 89 90 91 92 93 94 95 96 97 98 99100101102103104105106107108109110111112113114  0  0  0115116117118119120121122123124125126  0  0  0  0127128129130131132  0133134135136137138139140141142143144145146147148149150151152153154155156157158159160161162163164165166167168169170171172173174175176177178179180181182183184185186  0187188189190191192193194195196197198199200201202203204205206207208209210211212213214215216217218219220221222223224225226227228229230231232233234235236237238239240241242243244245246247248249250251252253254255256257258259260261262263264265266267268269270271272273274275276277278279280281282283284285286287288289290291292293294295296297298299300301302303304305306307308309310311312313314315316317318319320321322323324325326327328329330331332333334335336337338339340341342343344345346347348349350351352353354355356357358359360361362363364365366367368369370  0  0  0371372373374375376377378379380381382383384385386387388389390391392393394395396397398399400401402403404405406407408409410  0  0411412413414415416417418419420421422423424425426427428429430431432433434435436437438439440441442443444445446447448449450451452453454455456457458459  0  0460461462463464465466467468469470471472473474475476477478479  0  0  0  0  0  0  0  0480481482483  0484485486487488
V1=  2  3  1  2  0  0  4  3  3  1  4  3  4  1  1  0  0  0  2  4  2  3  1  4  1  2  4  4  1  2  4  4  3  4  3  1  4  4  2  3  4  1  2  2  4  2  2  1  1  2  3  4  3  4  3  3  1  4  2  1  3  2  4  3  4  4  3  1  1  3  1  2  4  3  3  4  4  4  3  2  4  1  3  1  1  1  1  4  1  1  4  2  4  1  2  4  3  2  4  4  2  2  4  4  1  3  1  4  2  2  3  1  1  3  1  1  4  2  2  2  4  1  4  3  2  4  2  4  4  4  1  2  4  1  1  1  3  1  1  3  3  2  4  4  3  1  2  3  1  1  3  1  4  4  2  3  1  1  4  4  1  1  4  1  2  1  2  3  4  1  3  4  3  1  4  1  4  3  1  4  2  2  4  4  3  2  1  3  3  4  4  1  4  1  3  2  2  1  2  3  4  4  1  4  3  4  1  3  2  4  0  0  0  0  3  1  4  4  1  3  2  2  4  2  3  2  3  2  1  2  1  1  1  1  2  4  1  2  4  4  1  1  1  1  3  2  1  2  1  1  0  1  3  1  2  1  3  2  1  3  4  4  2  0  0  0  0  0  0  0  0  0  0  4  3  2  4  3  2  4  4  1  2  4  1  1  4  3  3  4  2  2  1  1  2  4  4  3  3  2  3  1  1  2  1  2  3  3  4  2  3  3  2  4  1  2  4  4  3  1  2  3  2  1  3  1  2  2  4  1  2  4  4  4  1  3  2  2  2  2  4  4  0  0  2  3  4  3  4  4  2  4  4  2  3  1  3  2  3  1  3  4  2  3  0  2  4  1  2  3  3  2  3  2  3  4  3  1  4  3  2  2  4  4  3  4  1  1  4  1  4  4  4  4  3  4  2  2  2  4  3  2  4  4  3  4  1  2  3  4  1  2  3  4  3  4  1  3  3  3  4  3  1  4  4  3  2  1  2  3  4  3  3  4  2  2  4  3  4  1  1  0  0  0  0  0  0  0  0  0  0  0  4  1  3  2  1  2  2  4  1  2  4  1  2  3  3  4  3  4  3  2  2  3  2  3  3  1  2  3  1  2  3  3  1  3  4  4  1  3  3  2  2  2  3  2  3  3  4  3  4  3  2  4  4  4  3  4  1  1  2  1  3  4  2  2  4  3  3  4  1  4  3  4  3
              nom=     8  ZZ=   5.7  J0=      125474  JM=      125970         527
V2=  4  5  6  7  8  9 10 11 12 13 14 15 16 17 18 19 20 21 22 23 24 25 26 27 28 29 30 31 32 33 34 35 36 37 38 39 40 41 42 43 44 45 46 47 48 49 50 51 52 53 54 55 56 57  0  0  0 58 59 60 61 62 63 64 65 66 67  0  0 68 69 70 71 72 73 74 75  0  0 76 77 78 79 80 81 82 83 84 85 86 87 88 89 90 91 92 93 94 95 96 97 98 99100101  0102103104105106107108109110111112  0  0  0  0113114115116117118119120121122123124125126127128129130131132133134135136137  0  0  0  0  0138139140141  0142143144145146147148149150151152153154155156157158159160161162163164165166167168169170171172173174175  0  0  0  0  0176177178179180181182183184185186  0187188189190191192193194195196197198199200201202203204205206207208209210211212213214215216217218219220221222223224225226227228229230231232233234235236237238239240241242243244  0245246247248249250251252253254255256257258259260261262263264265266267268269270271272273274275276277278279280281282283284285286287288289290291292293294295296297298299300301302303304305306307308309310311312313314315316317318319320321322323324325326327328329330331332333334335336337338339340341342343344345346347348349350351352353354355356357358359360361362363364365366367368369370371372373374375376377378379380381382383384385386387388389390391392393394395396397398399400401402403404405406407408409410411412413414415416417418419420421422423424425426427428429430431432433434435436  0  0437438439440441442443444445446447448449450451452453454455456457458  0459  0  0460461462463464465466467468469470471472  0  0473474475476477478479480  0  0481482483484485486487488489490491492493494495496
V1=  4  1  3  2  1  3  3  4  3  4  2  1  3  2  4  4  4  2  1  3  2  4  0  0  0  1  2  4  4  0  0  0  0  0  0  3  2  2  3  4  4  2  3  4  2  2  3  3  4  1  3  1  4  3  3  4  2  4  1  4  1  1  3  3  2  4  3  4  2  3  1  3  3  1  3  2  2  3  4  1  1  4  2  2  4  1  2  4  3  2  2  3  2  2  1  2  4  2  3  4  2  4  4  2  2  4  3  4  4  3  4  3  2  4  4  4  3  4  1  1  3  2  4  4  3  2  1  1  1  3  4  2  4  4  3  4  1  1  1  2  3  4  1  2  1  1  4  1  1  1  4  2  4  4  2  2  4  3  2  4  1  3  4  3  1  1  2  3  4  3  3  1  1  1  2  2  3  1  1  3  1  2  3  4  1  2  4  3  1  4  1  2  1  1  1  4  2  2  1  1  3  3  3  4  3  4  2  3  2  4  4  3  4  2  1  1  4  1  4  4  2  1  1  1  1  4  1  1  2  1  1  2  4  4  3  2  1  2  3  4  1  1  1  2  3  1  1  1  4  2  1  3  3  4  4  1  3  1  2  3  4  4  4  4  3  2  4  1  2  4  1  1  4  2  2  4  1  1  1  2  3  1  3  3  4  1  4  1  2  3  3  2  4  4  2  3  1  1  1  4  2  4  4  4  3  4  1  3  1  1  1  4  2  2  4  1  1  4  3  3  4  1  1  3  1  4  2  3  4  3  2  4  1  2  3  1  3  3  4  2  1  4  1  1  4  4  3  4  1  3  1  1  1  4  3  3  2  3  2  1  2  4  4  1  1  4  2  2  3  3  4  2  3  2  3  3  4  3  1  4  4  3  4  4  4  2  1  2  3  4  2  2  1  1  1  4  1  4  1  2  3  1  1  1  4  2  3  2  3  2  4  2  2  4  4  3  4  1  2  1  1  1  1  3  3  3  1  4  1  3  3  4  4  3  0  0  0  0  0  0  0  0  0  0  0  0  0  0  0  0  0  0  0  0  0  4  3  1  3  2  4  1  2  2  1  2  4  1  2  2  2  2  3  4  1  2  2  3  3  4  3  3  4  1  3  4  4  2  4  3  1  4  3  1  4  1  3  4  3  2  4  3  1  3  3  2  4  3  2  3  1  4  4  3  1  4  1  1  4  1  4  1  1  4  1  1  1
              nom=     8  ZZ=   5.7  J0=       96198  JM=       96692         530
V2=  1  2  3  4  5  6  7  0  0  0  0  0  0  8  9 10 11 12  0 13 14 15 16 17 18 19 20 21 22 23 24 25 26 27 28 29 30 31 32 33 34 35 36 37 38 39 40 41 42 43 44 45 46 47 48 49 50 51 52 53 54 55 56 57 58 59 60 61 62 63 64 65 66 67 68 69 70 71 72 73 74 75 76 77 78 79 80 81 82 83 84 85 86 87 88 89 90 91 92 93 94 95 96 97 98 99100101102103104105106107108109110111112113114115116117118119120121122123124125126  0  0  0127128129130131132133134135136137138139140141142143144145146147148  0  0149150151152153154155156157158159160161162163164165166167168169170171172173174175176177178179180181182183184185186187188189190191192193194195196197198199200201202203204205206207208209210211212213214215216217218219220221222223224225226227228229230231232233234235236237238239240241242243244245246247248249250251252253254255256257258259260261262263264265266267268269  0  0270271272273274275276277278279280281282283284285286287288289290291292293294295296297298299300301302303304305306307308309310311312313314315316317318319320321322323324325326327328329330331332333334335336337338339340341342343344345346347348349350351352353354355356357358359360361362363364365366367368369370371372373374375376377378379380381382383384385386387388389390391392393394395396397398399400401402403404405406407408409410411412413414415416417418419420421422423424425426427428429430431432433434435436437438  0  0  0  0  0  0439440441442443444445446447448449450451452453454455456457458459460461462463464465466467468469470471472473474475476477478479  0  0  0  0  0  0  0  0  0  0  0480481482483484485486  0  0  0  0  0487488489490491492493494
V1=  2  3  1  4  3  1  1  4  3  4  3  4  4  2  1  3  4  3  3  4  1  3  3  1  2  4  4  4  3  4  4  4  1  2  2  1  2  4  1  2  3  3  2  4  1  3  4  4  3  4  0  0  1  2  2  4  2  4  1  2  3  2  3  3  4  2  1  3  2  4  3  2  4  2  4  4  4  3  2  2  1  3  3  3  4  2  3  3  1  1  2  3  3  4  2  1  3  4  2  3  2  4  4  2  4  3  4  2  4  2  2  4  4  2  4  4  2  4  3  2  4  4  2  1  4  4  2  2  1  3  4  4  2  4  2  2  1  2  2  4  4  3  2  2  2  4  2  2  4  1  2  4  1  2  2  1  2  3  4  3  1  1  1  4  2  4  4  2  4  3  4  2  1  1  1  4  1  3  1  3  3  1  1  1  4  4  4  2  2  4  1  2  3  0  0  0  0  4  3  2  3  4  2  2  4  4  1  1  4  2  1  2  2  2  3  2  4  4  1  2  4  2  3  4  4  2  3  1  2  2  0  0  0  0  0  0  0  0  0  0  0  0  0  0  0  0  0  0  0  4  3  4  3  2  4  4  4  2  4  2  3  4  3  3  2  2  3  4  3  3  3  2  4  2  1  3  3  2  2  4  3  3  4  4  3  1  1  1  4  1  3  1  3  4  3  3  3  4  3  1  1  3  4  3  1  4  3  2  4  4  2  4  4  2  3  3  3  1  2  2  3  2  2  2  1  1  1  4  1  2  4  2  4  1  2  4  3  3  4  3  1  4  3  2  4  4  4  4  3  2  4  2  2  3  2  1  3  1  2  2  3  2  4  3  2  4  4  3  2  2  1  3  2  2  3  4  2  3  1  2  2  4  2  4  4  4  2  1  3  2  4  4  3  1  1  3  4  3  4  4  2  1  1  1  3  3  2  4  1  3  3  4  1  2  4  4  2  3  2  3  4  1  3  4  4  3  0  0  0  0  0  0  0  0  0  0  3  2  4  4  3  1  1  2  2  1  2  4  3  3  4  1  3  3  4  2  1  2  2  2  4  2  3  4  3  3  4  4  2  4  4  2  2  2  2  4  3  4  3  2  4  4  2  4  4  3  4  2  4  4  4  3  4  1  3  3  4  4  3  1  1  2  1  2  4  1  1  3  2  2  2  4  3  3  1  4  3  2  1  3  2  2  4  3  1  2  1  2  1  3
              nom=     8  ZZ=   5.7  J0=        2931  JM=        3438         547
V2=  1  2  3  4  0  0  0  0  0  5  6  7  8  9 10 11 12 13 14 15 16 17 18 19 20 21 22 23 24 25 26 27 28 29  0  0 30 31 32 33 34 35  0  0  0  0  0  0  0  0 36 37 38 39 40 41 42 43 44 45 46 47 48 49 50 51 52 53 54 55 56  0  0  0  0  0  0  0  0  0 57 58 59 60 61 62 63 64 65 66 67 68 69 70 71 72 73 74 75 76 77 78 79 80 81 82 83 84 85 86 87 88 89 90 91 92 93 94 95 96 97 98 99100101102103104105106  0107108109110111112113114115116117118119  0  0120121122123124125126127128129130131132133134135136137138139140141142143144145146147148149150151152153154155156157158159160161162163164165166167168169170171172173174175176177178179180181182183184185186187188189190191192193194195196197198199200201202203204205206207208209210211212213214215216217218219220221222223224225226227228229230231232233234235236237238239  0  0  0  0  0  0  0240241242243244245246247248249250251252253254255256257258259260  0261262263264265266267268269  0270271272273274275276277278279280281282283284285286287288289290291292293294295296297298299300301302303304305306307308309310311312313314315316317318319320321322323324325326327328329330331332333334335336337338339340341342343  0344345346347348349350351352353354355356357358359360361362363364365366367368369370371  0372373374375376377378379380381382383384385386387388389390391392393394395396397398399400401402403404405406407408409410411412413414415416417418419420421422423424425426427428429430431432433434  0  0  0435436437  0438439440441442443444445446447448449450451452453454455456457458459460  0461462463464465466467468469470471472473474475476477478479  0  0  0  0  0  0480481482483484485  0  0  0  0  0  0  0  0  0  0486487488
V1=  2  3  1  4  2  3  2  3  1  1  3  1  1  3  3  2  3  4  4  1  3  4  3  2  2  2  4  3  3  4  1  2  1  1  4  3  2  4  3  3  4  2  3  1  4  1  1  3  3  1  3  4  4  4  1  1  1  1  2  1  2  3  4  2  2  2  1  2  3  1  4  2  4  3  2  4  4  4  1  4  3  4  2  2  2  2  0  0  2  4  3  3  1  4  0  0  0  0  0  0  0  0  0  4  1  1  3  2  4  4  4  2  1  1  4  3  1  1  1  2  2  3  3  1  4  2  4  4  3  4  1  2  4  1  3  3  3  2  4  4  1  1  1  1  4  1  1  2  1  2  4  3  3  0  0  0  0  0  0  4  1  2  3  0  0  0  0  0  0  0  0  4  4  2  2  3  4  4  4  3  2  2  1  4  4  3  2  3  3  1  4  2  4  3  3  2  4  2  2  3  4  4  2  4  4  2  3  4  3  4  4  3  4  3  2  4  1  2  4  4  3  4  0  1  2  4  1  1  2  4  1  1  3  1  3  2  4  3  4  4  3  1  1  4  3  3  4  3  2  2  1  1  2  4  1  3  1  3  2  3  4  2  2  2  4  3  2  4  4  3  2  2  2  4  1  2  4  4  4  3  4  1  4  3  2  4  4  1  1  4  4  3  3  4  2  1  2  3  2  3  3  4  4  3  1  4  3  1  2  2  3  1  2  2  1  3  4  1  3  1  1  3  4  2  4  4  3  1  3  3  4  2  4  2  2  2  2  3  2  3  4  4  2  4  4  2  1  2  4  3  1  4  2  2  4  1  2  4  1  2  3  4  1  1  4  1  1  1  1  3  4  1  3  1  2  3  1  2  3  1  4  3  3  1  4  3  1  1  4  2  4  3  3  1  4  4  4  2  2  2  4  1  2  4  1  4  2  4  4  3  2  4  2  4  4  4  2  4  3  2  4  4  3  4  2  1  2  3  3  4  4  4  4  1  2  2  1  1  1  4  2  3  2  3  4  1  3  4  4  3  1  4  1  1  4  3  3  1  4  4  4  3  2  1  2  2  2  2  1  3  3  4  4  3  4  3  1  4  2  1  2  3  4  3  3  0  0  0  0  0  0  0  0  0  0  0  0  4  3  3  1  4  4  1  2  2  4  3  1  2  2  4  3  4  3  1  0  3  4  4  4  3  4  1  3  1  2  3  2  4  4  3  1  4  4  3  2  2  3  1  2  2  3  1  3  4  3
              nom=     8  ZZ=   5.6  J0=       54541  JM=       55051         540
V2=  3  4  5  6  7  8  9 10 11 12 13 14 15 16 17 18 19 20 21 22 23 24 25 26 27 28 29 30 31 32 33 34 35 36 37 38 39 40 41 42 43 44 45 46 47 48 49 50 51 52 53 54 55 56 57 58 59 60 61 62 63 64 65 66  0 67 68 69 70 71 72  0 73 74 75 76 77 78 79 80 81 82 83 84 85 86 87 88 89 90 91 92 93 94 95 96 97 98 99100101102103104105106107108109110111112113114115  0  0  0  0  0  0116117118119120121122123124125126127128129130131132133134135136137138139  0  0  0  0  0  0140141142143144145146147148149150151152153154155156157  0  0  0  0158159160161162163164165166167168169170171172173174175176177178179  0180181182183184185186187188189190191192193194195196197198199200201202203204205206207208209210211212213214215216217218219220221222223224225226227228229230231232233234235236237238239240241242243244245246247248249250251252253254255256257258259260261262263264265266267268269270  0  0  0  0  0  0  0  0  0  0  0  0271272273274275276277278279280281282283284285286287288289290291292293294295296297298299300301302303304305306307308309310311312313314315316317318319320321322323324325326327328329330331332333334335336337338339340341342343344345346347348349350351352353354355356357358359360361362363364365366367368369370371372373374375376377378379380381382383384385386387388389390391392393394395396397398399400401402  0403404405406407408  0  0  0  0  0  0  0  0  0  0  0  0  0  0  0  0409410411412413414415416417418419420421422423424425426427428429430431432433434435436437  0438439440441442443444445446447448449450451452453454455456457458459460461462463464465466467468469470471472473474475476477478479  0  0  0  0480481482483  0  0  0484485486
V1=  1  4  3  1  0  0  0  0  4  3  4  2  2  3  1  4  2  2  2  2  1  3  0  3  4  1  3  2  4  3  0  0  0  0  0  0  0  0  0  0  0  1  2  2  1  1  2  3  3  1  2  3  1  1  3  4  2  0  0  3  4  3  2  2  2  3  3  1  4  3  1  3  4  1  3  4  3  3  4  2  2  1  2  2  4  1  3  4  1  3  4  4  3  2  4  3  4  1  3  2  2  2  1  2  3  4  1  3  2  1  3  3  2  4  4  4  4  4  4  3  1  4  3  4  1  1  1  3  2  4  4  2  1  2  2  3  4  3  4  1  2  3  1  2  4  4  3  4  1  2  1  3  3  4  1  4  1  1  4  3  1  4  3  4  2  2  2  2  3  3  1  4  2  2  3  2  2  3  1  2  1  3  2  2  2  2  2  3  3  1  2  2  2  3  1  1  2  2  1  1  3  3  4  3  1  0  0  0  0  0  3  2  4  3  4  4  1  2  2  1  3  4  2  4  4  2  1  1  1  2  3  1  1  3  1  1  1  2  3  1  3  1  1  1  4  2  4  2  2  2  2  4  1  2  1  3  4  4  3  1  4  1  1  2  4  2  2  3  4  1  1  3  4  3  1  4  3  1  2  3  2  3  2  2  4  3  4  2  1  3  3  3  1  4  1  3  3  4  2  1  4  2  2  4  4  1  4  3  2  3  1  4  4  3  3  4  3  4  1  1  4  2  2  3  4  1  2  4  2  2  1  1  1  4  3  3  4  1  2  2  4  3  4  2  2  4  2  3  1  2  1  2  1  3  3  4  3  1  2  4  2  2  4  2  2  2  1  2  3  4  2  2  1  2  3  3  3  1  1  3  3  4  2  2  3  1  4  3  2  2  3  3  4  3  2  3  4  2  1  1  3  3  4  1  3  4  3  4  1  1  2  0  0  2  4  3  1  2  1  4  3  1  4  3  1  4  4  1  4  3  2  4  2  1  2  2  4  3  1  3  1  3  3  2  1  1  3  1  2  1  4  1  4  2  3  4  4  3  2  2  4  3  2  2  4  2  2  1  4  3  1  2  2  4  4  2  4  2  3  4  2  1  4  2  1  4  2  1  4  4  3  3  3  3  1  1  3  1  1  2  4  4  1  3  3  1  0  0  0  0  1  3  4  1  2  3  4  4  3  1  1  2  2  4  4  3  3  1  4  3  2  4  4  3  4  1  3  1  4  3
              nom=     8  ZZ=   5.6  J0=       48598  JM=       49047         498
V2=  1  2  3  0  0  4  5  6  7  8  9 10 11 12  0  0  0  0  0 13 14 15 16 17 18 19 20 21 22 23 24 25 26 27 28 29 30 31 32 33  0 34 35 36 37 38 39 40 41 42 43 44 45 46 47 48 49 50 51 52 53 54 55 56 57 58 59 60 61 62 63 64 65 66 67 68 69 70 71 72 73 74 75 76 77 78 79 80 81 82 83 84 85 86 87 88 89 90 91 92 93 94 95 96 97 98 99100101102103104105106107108109110111112113114115116117118119120121122123124125126  0  0127128129130131132133134135136137138139140141142143144145146147148149150151152153154155156157158159160161162163164165166167168169170171172173174175176177178179180181182183184185186187  0  0188189190191192193194195196197198199200201202203204205206207208209210211212213214215216217218219220221222223224225226227228229230231232233234235236237238239240241242243244245246247248249250251252253254255256257258259260261262263264265266267268269270271272273274275276277278279280281282283284285286287288289290291292293294295296297298299300301302303304  0305306307308309310311312313314315316317318319320321322323324325326327328329330331332333334335336337338339340341342343344345346347348349350351352353354355356357358359360361362363364365366367368369370371372373374375376377378379380381382383384385386387388389390391392393394395396397398399400401402403404405406407408409410411412413414415416417418419420421422423424425426427428429430431432433434435436437438439440441442443444  0  0  0445446447448449450451452453454455456457458459460461462463464465466467468469470471472473474475476477478479480481482
V1=  2  3  1  2  3  4  4  2  4  2  2  4  4  3  1  2  4  2  3  4  1  2  1  4  1  3  2  2  2  4  4  3  1  3  4  3  2  4  3  2  2  4  1  1  1  1  3  3  3  1  2  2  4  3  4  3  1  2  2  4  2  3  1  2  0  0  0  2  2  2  4  3  2  4  3  0  0  0  0  0  0  0  0  0  0  0  0  0  0  0  2  3  4  4  2  2  2  3  3  2  3  1  2  3  1  2  3  1  1  1  1  2  3  4  3  3  1  2  4  3  2  4  2  4  4  3  2  4  1  2  2  4  3  3  3  4  1  3  3  4  2  2  4  3  1  1  4  2  4  3  3  0  0  0  1  1  1  2  1  1  1  3  1  4  3  4  2  3  4  2  2  4  4  2  2  2  4  3  4  4  2  4  2  2  4  2  2  1  4  4  4  3  1  4  4  4  3  1  4  2  4  1  4  2  2  2  4  3  3  2  2  2  4  2  4  4  2  1  2  2  2  4  4  3  4  3  4  4  0  3  4  3  1  4  1  2  4  4  3  4  1  1  2  4  2  4  3  2  4  4  1  4  3  3  4  4  1  4  2  4  4  4  3  4  1  1  1  2  3  4  3  2  4  1  3  3  3  2  4  4  3  4  4  0  0  0  0  0  0  0  0  2  4  4  3  4  3  2  4  2  3  4  1  2  4  4  3  1  4  3  1  1  3  4  3  3  4  1  2  2  3  2  4  3  2  4  4  2  4  1  2  3  3  2  3  1  1  2  3  4  3  3  2  2  4  1  4  3  1  1  2  3  2  2  3  2  1  3  2  4  1  4  4  1  1  4  3  4  3  4  2  4  1  1  4  3  3  4  1  2  4  1  4  1  2  3  4  1  3  4  0  0  0  0  0  0  1  1  4  1  1  3  1  4  3  3  4  3  4  3  4  2  4  1  2  2  1  2  3  4  3  3  4  4  0  0  0  0  0  0  1  2  2  3  4  4  2  3  4  2  2  2  2  4  4  0  4  3  1  4  1  2  2  1  3  3  4  4  1  3  4  2  2  2  1  3  2  4  3  2  3  2  3  3  1  4  3  4  4  4  4  0  0  0  0  2  4  1  1  1  1  2  4  4  0  2  4  4
              nom=     8  ZZ=   5.6  J0=       67396  JM=       67898         525
V2=  2  3  4  5  6  7  8  9 10 11 12 13 14 15 16 17 18 19 20 21 22 23 24 25 26 27 28 29 30 31 32 33 34 35 36 37 38 39 40 41 42 43 44 45 46 47 48 49 50  0 51 52 53 54 55 56 57 58 59 60 61 62 63 64 65 66  0  0  0  0  0 67 68 69 70 71 72 73 74 75 76 77 78 79 80 81 82 83 84 85 86 87 88 89 90 91 92 93 94 95 96 97 98 99100101102103104105106107108109110  0111112113114115116117118119120121122123124125126127128129130131132133134135136137138139140141142143144145146147148149150151152153154155156157158159160161162163164165166167168169170171172173174175176177178179180181182183184185186187188189190191192193194195196197198199200201202203204205206207208209210211212213214215216217218219220221222223224225226227228229230231232233234235236237238239240241242243244245246247248249  0  0  0  0  0  0250251252253254255256257258259260261262263264265266267268269270271272273274275276277278279280281282283284285286287288289290291292293294295296297298299300301302303304305306307308309310311312313314315316317318319320321322323324325326327328329330331332333334335336337338339340341342343344345346347348349350351352353354355356357358359360361362363364365366367368369370371372373374375376377378379380381382383384385386387388389390391392393394395396397398399400401402403404405406407408409  0  0  0  0  0410411412413414415416417418419420421422423424425426427428429430431432433434435436437438439440  0  0441442443444445446447448449450451452453454455456457458459460461462463464465466467468469470471472473474475476477478  0  0  0  0  0  0  0  0  0  0  0479480481482483484485  0  0  0  0486487488489490491
V1=  3  1  4  4  0  0  4  3  4  4  3  1  4  2  2  2  2  3  3  1  4  2  3  4  3  3  2  2  3  4  3  3  3  4  3  1  1  1  4  3  3  4  2  1  1  3  3  3  2  4  3  2  4  3  1  2  3  1  0  4  1  3  4  3  2  4  2  1  3  4  4  3  3  1  4  1  0  0  0  0  0  3  3  1  4  4  1  1  4  3  2  4  2  2  2  3  1  4  1  3  3  4  2  4  3  1  1  1  2  3  2  2  3  1  1  1  4  4  2  4  4  2  4  4  2  4  1  1  3  4  3  0  0  0  0  0  0  0  4  2  4  4  1  1  4  3  3  0  0  0  0  1  3  3  2  2  4  2  2  3  3  1  4  4  1  1  1  3  4  3  2  2  3  1  2  3  3  3  3  1  4  3  2  3  1  1  2  1  3  4  3  4  3  3  4  3  2  2  3  3  1  4  3  0  0  0  1  3  4  2  2  3  2  4  2  3  4  2  2  2  2  2  2  4  3  3  4  2  4  4  1  2  2  2  4  2  4  2  4  4  3  1  4  4  3  4  2  3  1  2  4  4  2  4  2  1  4  3  1  4  3  2  2  2  3  4  2  1  3  2  3  1  2  3  4  1  3  3  1  4  3  4  3  4  2  2  1  1  3  1  2  3  4  3  3  4  2  3  4  3  2  4  1  2  4  4  1  4  2  2  3  1  3  3  1  3  3  2  4  3  1  3  3  1  4  1  2  3  4  3  3  1  1  3  3  4  3  3  3  1  4  4  2  1  2  2  4  1  3  4  4  1  4  1  1  1  3  3  4  1  1  3  2  2  4  1  2  3  2  4  2  4  3  4  4  3  1  1  3  2  2  2  1  2  3  4  3  3  1  2  3  4  4  2  4  1  3  3  4  3  3  1  3  2  2  3  1  3  4  3  1  2  4  2  2  1  2  3  4  3  3  1  1  1  2  3  4  4  3  1  4  1  3  2  2  2  3  1  4  1  2  4  1  3  4  4  4  2  1  2  3  3  2  4  2  2  2  1  4  1  4  1  3  3  4  3  3  2  4  1  3  4  3  1  2  3  3  1  4  4  1  4  3  3  4  1  2  1  3  4  3  2  3  1  2  4  4  4  3  2  2  4  2  2  2  1  2  3  3  2  4  3  3  1  4  2  4  1  3  3  4  4  2  1  1
              nom=     8  ZZ=   5.5  J0=         472  JM=         954         517
V2=  2  3  4  5  6  7  8  9 10 11 12 13 14 15 16 17 18 19 20 21 22 23 24 25 26 27 28 29 30  0  0  0  0 31 32 33 34 35 36 37 38 39 40 41 42 43 44 45 46 47 48 49 50 51 52 53 54 55 56 57 58  0  0  0  0  0  0  0  0  0  0 59 60 61 62 63 64 65 66 67 68 69 70 71 72 73 74 75 76 77 78 79 80 81 82 83 84 85 86 87 88 89 90 91 92 93 94 95 96 97 98 99100101102103104105106107108109110111112113114115116117118119120121122  0  0123124125126127128129130131  0132133134135136137138139140141142143144145146147148149150151152153154155156157158159160161162163164165166167168169170171172173174175176177178179180181182183184185186187188189190191192193194195196197198199200201202203204205206207208209210211212213214215216217218219220221222223224225226227228229230231232233234235236237238239240241242243244245246247248249250251252253254255256257258259260261262263264265266267268269270271272273274275276277278279280281282283284285286287288289290291292293294295296297298299300301302303304305306307308309310311312313314315316317318319320321322323324325326327328329330331332333334335336337338339340341342343344345346347348349350351352353354355356357358359360361362363364365366367368369370371372373374375376377378379380381382383384385386387388389390391392393394395396397398399400401402403404405406407408  0  0  0  0409410411412413414415416417418419420421422423424425426427428429430431432433434435436437438439440441442443444445446447448449450451452453454455456457458459460461462463464465466467468469470471  0  0472473474475476477478  0  0479480  0  0481  0  0482483484485486487488489
V1=  3  1  3  3  2  4  4  2  4  4  3  4  1  2  4  1  2  2  4  1  1  1  1  1  1  3  3  1  2  2  1  4  3  4  4  3  3  1  4  4  1  2  4  3  2  2  2  1  3  3  3  1  1  2  1  2  3  1  4  3  4  1  2  4  3  3  4  1  1  3  4  2  1  2  2  2  2  2  4  3  3  4  0  1  1  3  2  2  2  2  4  1  3  4  4  4  1  3  2  3  4  3  3  4  3  3  4  3  3  3  1  4  3  3  4  4  4  4  2  2  3  3  3  4  3  2  4  4  3  4  3  1  1  2  2  4  1  1  1  1  3  2  2  2  3  4  2  3  4  1  2  3  1  4  4  1  1  2  2  2  4  3  3  3  1  1  1  0  0  0  0  0  0  0  2  1  1  1  1  3  1  2  4  2  3  3  2  4  3  1  2  4  4  3  1  2  2  1  4  2  2  2  4  2  2  4  4  4  4  3  1  4  2  4  3  3  0  0  0  0  3  4  4  1  2  1  4  3  1  2  3  1  1  3  4  3  2  4  3  4  3  2  4  1  2  2  2  4  3  3  4  2  4  4  3  4  1  4  1  1  1  1  2  4  2  3  4  1  2  3  4  3  3  1  2  2  1  2  4  4  3  3  4  4  3  4  2  1  2  2  1  0  0  4  1  1  4  3  4  3  4  3  4  4  2  3  1  3  1  1  3  4  2  2  1  3  2  4  2  2  1  2  3  4  1  0  0  0  0  0  0  0  0  0  2  3  3  4  4  2  3  4  1  1  1  1  1  3  2  4  3  2  4  4  3  1  4  2  4  4  4  4  3  1  2  2  1  3  3  2  3  4  1  1  2  3  2  1  3  3  4  2  3  4  1  2  1  2  2  4  3  2  4  1  4  2  3  3  1  3  3  3  4  3  3  4  2  1  2  2  0  0  4  3  4  4  3  1  1  4  3  3  4  3  1  2  2  3  3  4  4  3  0  0  0  0  0  0  0  0  0  2  4  1  2  3  1  3  1  2  4  4  2  4  3  2  4  1  2  4  4  3  1  4  4  2  2  2  3  1  3  3  4  3  3  4  4  2  1  1  2  4  1  1  1  1  1  4  4  3  4  1  1  3  2  4  4  2  4  4  2  4  3  2  2  4  4  1  3  4  3  1  1  3  4  4  2
              nom=     8  ZZ=   5.5  J0=      101519  JM=      102013         540
V2=  1  2  3  4  5  6  7  8  9 10 11 12 13 14 15 16 17 18 19 20 21 22 23 24 25 26 27 28 29 30 31 32 33 34 35 36 37 38  0 39 40 41 42 43 44 45 46 47 48 49 50 51 52 53 54 55 56 57 58 59 60 61 62 63 64 65 66 67 68 69 70 71 72 73 74 75 76 77 78 79 80 81 82 83 84 85 86 87 88 89 90 91 92 93 94 95 96 97 98 99100101102103104105106107108109110111112113114  0  0  0  0  0115116117118119120121122123124125126  0127128129130131132133  0  0134135136137138139140141  0142143144145146147148149150151152153154155156157158159160161162163164165166167168169170171172173174175176177178179180181182183184185186  0  0  0  0  0  0  0  0  0  0  0  0  0  0  0  0  0187188189190191192193194195196197198199200201202203204205206207208209210211212213214215216217218219220221222223224225226227228229230231232233234235236237238239240241242243244245246247248249250251252253254255256257258259260261262263264265266267268269270271272273274275276277278279280281282283284285286287288289290291292293294295296297298299300301302303304305306307308309310311312313314315316317318319320321322323324325326327328329330331332333334335336337338339340341342343344345346347348349350351352353354355356357358359360361362363364365366367368369370371372373374375376377378379380381382383384385386387388389390391392393394395396397398399400401402403404405406407408  0  0409410411412413414415416417418419420421422423424  0425426427428429430431  0432433434435436437438439440441442443444445446447448449450451452453454455456457458459460461462463464465466  0  0  0  0  0  0  0467468469470471472  0  0  0  0  0  0  0  0  0473474475476477478479480481482483  0  0484485486487488489490491
V1=  2  3  1  4  0  0  0  0  0  0  0  3  4  1  1  0  0  0  0  0  0  0  0  0  0  0  0  4  1  2  4  3  3  4  1  3  4  2  4  3  4  2  4  2  1  4  1  1  4  1  2  2  1  2  3  1  4  3  1  4  1  2  2  4  4  0  0  3  3  3  4  3  1  4  0  0  0  0  0  0  0  0  0  0  0  0  0  0  0  0  0  0  0  0  0  4  4  4  3  1  3  2  2  2  1  3  4  3  0  0  2  4  3  2  4  3  4  3  3  1  4  4  1  3  1  1  1  4  1  4  3  3  4  1  2  4  3  4  3  4  2  3  1  3  3  3  2  4  1  1  2  4  3  4  3  3  1  4  4  2  3  4  2  3  1  2  1  1  3  4  3  4  3  2  4  1  1  3  4  3  3  4  3  1  4  3  2  4  3  4  4  2  2  4  3  4  4  2  2  4  3  2  1  3  4  4  1  1  4  1  4  4  4  3  1  2  2  4  1  3  4  1  3  4  1  4  4  3  2  1  2  2  2  2  4  3  4  4  4  3  4  3  2  2  4  1  1  1  4  3  2  2  3  3  1  4  4  4  4  1  3  2  4  4  2  3  4  3  3  4  2  2  2  2  4  1  2  2  2  3  3  2  3  4  4  2  4  1  1  2  2  3  3  3  4  3  2  4  4  1  4  3  3  1  4  2  4  1  1  2  4  4  2  1  1  1  1  4  3  4  4  2  1  3  4  4  3  1  1  2  4  3  2  4  4  2  3  4  1  2  4  1  3  2  1  3  4  4  3  3  1  3  3  1  3  3  3  4  1  3  4  4  1  1  4  2  4  4  1  3  4  3  3  1  3  3  1  2  2  1  1  1  4  3  4  4  3  4  3  4  3  4  3  1  4  4  3  2  4  4  3  3  4  4  1  2  1  1  1  1  1  3  3  2  4  4  2  1  1  2  4  3  2  4  2  2  2  3  1  4  0  3  3  4  3  1  3  3  4  2  2  2  2  1  3  3  3  4  2  1  3  4  3  4  3  4  1  3  3  2  4  2  1  2  4  1  2  4  1  2  2  2  3  4  3  3  1  1  2  4  2  4  3  2  4  1  3  4  3  1  4  4  2  2  4  1  2  1  3  3  3  2  4  2  2  4  1  2  4  3  2  4  4  1  1  4  2  4  2  1  2  3  3  4  4  3  2  4  4  3  4  1  1  4  3  4  3  3  1  1
              nom=     8  ZZ=   5.5  J0=      118782  JM=      119281         536
V2=  2  3  4  5  6  7  8  9 10 11 12 13 14 15 16 17 18 19 20 21 22 23 24 25 26  0  0 27 28 29 30 31  0  0  0  0  0  0 32 33 34 35 36 37 38 39 40 41 42 43 44 45 46 47 48 49 50 51 52 53 54 55 56 57 58 59 60 61 62 63 64 65 66 67 68 69 70 71 72 73 74 75 76 77 78 79 80 81 82 83 84 85 86 87 88 89 90 91 92 93 94 95 96 97 98 99100101102103104105106107108109110111112113114115116117118119120121122  0  0  0  0123124125  0  0  0126127  0128129130131132133134135136137138139140141142143144145146147148149150151152153154155156157158159160161162163164165166167168169170171172173174175176177178179180181182183184185186187188189190191192193194195196197198199200201202203204205206207208209210211212213214215216217218219220221222223224225226227228  0229230231232233234235236237238239240241242243244245246247248249250251252253254255256257258259260261262263264265266267  0268269  0270271272273274275276277278279280281282283284285286287288289290291292293294295296297298299300301302303304305306307308309310311312313314315316317318319320321322323324325326327328  0  0  0  0  0  0  0329330331332333334335336337338339340341342343344345346347348349350351352353354355356357358359360361362363364365366367368369370371372373  0  0  0  0  0374375376377378379380381382383384385386387388389390391392393394395396397398399400401402403404405  0  0406407408409410411  0  0412413414415416417418419420421422423424425426427428429430431432433434435436  0  0  0437438439440441442443444445446447448449450451452453454455456457458459460461462463464465466467468469470471472473474475476477478479480481482  0483484485486  0  0  0487488489490491492493494495
V1=  3  1  0  0  0  3  1  2  2  1  3  4  1  2  0  0  0  0  0  2  4  3  3  4  3  3  3  4  4  1  2  4  1  3  4  1  1  1  3  1  3  3  3  1  3  3  3  2  4  3  2  4  4  2  4  4  2  4  3  1  3  1  1  2  1  2  2  1  4  3  3  2  4  3  3  4  3  3  1  4  4  3  4  1  0  0  4  2  2  2  4  4  3  4  4  2  3  3  4  2  4  4  1  2  3  4  1  3  4  3  1  2  2  1  2  2  3  1  3  2  4  4  1  1  3  2  1  2  2  4  1  2  3  3  4  3  1  4  4  3  1  3  1  2  3  3  2  2  2  3  2  2  2  4  3  2  4  1  0  0  0  0  4  1  2  3  4  3  3  3  1  2  2  2  4  3  4  3  4  2  3  2  3  3  4  3  2  3  1  3  2  4  2  2  2  4  1  2  2  3  4  3  3  4  2  4  1  2  4  4  2  4  1  1  1  2  1  4  2  3  3  1  4  2  1  2  4  2  2  3  3  2  2  2  3  4  1  2  1  1  1  3  4  2  4  3  1  2  4  4  3  1  2  4  3  4  4  4  1  4  2  3  2  3  2  3  1  4  2  1  2  3  1  4  4  4  4  3  4  3  4  1  1  3  4  3  2  4  3  1  1  2  4  1  2  2  2  2  2  3  2  1  2  2  4  4  4  1  2  2  4  1  4  3  2  2  4  1  1  4  4  3  1  3  3  4  1  2  1  3  4  3  2  4  4  3  4  2  1  2  1  3  3  4  1  2  4  3  4  3  1  4  2  1  2  3  1  1  3  1  4  3  2  2  4  3  4  4  3  4  4  2  2  1  3  4  3  4  4  4  3  1  3  2  4  1  2  2  4  1  2  2  4  3  2  1  2  3  3  4  4  1  2  1  2  3  4  3  2  1  1  1  1  1  3  1  2  4  1  3  4  4  4  3  3  1  2  2  4  2  4  1  2  1  2  2  4  3  4  3  3  4  4  1  2  3  4  4  1  1  1  1  3  3  4  1  2  3  3  3  0  4  4  2  3  3  2  4  3  1  2  2  2  4  1  2  2  4  0  0  0  0  0  0  0  0  0  0  0  0  0  0  4  4  3  1  3  4  4  2  2  2  3  4  2  4  2  4  3  0  0  0  0  0  0  0  2  4  4  2  3  1  4  3  1  1  4  4  1  4  1  3  1  1  3  1
              nom=     8  ZZ=   5.5  J0=       62772  JM=       63247         514
V2=  2  3  4  5  6  7  8  9 10 11 12 13 14 15 16 17 18 19 20 21 22 23 24 25 26 27 28 29 30 31 32 33 34 35 36 37 38 39 40 41 42 43 44 45 46 47 48 49 50 51 52 53 54 55 56  0  0 57 58 59 60 61 62 63 64 65 66  0 67 68 69 70 71 72 73 74 75 76 77 78 79 80 81 82 83 84 85 86 87 88 89 90 91 92  0 93 94 95 96 97 98 99100101102103104105106107108109110111112113114115116117118119120121122123124125126127128129130131132133134135136137138139140141142143144145146147148149150151152153154155156157158159160161162163164165166167168169170171172173174175176177178179180181182183184  0185186  0  0  0187188189190191192193194195196197198199200201202203204205206207208209210211212  0213214215216217218219220221222223224225226227228229230231232233234235236237238239240241242243244245246247248249250251252253254255256257258259260261262263264265266267268269270  0271272273274275276277278279280281282283284285286287288289290291292293294295296297298299300301302303304305306307308309310311312313314315316317318319320321322323324325326327328329330331332333334335336337338339340341342343344345346347348349350351352353354355356357358359360361362363364365366367368369370371372373374375376377378379380381382383384385386387388389390391392393394395396397398399400401402403404405406407408409  0  0  0  0  0  0  0410411412413414415416417418419420421422423424425426427428429430431432433434435436437438439440441442443444445446447448449450451452453454455456457458459460461462463464465466467468469470471472  0  0  0  0  0473474475476477478479480481  0  0482483484485486487488489490491
V1=  3  1  2  3  1  2  4  1  0  4  3  4  1  2  4  0  0  0  2  2  4  1  0  4  3  2  4  1  2  4  3  0  0  0  0  0  0  0  0  0  0  0  0  0  0  0  0  4  4  4  1  2  3  1  4  4  3  2  4  4  2  1  3  4  3  2  4  1  3  3  4  0  0  0  0  0  0  0  0  0  0  3  4  3  1  4  4  3  3  4  3  2  4  2  1  3  4  4  3  1  2  1  3  4  4  1  1  3  2  4  2  2  3  4  3  2  4  4  1  1  2  1  0  0  2  2  2  1  3  4  3  4  3  4  3  4  1  2  1  1  3  4  3  1  4  3  0  0  0  4  3  1  1  1  4  3  4  4  2  3  3  1  2  1  3  4  4  2  3  1  1  2  3  2  4  3  3  3  4  4  3  1  1  1  3  1  4  1  3  4  4  2  3  3  2  4  3  4  4  2  2  2  4  3  2  4  1  1  3  1  3  3  1  4  2  2  2  4  3  2  1  2  3  1  1  4  4  1  1  1  1  3  2  2  3  1  3  4  3  1  4  4  4  3  2  1  3  4  3  3  4  4  1  3  2  3  2  2  3  1  4  2  1  2  3  3  1  4  4  3  4  1  4  2  1  3  3  4  1  2  1  2  1  4  4  2  3  1  4  3  1  1  4  3  3  1  2  2  2  2  3  2  2  3  2  2  2  2  1  3  2  2  3  2  2  3  4  1  3  2  2  4  3  1  2  3  2  4  3  3  1  4  3  3  4  2  3  1  2  4  4  3  2  4  4  2  1  1  2  4  4  2  1  2  3  1  3  3  1  4  4  4  2  2  4  1  1  3  1  2  3  1  3  4  3  4  4  4  2  3  1  3  4  4  4  4  4  1  1  2  3  1  3  2  4  3  4  2  4  3  4  2  1  3  1  4  1  3  4  4  2  2  2  2  3  1  3  3  1  4  2  1  4  1  2  4  4  4  1  1  1  1  4  2  1  1  1  4  2  4  1  3  1  4  2  2  3  4  3  4  3  1  0  0  2  3  3  1  3  3  4  3  4  1  3  1  1  3  4  4  2  2  3  3  1  1  4  2  3  3  3  1  1  2  2  3  4  3  2  2  2  3  2  4  2  1  2  3  4  3  2  4  1  2  3  3  1  4  3  4  2  2  4  1
              nom=     8  ZZ=   5.5  J0=       75700  JM=       76199         541
V2=  1  2  3  0  0  0  4  5  6  7  8  9 10 11 12 13  0  0  0 14 15 16 17 18 19 20 21 22 23 24 25 26 27 28 29  0 30 31 32 33 34 35 36 37 38 39 40 41 42 43 44 45 46  0  0  0  0 47 48 49 50 51 52 53 54 55 56 57 58 59 60 61 62 63 64 65 66  0  0  0  0 67 68 69 70 71 72 73 74 75 76 77 78 79 80 81 82 83 84 85 86 87 88 89 90 91 92 93 94 95 96 97 98 99100101102103104105106107108109110111112113114115116117118  0119120121122123124125126127  0  0128129130  0  0  0  0  0131132133134135136137138139140141142143144145146147148149150151152153154155156157158159160161162163164165166167168169170171172173174175176177178179  0  0  0180181182183184185  0  0  0  0186187188189190191192193194195196197198199200201202203204205206207208209210211212213214215216217218219220221222223224225226227  0228229230231232233234235236237238239240241242243244245246247248249250251252253254255256257258259260261262263264265266267268269270271272273274275276277278279280281  0282283284285286287288289290291292293294295296297298299300301302303304305306307308309310311312313314315316317318319320321322323324325326327328329330331332333334335336337338339340341342343344345346347348349350351352353354355356357358359360361362363364365366367368369370371372373374375376377378379380381382383384385386387388389390391392393394395396397398399400401402403404405406407408409410411412413414415416417418419420421422423424425426427428429430431432433434435436437  0  0438439  0  0440441442443444445446447448449450451452453454455456  0457458459  0  0  0  0  0  0  0  0460461462463464465466467468469470471472473474475476477478  0  0479480481  0  0  0  0482483484485486487488489490
V1=  2  3  1  2  4  3  4  3  1  4  4  3  3  4  3  4  3  1  2  1  3  2  4  3  4  2  2  4  3  3  3  3  2  4  1  1  2  4  1  2  3  1  4  3  3  1  4  2  4  4  2  4  3  1  1  2  1  1  2  4  4  3  1  3  3  1  2  3  4  3  2  2  2  4  3  2  4  4  3  4  1  3  3  1  4  0  0  0  0  0  0  0  0  0  0  0  0  0  0  0  0  0  0  0  0  0  0  0  0  0  0  0  0  0  0  0  0  0  0  0  0  0  0  2  2  4  3  2  4  4  3  1  3  3  1  4  2  2  3  4  3  3  1  4  1  2  2  3  1  2  3  2  3  4  3  3  1  2  2  4  3  4  3  3  1  4  3  4  1  4  3  1  4  3  4  2  3  4  4  3  2  2  4  3  3  1  4  2  3  1  1  2  4  4  4  1  1  2  4  3  1  1  2  4  2  2  4  2  1  4  3  1  4  2  4  4  3  1  3  2  2  3  4  3  1  2  1  1  1  2  4  2  4  3  4  1  1  1  1  3  1  4  1  4  1  1  4  2  3  3  1  4  3  4  4  3  1  4  4  4  2  1  1  1  4  2  2  4  4  3  4  3  2  4  2  2  2  1  4  3  3  1  4  1  2  1  2  3  1  3  2  2  2  3  4  1  2  3  2  3  2  3  3  2  4  2  1  2  4  3  3  1  3  2  4  1  2  3  4  2  1  4  2  3  4  1  2  3  2  3  2  2  2  4  1  2  2  2  2  3  1  4  3  4  2  4  1  3  3  2  4  4  2  4  1  3  2  2  4  3  3  1  4  1  1  2  3  2  4  3  2  4  3  1  2  4  1  2  3  3  3  4  4  3  1  1  2  3  1  3  3  3  4  1  2  4  3  2  3  1  3  2  4  2  4  1  2  3  3  2  4  1  2  1  1  1  1  4  4  2  2  1  4  4  4  2  4  1  4  4  3  2  2  2  3  3  1  4  4  3  3  1  4  3  3  4  4  2  2  2  2  2  3  4  3  2  3  2  2  2  1  2  4  4  2  4  3  4  4  4  3  1  2  4  4  2  4  3  3  1  1  3  4  4  4  4  4  1  4  3  1  4  2  3  3  1  2  1  1  4  3  3  4  4  4  1  1  3  3  1  3  1  4  2  2  4  3  0  0  0  2  4  4  2  1  3  2  4  2  2  3  3  2  3  1  4  3  4  1  1  1
              nom=     8  ZZ=   5.5  J0=       53898  JM=       54374         518
V2=  1  2  3  4  5  6  7  8  9 10 11 12 13 14 15 16 17 18 19 20 21 22 23 24 25  0  0  0 26 27 28 29 30 31 32 33 34 35 36 37 38 39 40 41 42 43 44 45 46 47 48 49 50 51 52 53 54 55 56 57 58 59 60 61 62 63 64 65  0  0  0  0 66 67 68  0  0 69 70 71 72 73 74 75 76 77 78 79 80 81 82 83 84 85 86 87 88 89 90 91 92 93 94 95 96 97 98 99100101102103104105106107108109110111112113114115116117118119120121122123124125126127128129130131132133134135136137138139140141142143144145146147148149150151152153154155156157158159160161162163164165166167168169170171172173174175176177178179  0  0  0  0  0180181182183184185186187188189190191192193194195196197198199200201202203204205206207208209210211212213214215216217218219220221222223224225226227228229230231232233234235236237238239240241242243244245246247248249250251252253254255256257258259260261262263264265266267268269270271272273274275276277278279280281282283284285286287288289290291292293294295296297298299300301302303304305306307308309310311312313314315316317318319320321322323324325326327328329330331332333334335336337338339340341342343344345346347348349350351352353354355356357358359360361362363364365366367368369370371372373374375376377378379380381382383384385386387388389390391392393394395396397398399400401402403404405406407408409410411412413414415416417418419420421422423424425426427428429430431432433434435436437438439  0  0  0  0  0440441442443444445  0446447448449450451452453454455456457458459460461462463464465466467468469470471472  0473474475476477478479480481  0  0  0  0  0  0  0  0  0  0482483484485486487
V1=  2  3  1  4  1  1  2  1  2  4  4  0  0  1  1  4  3  3  1  1  3  4  3  3  4  4  1  1  3  4  1  1  2  0  0  3  4  4  4  3  3  1  1  3  1  1  2  4  2  3  4  3  3  2  2  2  3  2  2  3  4  3  4  4  2  4  3  2  2  1  1  2  4  3  3  2  4  4  4  3  4  1  1  4  1  2  3  3  3  4  4  4  3  1  1  3  2  3  3  2  0  4  1  1  2  1  3  4  4  3  3  3  3  1  4  3  3  3  1  2  3  2  4  4  3  0  0  0  0  0  0  3  4  3  3  4  2  2  3  1  0  4  3  4  3  3  2  4  3  2  4  4  2  3  4  4  3  1  4  1  1  2  4  1  0  0  0  0  0  0  0  0  0  4  3  1  1  2  3  4  3  3  1  4  3  2  2  1  3  3  4  1  1  1  2  3  1  4  3  4  3  3  4  2  2  1  3  4  3  4  3  3  2  4  1  2  3  4  1  3  1  1  2  4  4  3  4  3  4  3  4  3  3  2  4  4  3  2  2  2  3  0  0  3  4  3  2  2  3  4  2  2  3  1  3  3  2  4  1  2  3  1  4  1  4  4  2  3  4  4  4  2  2  2  2  3  3  4  4  3  1  4  3  4  4  4  1  2  3  1  4  4  1  2  4  2  4  4  3  2  3  1  4  4  2  2  3  1  4  3  2  3  1  4  2  4  3  2  4  4  3  4  2  3  4  2  2  2  2  4  4  2  2  1  3  3  3  1  3  3  2  4  3  2  4  3  4  3  3  1  4  4  4  1  2  2  3  4  1  3  2  2  3  3  2  4  3  4  4  3  1  4  0  0  0  0  0  0  0  0  0  0  0  0  0  0  0  4  1  2  4  4  2  4  1  2  4  3  4  1  3  4  1  3  4  3  1  3  3  2  3  4  2  2  4  2  2  1  0  3  4  3  0  0  1  3  2  2  3  1  4  1  4  1  2  1  1  2  3  1  2  3  2  3  2  2  2  4  3  4  4  1  2  3  2  4  4  2  2  1  3  4  1  2  1  4  4  2  4  2  2  4  2  1  4  2  2  3  1  4  2  3  3  1  2  3  4  2  1  1  4  3  3  1  4  1  3  4  4  3  2  4  3  4  3  1  2  3  2  4  1  2  3  3  1  4  3  4
              nom=     8  ZZ=   5.4  J0=      138672  JM=      139163         536
V2=  2  3  4  5  6  7  8  9 10 11 12 13 14 15 16 17 18 19 20 21 22 23 24 25 26 27 28 29 30  0  0 31 32 33 34 35 36 37 38 39 40 41 42 43 44 45 46 47 48 49 50 51 52 53 54 55 56 57 58 59 60 61 62 63 64 65  0 66 67 68 69 70 71 72 73 74 75 76 77 78 79 80 81 82 83 84 85 86 87 88 89 90 91 92 93 94 95 96 97 98 99100101102103104105106107108109110111112113114115116117118119120121122123124125126127128129130131132133134135136137138139140141142143144145146147148149150151152153154155156157158159160161162163164165166167168169170171172173174175176177178179180181182183184185  0  0186  0187188189190191192193194195196197198199200201202203204205206207208209210211212213214215216217218219220221222223224225226227228229230231232233234235236237238239240241242243244245246247248249250251252253254255256257258259260261262263264265266267268269270271272273274275276277278279280281282283284285286287288289290291292293294295296297298299300301302303304305306307308309310311312313314315316317318319320321322323324325326327328329330331332333334335336337338339340341342343344345346347348349350351352353354355356357358359360361362363364365366367368369370371372373374375376377378379380381382383384385386387388389390391392393394395396397398399400401402403404405406  0407408409410  0  0  0  0  0411412413414415416417418  0  0  0419420421422423424425426427428429430431432433434435436437438439440441  0  0  0  0  0  0442443444445446447448449450451452453454455456457458459  0  0  0  0  0  0  0  0  0460461462463464465466467468469470471  0472473474475476477478  0  0  0  0  0  0  0  0  0479480481  0482483484485486487488489490491492493494495496
V1=  3  1  2  2  1  1  1  3  2  4  0  0  1  2  4  1  3  1  1  0  0  1  3  4  3  1  1  1  2  3  2  4  3  3  2  4  1  2  4  3  4  3  2  1  3  4  3  2  0  0  0  2  1  2  3  1  4  4  3  3  2  1  3  4  3  2  1  4  3  2  4  2  4  3  1  1  2  3  3  1  2  2  4  1  2  2  2  2  4  3  1  3  1  0  0  0  0  0  0  0  0  0  0  1  2  2  2  2  4  2  1  4  4  3  2  4  4  1  0  0  0  0  0  0  0  0  0  0  2  1  1  4  4  3  4  2  2  3  1  3  4  3  3  4  3  1  0  0  2  3  3  4  4  3  1  2  4  1  1  3  1  1  3  4  3  4  3  1  3  4  2  2  4  2  3  1  4  3  1  1  2  3  2  4  1  4  3  1  1  4  2  3  2  2  1  3  2  2  3  1  3  1  2  3  1  2  3  3  4  4  3  1  4  3  4  3  1  2  1  1  4  3  3  1  3  1  1  2  1  2  1  4  2  3  4  3  3  3  1  2  3  2  2  3  4  2  0  0  0  0  1  3  3  1  1  1  2  4  1  1  3  3  4  2  4  1  3  3  4  3  3  2  4  3  4  4  1  0  0  4  1  2  3  1  3  3  1  3  1  2  1  3  2  4  3  2  2  1  3  3  1  2  2  3  1  3  2  2  3  1  2  1  4  4  2  3  1  2  2  4  4  3  4  2  1  4  3  3  2  4  0  1  3  3  1  3  3  3  4  3  2  4  4  2  1  1  1  3  4  1  3  0  0  3  3  2  4  3  3  1  3  1  4  2  2  2  2  2  3  1  3  3  4  0  0  0  0  0  0  2  2  4  3  2  3  1  2  4  2  2  4  2  1  1  4  3  4  3  4  3  1  4  4  2  1  4  2  2  1  2  3  2  4  3  3  4  2  1  4  3  4  4  3  4  1  2  1  1  1  3  1  4  3  1  3  4  2  2  1  3  3  3  4  3  3  4  2  4  4  1  4  1  2  2  4  4  3  3  3  4  3  3  3  1  4  3  1  2  3  4  4  3  1  2  1  3  3  3  1  2  1  2  2  4  1  1  3  4  4  3  1  3  3  4  4  1  1  3  3  4  4  3  1  2  3  4  4  4  1  1  3  4  4  3  1  2  1  3  2  4  2  3  3  2  4  3  4  4  3  4  2  1  3  3  1  1
              nom=     8  ZZ=   5.4  J0=      143732  JM=      144237         526
V2=  3  4  5  6  7  8  9 10  0 11 12 13 14 15 16 17 18 19 20 21 22 23 24 25 26 27 28 29 30 31 32 33 34 35 36 37 38 39 40 41 42 43 44 45 46 47 48 49 50 51 52 53 54 55 56 57 58 59 60 61 62 63 64 65 66  0  0  0 67 68 69 70 71 72 73 74 75 76 77 78 79 80 81 82 83 84 85 86 87 88 89 90 91 92 93 94 95 96 97 98 99100101102103104105106107108109110111112113114115116117118119120121122123124125  0126127128129130131132133134135136137138139140141142143144145146147148149150151152153154155156157158159160161162163164165166167168  0  0  0169170171172173174175176177178179180181182183184  0185186187188189190191  0192193194195196197198199200201202203204205206207  0  0208209210211212213214215216217218219220221222223224225226227228229230231232233234235236237238239240241242243244245246247248249250251252253254255256257258259260261262263264265266267268269270271272273274275276277278279280281282283284285286287288289290291292293294295296297298299300301302303304305306307308309310311312313314315316  0317318319320321322323324325326327328329330331332333334335336337338339340341342343344345346347348349350351352353354355356357  0358359360361362363364365366367368369370371372373374375376377378379380381382383384385386387388389390391392393394395396397398399400401402403404405406407408  0  0  0  0  0  0  0  0  0409410411412413414415416417418419420421422423424425  0  0  0426427428429430431432433434435436437438439440441442443444445446447448449450451452453454455456457458459460461462463464465466467468469470471  0472473474475476477478479480481482  0  0  0483484485486  0  0  0  0487488489490491492493494
V1=  1  4  3  1  2  3  2  4  4  4  3  4  1  1  1  4  1  4  0  0  0  0  0  1  2  3  3  1  2  3  4  3  2  2  2  1  2  4  0  0  3  4  2  1  2  3  2  4  4  4  2  4  3  1  4  0  0  0  0  1  3  4  3  2  4  4  2  4  3  3  4  3  3  1  4  2  3  1  2  3  1  3  3  1  2  4  1  3  3  3  2  2  2  1  3  2  2  2  1  2  2  1  2  3  2  2  3  4  4  2  1  1  3  3  2  4  0  1  2  2  4  4  2  2  3  4  3  4  2  1  2  2  4  4  3  4  1  2  1  0  2  4  3  1  2  4  4  3  2  2  3  1  4  3  2  1  2  1  2  4  3  1  4  2  2  3  1  2  3  4  2  1  3  3  4  4  4  4  3  2  4  1  2  3  1  2  4  1  2  4  2  3  4  4  2  4  1  2  3  1  3  3  1  1  2  4  3  3  2  1  3  4  3  3  1  1  3  4  2  2  4  3  4  2  3  1  2  3  1  2  0  2  2  2  2  2  4  4  2  4  3  3  1  1  4  2  2  3  3  1  4  3  4  2  1  1  2  1  2  2  4  1  1  4  1  4  3  2  4  3  2  4  4  2  1  4  3  4  3  3  4  4  2  2  3  3  4  1  3  2  3  1  3  4  2  3  1  2  2  1  2  2  4  3  3  4  4  1  2  1  2  4  2  3  4  4  3  4  4  2  4  4  3  4  2  4  4  3  4  3  4  2  4  4  2  3  2  4  2  2  2  4  2  2  4  4  3  1  2  2  3  2  4  4  2  4  1  3  4  4  3  1  1  2  2  2  3  1  3  2  4  2  2  2  2  2  2  4  2  4  3  3  1  2  2  2  3  1  4  4  2  4  3  1  2  2  3  4  2  4  4  4  2  1  2  2  3  4  2  2  4  3  3  2  2  1  1  3  4  3  2  4  4  2  4  3  2  3  1  3  4  4  3  4  4  2  4  2  2  4  2  2  3  2  3  3  3  2  2  4  3  4  4  4  2  2  2  4  3  2  4  1  0  0  0  0  0  0  1  3  4  4  2  4  2  4  2  2  2  4  3  3  1  1  1  1  3  4  2  2  3  4  1  2  4  1  3  1  2  3  1  4  3  3  2  4  4  2  4  3  3  1  1  3  3  2  2  2  4  2  4  2  2  1  1  3
              nom=     8  ZZ=   5.4  J0=       27328  JM=       27832         517
V2=  2  3  0  0  4  5  6  7  8  9 10 11 12 13 14 15 16 17 18 19 20 21 22 23 24 25 26  0  0 27 28 29 30 31 32 33 34 35 36 37 38 39 40 41 42 43 44 45 46 47 48 49 50 51 52 53 54 55 56 57 58 59 60 61 62 63 64 65 66  0 67 68 69 70 71 72 73 74 75 76 77 78 79 80 81 82 83 84 85 86 87 88 89 90 91 92 93 94 95 96 97 98 99100101102103104105106107108109110111112  0  0113114115116117118119120121122123124125126127128129130  0  0  0  0  0  0131132133  0  0  0134135136137138139140  0141142143144145146147148149150151152153154155156157158159160161162163164165166167168169170171172173174175176177178179180181182183184185186  0  0  0  0187188189190191192193194195196197198199200201202203204205206207208209210211212213214215216217218219220221222223224225226227228229230231232233234235236237238239240241242243244245246247248249250251252253254255256257258259260261262263264265266267268269270271272273274275276277278279280281282283284285286287288289290291292293294295296297298299300301302303304305306307308309310311312313314315316317318319320321322323324325326327328329330331332333334335336337338339340341342343344345346347348349350351352353354355356357  0  0358359360361362363364365366367368369370371372373374375376377378379380381382383384385386387388389390391392393394395396  0397398399400401402403404405406407408409410411  0412413414415416417418419420421422423424425426427428429430431432433434435436437438  0439440441442443444445446447448449450451452453454455456457458459460461462463464465466467468469470471472473474475476477478479480  0  0  0481482483484485486487488489
V1=  3  1  2  2  4  1  3  4  1  2  4  3  3  4  2  3  4  3  3  1  2  2  4  3  3  4  3  3  4  3  4  1  2  2  0  2  2  2  4  3  1  3  3  3  4  1  1  3  2  3  4  1  3  3  2  4  3  1  1  3  0  0  0  0  2  4  1  2  4  1  3  3  1  3  3  4  2  3  4  3  4  4  4  2  1  1  2  4  2  3  2  3  4  4  2  2  4  1  4  1  1  1  1  3  2  1  3  3  3  4  3  1  1  2  4  3  3  3  2  4  0  3  1  1  3  2  4  3  2  4  3  1  2  2  2  3  2  4  4  1  1  2  4  3  4  4  1  4  1  2  2  3  3  4  3  2  3  4  3  3  3  1  1  4  4  4  4  3  3  4  3  2  4  2  4  3  3  1  3  2  4  4  2  1  3  4  3  4  3  1  3  3  4  3  4  2  4  1  2  4  3  4  4  3  1  2  3  2  4  0  0  2  4  3  1  3  4  4  3  4  1  1  2  3  4  4  4  1  1  2  4  4  3  2  4  4  3  2  1  3  4  1  3  2  2  2  4  2  2  4  1  4  3  1  3  1  1  3  3  4  1  1  1  4  3  3  4  3  2  3  4  4  4  1  2  1  3  3  4  4  3  4  2  2  2  3  2  4  4  3  4  1  2  2  3  4  4  4  1  2  4  3  3  3  2  4  1  2  4  3  4  2  4  3  1  3  3  1  4  1  4  3  3  2  4  2  2  1  3  3  3  2  4  4  2  4  4  3  3  1  2  3  4  4  3  3  3  4  2  2  1  1  3  3  1  1  2  1  2  2  4  3  4  3  2  4  2  2  1  3  2  2  2  3  1  3  1  1  2  4  3  3  3  4  4  1  1  2  4  3  1  1  4  3  3  4  2  1  2  1  2  2  3  4  3  3  4  2  3  2  4  4  2  4  1  2  3  1  2  4  4  4  2  4  4  2  2  3  2  4  3  3  4  4  1  3  4  3  4  4  3  1  1  3  2  4  2  1  3  4  3  3  1  1  0  1  3  4  3  3  4  1  4  2  2  2  1  1  2  1  2  2  4  3  2  4  3  3  4  1  2  3  3  1  4  1  1  4  0  0  3  2  4  3  2  4  3  3  2  4  2  4  2  3  2  2  3  3  4  0  3  1  4  2  4  4  2
              nom=     8  ZZ=   5.4  J0=       64484  JM=       64993         530
V2=  1  2  3  4  5  6  7  8  9 10 11 12 13 14 15 16 17 18 19 20 21 22 23 24 25 26 27 28 29 30  0 31 32 33 34 35 36 37 38 39 40 41 42 43 44 45 46 47 48 49 50 51 52 53 54 55 56 57 58 59  0 60 61 62 63 64 65 66 67 68 69 70 71 72 73 74 75 76 77 78 79 80 81 82 83 84 85 86 87 88 89 90 91 92 93 94 95 96 97 98 99100101102103104105106107108109110111  0112113114115116117  0  0  0  0  0  0  0  0118119120121122123124125126  0  0  0127128129  0  0  0130131132133134  0  0  0  0  0  0  0  0  0  0  0135136137138139140141142143144145146147148149150151152153154155156157158159160161162163164165166167168169170171172173174175176177178179180181182183184185186187188189190191192193194195196197198199200201202203204205206207208209210211212213214215216217218219220221222223224225226227228229230231232233234235236237238239240241242243244245246247248249250251252253254255256257258259260261262263264265266267268269270271272273274275276277278279280281282283284285286287288289290291292293294295296297298299  0300301302303304305306307308  0  0309310311312313314315316317318319320321322323324325326327328329330331332333334335336337338339340341342343344345346347348349350351352353354355356357358359360361362363364365366367368369370371372373374375376377378379380381382383384385386387388389390391392393394395396397398399400401402403404405406  0  0407408409410411412413414415416417418419420421422423424425426427428429430431432433434435436437438439440441442443444445446447448449450451452453454455456457458459460461462463464465466467468469470471  0472473474475476477478479  0480481482  0483484  0  0  0  0  0485  0486487488
V1=  2  3  1  4  1  1  1  4  4  2  4  3  4  0  0  0  0  0  0  0  0  0  0  0  4  1  2  4  1  2  3  4  1  3  4  4  4  2  1  3  1  4  4  3  2  2  2  2  1  2  1  4  2  3  3  1  4  3  1  3  3  1  4  3  1  3  2  4  1  0  0  1  2  3  1  2  1  1  1  4  3  3  3  2  4  4  3  3  4  2  4  1  1  2  3  3  1  2  3  1  3  4  2  1  4  3  3  4  3  3  1  4  4  4  3  2  4  4  3  4  2  4  3  4  4  3  4  4  3  1  3  2  2  3  4  3  3  4  1  4  1  2  2  1  4  4  3  4  3  4  1  3  1  2  1  1  3  3  1  4  3  4  3  4  1  2  4  3  1  2  2  3  4  3  4  4  1  1  1  1  2  1  4  1  4  1  2  4  1  3  3  1  1  1  2  4  3  3  4  3  3  1  3  0  0  0  0  3  4  1  1  3  3  4  3  3  0  0  4  2  4  2  3  4  4  2  3  3  1  3  3  4  4  3  1  4  4  3  3  4  2  2  3  1  3  3  4  2  2  4  3  3  3  4  2  2  3  4  1  4  2  1  1  1  1  1  2  4  4  3  1  2  4  1  2  2  2  3  1  4  2  2  2  2  4  2  4  4  1  1  4  1  2  3  2  4  3  4  2  3  1  3  3  1  4  3  2  3  4  3  1  1  2  3  2  2  2  3  1  4  4  2  2  1  2  1  1  4  2  2  4  3  3  1  4  3  4  3  1  4  4  2  2  2  1  2  3  2  2  3  4  4  3  4  1  1  1  3  4  4  3  4  4  2  3  1  1  2  2  2  3  4  2  3  3  1  2  2  3  4  1  2  3  3  3  1  3  4  4  4  2  2  1  2  3  4  1  2  1  4  1  2  2  2  2  3  3  2  2  3  4  3  3  2  1  1  2  1  4  3  2  3  3  2  4  1  4  3  4  1  3  1  4  2  2  2  3  3  1  4  3  0  4  1  4  1  1  2  4  1  1  4  1  4  1  1  1  2  2  3  3  1  4  1  1  3  4  3  4  4  1  2  2  2  3  1  4  3  4  3  3  2  3  4  1  2  1  3  3  4  2  3  4  1  2  1  1  2  2  1  4  3  3  4  1  3  3  2  2  2  1  4  3  3  2  4  4  4  3  1  1  1  1  1  1  4  1  3  4  3
              nom=     8  ZZ=   5.4  J0=       13241  JM=       13736         523
V2=  3  4  5  6  7  8  9 10 11 12 13  0  0 14 15 16 17 18 19 20 21  0  0  0  0  0  0 22 23 24 25 26 27 28 29 30 31 32 33 34 35 36 37 38 39 40 41 42 43 44 45 46 47 48 49 50 51 52 53 54 55 56 57 58 59 60 61 62 63  0  0 64 65 66  0 67 68 69 70 71 72 73 74 75 76 77 78 79 80 81 82 83 84  0 85 86 87 88 89 90 91 92 93 94 95 96 97 98 99100101102103104105106107  0108109110111112113114115116117118119120121122123124125126127128129130131132133  0  0  0  0  0  0  0  0134135136137138139140141142143144145146147148149150151152153154155156157158159160161162163164165166167168169170171172173174  0  0  0  0  0  0  0  0175176177178179180181182183184185186187188189190191192193194195196197198199200201202203204205206207208209210211212213  0214215216217218219220221222223224225226227228229230231232233234235236237238239240241242243244245246247248249250251252253254255256257258259260261262263264265266267268269270271272273274275276277278279280281282283284285286287288289290291292293294295296297298299300301302303304305306307308309310311312313314315316317318319320321322323324325326327328329330331332333334335336337338339340341342343344345346347348349350351352353354355356357358359360361362363364365366367368369370371372373374375376377378379380381382383384385386387388389390391392393394395396397398399400401402403404405406407408409410411412413414415416417418419420421422423424425426427428429430431432433434435436437438439440441442443444445446447448449450451452453454455456457458459460461462463464465466467468469470471472  0  0  0  0473474475476477478479480  0  0  0481482483  0  0484485486
V1=  1  4  3  3  0  0  0  0  4  3  4  2  1  1  1  4  1  3  4  2  2  1  1  3  3  3  4  4  1  3  4  1  1  4  3  2  4  2  1  4  3  1  1  2  3  4  4  0  0  2  4  3  2  4  3  2  4  2  2  3  1  4  4  4  2  4  4  2  4  2  2  3  2  4  1  3  2  4  4  2  4  1  3  4  2  1  1  1  1  4  1  3  4  2  1  3  2  4  3  2  4  3  2  4  4  1  3  4  2  2  1  3  3  3  3  4  3  2  4  2  3  2  3  2  4  4  4  2  1  2  3  4  1  1  1  3  3  1  2  4  4  4  3  4  4  2  4  2  4  1  2  4  1  3  4  1  3  4  3  2  4  1  2  3  4  3  4  1  1  1  1  1  3  1  3  3  1  3  2  1  2  3  3  3  4  1  3  3  1  1  4  3  1  3  1  4  3  3  1  4  4  2  4  2  2  3  2  3  2  1  3  3  4  3  2  4  1  1  4  1  3  1  1  3  3  1  4  2  3  2  4  3  4  4  2  1  1  3  3  1  2  3  3  1  2  4  2  4  3  2  4  3  1  4  4  4  2  4  1  1  3  4  2  1  1  1  3  4  2  4  3  4  4  3  2  4  1  2  1  1  3  1  1  1  2  3  2  3  2  4  4  4  2  3  1  4  2  2  3  1  1  3  3  2  1  4  1  2  4  4  2  1  2  3  1  1  3  3  3  4  4  3  1  3  3  4  3  4  3  4  4  3  1  2  0  0  0  0  0  0  4  3  3  4  3  1  4  1  2  3  4  1  1  4  2  2  1  3  3  2  2  3  4  1  2  1  2  3  4  1  2  4  3  2  4  1  3  4  4  2  1  2  3  3  2  4  3  1  3  4  2  2  2  3  3  4  3  4  1  1  1  4  1  2  1  1  1  1  1  3  1  4  3  4  4  2  1  1  1  4  1  4  3  1  4  1  0  0  0  1  4  1  2  3  1  3  3  1  2  3  1  1  4  4  3  2  2  3  2  2  3  2  4  4  2  3  2  4  1  1  3  4  1  1  4  1  2  0  0  0  0  0  0  0  0  0  0  0  0  4  1  1  1  2  3  3  1  4  1  1  1  1  2  4  4  2  1  3  4  3  4  1  3  4  3  1  4  1  1  4  3  2  1  1  3  4  3  3  4  1  1  4  3
              nom=     8  ZZ=   5.3  J0=      114035  JM=      114521         538
V2=  2  3  4  5  6  7  8  9 10 11 12 13  0  0 14 15 16 17 18 19 20 21 22 23 24 25 26 27 28 29 30 31 32 33 34 35 36 37 38 39 40 41 42 43 44 45  0  0  0  0  0  0 46 47 48 49 50 51 52 53 54 55 56 57 58  0  0 59 60 61 62 63 64 65 66 67 68 69 70 71 72 73 74 75 76 77 78 79 80 81 82 83 84 85 86 87 88 89 90 91 92 93 94 95 96 97 98 99100101102103104105106107108109110111112  0  0113114115116117118119120121122123124125126127128129130131132133134135136137138139140141142143144145146  0  0147148149150151152153154155156157158159160161162163164165166167168169170171172173174175176177178179180181182183184185186187188189190191192193194195196197198199200201202203204205206207208209210211212213214215216217218219220221222223224225226227228229230231232233234235236237238239240241242243244245246247248249250251252253254255256257258259260261262263264265266267268269270271272273274275276277278279280281282283284285286287288289290291292293294295296297298299300301302303304305306307308309310311312313314315316317318319320321322323324325326327328329330331332333334335336337338339340341342343344345346347348349350351352353354355356  0357358359360361362363364365366367368369370371372373374375376377378379380381382383384385386387388389390391392393394395396397398399400401402403404405406407408409  0  0  0  0  0  0  0  0  0  0  0  0  0  0  0  0410  0411412413414415416417418419420421422423424425426427428429430431432433434435436437  0  0  0  0  0  0  0  0  0  0  0  0  0  0  0438439  0  0  0440441442443444445446447448449450451452453454455456457458459  0  0460461462463464465466467468469470471472473474475476477478479480481482483484485486487
V1=  3  1  1  3  2  2  2  3  2  4  3  4  4  2  1  1  2  3  4  1  1  2  4  2  0  4  3  3  4  1  2  4  3  2  4  3  4  3  1  3  4  4  2  3  2  4  4  4  3  4  4  1  1  2  4  1  2  3  4  2  3  1  4  3  4  1  2  4  4  2  4  4  3  2  4  3  0  0  0  0  0  0  0  0  0  0  0  0  0  0  0  0  0  0  0  0  0  0  0  0  0  0  0  0  0  0  0  0  0  1  3  3  1  3  4  3  3  4  4  4  3  4  1  2  4  0  2  4  4  3  4  1  1  1  4  3  3  2  2  2  4  4  3  4  4  3  4  4  2  4  3  3  4  1  2  2  2  3  4  2  3  1  2  4  3  2  2  4  4  3  4  4  3  1  2  4  3  2  4  4  3  4  4  4  3  3  1  3  4  1  0  1  4  1  4  1  4  3  4  4  3  4  4  2  3  4  3  1  0  0  0  0  0  0  2  3  4  2  2  4  1  4  4  1  4  1  1  3  4  4  3  4  1  4  1  1  1  2  2  2  1  2  4  3  2  4  2  2  3  2  1  3  4  4  3  1  2  4  1  4  3  2  3  3  4  1  4  2  3  2  4  3  4  1  0  0  2  4  1  1  1  3  4  2  3  1  3  4  2  2  4  4  3  4  4  3  4  2  2  4  3  4  4  1  1  2  1  2  3  4  3  4  3  1  4  3  1  4  1  1  4  4  2  1  1  1  1  3  3  4  2  2  1  1  4  3  2  4  3  3  4  3  2  4  3  4  1  4  4  3  3  3  4  4  2  2  4  1  1  1  1  2  1  3  3  4  3  4  3  4  1  4  1  2  1  2  2  2  2  4  4  4  3  4  4  3  3  2  4  3  4  2  2  3  1  4  3  2  2  4  2  1  3  1  2  1  3  4  2  2  4  4  4  4  3  2  2  3  1  3  4  3  3  2  4  1  1  1  4  1  4  3  2  4  1  3  3  1  1  4  3  4  3  1  3  3  1  3  4  2  2  2  1  2  2  3  4  2  0  0  0  0  4  2  4  3  1  4  4  1  1  3  1  1  4  1  1  1  1  3  3  4  3  1  2  3  2  2  3  1  1  3  1  1  3  3  2  4  2  1  1  2  3  2  3  3  3  1  1  3  4  3  2  4  4  3  4  2  4  4  1  4  3  1  1  3  1  3  4  3  0  0  0  3  1  4  3  4
              nom=     8  ZZ=   5.3  J0=      115489  JM=      115977         543
V2=  1  2  3  4  5  6  7  8  9 10 11 12 13 14 15 16 17 18 19 20 21 22 23  0  0  0  0  0  0  0  0  0  0  0  0 24 25 26  0  0  0  0 27 28 29 30 31 32 33 34 35 36 37 38 39 40 41 42 43 44 45 46 47 48 49 50 51 52 53 54 55 56 57 58 59 60 61 62 63 64 65 66 67  0 68 69 70 71 72 73 74 75 76 77 78 79 80 81 82 83 84 85 86 87 88 89 90 91 92 93 94 95 96 97 98 99100101102103104105106107  0  0108109110111112113114115116117118119120121122123124125126127128  0  0  0129130131132133134135136137138139140141142  0143144145146147148149150151152153154155156157158159160161162163164165166167168169170171172173174175176177178179180181182183184185186187188189190191192193194195196197198199200201202203204205206207208209210211212213214215216217218219220221222223224225226227228229230231232233234235236237238  0239240241242243244245246247248249250251252253254255256257258259260261262263264265266267268269270271272273274275276277278279280281282283284285286287288289290291292293294295296297298299300301302303304305306307308309310311312313314315316317318319320321322323324325326327328329330331332333334335336337338339340341342343344345346347348349350351352353354355356357358359360361362363364365366367368369370371372373374375376377378379380381382383384385386387388389390391392393394395396397398399400401402  0403404405406407408409410411412413414415416417418419420421422423424425426427428429430431432433434435436437438  0  0  0439440441442443444445446447448449450451452453454455456457458459460461462463464465  0  0  0466467468469470471472473474  0  0  0  0  0  0  0  0  0  0  0  0  0475476477478479480481  0  0  0  0  0  0  0  0482483484485486487488489490491
V1=  2  3  1  4  1  1  1  4  0  0  0  3  4  2  2  1  1  3  3  3  2  4  3  2  2  2  4  1  4  2  1  4  3  4  2  3  4  3  3  1  4  2  2  4  1  2  4  1  0  0  1  2  4  1  3  2  2  3  3  4  3  4  3  2  2  2  2  1  2  3  2  3  3  2  3  4  3  3  1  3  2  4  3  4  3  1  4  1  1  2  2  4  1  2  4  4  3  4  1  2  0  0  0  0  0  0  0  0  0  0  0  0  0  0  0  0  0  0  0  0  2  3  4  3  2  2  3  1  4  4  3  2  2  1  4  2  4  4  4  4  2  1  1  3  3  1  2  3  2  4  2  2  4  3  2  4  2  1  4  2  4  3  3  1  2  1  1  4  3  1  4  2  1  1  1  4  2  1  3  4  4  3  2  3  2  3  2  4  3  3  3  1  2  1  4  3  1  2  3  3  3  1  2  3  2  2  4  3  4  3  0  0  0  0  0  0  0  1  2  2  4  3  3  4  2  3  4  3  3  4  4  2  2  1  2  4  3  3  1  2  4  3  3  1  4  3  4  3  3  1  4  1  4  2  2  4  3  2  2  1  3  2  3  4  3  3  1  0  0  0  0  0  0  0  2  4  3  4  4  3  1  2  3  3  3  3  1  4  2  1  3  4  3  4  4  1  2  2  1  1  3  2  3  2  2  3  1  1  1  4  4  2  4  4  2  2  1  1  4  3  0  3  2  2  4  3  2  3  2  1  3  4  4  3  3  1  4  4  3  1  4  3  3  4  2  2  2  2  3  1  1  1  1  1  4  3  4  2  1  3  4  3  1  2  1  3  3  3  4  3  3  2  4  2  3  4  2  4  3  4  2  4  3  4  2  2  2  3  3  1  4  3  4  1  2  2  3  1  1  3  4  2  3  4  4  2  1  2  2  1  4  3  4  4  1  1  1  2  1  1  4  3  2  4  1  3  4  1  1  2  4  1  3  3  4  4  3  0  0  0  0  0  0  0  0  0  0  0  0  0  4  2  2  1  2  4  4  0  4  3  1  4  1  1  3  2  2  3  1  1  1  2  1  1  4  4  3  3  4  2  1  3  4  1  3  3  1  2  1  1  1  1  1  3  3  4  2  4  4  2  1  4  3  1  1  2  4  2  1  3  1  3  1  1  3  3  4  4  4  2  4  3  3  2  4  3  3  1  4  2  4  4  4  4  3  1  4  3  4  4  3  4  1
              nom=     8  ZZ=   5.3  J0=       81682  JM=       82179         512
V2= 10 11 12 13 14 15 16 17 18 19 20 21 22 23  0  0  0  0  0  0  0  0  0 24 25 26 27 28 29 30 31  0  0  0  0  0  0  0  0  0  0  0  0  0  0  0  0 32 33 34 35 36 37 38 39 40 41 42 43 44 45 46 47 48 49 50 51 52 53 54 55 56 57 58 59 60 61 62 63 64 65 66 67 68 69 70 71 72 73 74 75 76 77 78  0 79 80 81 82 83 84 85 86 87 88 89 90 91 92 93 94 95 96 97 98 99100101102103104105106107108109110111112113114115116117118119120121122123124125126127128129130131132133134135136137138139140141142143144145146147148149150151152153154155156157158159160161162163164165166167168169170171172173174175176177178179180181182183184185186187188189190191192193194195196197198199200201202203204205206207208209210211212213214215216217218219220221222223224225226227228229230231232233234235236237238239240241242243244245246247248249250251252253254255256257258259260261262263264265266267268269270271272273274275276277278279280281282283284285286287288289290291292293294295296297298299300301302303304305306307308309310311312313314315316317318319320321322323324325326327328329330331332333334335336337338339340341342343344345346347348349350351352353354355356357358359360361362363364365366367368369370371372373374375376377378379380381382383384385386387388389390391392393394395396397398399400401402403404405406407408409410  0  0  0  0  0411412413414415416417418419420421422423424425426427428429430431432433434435436437438439440441442443444445446447448449450451452453454455456457458459460461  0  0462463464465466467468469470471  0  0  0472473474475476477478479480481482483484485
V1=  3  4  3  4  2  2  3  2  4  4  2  2  4  3  2  4  4  2  3  2  4  4  2  4  4  2  1  1  1  2  4  2  2  3  3  3  1  3  2  2  3  4  4  4  3  3  4  3  3  2  1  3  3  4  1  4  3  3  1  1  1  3  1  4  3  1  3  4  4  3  1  2  3  4  4  3  2  2  4  3  2  3  1  3  1  1  3  3  2  2  3  1  1  3  3  4  2  3  4  3  1  4  4  3  4  4  3  1  4  2  4  4  2  2  4  3  3  3  4  2  4  4  2  2  1  2  3  1  1  2  4  4  3  2  4  3  0  4  3  3  4  3  3  2  1  3  1  2  3  4  2  1  1  2  4  4  3  2  4  4  2  4  4  2  4  1  2  4  3  4  3  1  2  3  4  3  1  1  1  4  3  4  4  2  2  4  3  4  0  3  1  3  4  4  3  1  2  3  3  1  4  3  1  3  2  2  2  3  1  4  3  4  3  3  2  4  4  4  2  3  1  2  3  1  3  2  2  3  3  4  4  0  1  3  3  1  1  2  1  3  3  4  2  3  3  3  3  3  4  4  3  1  1  2  1  3  4  4  3  1  1  2  1  2  4  4  2  1  1  2  2  3  2  2  3  4  1  3  1  2  3  1  3  1  3  4  4  2  2  2  3  3  2  2  4  2  2  4  2  2  2  2  3  4  2  2  4  2  4  2  2  4  1  4  3  2  2  2  4  3  4  2  2  4  3  1  1  3  2  3  2  2  2  2  2  3  4  1  3  2  2  3  2  4  3  4  4  3  1  3  4  3  3  1  4  1  2  1  2  2  4  2  2  3  1  4  1  1  3  4  2  4  3  1  3  3  1  2  4  4  3  2  2  2  4  4  3  1  4  1  2  4  1  3  2  3  4  1  3  1  1  2  1  2  3  4  4  2  1  4  3  3  1  4  4  3  3  4  0  0  0  1  3  4  3  3  4  2  4  4  1  1  4  3  4  4  3  4  1  3  3  4  2  2  4  2  1  4  2  2  1  0  0  4  3  4  1  3  4  1  2  1  2  3  3  1  0  0  0  0  0  0  3  3  2  4  1  3  3  3  1  4  3  4  3  1  2  3  2  2  2  1  3  3  4  2  4  4  3  3  2  2  2  4  4  3  4  4  2  3  1  4
              nom=     8  ZZ=   5.3  J0=       80564  JM=       81045         523
V2=  1  2  3  4  5  6  7  8  9 10 11 12 13 14 15 16 17 18 19 20 21 22 23 24 25 26  0 27 28 29 30 31 32 33 34 35 36 37 38 39 40 41 42 43 44 45 46 47 48 49 50 51 52 53 54 55 56 57 58 59 60 61 62 63 64 65 66 67 68 69 70 71 72 73 74 75 76 77 78 79 80 81 82 83 84 85 86 87 88 89 90 91 92 93 94 95 96 97 98 99100101102103104105106107108109110111112113114115  0  0  0  0  0  0  0116117118119120121122123124125126127128  0  0129130131132133134  0  0  0135136137138139140141142143144145146147148149150151152153154155156157158159160161162163164165166167168169170171172173174175176177178179180181182183184185186187  0  0  0  0  0  0188189190191192193194195196197198199200201202203204205206207208209210211212213214215216217218219220221222223224225226227228229230231232233234235236237238239240241242243244245246247248249250251252253254255256257258259260261262263264265266267268269270271272273274275276277278279280281282283284285286287288289290291292293294295296297298299300301302303304305306307308309310311312313314315316317318319320321322323324325326327328329330331332333334335336337338339340341342343344345346347348349350351352353354355356357358359360361362363364365366367368369370371372373374375376377378379380381382383384385386387388389390391392393394395396397398399400401402403404405406407408409410411412413414415416417418419420421422423424425426427428429430431432433434435436437438439440441442443444445446447448449450451452453454455456457  0458459  0460461462463464465466467468469470471  0472473474475476  0477478479480481  0  0  0  0482483484485486  0487488489490491492493494495
V1=  2  3  1  4  4  2  3  1  2  1  0  0  0  0  0  3  1  4  2  2  3  4  1  3  4  3  3  1  1  1  2  2  3  2  2  2  4  3  1  4  2  2  2  2  2  4  1  2  0  0  0  0  0  0  3  1  4  0  0  0  0  2  2  3  3  2  4  3  1  2  3  2  4  4  1  2  1  3  4  3  4  3  3  1  2  2  2  3  1  3  3  4  3  1  4  4  3  1  2  2  1  1  2  4  2  3  2  2  2  4  4  2  3  2  4  4  4  2  1  4  1  4  1  3  4  2  2  4  2  4  1  2  3  3  1  2  4  4  2  1  4  3  4  1  1  4  4  2  2  2  2  4  3  3  0  3  4  4  3  2  4  1  3  4  2  1  3  3  4  4  4  3  4  1  3  3  4  2  4  4  4  3  4  3  4  3  1  4  1  3  3  1  2  3  4  1  1  3  4  3  3  2  4  3  4  4  2  4  1  4  4  2  3  1  3  2  2  3  1  2  4  3  1  3  3  1  4  4  2  0  4  4  3  4  4  2  3  4  1  2  1  2  1  2  1  1  3  1  4  2  4  4  4  4  2  2  2  3  4  2  0  0  0  0  0  2  2  2  3  4  4  3  2  2  3  4  2  1  3  1  3  1  1  3  4  2  4  1  4  3  4  2  3  4  1  1  3  1  1  2  2  2  2  2  3  4  2  0  0  1  2  1  1  3  4  2  3  2  2  1  4  3  3  1  2  0  0  0  0  0  4  1  2  2  1  3  1  3  3  3  3  2  2  3  2  4  3  2  1  3  1  2  1  4  3  4  4  4  3  1  1  2  4  1  2  0  0  0  1  2  3  4  3  3  3  1  0  0  0  0  0  0  0  0  0  2  2  2  3  1  2  3  4  4  2  1  3  2  1  1  3  4  4  3  4  4  3  1  4  3  4  3  3  1  3  4  4  4  3  2  1  1  1  2  3  3  3  3  4  4  2  4  3  4  1  1  2  4  3  3  2  2  3  2  2  3  2  1  1  2  4  3  4  3  4  4  2  2  1  1  2  4  4  3  4  3  4  2  2  3  1  1  2  4  4  3  4  3  1  1  4  3  3  4  3  1  2  3  1  2  3  4  4  3  1  2  3  3  1  4  4  3  2  4  2  1  1  3  4  3  1  4  3  1  4  3  1  4  2  4  3  3  1
              nom=     8  ZZ=   5.3  J0=        6970  JM=        7439         526
V2=  2  3  4  5  6  7  8  9 10 11 12 13 14 15 16 17 18 19 20 21 22 23 24 25 26 27 28 29 30 31 32 33 34 35 36 37 38 39 40 41 42 43 44 45 46 47 48 49 50 51 52 53 54 55 56 57 58 59 60 61 62 63 64 65  0 66 67 68  0  0  0  0  0  0  0  0  0 69 70 71 72 73 74  0 75 76 77 78 79 80 81 82 83 84 85 86 87 88 89 90 91 92 93 94 95 96 97 98 99100101102103104105106107108109110111112  0  0113114  0  0  0115116117118119120121122123124125126127128  0  0  0  0129130131132  0133134135136137138139140141142143144145146147148149150151152153154155156157  0  0158159160161162163164165166167168169170171172173174175176177178179180181182183184185186187188189190191192193194195196197198199200201202203204205206207208209210211212213214215216217218219220221222223224225226227228229230231232233234235236237238239240241242243244245246247248249250251252253254255256257258259260261262263264265266267268269270271272273274275276277278279280281282283284285286287288289290291292293294295296297298299300301302303304305306307308309310311312313314315316317318319320321322323324  0325326327328329330331332333334335336337338339340341342343344345346347348349350351352353354355356357358359360361362363364365366367368369370371372373374375376377378379380381382383384385386387388389390391392393394395396397398399400401402403404405  0406407408409410411412413414415416417418419420421422423424425426427428429430431432433434435436437438439440441442443444445446447448449450451452453454455456457458459460461462463464465466467468469470471472473474475476477478479480481  0  0  0482483484485486487488  0  0  0489490491492493494495496
V1=  3  1  4  3  4  0  0  0  0  4  3  1  2  4  2  1  4  4  2  2  4  2  0  0  0  0  0  0  0  4  3  3  4  2  2  1  3  3  0  0  3  4  3  3  1  4  2  1  1  2  1  2  3  1  4  3  1  2  4  4  3  4  3  2  2  4  3  3  4  2  1  3  1  4  1  2  4  1  3  3  1  4  4  4  2  4  2  3  4  1  2  1  1  1  1  1  2  4  3  3  1  1  2  3  1  2  3  2  4  4  1  3  1  1  2  3  3  3  2  2  4  3  4  3  2  4  3  3  4  4  1  2  4  3  4  4  1  4  4  3  3  1  4  4  1  3  4  3  3  4  3  2  4  3  3  4  3  2  4  3  3  4  3  4  2  2  2  4  4  3  4  2  3  4  1  1  3  3  3  1  2  2  3  3  3  4  3  3  2  3  1  2  2  4  4  1  1  1  1  3  1  2  1  3  2  4  3  4  3  2  4  1  0  0  0  0  0  0  0  0  0  0  0  0  0  1  1  1  3  3  4  2  2  1  4  2  1  1  2  3  4  3  3  2  4  4  3  2  2  1  1  4  4  2  1  2  1  2  3  3  3  4  3  3  4  0  0  0  0  0  0  3  4  3  3  4  3  3  2  4  3  3  4  3  2  2  3  3  2  4  3  3  1  4  3  3  1  1  1  1  4  3  1  3  2  3  2  3  1  1  1  1  1  2  1  4  1  3  3  1  1  1  2  4  1  3  4  2  4  4  4  4  1  1  4  2  2  4  3  3  3  4  1  2  1  2  2  3  1  2  2  1  3  4  3  1  1  1  2  2  1  3  3  1  4  4  3  2  4  4  2  3  1  4  2  1  3  3  3  1  4  1  0  0  0  0  0  0  0  0  0  2  2  1  2  3  4  3  3  1  2  3  1  1  0  0  0  0  0  0  3  4  4  4  1  3  1  1  1  4  3  3  3  2  4  3  1  2  4  1  4  3  3  4  4  4  3  4  1  3  4  3  3  1  2  4  1  1  4  1  3  3  4  3  4  1  0  0  4  2  4  1  2  2  4  3  3  1  4  3  1  4  1  4  2  1  1  1  4  1  3  0  1  4  3  4  1  4  1  1  2  1  1  2  4  3  0  0  0  0  0  0  3  2  4  2  3  1  3  3  1  4  3  4  4  4  4  4  1  1  1  1  2  3  1  1
              nom=     8  ZZ=   5.3  J0=       38973  JM=       39477         524
V2=  2  3  4  5  6  7  8  9 10 11 12 13 14 15 16 17 18 19 20 21 22 23 24 25 26 27 28 29 30  0  0  0  0  0  0  0  0  0 31 32 33  0  0  0 34 35 36 37 38 39 40 41 42 43 44 45 46 47 48 49 50 51 52 53 54 55  0  0  0  0  0  0  0  0  0 56 57 58  0 59 60 61 62 63 64 65 66 67 68  0  0 69 70 71 72 73 74 75 76 77 78 79 80 81  0 82 83 84 85 86 87 88 89 90 91 92 93 94 95 96 97 98 99100101102103104105106107108109110111112113114115116117118119120121122123124125126127128129130131132133134135136137138139140141142143144145146147148149150151152153  0154155156157158159160161162163164165166167168169170171172173174175176177178179180181182183184185186187188189190191192193194195196197198199200201202203204205206207208209210211212213214215216217218219220221222223224225226227228229230231232233234235236237238239  0240241242243244245246247248249250251252253254255256257258259260261262263264265266267268269270271272273274275276277278279280281282283284285286287288289290291292293294295296297298299300301302303304305306307308309310311312313314315316317318319320321322323324325326327328329330331332333334335336337338339340341342343344345346347348349350351352353354355356357358  0  0  0  0  0359360361362363364365366367368369370371372373374375376377378379380381382383384385386387388389390391392393394395396397398399400401402  0  0  0403404405406407408  0  0  0409410411412413414415416417418419420421422423424425426427428429430431432433434435436437438  0  0  0  0  0439440441442443444445446447448449450451452453454455456457458459460461462463464465466467468469470471472473474475476477478479480481482
V1=  3  1  4  0  0  0  0  0  0  4  3  4  1  3  4  2  2  3  2  3  4  1  2  3  3  1  4  1  2  1  1  3  2  2  3  3  4  3  4  3  3  3  3  1  2  2  3  2  4  3  4  1  1  3  1  2  2  2  4  3  3  3  4  4  3  1  1  1  3  4  4  2  3  3  4  4  3  4  1  2  2  2  3  4  1  2  1  3  3  4  4  1  4  1  1  4  1  3  1  1  3  4  3  4  3  1  1  2  3  3  4  4  3  3  1  1  3  4  4  3  3  3  4  1  1  2  2  2  3  4  4  3  1  2  0  0  0  4  4  4  2  1  4  1  2  4  1  2  3  3  1  2  2  1  0  0  0  0  0  2  2  2  4  3  2  3  3  2  4  1  1  1  1  1  2  2  2  1  2  4  2  1  4  3  4  3  1  2  4  1  3  2  4  3  3  4  4  1  2  4  3  4  4  3  4  2  1  1  1  3  4  3  2  2  2  1  2  3  3  4  4  3  0  0  0  0  0  3  2  1  3  1  2  2  3  4  2  4  3  2  3  3  3  4  2  1  4  4  3  3  2  4  1  2  1  1  4  1  3  4  3  1  2  3  1  4  3  4  2  3  4  3  1  2  3  1  4  4  3  1  4  3  4  3  1  3  4  4  1  3  2  2  1  4  3  4  4  2  1  2  2  4  3  2  2  3  1  4  3  1  3  3  4  3  1  3  4  1  3  3  3  1  4  3  4  2  3  1  4  4  1  2  3  2  4  3  1  2  2  2  3  4  2  3  1  4  1  2  3  3  3  3  3  4  4  1  4  1  3  4  3  4  4  2  3  2  1  3  1  3  4  3  1  4  1  2  3  1  3  4  3  3  1  4  1  1  4  3  4  4  3  2  4  1  2  4  3  4  4  2  4  4  2  2  4  3  3  3  4  3  1  1  2  3  3  3  4  1  3  1  3  3  4  3  3  3  1  4  3  1  3  3  2  4  3  1  2  2  4  3  4  3  2  1  2  3  3  1  3  1  1  3  2  2  3  1  1  1  2  4  3  3  4  3  1  2  2  4  4  3  4  3  1  4  1  1  4  2  1  2  2  2  4  3  1  3  1  2  3  4  3  2  4  3  1  2  3  4  3  3  1  4  1  4  4  2  4  1  2  4  4  2  4  3  3  4  2  2  4  2  3  2  4  3
              nom=     8  ZZ=   5.2  J0=      109986  JM=      110493         523
V2=  2  3  4  5  6  7  8  9 10 11  0  0 12 13 14 15  0  0 16 17 18 19 20 21 22 23 24 25 26 27 28 29 30 31 32 33 34  0  0 35 36 37 38 39 40 41 42 43 44 45 46 47 48 49 50 51 52 53 54  0 55  0  0  0 56 57 58 59 60 61 62 63 64 65 66 67 68 69 70 71 72 73 74 75 76 77 78 79 80 81 82 83 84 85 86 87 88 89 90 91 92 93 94 95 96 97 98 99100101102103104105106107108109110111112113114115  0  0  0  0  0  0  0  0  0116117118119120121122123124125126127128129130131132133134135136137138139140141142143144145146147148149150151152153154155156157158159160161162163164165166167168169170171172173174175176177178179180181182183184185186  0  0  0187188189190191192193194195196197198199200201202203204205206207208209210211212213214215216217218219220221222223224225226227228229230231232233234235236237238239240241242243244245246247248249250251252253254255256257258259260261262263264265266267268269270271272273274275276277278279280281282283284285286287288289290291292293294295296297298299300301302303304305306307308309310311312313314315316317318319320321322323324325326327328329330331332333334335336337338339340341342343344345346347348349350351352353354355356357358359360361362363364365366367368369370371372373374375376377378379380381382383384385386387388389390391392393394395396397398399400401402403404405406407  0408409410411412413414415416417418419420421422423424425426427428429430431432433434435436437438439440441442443444  0  0  0  0  0445446447448449450451452453454455456457458459460461462463464465466467468469470471472473  0  0  0  0  0474475476477478479480481  0  0482483484485486487488489
V1=  3  1  4  2  2  4  3  4  3  4  4  2  3  4  2  2  3  2  4  4  2  3  4  2  3  1  4  4  4  4  4  1  2  4  3  2  4  4  2  2  3  2  2  3  3  3  4  2  2  2  3  2  1  3  3  2  4  2  3  4  1  2  4  4  1  1  4  1  2  4  3  4  3  2  4  1  2  4  3  4  2  1  2  2  2  2  2  4  3  2  2  3  3  4  1  3  3  4  1  4  2  1  2  3  3  4  4  3  1  2  4  1  2  4  3  4  2  1  1  1  3  2  4  4  4  2  1  2  4  1  1  4  3  3  1  4  4  3  4  1  1  4  3  3  1  2  2  4  1  1  3  1  3  3  3  0  4  2  4  4  4  2  4  1  3  2  1  1  1  4  3  4  1  2  2  4  3  3  1  1  3  4  3  3  3  1  4  3  4  2  1  1  1  4  2  2  4  1  1  1  4  3  3  4  2  1  1  3  2  2  3  4  1  3  1  2  2  3  4  2  1  1  4  3  1  1  3  2  4  3  2  4  4  1  1  2  1  2  4  1  2  4  1  3  4  2  4  4  3  2  1  1  3  4  1  2  3  1  4  3  4  2  3  4  3  4  3  3  1  2  2  2  1  3  2  3  3  3  1  4  3  4  2  1  1  3  4  1  1  3  2  4  2  2  4  4  1  2  4  2  3  1  4  3  4  1  2  4  2  4  1  4  3  4  1  1  1  3  3  1  2  2  1  1  3  1  4  3  1  2  2  3  4  2  4  1  1  4  1  2  4  2  4  2  2  3  1  1  1  4  3  4  1  3  3  1  2  2  4  1  2  4  3  3  2  1  3  1  2  2  3  3  1  3  3  1  3  1  4  2  3  4  3  2  4  4  1  1  4  1  1  1  2  0  0  0  4  2  4  4  4  1  2  1  2  2  3  3  4  4  4  4  3  2  4  3  1  4  4  1  1  0  0  0  0  0  3  4  2  3  2  4  1  1  4  1  1  3  4  1  2  2  2  3  4  1  3  3  2  3  4  1  2  2  2  4  3  3  1  1  2  2  4  3  3  4  1  4  2  4  4  3  2  4  4  1  2  1  1  1  4  1  1  3  3  1  4  1  1  3  0  0  0  0  0  0  2  4  3  1  2  4  1  1  4  1  4  1  3  4  3  2  4  3  4  2  4  1  4  3  4  3  1
              nom=     8  ZZ=   5.2  J0=       29891  JM=       30396         526
V2=  4  5  6  7  8  9 10 11 12 13 14 15 16 17 18 19 20 21 22 23 24 25 26 27 28 29 30  0  0  0  0  0 31 32 33 34 35 36 37 38 39 40 41 42 43 44 45 46 47 48 49 50 51 52  0  0 53 54 55 56 57 58 59 60 61 62 63 64 65 66  0  0  0  0  0 67 68 69 70 71 72  0 73 74 75 76 77 78 79 80 81 82 83 84 85 86 87 88 89 90 91 92 93 94 95 96 97 98 99100101102103104105106107108109110111112113114  0  0115116117118119120121122123124125126127128129130131132133134135136137138139140141142143144145146147148149150151152153154155156157158159160161162163164165166167168169170171172173174175176177178179180181182183184185186187188189190191192193194195196197198199200201202203204205206207208209210211212213214215216217218219220221222223224225226227228229230231232233234235236237238239240241242243244245246  0247248249250251252253254255256257258259260261262263264265266267268269  0  0270271272273274275276277278  0279280281282283284285286287288289290291292293294295296297298299300301302303304305  0  0  0  0  0  0  0306307308309310311312313314315316317318319320321322323324325326327328329330331332333334335336337338339340341342343344345346347348349350351352353354355356357358359360361362363364365366367368369370371372373374375376377378379380381382383384385386387388389390391392393394395396397398399400401402403404405406407  0  0408409410411412413414415416417418419420421422423424425426427428429430431432433434435436437438  0  0  0  0  0  0  0439440441442443444445446447448449450451452453  0  0454455456457458459460461462463464465466467468469470471472473474475476477478479  0  0  0  0480481482483484485486487488
V1=  4  2  4  1  2  2  3  4  3  4  1  0  0  0  0  3  3  2  4  3  3  4  3  2  4  1  2  2  4  3  3  1  4  3  1  1  3  2  2  3  3  4  2  1  1  2  1  3  3  4  1  1  4  1  3  3  2  3  2  3  2  2  3  2  2  1  3  3  2  4  1  1  1  3  4  3  3  1  2  1  1  3  1  2  3  4  2  4  4  3  4  1  2  2  4  3  3  4  1  2  1  2  3  4  1  0  0  0  0  0  0  2  1  3  3  3  4  2  1  1  4  3  2  4  1  3  4  3  4  2  2  2  1  3  2  4  3  0  0  0  0  0  4  3  4  1  4  1  1  1  4  4  3  4  3  1  3  1  4  1  1  2  4  4  3  2  4  3  1  2  2  1  2  3  4  3  4  4  4  3  4  1  2  1  1  3  3  3  4  4  1  2  4  3  4  4  3  4  3  2  4  4  3  4  2  2  1  4  1  1  1  1  1  4  3  3  3  4  3  4  3  4  2  2  3  3  3  1  4  4  2  3  2  4  1  1  2  4  4  3  1  2  4  4  1  2  3  2  4  4  3  1  1  1  1  4  1  1  4  2  4  1  3  3  1  3  3  4  3  1  4  1  1  4  3  3  2  1  2  1  4  3  2  4  4  1  3  1  3  1  1  4  4  4  1  4  3  2  4  4  1  3  4  2  2  4  1  3  3  4  4  2  4  4  3  3  2  4  3  3  1  4  1  1  4  3  4  1  1  1  1  1  1  4  1  1  4  1  3  4  1  4  3  2  4  3  3  4  2  2  3  3  1  3  4  2  3  4  2  4  4  3  2  2  1  2  4  1  2  2  2  2  4  4  2  4  3  3  1  1  4  3  4  3  1  1  3  1  2  3  3  2  4  3  4  4  1  2  4  3  2  4  4  2  4  4  1  2  1  4  1  4  4  3  2  4  2  3  4  3  3  2  4  1  3  3  1  2  3  4  2  2  3  3  4  4  3  4  3  1  1  1  3  2  2  3  2  4  3  4  4  1  1  4  1  2  4  2  4  3  2  4  1  1  1  1  2  4  1  1  2  3  3  1  4  1  3  4  4  3  1  2  3  2  2  3  3  2  3  2  3  3  1  1  3  4  4  2  3  3  2  4  4  3  4  0  1  3  3  3  4  4  3  3  3  3  4  2  4  0  0  0  0  3  4  1
              nom=     8  ZZ=   5.2  J0=       50964  JM=       51474         544
V2=  1  2  3  4  5  6  7  8  9 10 11 12 13 14 15  0  0  0  0  0  0  0 16 17 18 19 20 21 22 23 24 25 26 27 28 29 30  0  0  0 31 32 33 34 35 36 37 38 39 40 41 42 43 44 45 46 47 48 49 50 51 52 53 54 55 56 57 58 59 60 61 62 63 64 65 66 67 68  0 69 70 71 72 73 74 75 76 77 78 79  0  0 80 81 82 83 84 85 86 87 88 89 90 91 92 93 94 95 96 97 98 99100  0101102103104105106107108109110111112  0113  0  0114115116117118119120121122123124125126  0127128129130131132133134135136137138139140141142143144145146147148149150151152153154155156157158159160161162163164165166167168169170171172173174175176177  0178179180181182183184185186187188189190191192193194195196197198199200201202203204205206207208  0  0  0  0  0  0  0  0209210211212213214215216217218219220221222223224225226227228229230231232233234235  0236237238239240241242243244245246247248249250251252253254255256257258259260261262263264265266267268269270271272273274275276277278279280281282283284285286287288289290291292293294295296297298299300301302303304305306307308309310311312313314315316317318319320321322323324325326327328329330331332333334335336337338339340341342343344345346347348349350351352353354355356357358359360361362363364365366367368369370371372373374375376377378379380381382383384385386387388389390391392393394395396397398399400401402403404405406407408409  0410411412413414415416417418419420421422423424425426427428429430431432433434435436437438439440441442443444445446447448449450451452453454455456457458  0  0  0  0459  0  0  0  0  0460461462463464465466467468469470  0  0  0471472473474475476477478  0  0  0  0479480481482483484485  0  0  0486487488489490491492493494495496
V1=  2  3  1  4  0  0  0  0  0  0  4  3  4  1  2  3  2  2  2  3  4  4  2  2  2  1  2  2  4  3  4  4  3  2  4  1  2  3  3  3  4  4  3  1  1  1  2  1  3  3  4  3  3  1  4  3  1  4  1  2  4  0  0  3  1  4  1  2  3  4  2  4  1  2  2  4  3  3  3  1  4  3  1  3  3  1  4  1  3  4  2  1  3  4  3  2  4  2  3  4  3  3  2  1  1  4  4  1  2  2  2  3  1  3  1  2  1  4  3  4  3  1  4  1  1  3  1  2  3  3  1  4  3  4  1  1  3  3  3  4  4  3  3  3  4  3  4  3  4  3  4  1  3  3  1  4  1  2  3  4  3  3  3  4  2  3  1  4  3  3  1  4  1  0  0  0  0  0  4  4  4  2  1  2  3  2  2  2  3  3  3  1  4  4  4  4  2  1  1  1  2  2  3  2  1  3  2  2  2  1  2  4  3  1  4  3  1  1  2  4  3  4  1  2  3  1  4  2  2  3  1  2  3  4  2  1  1  3  1  1  3  3  1  2  4  1  1  3  4  2  3  4  3  3  1  1  2  1  1  4  4  2  1  2  4  2  3  4  3  3  1  0  0  0  2  1  2  2  3  2  2  2  2  1  1  2  4  1  1  2  4  1  4  2  4  2  4  4  4  1  1  3  4  4  3  4  1  4  2  3  4  4  1  1  2  1  3  4  4  4  1  1  2  4  2  3  4  1  2  4  3  2  4  1  1  1  4  4  4  1  3  4  3  3  1  2  2  2  2  3  1  2  3  4  1  2  3  1  2  2  2  3  4  2  1  4  2  4  1  3  3  3  2  4  3  1  2  4  4  2  4  3  3  3  1  4  3  0  0  0  0  0  0  4  4  4  4  2  2  2  3  1  1  2  4  1  2  2  4  3  1  3  3  4  3  2  4  4  2  4  2  1  3  2  4  4  2  1  3  2  3  2  2  3  4  3  3  1  4  4  3  4  0  0  0  0  0  0  0  0  0  0  0  3  4  1  2  1  1  4  2  4  4  3  2  4  4  1  3  4  3  3  1  1  3  3  1  3  2  3  3  2  2  3  4  3  3  3  2  4  4  1  3  2  2  3  4  4  2  2  2  3  1  3  4  4  3  3  1  2  2  4  3  3  1  2  2  4  4  2  4  1  2  3  1  4  3  3  1  4  2  1  1  3  4  3  3  3  3  1  1  3  1  1
              nom=     8  ZZ=   5.2  J0=        1556  JM=        2046         518
V2=  4  5  6  7  8  9 10 11 12 13 14 15 16 17 18 19 20 21 22 23 24 25 26 27 28 29 30  0  0  0  0  0 31 32 33 34 35 36 37 38 39 40 41 42 43 44 45 46 47 48 49 50 51 52 53 54 55 56 57 58 59 60 61 62 63 64 65 66 67 68 69 70 71 72 73 74 75 76 77 78 79 80 81 82 83 84 85 86 87 88 89 90 91 92 93 94 95 96 97 98 99100101102103104105106107108109110111112113114115116117118119120121122123124  0  0  0  0  0  0  0  0  0125126127128129130131132133134135136137138139140141142143144145146147148149150151152153154155156157158159160161162163164165166167168169170171172173174175176177178179180181182183184185186187188189190191192193194195196197198199200201202203204205206207208209210211212213214215216217218219220221222223224225226227228229230231232233234235236237238239240241242243244245246247248249250251252253254255256257258259260261262263264265266267268269270271272273274275276277278279280281282283284285286287288289290291292293294295296297298299300301302303304305306307308309310311312313314315316317318319320321322323324325326327328329330331332333334335336337338339340341342343344345346347348349350351352353354355356357358359360361362363364365366367368369370371372373374375376377378379380381382383384385386387388389390391392393394395396397398399400401402403404405  0406407408409410411412413414415416417418419420421422423424425426427428429430431432433434435436437438  0  0  0  0  0  0439440441442443444445446447448449450451452453454455456457458459460461  0  0462463464465466467468469470471  0  0  0472473474475476477478479  0  0  0  0480481482483484485486487488489490491
V1=  4  3  1  3  3  2  2  4  3  4  2  4  4  4  1  2  3  2  3  4  4  3  4  1  1  1  2  2  3  2  2  2  4  3  3  4  3  1  3  2  4  4  3  3  3  4  3  4  3  3  1  1  2  1  2  3  1  1  3  0  0  1  2  2  4  2  3  4  3  3  1  2  2  4  3  2  3  1  4  0  0  4  4  1  2  3  2  2  3  2  0  0  0  0  0  4  1  1  3  4  3  2  3  1  1  2  3  2  3  2  4  2  3  4  2  4  4  2  1  1  1  2  1  1  3  4  1  2  4  1  2  4  3  4  1  3  3  1  3  2  4  4  3  4  0  0  0  0  2  4  3  4  3  4  2  2  1  3  2  3  1  2  3  1  4  1  2  4  3  2  4  2  2  3  1  1  2  1  3  3  4  1  2  3  1  4  4  2  2  1  2  3  4  1  1  4  2  4  2  2  2  4  2  4  1  2  2  4  4  3  4  2  3  4  4  2  4  4  3  4  2  2  4  4  3  4  4  2  4  3  4  3  2  4  3  2  4  4  1  4  3  1  1  3  2  4  1  1  4  3  4  2  3  1  4  0  0  0  0  0  0  0  0  0  3  1  1  1  4  3  2  4  4  3  2  4  1  1  4  1  1  2  1  1  1  3  1  2  1  2  3  4  1  3  2  2  1  3  4  2  4  2  3  2  4  3  4  4  2  4  2  2  4  3  3  1  1  3  2  3  4  1  1  4  4  3  2  3  2  4  3  2  3  1  3  3  1  1  2  4  2  1  3  1  2  4  4  3  3  2  2  1  1  2  3  2  4  4  1  1  1  1  3  2  4  4  3  1  4  4  1  1  4  1  1  3  2  4  4  3  4  3  1  1  4  3  3  1  1  1  4  1  4  3  3  4  2  2  2  1  1  2  3  2  3  4  4  4  3  4  3  2  2  1  1  2  2  3  4  3  3  0  0  0  0  0  2  3  4  2  4  1  1  1  4  1  1  2  1  2  3  1  2  3  2  4  3  2  4  1  1  3  3  3  4  4  2  3  1  2  2  4  2  2  4  1  3  2  4  3  1  3  2  2  3  3  1  4  3  3  1  4  4  3  1  4  2  4  4  3  4  4  1  2  3  1  1  2  1  2  4  3  3  4  1  3  2  2  3  3  2  4  3  4  3  4  1  1
              nom=     8  ZZ=   5.1  J0=       63879  JM=       64362         515
V2=  2  3  4  5  6  7  8  9 10 11 12 13 14 15 16 17 18 19 20 21 22 23 24 25 26 27 28 29 30 31 32 33 34 35 36 37 38 39 40 41 42 43 44 45 46 47 48 49 50 51 52 53 54 55  0  0  0  0 56 57 58 59 60 61 62 63 64 65 66 67 68 69 70 71 72 73 74 75 76 77 78 79 80 81 82 83 84 85 86 87 88 89 90 91 92 93 94 95 96 97 98 99100101102103104105106107108109110111112113114115  0116117118119120121122123124125126127  0128129130  0  0  0  0131132133134135136137138  0  0139140141142143144145146147148149150151152153154155156157158159160161162163164165166167168169170171172173174175176177178179180181182183184185186187188189190191192193194195196197198199200201202203204205206207208209210211212213214215216217218219220221222223224225226227228229230231232233234235236237238239240241242243244245246247248249250251252253254255256257258259260261262263264265266267268269270271272273274275276277278279280281282283284285286287288289290291292293294295296297298299300301302303304305306307308309310311312313314315316317318319320321322323324325326327328329330331332333334335336337338339340341342343344345346347348349350351352353354355356357358359360361362363364365366367368369370371372373374375376377378379380381382383384385386387388389390391392393394395396397398399400401402403404405406407408409410  0411412413414415416417418419420421422423424425426427428429430431432433434435436437438439440441442443444445446447448449450451452453454455456457458459460461462  0  0  0  0  0463464465466467468469470471472473474475476477478479480  0  0  0  0  0  0  0  0  0  0  0  0  0481482483484485
V1=  3  1  4  3  3  3  2  2  2  1  1  1  3  1  3  3  1  2  3  3  4  3  2  4  3  2  0  0  2  4  2  3  4  3  3  3  2  3  3  2  4  1  1  2  3  1  4  2  3  3  4  4  3  1  2  1  1  3  4  3  2  2  2  2  2  1  3  2  4  3  3  4  4  2  1  2  3  4  4  3  2  3  3  4  3  4  1  1  2  4  4  2  2  4  4  3  1  2  3  1  0  4  1  1  1  1  3  4  4  3  1  4  1  1  1  2  4  4  4  2  2  2  3  1  2  1  3  2  3  3  1  4  2  2  3  2  1  1  2  4  3  4  3  2  4  4  2  3  1  4  3  3  4  2  2  4  2  2  2  0  0  0  0  0  2  2  4  3  1  4  3  4  2  2  2  3  3  4  3  3  3  1  3  3  1  4  4  3  4  2  2  1  1  3  4  2  4  3  2  4  0  0  0  0  0  0  0  0  0  0  0  0  0  3  1  3  3  1  4  2  4  3  1  3  4  1  3  3  4  1  2  2  2  2  3  4  3  3  4  3  2  2  3  2  2  3  2  2  3  3  4  1  0  0  0  1  2  4  2  4  3  4  3  3  2  2  2  3  1  4  3  3  1  4  1  3  1  1  1  3  4  2  2  4  1  4  2  3  4  4  2  1  2  3  4  3  3  4  2  1  4  1  2  1  1  3  4  2  3  4  2  1  4  3  3  3  2  4  2  4  3  2  2  3  1  1  2  3  1  1  3  4  3  2  2  2  4  4  2  2  2  4  3  3  4  3  1  2  4  1  2  3  2  4  1  2  4  1  3  3  1  3  4  3  1  2  0  0  4  4  2  4  1  2  3  4  1  3  4  1  2  4  3  3  1  4  3  3  4  3  4  4  1  2  3  4  1  1  4  1  1  4  3  4  4  3  1  4  4  3  4  4  2  4  4  2  0  4  3  3  4  1  4  3  1  3  4  3  3  1  2  1  1  1  1  4  0  4  3  1  2  2  3  1  2  4  1  2  4  1  2  2  2  2  3  1  4  3  4  3  3  2  4  3  0  0  0  4  1  3  1  4  3  4  4  2  2  2  4  2  2  1  3  3  3  2  4  4  3  4  2  2  2  4  4  3  2  2  3  1  2  3  4  3  4  3  3  3  4  2  4  3  3  1  4
              nom=     8  ZZ=   5.1  J0=      123180  JM=      123685         537
V2=  2  3  4  5  6  7  8  9 10 11 12 13 14 15 16 17 18 19 20 21 22 23 24 25 26 27 28 29 30 31 32 33 34 35 36 37 38 39 40 41 42 43 44 45 46 47 48 49 50 51 52 53 54 55 56 57 58 59 60 61 62 63 64 65 66 67 68 69 70 71 72 73 74 75 76 77 78 79 80 81 82 83 84 85 86 87 88 89 90 91 92 93 94 95 96 97 98 99100101102103104105106107108109110111112113114115116117118119120121122123124125126127128  0  0129130131132133134135136137138139140141142143144145146147148149150151152153154155156157158159160161162163164165166167168169170171172173174175176177178179180181182183184185186  0187188189190191192193194195196197198199200201202203204205206207208209210211212213214215216217218219220221222223224225226227228229230231232233234235236237238239240  0  0  0  0  0  0241242243244245246247248249250251252253254255256257258259260261262263264265266267268269270271272273274275276277278279280281282283284285286287288289290291292293294295296297298299300301302303304305306307308309310311312313314315316317318319320321322323324325326327328329330331332333334335336337338339340341342343344345346347348349350351352353354355356357358359360361362363364365366367368369370371372373374375376377378379380381382383384385386387388389390391392393394395396397398399400401402403404405406407408409410411  0  0  0  0  0  0412413414415416417418419420421422423424425426427428429430431432433434  0  0  0435436437  0  0  0  0  0  0438439440441442443444445446447448449450451452453454455456457458459460461462463464465466467468469470471472473474475476477478479480481482  0  0483484  0  0  0  0  0485486  0  0487488489490  0  0  0  0  0  0  0  0  0491492493494495496
V1=  3  1  4  4  2  1  2  3  1  4  3  1  1  3  2  1  3  1  2  3  1  1  3  1  3  3  1  2  3  3  3  3  4  2  2  4  1  1  4  1  1  3  1  1  3  3  4  4  1  4  2  1  2  3  3  4  4  4  2  1  1  2  3  2  4  0  0  0  0  0  0  0  0  4  1  1  3  2  4  4  1  1  3  4  3  3  4  2  1  2  2  3  4  2  2  3  1  4  3  2  1  2  3  3  4  0  0  0  0  0  3  2  4  4  1  0  0  0  0  0  1  3  4  3  3  1  2  3  1  2  4  1  3  4  4  2  4  3  2  4  3  4  2  4  3  4  2  3  4  1  1  1  1  1  1  4  1  3  3  2  3  4  1  1  3  2  4  4  4  3  4  4  3  3  1  0  0  0  0  0  2  1  2  4  4  3  4  2  3  3  2  2  3  3  1  4  2  3  2  2  3  3  4  3  1  1  3  3  1  2  0  0  2  2  1  2  4  1  2  4  2  4  2  4  3  2  2  2  1  1  3  3  1  3  2  2  3  2  2  3  3  4  2  4  3  1  3  4  3  1  1  3  4  1  4  3  1  4  4  1  2  4  4  3  4  4  3  4  1  3  3  2  4  4  2  2  2  1  3  2  2  3  3  1  4  4  4  3  3  1  3  1  2  3  2  3  3  3  3  4  4  4  3  4  2  4  2  1  3  4  3  2  3  4  2  4  3  2  2  2  3  3  2  4  4  1  1  4  4  2  3  4  2  3  2  4  1  3  2  3  1  4  4  1  4  3  1  4  3  2  4  4  1  2  1  1  3  2  2  3  3  4  2  3  1  4  4  1  1  4  2  2  3  1  3  4  4  3  1  1  2  4  4  3  3  2  3  2  3  2  2  3  3  2  1  2  3  3  4  3  1  3  3  3  4  1  1  1  3  2  4  1  2  0  4  3  3  4  4  1  1  2  2  3  2  4  4  3  1  4  2  2  3  3  3  4  1  3  3  4  2  1  2  3  2  1  2  4  4  4  2  3  2  4  4  4  2  3  3  4  1  2  2  4  0  0  0  0  0  4  2  4  3  2  1  2  2  2  1  3  3  1  4  4  3  2  1  1  1  2  2  3  3  2  4  1  1  1  2  1  2  3  2  4  4  1  1  3  1  3  3  4  2  4  4  3  3  2  4  1  1  1  4  1  2  1  3  3  2  3  2  1  1  1  3  1  1
              nom=     8  ZZ=   5.1  J0=      126623  JM=      127114         526
V2=  2  3  4  5  6  7  8  9 10 11 12 13 14 15 16 17 18 19 20 21 22 23 24 25 26 27 28 29 30  0  0  0  0  0  0  0  0 31 32 33 34 35 36 37 38 39 40 41 42 43 44 45 46 47 48 49 50 51 52 53 54 55  0 56 57 58 59 60 61 62  0 63 64 65 66  0  0  0  0  0 67 68 69 70 71 72 73 74 75 76 77 78 79 80 81 82 83 84 85 86 87 88 89 90 91 92 93 94 95 96 97 98 99100101102103104105106107108109110111112  0  0113114115116  0  0  0  0  0  0  0  0  0  0117118119120121122123124125  0126127128129130131132133134135136137138139140141142143144145146147148149150151152153154155156157158159160161162163164165166167168169170171172173174175176177178179180181182183184185186  0187188189190191192193194195196197198199200201202203204205206207208209210211212213214215216217218219220221222223224225226227228229230231232233234235236237238239240241242243244245  0246247248249250251252253254255256257258259260261262263264265266267268269270271272273274275276277278279280281282283284285286287288289290291292293294295296297298299300301302303304305306307308309310311312313314315316317318319320321322323324325326327328329330331332333334335336337338339340341342343344345346347348349350351352353354355356357358359360361362363364365366367368369370371372373374375376377378379380381382383384385386387388389390391392393394395396397398399400401402403404405406407408409410411412413414415416417418419420421422423424425426427428429430431432433434435436437438439440441442443444445446447448449450451452453454455456457458459460461462463464465466467468469470471472473474475476477478479480481482483484485486  0  0  0  0  0  0487488489490491
V1=  3  1  4  3  0  0  0  0  2  4  3  4  1  1  1  4  3  4  4  0  1  1  4  4  3  1  1  1  2  3  2  4  1  1  2  2  2  4  3  2  4  1  1  1  1  3  4  1  3  4  0  0  3  2  2  1  2  4  2  2  3  1  3  4  3  4  1  3  2  3  3  4  3  2  4  1  2  3  3  4  3  3  4  2  3  2  4  4  3  1  3  4  3  4  1  4  2  2  2  4  4  2  4  2  2  1  1  3  3  2  2  4  3  4  1  1  1  4  2  4  1  1  4  4  4  3  1  3  2  4  4  3  3  4  2  1  1  1  4  4  2  3  4  2  1  2  3  3  2  4  3  4  3  4  1  1  4  1  3  4  2  2  3  1  4  4  3  2  2  1  3  4  2  4  1  1  1  4  1  1  4  3  2  1  2  3  1  1  1  3  4  2  4  3  1  4  1  1  4  3  1  4  3  2  3  3  4  4  3  1  4  3  4  1  3  2  4  4  3  4  4  2  4  4  2  1  2  3  3  3  2  4  4  3  1  2  4  3  2  4  3  3  4  2  4  4  3  3  4  1  1  4  4  2  4  4  1  3  2  2  3  1  4  3  1  1  4  2  2  2  4  4  2  4  1  1  1  2  3  4  1  1  4  1  1  4  2  4  4  1  1  3  2  4  4  4  3  3  4  3  1  2  3  3  1  4  1  1  1  1  2  3  2  3  2  4  4  2  4  3  4  1  1  3  3  2  4  1  4  3  3  4  2  1  1  3  2  4  4  4  2  1  1  2  4  1  2  3  3  3  4  3  1  2  4  2  2  1  3  2  3  1  3  2  2  3  4  1  3  1  1  1  1  3  3  4  1  2  1  2  3  1  3  3  4  1  4  0  0  0  0  0  0  0  0  0  0  0  0  0  0  0  2  2  4  4  1  1  4  3  4  2  2  3  3  4  2  1  1  1  3  1  4  3  1  4  1  1  3  4  1  1  4  1  1  4  3  0  4  4  3  4  1  1  1  3  0  0  0  4  2  1  1  4  3  2  4  4  1  2  4  2  4  1  1  4  1  2  3  1  3  3  3  3  4  4  2  2  4  2  3  2  2  0  0  0  3  1  2  3  1  2  4  1  1  1  4  3  3  4  0  0  0  0  2  2  4  3  2  4  0  3  1  4  3  2  3  2  2  4  1  4  3  1  4  1
              nom=     8  ZZ=   5.1  J0=       52062  JM=       52566         531
V2=  2  3  4  5  6  7  8  9 10 11 12 13 14 15 16 17 18 19 20 21 22 23 24 25 26 27 28 29 30 31 32 33 34 35 36 37 38  0 39 40 41 42 43 44 45 46 47 48 49 50 51 52  0  0  0 53 54 55 56 57 58 59 60 61 62 63 64 65 66  0 67 68 69 70 71 72 73 74 75 76 77 78 79 80 81 82 83 84 85 86 87 88 89 90 91 92 93 94 95 96 97 98 99100101102103104105106107  0  0108109110111112113114  0  0  0  0  0  0  0115116117118119120121122123124  0  0125126  0  0  0  0  0  0  0  0  0127128  0  0  0  0129130131132133134135136137138139140141142143144145146147148149150151152153154155156157158159160161162163164165166167168169170171172173174175176177178179180181182183184  0185186187188189190191192193194195196197198199200201202203204205206207208209210211212213214215216217218219220221222223224225226227228229230231232233234235236237238239240241242243244245246247248249250251252253254255256257258259260261262263264265266267268269270271272273274275276277278279280281282283284285286287288289290291292293294295296297298299300301302303304305306307308309310311312313314315316317318319320321322323324325326327328329330331332333334335336337338339340341342343344345346347348349350351352353354355356357  0  0  0  0  0358359360361362363364365366367368369370371372373374375376377378379380381382383384385386387388389390391392393394395396397398399400401402403404405406407  0408  0  0409410411412413414415416417418419420421422423424425426427428429  0  0430431432433434435436437438439440441442443444445446447448449450451452453454455456457458459460461462463464465466467468469470471472473474475476477478479480481482483  0  0484485486487488489490
V1=  3  1  2  3  1  1  3  0  4  4  3  4  2  0  0  0  0  0  0  0  0  0  0  4  4  1  4  1  2  4  2  2  1  2  1  1  4  4  3  1  4  4  2  2  4  3  3  4  1  1  1  1  3  1  3  4  3  1  4  3  4  4  0  0  0  0  3  2  4  1  3  3  3  1  2  2  2  2  3  2  3  4  4  3  3  1  4  2  2  3  1  3  3  1  1  1  4  2  2  1  1  1  4  4  2  3  1  2  3  4  3  1  2  3  3  2  4  3  2  4  1  2  1  1  1  2  3  4  2  3  1  4  2  2  2  3  4  4  4  3  3  2  1  1  4  1  1  2  4  4  1  2  4  3  4  2  2  2  4  3  1  4  1  3  4  2  4  3  3  4  3  3  0  0  1  4  1  2  3  4  3  4  4  2  3  1  1  4  2  2  3  4  1  2  4  1  3  3  4  2  3  1  4  3  2  4  4  2  3  3  1  4  1  3  4  0  2  2  3  4  3  3  4  1  3  3  4  4  2  2  3  4  4  2  3  1  1  2  4  3  3  4  3  3  1  4  1  3  3  4  4  4  4  3  3  4  1  2  2  2  3  4  1  3  3  1  2  3  4  3  3  2  4  4  3  3  3  2  2  2  2  4  3  4  4  4  2  2  1  1  2  4  4  3  1  4  1  3  1  3  1  1  2  1  3  2  4  2  3  4  1  2  3  1  3  4  1  1  3  2  4  1  2  3  4  2  2  4  1  4  1  1  1  4  2  2  2  2  4  3  3  3  4  1  1  4  3  4  2  2  2  1  3  4  4  4  3  2  1  1  4  2  4  4  3  3  3  2  4  4  2  4  4  1  3  2  3  4  1  2  2  1  2  2  3  1  2  2  4  4  4  2  4  2  2  1  1  3  1  1  2  3  1  2  2  2  2  4  1  2  4  4  3  4  1  4  1  2  2  1  1  4  3  4  3  3  4  2  1  1  2  1  1  1  1  3  2  4  3  3  4  1  3  1  2  3  4  4  3  2  2  2  4  3  3  1  3  4  2  3  3  3  4  3  3  1  4  2  2  3  1  1  4  3  4  3  4  4  2  4  3  3  4  2  4  4  0  0  0  0  0  0  0  0  2  3  3  1  3  2  4  1  2  4  2  4  3  4  1  1  2  1  1  1  4  4  4  3  1  4  4  3  3  3  1  4  3  4  2  1  1
              nom=     8  ZZ=   5.1  J0=       33007  JM=       33513         522
V2= 22 23 24 25 26 27 28 29  0  0 30 31 32 33 34 35 36 37 38  0 39 40 41 42 43 44 45 46 47 48 49 50 51 52 53 54 55 56 57 58 59  0  0  0  0 60 61 62 63 64 65 66 67  0  0 68 69 70 71 72 73 74 75 76 77 78 79 80 81 82 83 84 85 86 87 88 89 90 91 92 93 94 95 96 97 98 99100101102103104105106107108109110111112113114115116117118119120121122123124125126127128129130131132133134  0  0  0  0  0135136137138139140141142143144145146147148149150151152153154155156157158159160161162163164165166167168169170171172173174175176177178179180181182183184185  0  0  0  0  0  0  0  0  0  0  0  0  0  0186187188189190191192193194195196197198199200201202203204205206207208209210211212213214215216217218219220221222223224225226227228229230231232233234235236237238239240241242243244245246247248249250251252253254255256257258259260261262263264265266267268269270271272273274275276277278279280281282283284285286287288289290291292293294295296297298299300301302303304305306307308309310311312313314315316317318319320321322323324325326327328329330331332333334335336337338339340341342343344345346347348349350351352353354355356357358359360361362363364365366367368369370371372373374375376377378379380381382383384385386387388389390391392393394395396397398399400401402403404405406407408409410411412413414415416417418419420421422423424425426427428429430431432433434435436437438439440441442443444445446447448449450451452453454455456457458459  0  0460461462463464465466467468469470471472  0  0  0  0  0  0  0  0  0  0  0  0  0  0  0  0  0  0473474475476477478  0  0479480481482483484485486487488489490491492493
V1=  4  1  1  4  3  2  4  1  3  3  2  4  3  4  2  3  4  3  2  1  3  2  2  3  3  1  4  1  3  4  4  3  4  4  2  3  1  4  3  4  2  4  2  3  2  1  1  3  4  1  2  4  3  4  3  3  1  4  2  4  2  2  4  3  2  4  4  1  3  3  1  3  2  2  3  3  2  3  4  1  2  4  1  3  4  3  4  4  2  1  4  1  1  4  2  2  4  1  3  4  2  4  4  1  0  0  0  0  0  0  2  4  3  3  1  2  3  2  4  3  4  1  3  4  4  3  4  1  1  1  2  4  4  2  4  3  2  4  1  2  2  4  4  3  4  4  3  1  2  3  1  2  4  4  1  4  3  1  2  1  2  2  4  1  4  3  1  4  4  3  4  4  4  3  4  2  4  3  1  3  2  3  3  4  4  2  4  1  3  2  3  3  4  3  1  2  4  2  2  3  2  3  2  4  3  3  1  4  3  3  2  1  3  1  3  3  2  2  1  1  4  0  0  2  3  1  4  4  1  1  1  2  2  3  1  4  4  1  2  4  2  4  1  2  4  3  4  3  3  1  4  3  1  4  4  2  4  3  1  4  1  1  1  3  2  4  4  3  3  2  2  3  4  1  1  2  2  4  3  1  4  4  2  4  3  4  3  4  4  3  3  2  4  1  2  4  1  1  3  4  2  4  3  1  4  2  2  2  4  3  4  4  2  0  0  0  4  1  1  1  1  1  3  1  1  3  4  1  1  4  2  3  2  1  3  3  2  4  1  2  2  4  1  1  4  2  2  1  1  3  3  3  4  3  4  2  4  3  4  4  3  4  3  4  2  1  3  3  4  2  2  3  3  4  2  2  3  4  2  3  2  3  3  1  1  1  4  3  3  1  3  3  4  4  3  4  2  1  3  3  4  3  2  4  4  3  1  1  1  1  4  2  4  4  3  0  4  4  3  4  3  4  3  4  2  4  1  2  4  4  3  2  4  4  3  1  1  1  2  3  4  3  2  4  0  0  0  4  3  2  4  1  4  3  1  4  4  4  3  4  2  1  1  3  3  1  1  1  4  1  1  4  2  2  1  2  3  3  3  4  3  3  4  2  1  3  2  1  3  2  3  4  4  2  4  1  1  1  4  1  1  4  2  4  4  2  4  3  2  4  3  3  4  2  2  3  1  1  2  1  1  1
              nom=     8  ZZ=   5.1  J0=       25229  JM=       25720         527
V2=  2  3  4  5  6  7  8  9 10 11 12 13 14 15 16 17 18 19 20 21 22 23 24 25 26 27 28 29 30 31 32  0  0  0  0 33 34 35 36 37 38 39 40 41 42 43 44 45 46 47 48 49 50 51 52 53 54 55 56 57 58 59 60 61 62 63 64 65 66  0  0  0  0  0 67 68 69 70 71 72 73 74 75 76 77 78 79 80 81 82 83 84 85 86 87 88 89 90 91 92 93 94 95 96 97 98 99100101102103104105106107108109110111112113114115116117118119120121122123124125126127128129130131132133134135136137138139140141142143144145146147148149150151152153154155156157158159160161162163164165166167168169170171172173174175176177178179180181182183184185186  0187188189190191192193194195196197198199200201202203204205206207208209210211212213214215216217218219220221222223224225226227228229230231232233234235236237238239240241242243244245246247248249250251252253254255256257258259260261262263264265266267268269270271272273274275276277278279280281282283284285286287288289290291292293294295296297298299300301302303304305306307308309310311312313314315316317318319320321322323324325326327328329330331332333334335336337338339340341342343344345346347348349350351352353354355356357358359360361362363364365366367368369370371372373374375376377378379380381382383384385386387388389390391392393394395396397398399400401402403404405406407408409  0  0  0  0  0  0  0  0  0  0  0  0410411412413414415416417418419420421422423424425426427428429430431432433434435  0  0  0  0  0436437438439440441442443444445446447448449  0  0450451452453454455456457458  0  0  0  0  0  0459460461462463464465466467468469470471472473474  0  0475476477478479480481482483  0  0484  0485486487488
V1=  3  1  4  4  4  3  2  1  3  4  3  0  0  0  0  2  4  4  3  2  4  2  4  4  3  2  4  4  2  4  4  2  1  4  2  3  4  2  4  3  2  4  1  2  2  1  2  3  4  1  2  3  2  4  4  4  3  1  4  3  1  1  1  2  1  3  3  2  4  1  2  3  3  2  3  3  1  4  1  1  3  2  2  2  4  3  2  3  2  4  4  4  4  4  1  2  1  3  4  4  2  3  3  3  4  3  2  4  2  2  3  3  3  4  2  3  0  0  4  3  2  0  0  0  0  2  1  1  2  3  2  4  3  0  1  2  2  0  0  0  0  0  0  0  1  2  4  3  0  4  3  4  2  1  1  3  2  1  2  4  4  3  4  3  4  4  3  4  2  2  2  1  4  2  2  2  3  3  2  2  4  3  3  4  1  2  1  4  0  3  4  4  3  4  4  3  2  4  4  0  0  0  0  0  0  0  0  0  0  3  1  4  3  4  2  2  4  4  2  2  3  2  2  2  4  3  3  4  4  2  1  2  2  4  3  4  1  2  2  4  4  2  1  2  2  1  4  3  4  2  4  1  2  3  3  2  4  4  3  1  4  2  4  1  0  0  0  0  0  2  4  1  2  4  2  1  2  3  4  3  2  3  4  1  1  4  4  3  3  1  3  4  3  1  4  1  1  4  3  2  1  1  1  3  1  1  2  1  2  3  4  3  2  2  1  3  4  3  4  3  2  4  1  2  2  1  2  2  4  4  3  4  4  3  4  3  4  3  2  4  4  4  3  1  1  3  3  2  4  2  2  3  4  1  3  3  4  3  3  2  4  2  4  4  3  1  3  4  4  3  2  2  3  4  2  2  4  2  3  4  1  2  1  2  4  1  2  3  4  1  3  2  2  3  2  1  3  4  2  3  4  4  3  4  1  3  2  4  4  3  1  3  2  2  3  4  3  3  1  3  3  2  2  3  1  1  3  3  2  2  4  3  3  4  1  2  1  3  2  4  3  3  1  2  3  2  4  2  4  2  3  4  4  2  4  3  4  4  3  1  3  2  4  1  2  2  4  2  4  3  2  4  4  1  1  4  4  2  2  2  2  2  2  4  3  3  2  2  3  2  1  4  1  4  3  4  1  1  1  1  1  1  3  1  1  2  1  1  2  1  1  1  3  3  3  2  4  3  3  4  4  1  2  4  3  4  1
              nom=     8  ZZ=   5.1  J0=      100458  JM=      100963         513
V2=  2  3  4  0  0  5  6  7  8  9 10 11 12 13 14 15 16 17 18 19 20 21 22 23 24 25  0  0  0 26 27 28  0 29 30 31 32 33 34 35 36 37 38 39 40 41 42 43 44 45 46 47 48 49 50 51 52 53 54 55 56 57 58 59 60 61 62 63 64 65 66 67 68 69 70 71 72 73 74 75 76 77 78 79 80 81 82 83 84 85 86 87 88 89 90 91 92 93 94 95 96 97 98 99100101102103104105106107108109110111112  0113114115116117118119120121122123124125126127128129130131132133134135136137138139  0140141142143144145146147148149150151152153154155156157158159160161162163164165166167168169170171172173174175176177178179180  0181182183184185186187188189190191192193194195196197198199200201202203204205206207  0  0  0  0208209210211212213214215216217218219220221222223224225226227228229230231232233234235236237238239240241242243244245246247248249250251252253254255256257258259260261262263264265266267268269270271272273274275276277278279280281282283284285286287288289290291292293294295296297298299300301302303304305306307308309310311312313314315316317318319320321322323324325326327328329330331332333334335336337338339340341342343344345346347348349350351352353354355356357358359360361362363364365366367368369370371372373374375376377378379380381382383384385386387388389390391392393394395396397398399400401402403404405406407408409410411412413414415416417418419420421422423424425426427428429430431432433434435436437438439440441442443444445446447448449450451452453454455456457  0  0458459460461462463464465466467468469470471472473  0  0  0  0  0  0  0  0474475476477478479480481482483484485486487488489490491
V1=  3  1  4  4  1  3  2  1  3  3  4  4  3  4  2  2  4  2  2  2  4  2  4  3  3  4  2  2  2  3  1  1  3  1  2  1  1  1  4  1  3  3  4  3  3  1  4  3  1  1  2  1  3  2  4  4  1  1  2  4  3  4  3  2  1  3  3  4  3  2  4  4  1  1  1  1  1  4  3  4  4  4  3  4  3  1  4  3  3  1  1  1  1  2  2  1  2  3  4  1  4  3  1  4  3  0  3  1  3  1  4  3  2  2  1  4  3  4  2  4  4  1  2  4  3  2  4  2  3  4  3  3  1  1  0  0  0  0  3  1  3  3  3  2  4  4  3  3  4  4  4  2  4  4  2  3  4  3  4  1  4  1  1  1  3  3  2  2  1  2  2  1  1  3  3  1  2  4  4  3  1  4  1  1  3  4  3  4  3  3  3  4  3  4  3  2  4  3  1  2  3  3  1  2  2  3  3  4  4  1  2  4  3  3  1  3  3  4  1  4  3  4  1  4  2  4  4  3  1  1  1  2  4  1  1  4  2  4  1  4  3  3  4  4  4  2  2  4  3  3  3  4  4  4  3  4  2  1  1  2  2  4  2  1  4  3  4  1  2  4  3  3  2  2  2  2  4  3  1  2  3  4  2  1  2  4  1  1  2  0  2  2  1  1  4  1  1  4  2  2  1  1  2  4  4  3  4  2  1  1  1  4  1  1  2  4  1  1  2  1  3  1  3  1  1  3  1  1  2  2  4  4  3  1  1  1  1  3  2  4  3  4  2  2  3  3  1  2  3  4  2  4  3  3  3  4  1  1  1  2  4  3  4  2  3  4  3  4  2  2  3  4  4  3  1  3  1  2  1  3  1  2  2  2  2  4  2  3  4  4  3  1  2  2  4  4  2  4  4  2  4  3  3  4  4  2  1  2  4  4  4  3  4  4  2  1  2  2  4  3  3  4  1  1  4  2  2  3  2  4  4  3  3  1  1  2  4  1  1  4  4  2  2  1  2  0  3  1  4  1  2  3  1  4  2  4  4  2  2  3  3  4  1  2  2  2  1  4  3  4  3  3  1  1  1  2  3  3  4  4  2  3  1  3  4  3  1  4  3  1  4  2  2  1  1  2  4  1  1  2  3  2  4  4  4  2  4  3  4  1  3  4  1
              nom=     8  ZZ=   5.1  J0=       57679  JM=       58167         531
V2=  1  2  3  4  0  0  0  0  0  0  0  0  0  5  6  7  8  9 10 11 12 13 14 15 16 17 18 19 20 21 22 23 24 25 26 27 28 29 30 31 32  0  0 33 34 35 36 37 38 39 40 41 42 43 44 45 46 47 48 49 50 51 52 53 54 55 56 57 58 59 60 61 62 63 64 65 66 67 68 69 70 71 72 73 74 75 76 77 78 79 80 81 82 83 84 85 86 87 88 89 90 91 92 93 94 95 96 97 98 99100101102103104105106107108109110111112113114  0  0  0115116117118119120121122123124125126  0  0  0127128129130131132133134  0135136137138139140141142143144145146147148149  0  0  0  0  0  0150151152153154155156157158159160161162163164165166167168169170171172173174175176177178179180181182183184  0  0  0  0  0  0185186187188189190191192193194195196197198199200201202203204205206207208209210211212213214215216217218219220221222223224225226227228229230231232233234235236237238239240241242243244245246247248249250251252253254255256257258259260261262263264265266267268269270271272273274275276277278279280281282283284285286287288289290291292293294  0  0295296297298299300301302303304305306307308309310311312313314315316317318319320321322323324325326327328329330331332333334335336337338339340341342343344345346347348349350351352353354355356357358359360361362363364365366367368369370371372373374375376377378379380381382383384385386387388389390391392393394395396397398399400401402403404405406407408409410411412413414415416417418419420421422423424425426427428429430431432433434435436437438439440441442443444445446447448449450451452453454455456457458459460461462463464465466467468469470471472473474475476477  0478479480481  0  0  0  0  0482483484485486487488489490491492493
V1=  2  3  1  4  1  3  1  1  2  2  1  3  3  3  4  3  2  4  3  4  3  4  1  1  1  1  0  0  0  0  0  0  0  0  0  0  4  1  2  4  3  4  3  3  1  4  2  2  2  3  4  3  1  4  2  4  2  3  2  4  3  2  2  2  4  4  2  3  4  2  2  2  2  0  0  0  4  1  3  2  2  1  1  2  2  3  4  2  1  2  4  2  2  2  3  2  4  4  1  4  1  2  3  3  1  4  1  2  2  3  1  4  4  3  4  4  3  4  2  2  2  4  3  2  4  1  2  4  4  2  2  3  1  3  2  4  3  1  3  3  3  4  1  1  2  4  1  1  3  4  4  4  3  4  4  2  4  3  2  4  2  1  2  4  2  3  1  2  2  4  3  1  4  1  1  4  1  1  2  2  1  4  4  4  1  2  3  2  3  3  3  4  3  4  3  2  3  1  4  2  2  2  4  1  3  3  1  4  2  2  2  2  2  4  3  4  3  1  2  4  1  2  4  3  1  4  4  4  3  4  4  2  4  3  1  3  1  4  2  2  2  4  4  3  4  4  3  4  4  2  2  1  2  3  1  4  3  1  4  3  1  1  0  1  3  2  4  4  3  4  4  2  0  0  0  0  0  0  0  0  0  0  4  4  2  1  1  3  2  4  4  3  1  4  3  1  1  4  3  4  3  1  4  3  4  2  4  4  3  3  3  1  1  3  4  3  2  4  4  1  1  4  1  2  4  3  3  2  4  2  1  1  2  4  2  4  3  2  4  4  4  3  4  2  4  1  1  4  3  3  4  1  3  4  4  1  2  4  1  2  4  3  4  1  3  3  1  3  3  1  2  3  1  1  1  3  4  2  4  3  3  2  1  3  3  4  2  1  1  4  3  2  4  1  2  4  1  4  2  4  1  1  3  1  3  3  1  2  3  3  3  4  1  2  1  1  0  4  3  2  4  4  2  4  4  3  4  1  1  1  4  4  2  2  2  4  3  3  4  3  3  2  4  1  4  1  2  4  1  2  4  4  1  4  1  2  4  4  3  0  0  0  4  1  1  4  3  1  4  1  0  0  0  0  0  1  1  4  3  4  3  1  4  4  1  1  1  2  2  3  1  4  3  1  4  0  0  0  0  0  0  0  4  3  1  2  1  2  4  1  4  3  2  4  1  2  1  1  1  4  3  1  4  3  0  0  1  4  1  1  1
              nom=     8  ZZ=   5.0  J0=       71381  JM=       71877         518
V2=  2  3  4  5  6  7  8  9 10 11 12 13 14 15 16 17 18 19 20 21 22 23 24 25 26 27 28 29 30 31 32 33 34 35 36 37 38 39 40 41 42 43 44 45 46 47 48 49 50 51 52 53 54 55 56 57 58 59 60 61 62 63 64 65 66 67 68 69 70 71 72 73 74 75 76 77 78 79 80 81 82 83 84 85 86 87 88 89 90 91 92 93 94 95 96 97 98 99100101102103104105106107108109110111112113114115  0  0  0116117118119120121122123124125126127128129130131132133134  0135136137138139140141142143144145146147148149150151152153154155156157158159160161162163164165166167168169170171172173174175176177178179180181182183184185186  0187188189190191192193194195196197198199200201202203204205206207208209210211212213214215216217218219220221222223224225226227228229230231232233234235236237238239240241242243244245246247248249250251252253254255256257258259260261262263264265266267268269270271272273274275276277278279280281282283284285286287288289290291292293294295296297298299300301302303304305306307308309310311312313314315316317318319320321322323324325326327328329330331332333334335336337338339340341342343344345346347348349350351352353354355356357358359360361362363364365366367368369370371372373374375376377378379380381382383384385386387388389390391392393394395396397398399400401402403404405406407408409410411412413414415416417418419420421422423424425426427428429430431432433434435436437  0  0438439440441442443444445446447448449450451452453454455456457458459460461462463464465466467468469470471472473474475476477478479  0  0  0  0  0  0  0  0  0  0  0  0480481  0  0  0  0  0  0  0482483484485  0  0486487488489490491
V1=  3  1  1  2  3  3  1  3  3  4  2  4  2  1  2  2  3  1  2  2  4  0  0  0  0  0  0  1  2  4  4  3  4  4  0  0  2  4  4  2  4  2  2  4  4  2  4  4  3  3  2  2  2  3  2  4  4  1  4  2  3  4  3  2  4  4  3  4  3  2  4  4  2  3  4  4  2  2  2  4  1  2  2  3  2  1  3  3  3  4  4  2  1  3  4  4  2  4  3  2  4  1  2  4  4  3  4  4  4  4  3  2  4  4  4  1  4  3  4  3  2  4  1  2  2  4  4  3  1  4  3  4  4  3  4  1  4  2  2  1  1  4  2  2  2  3  2  4  4  3  1  3  4  3  3  2  4  4  3  2  4  4  3  1  4  4  4  1  2  2  1  2  2  4  4  3  2  4  3  2  2  4  1  2  4  4  4  3  4  1  3  2  4  4  1  2  2  0  0  0  0  0  0  2  3  2  2  2  3  2  4  4  3  2  4  4  4  2  2  4  4  3  4  2  2  2  2  1  1  1  1  1  4  3  3  4  2  2  4  3  1  2  3  4  3  2  4  4  2  3  1  2  2  2  3  2  4  1  1  4  1  1  1  1  1  3  1  1  1  4  3  1  3  2  1  3  2  2  4  1  2  1  1  1  1  3  2  4  1  1  3  1  2  4  3  4  2  2  4  3  1  2  3  1  1  3  1  3  1  4  3  1  2  4  2  2  3  1  3  3  1  2  2  3  2  4  4  2  3  4  4  2  3  4  2  2  2  2  4  2  2  4  4  3  3  0  3  4  1  3  4  3  4  2  3  3  4  3  2  4  4  2  4  3  3  1  1  2  4  4  2  4  4  3  4  4  4  1  1  2  4  3  2  4  4  1  2  3  2  4  3  3  4  4  2  4  4  3  2  1  1  1  2  2  2  1  2  2  1  3  4  3  3  4  0  0  0  0  0  0  1  1  2  1  2  2  1  2  3  4  4  3  2  4  3  3  2  4  3  2  4  2  4  4  3  3  4  3  3  4  2  2  2  2  1  3  2  2  3  3  2  4  3  3  1  4  4  4  1  2  2  3  2  4  4  3  4  4  4  3  4  3  4  4  3  4  1  2  3  4  1  2  1  2  2  3  3  2  4  3  3  4  4  1  1  2  4  3  1  4  1  4  3  4  4  2  4  1
              nom=     8  ZZ=   5.0  J0=       86963  JM=       87468         537
V2=  1  2  3  4  5  6  7  8  9 10 11 12 13 14 15 16 17 18 19 20 21 22 23 24 25 26 27 28 29 30 31  0  0  0  0  0 32 33 34 35 36 37 38 39 40 41 42 43 44 45 46 47 48 49 50 51 52 53 54 55 56 57 58 59 60 61 62 63 64 65 66 67 68  0  0  0 69 70 71 72 73 74 75 76 77 78 79 80 81 82 83 84 85 86 87 88 89 90 91 92 93 94 95 96 97 98 99100101102103104105106107108109110111112  0  0113114115116117118119120121122123124  0  0125126127128129130131132133134135136137138139140141142143144145146147148149150151152153154155156157158159160161162163164165166167168169170171172173174175176177178179180181182183184185186  0  0  0  0  0187188189190191192193194195196197198199200201202203204205206207208209210211212213214215216217218219220221222223224225226227228229230231232233234235236237238239240241242243244245246247248249250251252253254255256257258259260261262263264265266267268269270271272273274275276277278279280281282283284285286287288289290291292293294295296297298299300301302303304305306307308309310311312313314315316317318319320321322323324325326327328329330331332333334335336337338339340341342343344345346347348349350351352353354355356357358359360361362363364365366367368369370371372373374375376377378379380381382383384385386387388389390391392393394395396397398399400401402403404405  0406407408409410411  0  0  0  0  0  0  0  0  0  0  0  0  0  0  0  0  0412413414415416417418419420  0  0  0  0421422423424425426427428429430431432433434435  0436437438439440441442443444445446447448449450451452453454455456457458459460461462463464465466467468469470471472473  0  0  0474475476477478479480481  0  0  0482483484485486487488489490491
V1=  2  3  1  0  0  0  0  3  2  4  4  3  4  1  3  4  4  3  1  4  2  1  2  2  0  3  1  4  1  2  4  1  1  3  1  2  3  3  1  4  4  1  1  3  2  4  2  3  2  1  3  3  4  3  4  2  2  4  3  1  1  2  1  3  4  1  0  4  2  2  4  3  3  3  4  2  1  3  2  4  4  2  4  4  2  4  1  1  2  3  2  3  1  1  2  1  1  3  3  4  3  2  1  2  3  2  4  4  4  4  1  2  4  4  2  4  1  1  4  3  1  4  2  4  4  3  1  4  4  1  3  1  2  4  1  2  3  2  1  2  2  3  0  3  4  4  3  3  4  2  3  1  2  2  3  1  3  1  1  2  3  2  2  1  2  1  2  4  3  1  1  2  3  4  3  2  1  3  3  3  4  1  2  2  2  3  4  2  3  3  4  2  3  2  4  4  3  4  4  1  1  4  3  3  2  1  2  4  4  4  3  1  2  4  2  3  4  4  4  1  2  3  3  1  4  1  2  2  2  3  2  3  1  2  3  3  4  3  1  2  4  1  4  3  2  4  4  1  1  0  0  0  0  0  0  1  4  3  1  1  1  3  2  2  1  4  3  4  1  4  4  3  4  3  2  4  4  1  1  3  1  4  4  2  4  3  4  3  1  1  2  1  1  2  3  4  3  3  2  4  4  2  4  2  2  2  0  0  0  4  2  2  4  1  2  4  2  2  1  3  3  4  2  3  4  1  2  4  4  3  1  4  3  4  1  4  3  1  3  4  2  3  2  1  3  3  3  4  1  2  4  3  1  4  1  2  2  3  4  3  4  4  4  4  4  3  4  4  1  1  2  4  4  1  0  0  0  0  0  0  0  0  0  2  4  1  1  1  2  0  4  2  4  4  2  2  1  1  4  3  1  1  1  1  3  4  4  1  4  1  4  1  1  3  3  2  4  1  2  2  1  2  4  3  4  3  3  4  4  1  2  1  2  2  1  2  3  1  4  2  3  2  2  1  3  2  3  4  1  1  1  1  2  4  1  1  2  3  1  4  4  3  4  3  4  2  2  1  2  3  3  3  4  3  4  2  4  1  2  2  4  0  0  0  0  0  4  3  3  2  2  2  2  2  2  3  3  3  1  4  3  4  2  4  4  3  2  1  3  1  1  3  1  2  2  4  1  1  1  4  3  3  2  4  1  3  3  4  2  2  4  3  4  3  3  1  1
              nom=     8  ZZ=   5.0  J0=       14725  JM=       15221         538
V2=  1  2  3  4  0  0  0  0  0  5  6  7  8  9 10 11 12  0 13 14 15  0  0  0  0  0 16 17 18 19 20 21 22 23 24 25 26 27 28 29 30 31 32 33 34 35 36 37 38 39 40 41 42 43 44 45 46 47 48 49 50 51 52 53 54  0  0 55 56 57 58 59 60 61 62 63 64 65 66  0 67 68 69 70 71 72 73 74 75 76 77 78 79 80 81 82 83 84 85 86 87 88 89 90 91 92 93 94 95 96 97 98 99100101102103104105106107108109110111112113114115116117118119120121122123124125126127128129130131132133134135136137138139140141142143144145146147148149150151152153154155156157158159160161162163164165166167168169170171172173174175176177178179180181182183184185186  0  0187188189190191192193194195196197198199200201202203204205206207208209210211212213214215216217218219220221222223224225226227228229230231232233234235236237238239240241242243244245246247248249250251252253254255256257258259260261262263264265266267268269270271272273274275276277278279280281282283284285286287288289290291292293294295296297298299300301302303304305306307308309  0  0  0310311312313314315316317318319320321322323324325326327328329330331332333334335336337338339340341342343344345346347348349350351352353354355356357358359360361362363364365366  0  0  0  0  0  0367368369370371372373374375376377378379380381382383384385386387388389390391392393394395396397398399400401402403404405406407408  0409  0  0410411412413414415416417418419420421422423424425426427428429430431432433434  0  0  0  0  0  0435436437438439440441442443444445446447448449450451452453454455456457458459460461462463464465  0466467468469470471472473474475476477478479480481482483484485  0  0  0  0  0  0  0486487488489490491492493494495496
V1=  2  3  1  4  4  4  3  3  4  3  4  4  2  1  3  4  3  2  4  1  2  3  1  1  1  4  1  2  3  3  4  2  4  3  1  1  3  1  1  1  2  4  2  3  1  2  4  4  2  3  1  2  4  4  2  3  4  2  4  2  2  4  1  4  3  4  3  1  4  3  1  1  1  1  3  4  3  2  4  2  3  3  4  0  0  0  0  0  0  0  0  0  0  0  0  0  0  0  0  0  0  2  2  1  1  1  1  2  3  3  3  4  4  3  1  4  4  4  4  2  4  4  1  3  1  3  2  4  4  1  0  0  0  4  1  3  3  4  3  0  1  2  3  3  4  2  3  2  2  4  3  4  4  4  3  4  1  1  4  4  2  4  1  1  4  3  4  4  4  3  4  1  4  3  1  2  4  4  3  4  3  1  3  3  4  4  3  1  4  0  0  0  0  0  0  0  0  4  3  4  1  2  3  2  4  0  0  0  0  0  0  0  0  0  0  2  1  3  4  2  2  3  1  4  4  2  2  3  1  4  4  2  2  1  1  1  3  1  4  3  1  3  3  3  4  1  2  2  2  2  3  4  1  4  3  4  2  4  1  1  4  4  3  1  1  3  1  1  3  3  2  4  2  1  2  2  4  3  4  1  1  4  2  3  3  3  4  1  2  3  1  1  3  2  2  3  4  3  2  1  2  4  4  3  4  4  3  4  3  2  4  4  4  2  4  4  3  4  1  1  1  2  3  4  1  1  4  2  1  3  3  4  1  3  3  3  2  2  4  1  2  4  4  2  3  4  3  4  2  3  1  1  1  3  2  4  1  1  1  4  2  4  3  3  2  4  4  3  4  1  1  1  3  3  3  1  4  1  3  3  4  4  2  1  1  4  3  2  1  2  2  3  3  4  2  1  2  4  3  4  3  4  4  2  1  1  1  4  4  3  4  2  3  1  1  4  2  3  2  4  2  3  3  4  3  4  4  2  4  4  3  4  3  1  3  1  4  4  4  2  4  1  2  2  2  4  3  2  4  2  4  3  3  4  3  4  2  2  4  2  3  4  2  3  4  1  1  1  3  1  3  3  4  4  2  1  4  4  3  3  2  4  1  1  3  4  1  1  1  4  4  3  1  4  1  1  1  3  1  4  3  2  4  3  2  4  3  1  1  4  1  0  4  3  2  4  3  1  1  4  1  1  1  4  3  2  2  3  4  4  2  4  4  3  3  3  1  1
              nom=     8  ZZ=   5.0  J0=      137285  JM=      137765         509
V2= 11 12 13 14 15 16 17 18 19 20 21 22 23 24 25 26 27 28  0 29 30 31 32 33 34 35 36 37 38 39 40 41 42 43 44 45 46 47 48 49 50 51 52 53 54 55 56 57 58 59 60 61 62 63 64 65 66 67  0  0  0  0  0 68 69 70 71 72 73 74 75 76 77 78 79 80 81 82 83 84 85 86 87 88 89 90 91 92 93 94 95 96 97 98 99100101102103104105106107108109110111112113114115116117118119120121122123124125126127128129130131132133134135136137138139140141142143144145146147148149150151152153154155156157158159160161162163164165166167168169170171172173174175176177178179180181182183184185186187188189190191192193194195196197198199200201202203204205206207208209210211212213214215216217218219220221222223224225226227228229230231232233234235236237238239240241242243244245246247248249250251252253254255256257258  0259260261262263264265266267268269270  0  0  0  0  0271272273274275276277278279280281282283284285286287288289290291292293294295296297298299300301302303304305306307308309310311312313314315316317318319320321322323324325326327328329330331332333334335336337338339340341342343344345346347  0  0  0  0  0  0348349350351352353354355356357358359360361362363364365366367368369370371372373374375376377378379380381382383384385386387388389390391392393394395396  0  0  0  0  0  0397398399400401402403404405406407408409410  0  0411412413414415416417418419420421422423424425426427428429430431432433434435436437438439440441442443444445446447448449450451452453454455456457458459  0  0  0  0  0460461462463464465466467468469470471472473474475476477478479480481482483484  0485486487
V1=  4  3  2  1  2  1  1  3  4  0  0  0  0  0  4  3  1  1  2  3  2  4  3  2  4  4  4  4  3  3  4  4  3  4  4  2  4  1  1  1  2  2  1  0  3  1  4  3  4  3  4  4  3  1  1  1  4  3  4  4  2  1  1  3  4  4  2  2  4  1  2  1  2  3  2  1  3  1  1  3  0  3  1  1  3  2  4  1  3  4  4  1  1  4  1  4  1  3  1  1  3  4  2  2  4  3  1  3  2  4  4  3  1  3  4  4  4  3  2  4  4  1  1  4  2  1  3  3  4  4  0  0  4  2  4  1  1  4  2  3  4  1  3  4  4  3  4  4  3  3  3  4  3  1  4  4  4  1  1  2  2  1  2  2  3  3  4  3  3  1  4  4  2  4  4  0  3  1  1  4  3  4  3  2  3  4  4  2  4  1  3  4  2  2  4  1  1  3  4  2  2  4  1  2  3  1  1  3  3  2  4  3  3  4  3  2  1  3  3  2  4  3  2  4  4  2  2  3  3  1  2  3  3  4  3  1  2  3  1  4  3  1  3  4  4  3  1  1  1  1  3  3  4  4  4  3  4  1  3  1  4  4  2  4  4  3  4  1  2  4  4  4  4  3  2  4  4  3  2  4  4  4  3  2  4  4  2  4  4  2  4  1  2  2  4  1  1  4  1  2  4  1  3  4  1  4  1  2  3  3  2  4  1  1  1  2  2  1  1  2  4  3  2  4  3  3  1  1  1  1  3  1  4  2  4  4  4  4  2  1  2  3  4  1  2  4  1  2  4  2  2  3  3  4  4  2  4  1  2  3  4  2  2  3  1  4  4  1  2  1  1  4  1  1  1  2  2  2  1  4  3  4  3  3  4  1  3  4  4  4  3  1  4  1  2  2  4  1  2  2  1  2  3  1  1  3  2  4  4  1  2  4  2  4  1  2  4  1  3  3  4  3  3  4  3  3  4  2  4  4  4  3  2  4  4  2  2  2  4  4  3  4  1  2  1  3  4  2  2  4  3  2  4  1  0  0  0  0  0  0  0  0  0  0  0  0  0  0  0  0  0  0  3  3  1  1  3  4  4  2  4  3  1  1  2  3  2  1  3  3  3  4  3  1  1  3  1  3  4  3  2  4  3  3  3  3  4  3  4
              nom=     8  ZZ=   8.4  J0=      212673  JM=      213127         500
V2=  2  3  4  5  6  7  8  9 10 11  0 12 13 14 15 16 17 18 19 20 21 22 23 24 25 26 27 28 29 30 31 32 33 34 35 36 37 38 39 40 41 42 43 44 45 46 47 48 49 50 51 52 53 54 55 56 57 58 59 60 61 62 63 64 65 66 67 68 69 70 71 72 73 74 75 76 77 78 79 80 81 82 83 84 85 86 87 88 89 90 91 92 93 94 95 96 97 98 99100101102103104105106107108109110111112113114115116117118119120121122123124125126127128129130131132133134135136137138139140  0141142143144145146147148149150151152153154155156157158159160161162163164165166167168169170171172173174175176177178179180181182183184185186187188189190191192193194195196197198199200201202203204205206207208209210211212213214215216217218219220221222223224225226227228229230231232233234235236237238239240241242243244245246247248249250251252253254255256257258259260261262263264265266267268269270271272273274275276277278279280281282283284285286287288289290291292293294295296297298299300301302303304305306307308309310311312313314315316317318319320321322323324325326327328329330331332333334335336337338339340341342343344345346347348349350351352353354355356357358359360361362363364365366367368369370371372373374375376377378379380381382383384385386387388389390391392393394395396397398399400401402403404  0405406407408409410  0  0  0411412413414415416417418419420421422423424425426427428429430431432433434435436437  0  0  0438439440441442443444445446447448449450451452453454455456457458459460461462463464465466467468469470471472473474475476477478479480481482483484485486487488489490491492
V1=  3  1  1  3  1  2  3  2  3  4  1  3  4  1  2  3  1  1  2  4  2  4  1  1  1  3  3  0  0  0  2  2  2  3  2  4  3  2  4  4  3  4  3  2  1  1  1  1  3  4  3  4  4  3  1  4  0  0  2  4  4  3  3  3  2  4  3  3  4  4  4  0  3  2  2  2  3  4  4  3  2  1  2  4  4  3  4  4  1  1  4  2  3  2  3  4  4  1  4  2  2  2  4  3  3  4  4  1  1  3  4  3  0  4  4  3  2  2  1  0  2  2  3  4  3  3  3  4  2  2  4  3  2  3  4  3  3  3  4  3  1  3  4  3  4  4  4  4  4  4  1  1  3  2  4  4  2  4  0  0  0  3  1  4  2  4  4  4  3  4  3  4  2  3  1  4  2  1  2  4  1  2  2  2  1  3  4  3  2  4  4  1  2  2  4  1  1  4  1  3  4  1  1  1  4  2  1  1  2  3  1  4  4  1  3  4  1  3  2  3  1  2  1  3  4  1  2  3  4  2  1  1  3  2  2  2  3  2  4  3  4  3  3  2  4  3  4  3  4  2  1  4  2  4  3  3  4  2  2  1  2  2  4  3  1  4  3  1  4  3  4  2  0  0  2  4  4  3  3  4  3  1  2  2  2  2  4  3  3  4  1  1  4  3  1  1  3  4  4  3  3  3  4  3  0  1  4  3  4  3  3  4  3  1  3  2  2  2  4  2  4  3  2  4  1  1  3  1  1  4  1  4  1  4  3  3  2  4  3  2  4  4  1  2  4  1  1  3  2  4  3  2  4  4  0  0  3  1  4  0  0  0  0  0  0  0  0  0  0  0  0  0  0  0  0  0  0  0  0  0  0  0  0  0  0  0  1  2  4  1  2  2  2  1  4  3  1  3  1  3  2  4  2  3  1  1  2  3  4  3  3  4  3  1  4  4  4  4  1  3  4  3  2  4  3  1  4  1  2  2  4  2  4  3  3  1  1  2  4  3  2  4  4  3  4  1  2  4  1  4  2  4  1  2  4  3  3  3  4  3  3  4  3  4  3  0  0  4  4  3  4  1  2  2  1  2  3  3  4  3  3  4  3  2  4  4  3  2  4  4  3  1  4  4  4  3  1  4  1  1
              nom=     8  ZZ=   7.7  J0=      194885  JM=      195400         552
V2=  1  2  3  4  5  0  0  0  0  0  0  6  7  8  9 10 11 12 13 14 15 16 17 18 19 20 21 22 23 24 25 26 27 28 29 30 31 32 33 34 35 36 37 38 39 40 41 42 43 44 45 46 47 48 49 50 51 52 53 54 55 56 57 58 59 60 61 62 63 64 65 66 67 68 69 70 71 72 73 74 75 76 77 78 79 80 81 82 83 84 85 86 87 88 89 90 91 92 93 94 95 96 97 98 99100101102103104105106107108109110111112113114115116117118119120121122123124125126127128129130131132133134135  0136137138139140141142143144145146147148149150151152153154155156157158159160161162163164165166167168169170171172173174175176177178  0  0179180181182183184185186  0  0187188189190191192193194195196197198199200201202203204205206207208209210211212213214215216217218219220221222223224225226227228229230231232233234235236237238239240241242243244245246247248249250251252253254255256257258259260261262263264265266267268269270271272273274275276277278279280281282283284285286287288289290291292293294295296297298299300301302303304305306307308309310311312313314315316317318319320321322323324325326327328329330331332333334335336337338339340341342343344345346347348349350351352353354355356357358359360361362363364365366367368369370371372373374375376377378379380381382383384385386387388389390391392393394395396  0397398399400401402403404405406407  0  0  0  0  0  0  0  0  0  0  0  0  0  0  0  0  0  0  0  0408409410411412413414415416417418419420421422423424425426427428429430431432433434435436437438  0  0  0439440441442  0  0  0  0  0  0  0  0  0  0  0  0  0  0  0  0443444445446447448449450451452453454455456457458459460461462463464465466467468469470471472473474475476477478479480481  0  0  0  0  0  0  0482483484485486487488489490491492493494
V1=  2  3  1  4  4  4  1  1  2  1  1  1  1  1  1  3  4  3  4  2  0  4  1  2  4  2  2  4  2  3  2  4  3  2  1  3  2  3  1  1  3  3  1  3  2  2  1  4  3  4  1  1  1  1  1  2  2  4  3  3  1  4  3  4  3  1  2  4  4  3  2  4  3  3  4  2  3  1  0  0  2  4  2  2  4  3  4  1  2  3  1  2  2  1  2  4  4  1  3  4  4  3  1  1  0  0  2  4  4  3  3  4  3  0  0  0  0  0  2  4  4  4  3  1  1  1  1  1  1  4  3  1  1  4  4  4  1  1  4  1  2  2  3  4  2  4  3  3  2  2  2  4  4  4  3  1  0  0  0  0  0  0  0  0  0  0  0  0  2  1  1  1  4  3  3  4  4  4  4  3  1  1  1  1  2  3  3  4  2  3  3  4  3  3  4  4  4  3  2  4  0  0  0  2  3  2  3  2  2  2  2  4  3  4  4  3  3  1  1  3  1  1  3  4  4  2  1  2  2  4  1  4  4  3  4  2  2  1  1  3  4  3  2  4  2  1  2  4  3  3  2  2  2  1  4  2  1  4  0  2  4  1  1  1  1  3  2  4  4  1  1  3  3  4  1  3  3  1  4  3  4  3  1  0  4  4  1  1  4  2  3  1  4  2  4  3  4  2  2  1  1  2  4  4  1  1  3  2  4  2  2  2  4  2  4  2  4  4  4  3  4  3  2  3  4  1  2  1  4  3  4  1  1  4  2  1  1  1  1  1  4  2  3  2  4  3  1  3  3  4  1  3  1  2  1  1  3  4  2  4  3  4  2  3  2  4  3  4  2  1  2  2  1  2  2  4  4  3  4  1  2  1  3  3  1  4  2  3  4  3  2  2  2  1  1  3  2  3  4  3  4  2  2  2  4  3  1  1  4  1  1  3  4  2  1  2  2  3  4  2  1  1  1  2  3  2  4  1  1  4  3  4  3  2  1  1  3  1  4  3  3  4  4  4  1  1  2  1  0  0  0  0  0  0  0  3  3  4  4  2  3  2  4  1  3  4  3  2  4  1  1  2  1  2  2  4  3  4  4  3  4  1  1  3  2  1  3  4  4  2  4  4  1  3  4  2  2  4  4  4  1  2  1  2  1  4  2  3  3  1  4  4  0  0  4  1  4  2  3  1  4  4  3  1  1  3  2  4  4  3  2  4  1  1  1  1  4  4  2  4  3  1  4  3  1  1  4  4  1  1  1  3
              nom=     8  ZZ=   7.3  J0=      248669  JM=      249156         521
V2=  1  2  3  4  5  6  7  8  9 10  0  0  0 11 12 13 14 15 16 17 18 19 20 21 22 23 24 25 26 27 28 29 30 31 32 33 34 35 36 37 38 39 40 41 42 43 44 45 46 47 48 49 50 51 52 53 54 55 56 57 58 59 60 61 62 63 64 65 66 67 68 69 70  0  0  0  0  0 71 72 73 74 75 76 77 78 79 80 81 82 83 84 85 86 87 88 89 90 91 92 93 94 95 96 97 98 99100101102103104105106107108109110111112113114115116117118119120121122123124125  0126127128129130131132133134135136137138139140141142143144145146147148149150151152153154155156157158159160161162163164165166167168169170171172173174175176177178179180181182183184185186187188189190191192193194195196197198199200201202203204205206207208209210211212213214215216217218219220221222223224225226227228229230231232233234235236237238239240241242243244  0  0  0  0  0  0  0  0  0  0  0  0245246247248249250251252253254255256257258259260261262263264265266267268269270271272273274275276277278279280281282283284285286287288289290291292293294295296297298299300301302303304305306307308309310311312313314315316317318319320321322323324325326327328329330331332333334335336337338339340341342343344345346347348349350351352353354355356357  0  0  0  0  0  0  0  0  0  0358359360361362363364365366367368369370371372373374375376377378379380381382383384385386387388389390391392393394395396397398399400401402403  0  0  0404405406  0  0  0  0  0  0407408409410411  0  0412413414415416417  0  0418419420421422423424425426427428429  0430431432433434435  0  0  0436437438439440441442443444445446447448449450451452453454455456457458459460461462463464465466467468469470471472473
V1=  2  3  1  4  3  2  3  3  2  4  3  2  2  4  3  4  1  1  3  4  1  1  3  0  0  0  0  0  0  4  4  1  2  4  4  0  0  0  0  0  0  0  4  2  1  1  2  4  3  2  4  3  4  3  3  4  3  1  1  0  0  0  0  0  0  0  0  2  4  3  3  1  4  4  3  4  3  1  3  1  2  3  4  4  3  3  4  3  3  1  4  3  1  4  1  1  2  1  2  4  1  2  3  2  2  2  3  4  2  3  1  3  3  4  2  4  3  2  1  3  2  4  4  3  4  0  0  1  3  3  1  4  3  1  3  4  4  2  4  4  3  4  1  2  4  4  2  4  1  3  4  1  0  0  0  0  2  1  2  3  4  3  4  3  1  4  4  4  1  1  1  3  4  3  3  2  2  3  4  4  2  3  1  4  3  0  0  0  0  0  0  1  4  3  4  3  3  3  4  4  2  1  3  1  3  2  2  2  3  1  4  3  1  1  3  2  4  4  3  2  4  2  1  1  2  2  4  1  4  3  4  3  3  4  3  4  3  2  3  1  1  1  2  3  2  2  3  3  4  3  3  1  4  1  3  4  3  4  4  2  4  3  3  4  2  3  4  1  3  4  1  2  1  1  1  3  4  4  2  2  1  2  4  3  1  1  3  2  4  3  4  2  1  1  2  1  2  3  1  2  3  1  2  1  4  2  2  1  1  1  3  1  1  1  2  3  1  4  4  1  1  2  1  2  1  4  3  2  4  3  4  3  1  3  1  1  2  3  2  2  1  2  2  2  1  3  1  2  4  4  4  2  1  4  3  4  1  2  3  1  3  4  3  2  4  4  3  4  3  2  4  2  3  4  1  2  3  1  3  3  2  4  1  2  1  3  3  3  3  1  2  1  2  2  3  1  4  3  4  3  3  2  2  3  4  3  2  2  2  3  2  4  3  4  3  3  4  3  3  2  4  4  1  2  3  3  1  4  4  2  4  1  3  3  4  4  3  1  2  3  3  3  4  2  1  3  4  3  3  4  4  4  2  3  4  2  2  3  3  3  3  2  4  3  1  3  4  3  3  4  2  3  1  1  2  3  2  3  4  3  3  4  2  1  4  4  2  2  2  3  4  3  2  4  4  1  4  4  4  3  1  4  4  4  3  3  1  2  3  1  4  2  2  2  1  2  3  3  4  3  3
              nom=     8  ZZ=   7.3  J0=      249628  JM=      250123         535
V2=  1  2  3  0  0  0  4  5  0  6  7  8  9 10 11 12  0 13 14 15 16 17 18 19 20 21 22 23 24 25 26 27 28  0  0  0  0  0  0  0  0  0 29 30  0 31 32 33 34 35 36 37 38 39 40 41 42 43 44 45 46 47 48 49 50 51 52 53 54 55 56 57 58 59 60 61 62 63  0  0 64 65 66 67  0  0 68 69 70 71 72 73 74 75 76 77 78 79 80 81 82 83 84 85 86 87 88 89 90 91 92 93 94 95 96 97 98 99100101102103104105106107108109110111112113114115116117118119120121122123124125126127128129130131132133134135136137138139140141142143144145146147148149150151152153154155156157158159160161162163164165166167168169170171172173174175176177178179180181182183184185186187188189190191192193194195196197198199200201202203204205206207208209210211212213214215216217218219220221222223224225226227228229230231232233234235236237238239240241242243244245246247248249250251252253254255256257258259260261262263264265266267268269  0270271272273274275276277278279280281282283284285286287288289290291292293294295296297298299300301302303304  0  0  0  0  0305306307308309310311312313314315316317318319320321322323324325326327328329330331332333334335336337338339340341342343344345346347348349350351352353354355356357358359360361362363364365366367368369370371372373374375376377378379380381382383384385386387388389390391392393394395396397398399400  0  0  0  0  0  0401402403404405406407408  0409410411412413414415416417418419420421422423424425426427428429430431432433434435436437438439440441442443444445446447448449450451452453  0  0  0454455456457458  0459460461  0  0  0  0  0462463464465466467468469470471472473474475476477478479480481  0  0  0  0  0482483484485  0486487488
V1=  2  3  1  2  4  4  4  3  4  1  2  1  2  3  4  3  3  4  2  2  4  2  3  4  3  2  4  1  3  4  3  4  4  4  2  4  1  3  4  1  2  1  1  2  3  4  3  3  4  0  0  0  3  3  4  3  4  4  2  4  4  1  4  1  4  3  1  4  3  1  4  4  4  1  1  4  4  4  1  2  3  2  4  3  4  3  3  1  3  3  1  4  0  0  0  0  0  0  0  0  4  3  3  4  2  3  4  3  3  4  1  2  4  4  2  3  1  2  3  1  4  3  1  3  1  2  1  3  2  4  3  2  4  4  1  1  4  4  3  1  0  0  4  3  0  1  2  3  4  4  3  4  0  0  0  0  0  0  0  0  0  0  0  0  3  2  3  1  4  4  2  2  4  2  1  2  2  2  4  1  1  4  1  2  3  3  3  4  1  2  1  3  1  4  1  3  4  0  0  0  0  0  3  3  4  3  3  4  1  0  0  2  3  1  4  4  2  2  4  1  2  3  4  3  3  1  4  1  1  2  3  1  2  3  1  2  3  3  3  4  4  3  4  1  2  4  4  3  4  2  3  3  0  0  3  3  4  3  4  3  1  3  1  1  1  3  2  2  3  4  1  2  4  3  3  3  3  4  2  3  3  1  2  3  4  3  4  3  3  4  2  1  4  1  1  1  2  3  4  4  3  3  2  3  4  3  2  4  4  3  1  1  3  1  2  3  2  2  2  1  3  4  3  3  4  4  4  2  2  2  4  3  4  3  3  2  4  3  4  3  3  2  4  4  2  2  4  1  2  3  1  1  2  3  0  3  4  4  3  4  2  2  1  1  4  1  2  3  4  4  3  4  2  3  1  1  2  3  4  3  3  1  2  3  2  4  2  2  2  4  3  3  4  4  4  3  1  2  3  4  3  4  2  3  2  1  1  4  4  2  1  1  1  0  4  3  4  4  4  3  1  4  1  1  1  3  3  2  3  4  4  1  1  1  2  1  3  4  3  2  3  4  4  3  3  3  3  2  2  2  4  4  2  4  1  3  4  1  3  1  1  2  1  1  1  4  2  2  4  1  2  2  4  2  3  1  1  3  1  4  3  4  2  3  1  4  2  1  1  1  2  3  3  4  1  4  3  4  2  4  1  1  1  4  3  1  2  2  1  2  3  4  3  3  4  3  0  0  4  3  2  4  3  1  3  4  4  4  3  1  4  2  3  4  1
              nom=     8  ZZ=   7.2  J0=      159505  JM=      160007         526
V2=  1  2  3  4  5  6  7  8  9 10 11 12 13 14 15 16 17 18 19 20 21 22 23 24 25 26 27 28 29 30 31 32 33 34 35 36 37 38 39 40 41 42 43 44 45 46 47 48 49 50 51 52 53 54 55 56 57 58 59 60 61 62 63 64 65 66 67 68 69 70 71 72 73 74 75 76 77 78 79 80 81 82 83 84 85 86 87 88 89 90 91 92 93 94 95 96 97 98 99100101102103104105106107108109110111112113114115116117118119120121122123124125126127  0  0  0  0128129130131  0  0  0  0132133  0  0  0134135136137138139140141142143144145146147148149150151152153154155156157158159160161162163164165166167168169170171172173174175176177178179180181182183184185  0  0186187188189190191192193194195196197198199200201202203204205206207208209210211212213214215216217218219220221222223224225226227228229230231232233234235236237238239240  0241242243244245246247248249250251252253254255256257258259260261262263264265266267268269270271272273  0  0  0274275276277278279280281282283284285286287288289290291292293294295296297298299300301302303304305306307308309310311312313314315316317318319320321322323324325326327328329330331332333334335336337338339340341342343344345346347348349350351352353354355356357358359360361362363364365366367368  0  0  0  0  0  0369370371372373374375376377378379380381382383384385386387388389390391392393394395396397398399400401402403404405406  0407408409410411412413414415416417418419420421422423424425426427428429430431432433434435436437438439  0440441442443444445446447448449450451452453454455456457458459460461462463464465466467468469470471  0  0  0  0  0  0  0  0  0  0  0  0472473474475476477478479480481482483  0484485486487488
V1=  2  3  1  4  3  3  3  3  1  3  4  3  1  3  2  1  2  2  2  3  2  4  2  1  1  3  4  0  0  0  0  0  0  0  0  0  0  3  3  3  2  4  4  1  1  1  2  4  1  2  3  1  2  3  1  1  3  3  0  1  3  1  1  3  1  4  3  3  1  4  4  2  2  4  2  1  4  4  3  4  1  1  3  1  1  3  3  3  1  2  3  1  3  4  4  3  4  1  2  4  1  1  2  4  1  2  1  1  1  1  2  3  2  0  0  0  0  2  3  3  3  4  2  4  3  3  1  4  2  2  2  2  2  3  4  2  3  4  4  3  4  2  4  1  1  2  1  1  2  4  3  3  4  3  0  0  0  0  0  0  0  4  3  1  4  3  2  4  4  2  3  1  4  2  1  1  1  2  2  4  3  4  2  4  1  3  3  4  4  1  2  4  3  2  4  3  2  4  4  3  4  4  1  2  1  3  4  3  1  3  2  4  3  4  4  3  4  2  2  4  2  3  2  4  4  2  3  3  1  2  4  1  2  4  3  1  1  3  1  3  3  3  4  4  3  1  1  2  4  1  3  3  4  2  3  4  2  1  1  1  2  1  3  3  4  3  3  1  1  2  4  3  2  2  2  4  1  1  2  1  3  4  3  4  3  1  3  4  3  4  2  1  3  1  4  4  2  4  3  1  4  2  1  1  2  1  1  3  2  2  1  4  2  3  3  2  2  4  2  2  3  1  2  4  2  1  1  3  3  1  4  4  3  4  1  4  2  4  3  2  2  3  1  3  4  1  2  1  4  4  3  4  2  3  4  2  4  1  3  4  2  2  4  3  4  1  2  2  4  3  3  1  4  1  4  1  1  3  1  2  3  4  3  3  4  2  3  3  3  1  4  2  4  3  1  4  1  3  3  4  2  1  1  2  4  2  2  3  3  1  4  3  2  4  4  3  4  3  1  4  4  1  2  1  4  2  2  2  3  2  4  3  0  4  4  3  1  3  3  4  4  4  1  1  3  2  2  3  1  3  4  1  4  4  3  4  4  4  2  3  4  1  2  1  2  3  2  2  3  2  1  2  4  3  4  2  1  3  3  1  4  3  3  1  4  3  4  1  3  3  2  2  4  3  3  4  4  4  3  4  3  4  1  4  3  3  2  4  3  1  1  1  2  1  4  3  2  4  3  3  4  1  4  3  4  3
              nom=     8  ZZ=   7.2  J0=      146810  JM=      147307         525
V2=  1  2  3  4  5  6  7  8  9 10 11 12 13  0 14 15 16 17 18 19 20 21 22 23 24 25 26 27  0  0  0  0  0  0  0 28 29 30  0 31 32 33 34 35 36 37 38 39 40 41 42 43 44 45 46 47 48 49 50 51 52 53 54  0  0 55 56 57 58 59 60 61 62 63 64 65 66 67  0 68 69 70 71 72 73 74 75 76 77 78 79 80 81 82 83 84 85 86 87 88 89 90 91 92 93 94 95 96 97 98 99100101102103104105106107108109110111  0112113114115116117118119120121122123124125126  0  0  0127  0  0  0128129130131132133134135136137138139140141142143144145146147148149150151152153154155156157158159160161162163164165166167168169170171172173174175176177178179180181182183184185186187188  0  0189190191192193194195196197198199200201202203204205206207208209210211212213214215216217218219220221222223224225226227228229230231232233234235236237238239240241242243244245246247248249250251252253254255256257258259260261262263264265266267268269270271272273274275276277278279280281282283284285286287288289290291292293294295296297298299300301302303304305306307308309310311312313314  0  0  0315316317318319320321322323324325326327328329330331332333334335336337338339340341342343344345346347348349350351352353354355356357358359360361362363364365366367368369370371372373374375376377378379380381382383384385386387388389390391392393394395396397398399400401402403404405406407408409410411412413414415416417418419420421422423424425426427428429430431432433434435436  0437438439440441442443444445446447448449450451452453454455456457458459460461462463464465466467468469470471  0472473474475476477478  0  0  0479480481  0482483484  0  0  0  0  0  0485486  0487488
V1=  2  3  1  4  3  1  4  2  2  2  4  3  4  2  1  3  3  4  3  4  3  3  4  1  1  4  3  4  2  4  3  3  1  2  4  2  1  2  3  4  3  3  2  4  2  1  1  3  4  1  1  2  2  4  1  2  1  2  2  2  3  2  3  2  4  1  1  3  4  0  0  0  0  0  3  2  4  3  2  3  4  4  2  1  1  1  3  1  1  2  1  1  1  4  1  4  4  2  4  4  3  2  4  1  3  4  1  2  1  4  3  4  0  0  0  0  3  4  3  3  2  2  4  1  3  2  4  4  1  2  0  0  0  1  3  2  4  3  3  2  2  3  1  3  4  3  1  1  1  4  3  3  1  3  1  3  4  4  1  1  4  1  3  1  4  4  4  1  1  4  1  2  4  4  0  0  1  2  4  3  1  3  3  4  1  4  2  1  3  3  1  3  1  3  3  4  3  1  2  4  1  3  4  3  4  4  2  1  2  2  2  1  1  1  3  1  1  2  2  2  2  2  1  1  2  4  3  1  2  4  3  4  4  1  4  1  3  4  4  3  2  3  4  3  4  1  3  2  2  2  3  2  4  4  1  4  1  2  1  3  1  2  2  2  4  3  3  1  4  2  4  4  1  1  2  2  1  3  4  3  4  1  1  3  2  2  2  4  2  4  1  3  3  2  3  1  1  3  1  3  4  3  2  2  3  1  2  2  2  1  4  1  4  2  3  4  4  4  4  1  4  2  2  2  3  1  2  2  4  1  1  4  1  4  1  4  3  3  2  4  1  1  1  4  4  1  3  1  3  1  4  3  1  3  4  4  1  3  4  2  4  3  2  3  2  1  2  2  3  3  4  2  4  3  1  1  1  2  4  3  1  4  4  4  3  1  1  2  3  3  3  4  4  2  0  0  0  2  1  2  3  2  4  3  1  2  4  2  2  4  2  4  1  2  2  4  1  1  3  1  3  3  1  1  1  4  3  1  1  0  4  3  3  4  4  1  2  1  1  4  1  1  1  1  2  4  4  3  3  0  0  0  0  2  2  2  3  4  3  1  2  4  1  2  4  3  4  2  2  1  2  2  3  2  1  2  1  4  3  3  4  3  3  1  2  0  0  0  0  0  4  3  1  3  3  4  4  3  1  2  3  2  4  4  1  4  4  3  2  4  1  3  3  1  3  4  1  2  1  1  4  3  2  4  3
              nom=     8  ZZ=   7.1  J0=      289312  JM=      289787         506
V2= 11 12 13 14 15 16  0  0  0 17 18 19 20 21 22 23 24 25 26  0  0  0  0  0  0  0 27 28 29 30 31 32 33 34 35 36 37 38 39 40 41 42 43 44 45 46 47 48 49 50 51 52 53 54  0 55 56 57 58 59 60 61 62 63 64 65  0 66 67 68 69 70 71 72 73 74 75 76 77 78 79 80 81 82 83 84 85 86 87 88 89 90 91 92 93 94 95 96 97 98 99100101102103104105106107108109110111112  0  0  0113  0114115116117118119120121122123124125126127128129130131132133134135136137138139140141142143144145146147148149150151152153154155156157158159160161162163164165166167168169170171172173174175176177178179180181182183184  0  0  0  0  0  0  0  0185186  0  0187188189190191192  0  0193194195196197198199200201202203204205206207208209210211212213214215216217218219220221222223224225226227228229230231232233234235236237238239240241242243244245246247248249250251252253254255256257258259260261262263264265266267268269270271272273274275276277278279280281282283284285286287288289290291292293294295296297298299300301302303304305306307308309310311312313314315316317318319320321322323324325326327328329330331332333334335336337338339340341342343344345346347348349350351352353354355356357358359360361362363364365366367368369370371372373374375376377378379380381382383384385386387388389390391392393394395396397398399400401402403404405406  0  0407408409410411412413414415416417418419420421422423424425426427428429430431432433434435436437438439440441442443444445446447448449450451452453454455456457458459460461462463464465466467468469470471472473474475476477478479480481482483484485486
V1=  4  3  4  2  2  4  3  3  1  2  3  1  2  3  1  3  3  4  3  3  2  2  1  1  2  3  4  2  1  2  4  3  0  0  1  2  3  3  4  4  2  2  2  2  3  3  4  3  3  2  4  4  2  3  4  1  1  3  1  3  4  1  2  4  3  2  3  4  3  3  4  0  3  3  4  1  3  2  3  1  1  1  3  1  3  3  2  3  4  2  3  3  4  2  3  1  3  3  2  3  3  1  2  3  0  3  3  4  3  3  4  2  4  3  1  4  1  2  3  4  1  1  3  2  3  3  2  2  3  4  3  3  1  2  3  2  4  3  2  0  0  0  0  2  4  3  3  4  1  0  4  3  4  2  1  4  2  3  2  4  4  2  3  4  2  3  1  2  4  4  1  1  3  4  3  3  4  4  3  1  4  1  3  1  4  2  4  3  1  4  4  1  1  3  2  2  3  1  3  4  2  2  3  4  4  4  2  2  4  2  3  4  4  2  3  1  4  3  4  3  3  1  2  3  1  2  3  2  4  3  4  3  4  2  2  3  1  3  3  2  4  1  2  1  3  3  3  4  3  4  3  1  4  3  1  4  3  4  3  1  1  2  3  3  4  3  2  3  2  4  3  3  3  1  3  2  2  3  2  3  2  2  2  0  0  0  4  4  3  3  2  3  4  3  3  3  1  2  3  4  1  3  1  3  3  3  1  3  1  3  4  2  3  4  4  2  1  2  1  4  1  2  1  1  1  4  2  3  3  4  3  4  3  3  3  2  2  1  1  3  4  3  3  2  4  3  3  4  3  3  1  3  4  2  3  2  2  3  3  4  2  3  1  4  1  4  2  1  1  2  2  2  2  3  3  3  4  3  3  4  2  4  3  2  2  3  2  3  3  4  3  3  1  4  3  4  3  4  3  2  4  3  1  3  2  3  3  4  3  3  1  3  3  1  4  4  3  2  3  2  3  2  2  3  3  4  4  3  3  1  4  3  1  4  4  3  2  2  2  3  4  4  4  4  3  3  1  1  3  1  4  4  3  4  3  1  4  1  2  3  0  0  0  0  0  0  0  0  0  0  0  0  0  0  0  0  0  3  1  4  3  3  3  4  4  2  3  1  4  3  4  3  3  4  3  3  4  0  3  2  2  3  3  1  4  3
              nom=     8  ZZ=   7.1  J0=      257943  JM=      258433         513
V2=  1  2  3  4  5  6  7  8  9 10 11 12  0 13 14 15 16 17 18 19 20 21 22 23 24 25 26 27 28 29 30 31 32  0  0 33 34 35 36 37 38 39 40 41 42 43 44 45 46 47 48 49 50 51 52 53 54 55 56 57 58 59 60 61 62 63 64  0 65 66 67 68 69 70 71 72 73 74 75 76 77 78 79 80 81 82 83 84 85 86 87 88 89 90 91 92 93 94 95 96 97 98 99100101102103104105106107  0  0  0  0108109110111112113114115116117118119120121122123124125126127128129130131132133134135  0  0136137138139140141142143144145146147148149150151152153154155156157158159160161162163164165166167168169170171172173174175176177178179180181182183184185186187188189190191192193194195196197198199200201202203204205206207208209210211212213214215216217218219220221222223224225226227228229230231232233234235236237238239240241242243244245246247248249250251252253254255256257258259260261262263264265266267268269270271272273274275276277278279280281282283284285286287288289290291292293294295296297298299300301302303304305306307308309310311312313314315316317318319320321322323324325326327328329330331332333334335336337338339340341342343344345346347348349350351352353354355356357358359360361362363364365366367368369370371372373374375376377378379380381382383384385  0386387388389390391392393394395396397398399400401402403404405406407  0408  0  0409410411412413414415416417418419420421422423424425426427428429430431432433434435436437438439440441442443444445446447448449450451452453454455456457458459460461462463464465466467468469470471472473474475476477478479480481  0  0  0  0  0  0  0  0  0  0  0482483484485486487488
V1=  2  3  1  4  1  2  1  1  2  4  3  3  3  4  1  2  4  1  3  2  2  2  4  2  3  0  0  0  0  1  2  4  3  1  4  3  2  3  3  1  3  3  4  1  2  2  2  2  4  1  4  1  1  3  4  1  3  1  4  3  4  1  3  2  2  3  3  4  2  3  3  3  1  4  3  3  4  2  4  3  3  1  4  4  2  4  3  2  4  3  3  2  3  1  4  1  2  2  3  1  4  4  2  2  1  2  4  3  3  4  3  2  3  1  1  2  2  3  4  3  2  4  0  3  4  2  1  2  1  2  3  4  3  0  0  2  2  4  3  2  4  1  2  2  1  3  4  2  4  3  1  4  3  2  2  2  3  3  3  2  2  3  1  4  4  3  4  4  4  1  2  2  3  1  2  1  3  1  4  3  4  4  3  3  1  4  3  3  1  2  3  3  0  0  0  4  2  3  1  2  3  3  1  2  1  2  3  1  3  3  1  3  4  2  3  1  1  1  4  4  4  2  4  1  3  1  4  3  1  4  4  3  2  3  1  2  1  1  4  1  3  4  3  3  3  3  1  4  3  4  2  3  4  3  3  1  2  1  4  2  4  3  4  2  2  3  1  3  3  4  1  1  2  1  3  4  2  4  3  4  3  1  1  3  1  1  3  3  4  2  3  2  2  3  3  4  4  1  4  1  3  2  4  2  3  1  2  1  3  4  3  4  2  1  1  1  1  3  1  4  3  3  1  4  3  4  3  2  4  4  3  4  3  4  1  2  2  2  1  4  3  3  3  3  4  1  3  1  2  1  4  3  3  3  3  1  3  2  4  2  2  3  4  2  3  3  1  2  2  2  3  3  4  3  4  3  1  4  1  3  4  1  2  4  1  3  4  2  3  1  3  2  4  3  3  3  4  4  3  2  4  2  1  2  4  3  4  3  4  1  4  4  2  2  1  3  3  4  1  3  2  4  3  4  4  3  3  2  4  1  4  2  2  2  2  2  2  1  1  4  2  0  0  0  0  0  0  0  0  0  4  1  3  4  2  1  1  1  1  2  3  4  2  4  2  2  4  1  4  4  3  3  1  1  3  4  3  3  3  1  2  1  1  2  4  3  4  0  0  0  4  4  3  2  4  2  2  4  3  3  3  4  4  3  1  2  3  3  1  1  3  4  3
              nom=     8  ZZ=   7.0  J0=      286514  JM=      287022         510
V2=  4  5  6  7  8  9 10 11 12 13 14  0  0 15 16 17 18 19 20 21 22 23 24 25 26 27 28 29 30  0  0  0  0 31 32 33 34 35 36 37 38 39 40 41 42 43 44 45 46 47 48 49 50 51 52 53 54 55 56 57 58 59 60 61 62 63 64 65 66 67 68 69 70 71 72 73 74 75 76 77 78 79 80 81 82 83 84 85 86 87 88 89 90 91 92 93 94 95 96 97 98 99100101102103104105106107108109110111112  0  0  0113114115116117118119120121122123124125  0  0  0126127128  0  0129130131132133134135136137138139140141142143144145146147148149150151152153154155156157158159160161162163164165166167168169170171172173174175176177178179180181182183184185  0186187188189190  0  0191192193194195196197198199200201202203204205206207208209210211212213214215216217218219220221222223224225226227228229230231232233234235236237238239240241242243244245246247248249250251252253254255256257258259260261262263264265266267268269270271272273274275276277278279280281282283284285286287288289290291292293294295296297298299300301302303304305306307308309310311312313314315316317318319320321322323324325326327328329330331332333334335336337338339340341342343344345346347348349350351352353354355356357358359360361362363364365366367368369370371372373374375376377378379380381382383384385386387388389390391392393394395  0  0396397398399400401402403404405406407408409410411412413414415416417418419420421422423424425426427428429430431432433434435436437438439  0440441442443444445446447448449450451452453454455456457458459460461462463464465466467468469470471472473474475476477478  0  0  0  0479  0480481482483  0  0484485486
V1=  4  3  4  1  2  2  4  4  3  4  4  4  4  3  4  4  2  4  4  2  4  4  4  3  2  4  4  1  2  3  3  2  4  4  3  4  2  1  3  4  2  3  1  1  3  2  1  2  2  3  3  4  3  3  1  4  3  1  4  3  1  4  3  4  2  4  3  1  4  3  3  4  4  2  2  4  1  4  4  2  4  3  2  3  1  3  3  1  3  3  1  2  3  1  1  1  1  2  2  3  2  4  2  2  3  2  4  3  4  2  4  4  2  4  3  3  4  4  2  4  4  2  4  3  2  3  2  1  3  4  3  4  4  4  3  1  2  4  2  2  3  1  2  3  1  2  4  3  2  4  2  3  4  3  2  3  2  1  3  1  1  4  3  2  3  1  3  3  4  1  2  4  3  3  3  4  3  4  2  4  4  1  4  4  3  3  1  2  3  1  4  3  3  4  4  3  1  4  3  2  4  1  2  2  1  1  4  3  1  3  3  4  3  4  3  4  4  3  4  3  1  4  4  0  4  3  4  1  4  4  3  3  4  2  2  3  3  3  4  1  3  4  3  3  4  3  4  1  3  1  4  3  3  4  3  1  2  3  3  3  1  2  2  1  1  3  3  4  4  1  4  4  3  1  1  2  1  2  4  4  1  1  1  2  3  1  3  2  1  1  3  3  3  4  1  2  1  3  2  3  1  3  3  4  4  3  2  2  3  1  1  3  3  3  4  4  1  3  3  3  4  2  3  3  3  2  4  2  4  3  3  4  3  3  1  4  4  4  3  4  1  4  4  1  3  2  1  3  2  1  3  1  2  3  4  3  3  1  3  3  2  3  4  1  3  3  2  2  3  4  1  4  2  4  4  2  2  3  3  3  4  4  4  3  4  2  4  3  4  3  1  2  3  2  1  3  3  1  3  2  3  3  3  4  2  4  1  3  3  2  4  1  1  1  1  1  3  2  4  4  2  3  4  3  2  4  4  2  3  1  4  3  1  3  3  3  3  4  2  2  4  4  1  3  3  4  3  4  2  4  2  3  4  1  2  4  3  2  4  4  1  3  1  2  4  1  1  4  4  4  3  1  1  3  3  3  4  4  1  3  2  3  3  4  4  3  4  4  3  1  2  3  2  4  4  4  3  4  3  3  4  2  4  3  3  2  4  1  4  3
              nom=     8  ZZ=   6.9  J0=      162152  JM=      162618         507
V2=  1  2  3  4  5  6  7  8  9 10 11 12 13 14 15 16 17 18 19 20 21 22 23 24 25 26 27 28 29  0 30 31 32 33 34 35 36 37 38 39 40 41 42 43 44 45 46 47 48 49 50 51 52 53 54 55 56 57 58 59 60 61 62 63 64 65 66 67 68 69  0  0  0 70 71 72 73 74 75 76 77 78 79 80 81 82 83 84 85 86 87 88 89 90 91 92 93 94 95 96 97 98 99100101102103104105106107108109110111112113114115116117118119120121122123124125126127128129130131132133134135136137  0138139140141142143144145146147148149150151152153154155156157158159160161162163164165166167168169170171172173174175176177178179180181  0  0  0182183184185  0  0  0186187188189190191192193194195196197198199200201202203204205206207208209210211212213214215216217218219220221222223224225226227228229230231232233234235236237238239240241242  0  0  0243244245246247248249250251252253254255256257258259260261262263264265266267268269270271272273274275276277278279280281282283284285286287288289290291292293294295296297298299300301302303304305306307308309310311312313314315316317318319320321322323324325326327328329330331332333334335336337338339340341342343344345346347348349350351352353354355356357358359360361362363364365366367368369370371372373374375376377378379380381382383384385386387388389390391392393394395396397398399400401402403404405406407408409410411412413414415416417418419420421422423424425426427428429430431432433434435436437438439440441442443444445446447448449450451452453454455456457458459  0  0460461462463464465466467468469470471472473474475476477478479480481482483484485  0  0  0486487488
V1=  2  3  2  3  4  1  2  2  4  2  4  3  4  3  3  4  3  1  4  4  2  1  2  2  1  2  2  1  1  4  2  4  3  4  3  3  4  1  3  3  4  4  4  4  3  3  4  4  4  1  1  0  1  2  3  1  1  3  3  2  4  0  0  4  3  2  4  3  3  4  3  2  4  3  1  1  3  2  4  3  2  4  4  3  4  3  1  2  3  3  3  4  4  3  1  2  2  1  1  3  4  4  4  1  1  1  1  2  2  1  2  3  3  2  4  3  2  4  4  1  0  0  0  0  0  0  0  4  3  3  0  0  0  0  4  3  4  2  3  4  2  3  2  4  4  3  4  4  3  4  3  4  2  1  1  3  4  2  3  4  3  4  3  1  1  3  4  4  3  2  4  4  3  4  4  1  4  3  2  4  3  2  2  1  1  3  4  1  1  1  1  4  3  3  1  4  4  3  4  1  2  1  3  3  4  2  2  4  4  3  2  1  3  3  4  4  1  2  4  3  4  2  4  3  4  3  1  1  1  1  3  2  4  3  4  2  3  4  4  4  3  3  4  1  1  2  1  3  3  3  4  3  3  2  4  4  1  1  4  2  4  4  2  2  1  3  3  4  1  1  4  4  3  4  2  4  3  2  4  1  3  4  3  4  3  1  2  4  1  2  3  3  1  4  3  4  2  4  1  3  3  3  4  4  1  1  3  2  4  0  0  0  0  0  0  0  0  0  1  4  3  4  4  2  4  2  2  4  4  1  3  2  4  4  2  4  1  2  3  3  2  2  4  1  2  0  0  0  4  1  1  2  2  2  3  1  2  4  1  4  3  4  3  1  4  3  2  2  4  3  1  4  4  0  3  4  4  1  2  2  2  4  4  3  4  2  2  4  4  3  4  3  2  4  2  2  1  3  0  0  2  3  4  1  2  4  2  4  3  1  1  3  1  1  0  0  0  0  0  0  0  0  0  4  4  2  3  2  4  3  4  2  4  1  2  4  1  3  3  0  2  2  1  1  1  3  2  4  3  2  4  1  2  2  1  2  4  2  3  4  4  3  2  1  3  3  3  2  4  4  1  3  1  1  3  4  1  3  3  4  3  2  2  4  3  1  4  3  1  1  1  2  4  0  3  2  4  3  3  1  4  1  1  4  3  4  3
              nom=     8  ZZ=   6.9  J0=      176035  JM=      176524         540
V2=  2  3  4  5  6  7  0  0  0  8  9 10 11 12 13 14 15 16 17 18 19 20 21 22 23 24 25 26 27 28 29 30 31 32 33  0 34 35 36 37 38 39 40 41 42 43 44 45 46 47 48 49 50 51 52 53 54 55 56 57  0  0  0 58 59 60 61 62 63 64 65 66 67 68 69 70 71 72 73 74 75 76 77 78 79 80 81 82 83 84 85 86 87 88 89 90 91 92 93 94 95 96 97 98 99100101102103104105  0106107108109110111112113  0  0  0114115116117118119120121122123124125126127128129130131132133134135136137138139140141142143144145146147148149150151152153154155156157158159160161162163164165166167168169170171172173174175176177178179180181182183184185186187188189190191192193194195196197198199200201202203204205206207208209210211212213214215216217218219220221222223224225226227228229230231232233234235236237238239240241242243244245246247248249250251252253254255256257258259260261262263264265266267268269  0  0  0  0270271272273274275276277278279280281282283284285286287288289290291292293294295296297298299300301302303304305306307308309310311312313314315316317318319320321322323324325326327328329330331332333334335336337338339340341342343344345346347348349350351352353354355356357358359360361362363364365366367368369370371372373374375376377378379380381382383384385386387388389390391392393394395396397398399400  0401402403404405406407408  0  0  0  0  0  0  0409410411412413414415416417418419420421422423424425426427428429430431432433  0  0434435436437438439440441442443444445446447448449450451452453454455456457  0  0  0  0458459460461462463464465466467468469470471472473474475476477478479  0  0  0  0  0  0  0  0  0  0  0  0  0  0  0  0480  0  0481482483484485486487488489490491492493494
V1=  3  1  4  3  1  1  3  4  2  3  4  4  4  3  4  4  3  4  4  2  2  2  2  1  1  3  0  3  2  4  1  2  2  3  3  2  1  2  3  4  3  2  1  3  3  4  3  4  4  4  4  1  1  2  2  2  3  1  4  3  1  2  4  4  4  1  1  2  4  3  2  4  4  2  4  2  2  2  1  2  3  2  2  3  4  2  3  4  3  4  3  4  4  4  2  3  1  2  2  1  3  3  1  3  3  2  2  1  3  2  3  2  4  3  2  2  3  2  3  2  2  3  3  4  4  3  4  0  0  0  0  0  3  4  3  3  4  0  0  4  4  3  4  4  2  1  2  2  0  0  0  0  0  0  0  0  0  0  0  0  0  0  0  0  0  0  0  0  0  0  0  0  0  0  0  0  0  0  2  2  2  4  3  3  3  3  4  1  2  4  3  2  4  4  3  4  3  2  4  4  4  2  1  3  2  4  2  4  3  2  4  4  4  1  1  3  3  4  3  2  2  2  3  4  4  1  1  2  4  4  2  2  4  3  3  4  2  2  4  1  4  3  2  4  2  2  2  3  3  4  3  1  1  2  1  2  3  1  3  3  2  2  4  1  4  4  3  4  4  4  4  1  3  4  2  2  2  4  3  2  1  2  2  4  3  3  4  4  1  1  2  4  4  4  4  4  3  1  2  2  1  3  2  4  4  3  4  4  3  1  2  3  2  1  2  2  3  4  3  4  3  4  3  3  4  2  2  1  1  3  4  0  0  4  4  4  1  2  3  1  2  2  3  2  4  4  2  2  3  2  4  4  1  4  1  2  4  1  3  3  4  1  2  1  1  3  2  1  3  3  1  4  3  2  3  1  2  2  2  2  4  3  3  1  1  2  4  1  2  2  1  2  2  1  3  3  4  4  2  3  2  2  4  4  3  4  0  0  3  1  1  3  1  3  2  1  2  2  1  4  3  4  3  1  1  2  2  2  1  3  3  4  4  3  4  4  0  0  0  0  0  4  1  1  1  3  3  4  3  2  1  2  1  3  2  3  4  4  3  0  4  1  2  2  3  2  2  4  3  4  3  4  3  1  3  4  3  2  4  4  3  1  1  1  1  3  1  4  4  1  1  4  3  0  0  2  4  1  4  3  1  1  3  2  4  4  3  4  3  4  1  1  4  3  1  1  4  4  3  3  4  3  1  2  3  1  4  3  3  1  4  3  4  1  4  1  1  2  1  3
              nom=     8  ZZ=   6.9  J0=      187219  JM=      187696         517
V2=  1  2  3  4  5  6  7  8  9 10 11 12 13 14 15 16 17 18 19 20 21 22 23 24 25 26 27 28 29 30 31  0 32 33 34 35 36 37 38 39 40 41 42 43 44 45 46 47 48 49 50 51 52 53 54 55 56 57 58 59 60 61 62 63 64 65 66 67 68 69 70 71 72 73 74 75 76 77 78 79 80 81 82 83 84 85 86 87 88 89 90 91 92 93 94 95 96 97 98 99100101102103104105106107108109110111112113  0  0114115116117118119120121122123124125126127128129130131132  0  0  0  0133134135136137138139140141142143144145146147148149150151152153154155156157158159160161162163164165166167168169170171172173174175176177178179180181182183184185186187188189190191192193194195196197198199200201202203204205206207208209210211212213214215216217218219220221222223224225226227228229230231232233234235236237238239240241242243244245246247248249250251252253254255256257258259260261262263264265266267268269270271272273274275276277278279280281282283284285286287288289290291292293294295296297298299300301302303304305306307308309310311312313314315316317318319320321322323324325326327328329330331332333334335336337338339340341342343344345346347348349350351352353354355356357358359360361362363364365366367368369370371372373374375  0  0  0  0  0  0376377378379380381382383384385386387388389390391392393394395396397398399400401402403404405406407408409410411412413414415416417418419420421422423424425426427428429430431432433434435436437438439440441442443444445446447448449450451452453454455456457458459460461462463464465466467468469470471472473474475476477478  0  0  0  0  0  0  0  0  0479480481  0  0482483484485486487488489490491492493
V1=  2  3  1  4  3  1  2  3  1  3  4  3  4  4  1  2  1  4  2  1  2  4  2  2  0  0  0  3  1  2  3  3  1  3  3  4  2  4  2  1  4  4  3  4  2  4  4  1  1  3  1  4  1  2  3  1  1  1  3  2  4  3  1  2  3  2  4  3  3  3  4  1  3  4  1  2  1  2  4  0  3  4  1  3  3  1  2  2  4  3  4  4  3  1  2  1  2  1  3  4  3  4  3  3  4  1  4  3  0  1  3  4  3  2  1  2  4  4  3  4  0  0  0  0  1  2  4  3  0  1  2  2  4  4  3  1  1  2  1  4  3  3  3  4  3  4  3  3  4  3  1  3  3  4  3  2  3  3  4  4  4  4  2  4  1  3  4  3  1  4  1  1  2  4  3  2  3  1  1  1  1  1  3  1  4  2  2  2  2  3  4  2  4  3  2  2  3  3  4  4  1  1  2  0  0  0  0  0  1  2  2  1  3  1  3  1  4  3  4  4  2  2  4  2  2  4  3  1  4  1  2  4  4  3  4  1  3  4  4  4  3  1  2  4  4  3  4  2  1  1  3  2  4  4  3  4  3  1  4  3  4  2  4  4  2  4  4  1  4  2  1  1  1  2  4  3  3  4  4  2  4  1  2  3  4  3  1  3  2  4  2  2  4  2  4  3  1  3  3  1  2  4  4  2  4  2  1  4  1  1  3  1  2  1  3  4  3  1  1  4  1  2  4  0  0  0  0  4  3  2  2  3  3  4  4  3  2  4  4  3  4  3  1  2  1  1  1  2  1  4  2  4  2  2  2  3  1  2  3  1  3  4  3  1  4  4  2  3  4  1  2  2  1  4  3  4  2  1  3  3  4  3  4  2  1  4  3  2  4  1  1  1  3  2  3  1  2  3  4  2  3  4  1  2  2  4  4  1  3  4  2  4  4  2  2  2  2  2  3  4  2  3  4  4  3  4  0  0  0  0  0  0  0  0  0  0  0  0  4  4  1  1  4  4  4  3  4  1  4  4  1  2  4  4  3  2  2  3  1  2  3  4  1  1  3  1  4  2  2  4  3  1  4  3  1  0  0  0  0  0  0  0  0  4  3  1  2  3  2  4  4  2  2  4  1  4  2  2  3  1  3  2  4  1  3  4  3  4  4  3  4  2  4  2  1  1  3
              nom=     8  ZZ=   6.9  J0=      241712  JM=      242224         542
V2=  1  2  3  0  0  4  5  6  7  8  9 10 11 12  0 13 14 15 16 17 18 19 20  0  0  0  0 21 22 23 24 25 26  0  0  0  0  0  0 27 28 29 30 31  0  0  0  0 32 33 34 35 36 37 38 39 40 41 42 43 44 45  0 46 47 48 49 50 51 52 53 54 55 56 57 58 59 60 61 62 63 64 65 66 67  0  0  0  0 68 69 70 71 72  0 73 74 75 76 77 78 79 80 81 82 83 84 85 86 87 88 89 90 91 92 93 94 95 96 97 98 99100101102103104105106107108109110111112113114115  0116117118119120121122123124125126127  0  0  0  0  0128129130131132133134135136137138139140141142143144145146147148149150151152153154155156157158159160161162163164165166167168169170171172173174175176177178179180181182183  0  0  0184185186  0187188189190191192193194195196197198199200201202203204205206207208209210211212213214215216217218219220221222223224225226227228229230231232233234235236237238239240241242243244245246247248249250251252253254255256257258259260261262263264265266267268269270271272273274275276277278279280281282283284285286287288289290291292293294295296297298299300301302303304305306307308309310311312313314315316317318319320321322323324325326327328329330331332333334335336337338339340341342343344345346347348349350351352353354355356357358359360361362363364365366367368369370371372373374375376377378379380381382383384385386387388389390391392393394395396397398399400401402403404405406407408409410411412413414415416417418419420421422423424425426  0  0  0427428429430431432433434435  0  0  0  0436437438  0439440441442443444445446447448449450451452453454455456457458  0  0  0  0  0  0  0459460461462463464465466467468469470471472473474475476477478479  0480  0  0481482483484485486  0  0  0487488
V1=  2  3  1  2  2  4  2  2  3  2  2  3  4  3  3  4  3  2  2  3  3  1  2  3  2  3  2  2  3  3  1  4  3  1  3  4  2  1  3  4  4  1  2  4  4  3  1  1  3  4  1  1  2  3  4  3  2  3  3  2  2  4  2  3  3  4  1  1  4  1  2  3  1  2  3  0  0  0  1  2  4  3  2  4  3  4  4  4  2  3  1  4  1  1  2  4  2  2  1  4  3  3  3  3  2  2  3  1  1  3  4  4  2  4  1  2  4  4  3  1  1  2  3  4  4  2  4  3  4  3  3  0  0  0  3  2  4  4  2  1  1  4  3  1  3  4  3  4  3  3  1  4  4  1  1  4  2  2  4  0  0  0  0  3  2  2  2  4  3  3  3  4  1  4  3  1  2  1  1  2  4  3  3  2  2  2  1  3  3  4  3  3  4  4  2  1  1  2  1  2  3  3  1  2  3  4  3  1  2  3  1  1  2  1  1  2  3  4  1  3  2  4  3  2  4  3  3  3  4  3  4  4  2  4  4  4  2  1  3  1  4  2  0  0  0  0  0  0  0  0  0  0  0  0  0  4  1  2  1  3  2  2  1  1  3  4  1  2  1  4  3  3  4  1  3  1  4  3  1  3  4  4  3  1  4  4  2  2  2  2  2  3  4  3  3  4  1  0  0  0  4  3  1  2  1  1  2  4  3  3  4  2  1  4  4  2  1  1  2  3  1  4  3  4  1  2  4  3  3  4  3  1  4  3  1  2  3  3  1  2  3  1  3  4  2  1  4  4  3  1  2  2  1  3  3  4  4  3  1  1  2  1  3  4  3  4  3  3  1  4  3  4  4  3  2  3  2  2  3  1  1  2  3  3  3  2  2  3  3  1  2  3  2  2  1  3  3  1  1  2  0  0  0  1  4  1  4  1  2  2  2  2  4  1  1  3  2  4  1  3  4  4  3  4  1  1  2  4  2  4  1  4  3  1  2  1  3  4  3  4  3  3  4  4  2  2  4  3  3  1  4  3  4  3  2  1  3  3  4  1  2  2  2  3  1  3  4  3  3  4  3  3  4  4  2  2  4  1  4  2  2  4  4  1  1  4  4  3  1  4  4  4  2  4  1  2  4  3  3  4  3  4  4  3  3  2  1  3  3  4  1  4  1  4  4  3  1  3  2  3  3  1  3  3  1  4  3  1  2  3  3  4  3  3  1  4  3  3  2  2  4  3
              nom=     8  ZZ=   6.7  J0=      170853  JM=      171351         519
V2= 12 13 14  0  0 15 16 17 18 19 20 21 22 23 24 25 26 27 28 29 30 31 32 33 34 35 36 37 38 39 40 41 42 43 44 45 46 47  0  0  0 48 49 50 51 52 53 54 55 56 57  0 58 59 60 61 62 63 64 65 66 67 68 69 70 71 72 73 74 75 76 77 78 79 80 81 82 83 84 85 86 87 88 89 90 91 92 93 94 95 96 97 98 99100101102103104105106107108109110111112113114115116117118119120121122123124125126127128129130131132133134135136137138139140  0  0  0  0  0  0141142143144145146147148149150151152153154155156157158159160161162163164165166167168169170171172173174  0  0  0  0175176177178179180181182183184185186187  0  0188189190191192193194195196197198199200201202203204205206207208209210211212213214215216217218219220221222223224225226227228229230231232233234235236237238239240241242243244245246247248249250251252253254255256257258259260261262263264265266267268269270271272273274275276277278279280281282283284285286287288289290291292293294295296297298299300301302303304305306307308309310311312313314315316317318319320321322323324325326327328329330331332333334335336337338339340341342343344345346347348349350351352353354355356357358359360361362363364365366367368369370371372373374375376377378379380381382383384385386387388389390391392393394395396397398399400401402403404405406407  0408409410411412413414415416417418419420421422423424425426427428429430431432433434435436  0  0  0  0  0  0  0437438439440441442443444445446447448449450451452453454455456457458459460461462463464465466467468469470471472473474475476477478479  0  0  0  0  0  0  0  0  0  0480481482483484485  0  0  0  0  0  0  0486487
V1=  3  4  1  1  1  2  4  1  1  1  3  3  1  2  3  4  2  2  2  1  2  4  4  2  3  2  4  4  2  3  4  4  3  1  4  4  1  2  1  2  4  4  3  3  3  2  2  3  1  3  3  1  4  1  1  1  2  4  3  2  4  4  3  2  3  4  2  1  2  2  4  3  4  3  3  4  4  4  2  3  4  3  4  4  1  2  2  2  1  1  3  2  2  3  1  4  2  4  1  3  4  0  0  0  0  0  0  0  0  4  3  1  0  0  1  1  3  1  4  3  3  4  2  2  4  4  3  4  1  2  4  4  3  4  3  4  2  1  1  1  2  3  4  3  2  4  1  3  4  4  1  1  1  2  4  4  3  1  4  1  2  2  2  1  3  2  2  1  1  3  3  2  4  3  1  1  1  4  3  4  3  1  4  3  4  4  1  1  1  3  4  3  1  2  2  2  1  4  3  4  3  1  1  2  1  2  4  1  1  4  1  3  2  2  2  1  2  3  3  4  3  1  4  3  1  2  4  1  1  1  3  3  3  3  4  3  2  2  2  4  2  4  1  1  4  3  4  2  4  4  2  4  3  4  3  4  2  3  3  4  2  2  1  2  2  4  3  2  4  1  3  4  1  3  4  3  2  2  1  2  3  4  1  2  3  3  4  3  4  3  3  1  2  1  2  4  3  2  4  4  2  3  2  2  3  4  4  2  3  3  1  1  1  3  1  4  3  2  2  4  2  2  3  3  1  4  4  1  1  1  2  2  3  2  2  4  1  2  4  1  4  2  1  3  4  4  3  1  2  3  3  3  1  1  1  2  4  3  3  2  4  4  3  1  1  4  4  4  4  1  1  1  3  3  1  1  3  2  2  3  2  4  4  4  4  3  1  4  2  1  3  3  4  3  3  4  2  0  0  0  0  3  1  4  2  1  2  3  4  0  1  2  3  4  2  3  2  4  4  3  4  4  3  4  2  1  2  1  1  1  4  1  3  4  2  2  4  1  2  4  2  4  3  2  3  2  4  2  2  2  2  4  1  2  3  1  3  4  1  3  1  1  3  1  4  3  1  1  1  4  1  3  0  1  2  0  0  0  0  4  4  1  2  4  3  4  3  2  1  1  2  4  4  3  1  1  3  4  3  3  4  3  2  4  2  4  4  3  1  4  4  3  3  1  2  4  3  3  4
              nom=     8  ZZ=   6.7  J0=      219022  JM=      219538         536
V2=  2  3  4  5  6  7  8  9 10 11 12 13 14 15 16 17 18 19 20 21 22 23 24 25 26 27 28 29 30 31 32 33 34 35 36 37 38 39 40 41 42 43 44 45 46 47 48 49 50 51 52 53 54 55  0  0  0  0  0  0 56 57 58 59 60 61 62 63  0  0  0  0 64 65 66 67 68 69 70 71 72 73  0  0 74 75 76 77 78 79 80 81 82 83 84 85 86 87 88 89 90 91 92 93 94 95 96 97 98 99100101102103104105106107108109110111112113114115116117118119120121122123124125126127128129130131132133134135136137138139140141142143144145146147148149150151152153154155156157158159160161162163164165166167168169170171172173174175176177178179180181182183184185186  0  0  0  0  0  0187188189190191192193194195196197198199200201202203204205206207208209210211212213214215216217218219220221222223224225226227228229230231232233234235236237238239240241242243244245246247248249250251252253254255256257258259260261262263264265266267268269270271272273274275276277278279280281282283284285286287288289290291292293294295296297298299300301302303304305306307308309310311312313314315316317318319320321322323324  0  0325326327328329330331  0332333334335336337338339340341342343344345346347348349350351352353354355356357358359360361362363364365366367368369370371372373374375376377378379380381382383384385386387388389390391392393394395396397398399400  0  0  0401402403404405406407408  0  0  0409  0410411412413414415416417418419420421422423424425426427428429430431432433  0  0  0  0  0  0  0  0434435436  0  0  0  0437438439440441442443444445446447448449450451452453454455456457458459460461462463464465466467468469470471472473474475476477478479480481482483  0  0  0  0484485486487488489490491492493
V1=  3  1  4  2  1  3  2  2  3  4  3  4  4  1  2  1  1  1  3  1  4  3  4  2  2  1  1  3  2  4  3  4  4  1  2  1  1  3  4  3  0  2  2  3  2  3  3  1  4  3  4  2  3  1  1  1  1  4  3  2  4  3  2  2  2  2  3  4  1  3  3  2  3  2  4  3  4  4  2  1  1  1  1  3  2  3  1  3  3  4  3  3  1  2  3  2  3  2  4  3  1  4  3  2  4  4  3  4  3  1  3  2  2  2  4  3  4  3  1  2  1  4  3  2  4  4  3  1  3  2  4  4  3  1  2  3  4  4  4  1  1  4  3  4  1  2  2  3  4  4  3  0  0  0  0  0  0  0  0  1  1  1  4  4  4  4  1  4  1  2  1  3  4  4  2  2  2  4  1  2  1  2  3  3  1  3  0  0  0  2  1  3  3  4  4  3  4  2  1  3  3  1  2  3  4  1  3  3  1  4  1  2  3  3  1  4  1  3  2  4  3  3  4  1  4  3  2  2  3  1  4  1  1  2  3  1  3  4  3  2  4  2  3  2  2  2  1  2  4  4  3  1  1  1  3  1  1  3  3  2  3  2  2  2  3  1  4  3  2  3  2  1  3  3  1  4  0  0  3  4  1  3  1  2  4  3  3  1  1  2  2  4  4  4  2  2  1  4  4  4  3  4  4  1  1  1  4  2  1  4  1  4  3  4  2  4  2  2  4  3  4  1  1  1  1  3  3  3  3  3  1  2  2  3  2  4  4  3  4  2  2  1  3  3  4  3  3  4  1  4  4  3  4  3  4  4  2  4  4  1  3  4  3  1  3  1  4  2  3  4  4  1  3  4  3  3  1  4  3  3  4  3  3  2  2  3  3  1  2  3  4  2  2  2  4  1  2  4  1  1  1  4  1  3  4  1  1  1  1  4  4  1  2  3  3  1  2  1  1  1  2  4  4  3  2  4  1  1  3  4  3  2  2  3  3  1  4  4  3  3  4  3  4  1  1  3  4  4  3  4  2  3  4  4  3  3  2  4  4  2  2  4  2  1  4  4  4  1  4  3  1  1  2  4  1  4  1  2  4  3  1  4  2  2  3  4  3  3  4  2  2  4  4  3  4  3  0  0  0  0  0  2  2  2  2  2  1  3  3  1  4  1  3  3  2  4  4  3  2  4  4  3  4  3  4  4  1  1  3  4  4  3  4  1  1  3
              nom=     8  ZZ=   6.7  J0=      147950  JM=      148455         523
V2=  2  3  4  5  6  7  8  9 10 11 12 13 14 15 16 17 18 19 20 21 22 23 24 25 26 27 28 29 30  0  0  0 31 32 33 34 35 36 37 38 39 40 41 42 43 44 45 46 47 48 49 50 51 52 53 54  0 55 56 57  0 58 59 60 61 62 63 64 65 66 67 68  0  0  0  0 69 70 71 72 73 74 75 76 77 78 79 80 81 82 83 84 85 86 87 88 89 90 91 92 93 94 95 96 97 98 99100101102103104105106107108109110111112113114115116117118119120121122123124125126127128129130131132133134135136137138139140141142143144145  0  0146147148149150151152153154155156157158159160161162163164165166167168169170171172173174175176177178179180181182183184  0  0  0  0185186  0  0187188189190191192193194195196197198199200201202203204205206207208209210211212213214215216217218219220221222223224225226227228229230231232233234235236237238239240241242243244245246247248249250251252253254255256257258259260261262263264265266267268269270271272273274275276277278279280281282283284285286287288289290291292293294295296297298299300301302303304305306307308309310311312313314315316317318319320321322323324325326327328329330331332333334335336337338339340341342343344345346347348349350351352353354355356357  0  0  0  0358359360361362363364365366367368369370371372373374375376377378379380381382383384385386387388389390391392393394395396397398399400401402403404405406407408409410411412413414415416417418419420421422423424425426427428429430431432433434435436437438439440441442443444445446447448449450451452453454455456457458459460461462463464465466467468469470471472473474475476477478479480481482483484  0  0  0  0  0  0  0485486  0  0  0487488489490491492493
V1=  3  1  4  3  0  0  0  0  0  2  3  4  1  3  3  1  2  2  2  2  4  2  2  4  2  3  4  1  2  3  1  4  4  3  4  1  4  3  1  2  3  4  3  3  1  1  4  3  3  1  4  4  3  4  4  3  2  1  3  3  1  4  1  1  2  2  1  3  2  4  3  3  3  4  2  2  2  4  3  2  4  4  2  2  2  3  1  4  1  1  1  3  2  2  3  3  1  4  3  1  1  2  4  2  4  2  3  4  4  3  1  2  3  4  3  4  1  1  2  3  2  4  0  0  0  0  0  0  1  1  2  1  2  3  1  2  3  4  4  3  4  3  4  4  1  1  4  3  3  2  2  2  2  2  3  1  2  2  3  1  4  2  2  3  2  2  4  3  3  3  3  4  3  1  1  2  4  4  2  1  1  2  1  1  2  2  2  3  1  2  3  4  1  4  1  2  3  3  3  4  2  2  3  3  3  3  1  4  3  3  2  4  3  1  1  2  2  2  4  2  3  1  4  3  1  1  2  3  4  1  1  3  2  2  1  1  1  1  3  2  2  2  4  2  1  3  1  4  1  3  3  1  4  4  3  4  3  1  1  2  2  2  2  4  3  4  2  2  4  2  2  3  3  4  3  3  4  2  3  1  4  1  2  1  1  3  3  4  2  2  1  3  4  4  4  1  1  3  2  2  1  4  3  4  3  3  1  4  1  3  3  4  2  3  2  2  2  4  4  3  4  3  4  3  1  2  1  1  2  2  4  4  3  1  3  1  3  3  4  1  3  1  1  2  3  2  3  1  1  2  1  2  3  4  1  1  4  3  3  3  1  2  1  2  3  4  4  3  1  1  3  3  1  2  2  2  2  4  3  4  4  1  2  3  1  4  3  4  3  3  1  4  2  2  4  3  2  4  1  1  1  1  2  3  2  2  2  2  2  3  1  3  3  4  1  1  4  3  1  4  4  3  4  1  2  4  2  3  3  4  4  3  2  0  4  4  1  3  3  1  4  4  2  2  4  1  1  3  1  4  3  2  2  4  3  2  4  1  0  0  0  0  3  1  1  2  1  4  2  3  4  1  1  1  3  4  3  3  0  4  3  4  1  1  1  1  2  4  2  3  3  3  4  4  1  3  4  4  3  2  4  4  3  1  3  3  2  2  3  3  1  4  3  1  2  4  4  2  3  4  1  1  1
              nom=     8  ZZ=   6.7  J0=      279198  JM=      279688         506
V2=  1  2  3  4  5  6  7  8  9 10 11 12  0 13 14 15 16 17 18 19 20 21 22 23 24 25 26 27 28 29 30 31 32  0  0 33 34 35 36 37 38 39 40 41 42 43 44 45 46 47 48 49 50 51 52 53 54 55 56 57 58 59 60 61 62 63 64  0 65 66 67 68 69 70 71 72 73 74 75 76 77 78 79 80 81 82 83 84 85 86 87 88 89 90 91 92 93 94 95 96 97 98 99100101102103104105106107  0  0  0  0108109110111112113114115116117118119120121122123124125126127128129130131132133134135  0  0136137138139140141142143144145146147148149150151152153154155156157158159160161162163164165166167168169170171172173174175176177178179180181182183184185186187188189190191192193194195196197198199200201202203204205206207208209210211212213214215216217218219220221222223224225226227228229230231232233234235236237238239240241242243244245246247248249250251252253254255256257258259260261262263264265266267268269270271272273274275276277278279280281282283284285286287288289290291292293294295296297298299300301302303304305306307308309310311312313314315316317318319320321322323324325326327328329330331332333334335336337338339340341342343344345346347348349350351352353354355356357358359360361362363364365366367368369370371372373374375376377378379380381382383384385  0386387388389390391392393394395396397398399400401402403404405406407  0408  0  0409410411412413414415416417418419420421422423424425426427428429430431432433434435436437438  0  0  0439440441442443444445446447448449450451452453454455456457458459460461462463464465466467468469470471472473474475476  0477478479480481482483484485486487488
V1=  2  3  1  4  1  2  1  1  2  4  3  3  3  4  1  2  4  1  3  2  2  2  4  2  3  0  0  0  0  1  2  4  3  2  4  3  2  3  3  1  3  3  4  1  2  2  2  2  4  1  4  1  1  3  4  1  3  1  4  3  4  1  3  2  2  3  3  4  2  3  3  3  1  4  3  3  4  2  4  3  3  1  4  4  2  4  3  2  4  3  3  2  3  1  4  1  2  2  3  1  4  4  2  2  1  2  4  3  3  4  3  2  3  1  1  2  2  3  4  3  2  4  0  3  4  2  1  2  1  2  3  4  3  0  0  2  2  4  3  2  4  1  2  2  1  3  4  2  4  3  1  4  3  2  2  2  3  3  3  2  2  3  1  4  4  3  4  4  4  1  2  2  3  1  2  1  3  1  4  3  4  4  3  3  1  4  3  3  1  2  3  3  0  0  0  4  2  3  1  2  3  3  1  2  1  2  3  1  3  3  1  3  4  2  3  1  1  1  4  4  4  2  4  1  3  1  4  3  1  4  4  3  2  3  1  2  1  1  4  1  3  4  3  3  3  3  1  4  3  4  2  3  4  3  3  1  2  1  4  2  4  3  4  2  2  3  1  3  3  4  1  1  2  1  3  4  2  4  3  4  3  1  1  3  1  1  3  3  4  2  3  2  2  3  3  4  4  1  4  3  3  2  4  2  3  1  2  1  3  4  3  4  2  1  1  1  1  3  1  4  3  3  1  4  3  4  3  2  4  4  3  4  3  4  1  2  2  2  1  4  3  3  3  3  4  1  3  4  2  1  2  3  3  3  3  1  3  2  4  2  2  3  4  2  3  3  1  2  2  2  3  3  4  3  4  3  1  4  1  3  4  1  2  4  1  3  4  2  3  1  3  2  4  3  3  3  4  4  3  2  4  2  1  2  4  3  4  3  4  1  4  4  2  2  1  3  3  4  1  3  2  4  3  4  4  3  0  0  0  0  0  3  2  4  1  4  2  2  2  2  2  2  1  1  1  2  4  4  3  4  4  1  1  1  1  2  3  4  2  4  2  2  4  1  4  4  3  3  1  1  3  4  3  3  3  1  2  1  1  2  4  3  4  4  4  3  4  4  2  2  4  3  3  3  4  4  3  1  2  3  3  1  1  3  4  3
              nom=     8  ZZ=   6.6  J0=      231897  JM=      232406         526
V2=  1  2  3  4  0  0  0  5  6  7  8  9 10 11 12  0  0 13 14 15 16 17 18 19 20 21 22 23 24 25 26 27 28 29 30 31 32 33 34 35 36 37 38 39 40 41 42 43 44 45 46 47 48 49 50 51 52 53 54 55 56 57 58 59 60 61  0  0 62 63 64 65 66 67  0 68 69 70 71 72  0 73 74 75 76 77 78 79 80 81 82 83 84 85 86 87 88 89 90 91 92 93 94 95 96 97 98 99100101102103104105106107108109110111112113114115116117118119120121122123124125126127128129130131132133134135136137138139140141142143144145146  0  0147148149150151152153154155156157158159160161162163164165166167168169170171172173174175176177178179180181182183184185186  0  0  0  0  0187188189190191192193194195196197198199200201202203204205206207208209210211212213214215216217218219220221222223224225226227228229230231232233234235236237238239240241242243244245246247248249250251252253254255256257258259260261262263264265266267268269270271272273274275276277278279280281282283284285286287288289290291292293294295296297298299300301302303304305306307308309310311312313314315316317318319320321322323324325326327328329330331332333334335336337338339340341342343344345346347348349350351352353354355356357358359360361362363364365366367368369370371372373374375376377378379380381382383384385386387388389390391392393394395396397398399400401402403404405406407408409410411412413414415416417  0418419420421422423424425426427428  0  0  0  0  0429430431432433434435  0  0  0  0  0436437438439440441442443444445446447448449450451452453454455456457458459460461462463464465466467468469470471472  0  0  0473474475476477478479480  0  0  0  0  0481482483484485486487488489490491
V1=  2  3  1  4  2  3  3  3  4  4  3  1  1  4  3  3  2  4  1  2  1  1  1  0  0  0  0  2  1  1  4  4  2  1  2  4  2  3  1  4  4  2  3  2  4  3  3  1  3  1  4  4  4  3  1  4  1  3  3  1  1  3  4  2  2  2  4  4  3  4  3  2  4  3  4  3  1  1  1  1  3  4  2  4  1  4  3  4  3  4  4  2  4  4  2  4  4  3  4  2  1  2  4  1  3  2  2  1  2  3  2  4  3  3  3  1  3  1  2  4  3  2  4  4  1  2  4  2  3  4  2  4  4  3  0  1  3  1  1  4  3  0  0  0  0  0  2  4  3  3  4  1  1  4  3  3  3  4  4  3  1  1  3  2  4  1  1  1  1  1  2  1  2  3  1  3  3  1  3  3  3  4  3  3  1  4  4  4  0  1  2  1  2  4  3  3  4  1  1  1  4  2  3  2  4  3  3  1  2  2  2  4  3  3  4  1  2  1  1  3  4  3  1  2  0  2  2  4  1  2  1  2  2  4  2  2  1  2  3  1  4  3  3  4  2  2  1  2  2  3  2  4  3  3  3  1  2  3  1  3  2  4  4  3  1  2  4  1  2  4  2  2  4  4  2  4  3  1  4  3  1  3  2  4  3  4  1  4  1  1  4  2  4  1  1  2  1  4  4  1  2  1  2  2  4  1  1  1  3  3  2  4  4  3  4  4  2  1  4  4  3  2  4  1  2  2  4  2  4  1  2  4  4  1  3  4  2  1  1  2  4  2  3  2  3  3  4  4  4  2  3  1  3  3  3  1  4  2  4  3  4  3  4  1  3  1  2  3  2  4  4  2  2  1  3  1  4  1  3  4  4  2  1  4  1  1  4  3  1  2  2  1  3  4  3  4  1  2  1  3  3  2  0  0  3  2  3  1  3  4  2  1  3  4  1  1  1  3  2  1  0  3  4  3  3  1  4  3  4  4  2  4  1  4  2  4  4  2  2  4  1  3  4  2  2  1  1  2  3  1  1  2  4  1  1  4  3  3  1  1  2  3  2  4  1  2  1  4  2  2  4  1  2  1  1  2  2  2  1  1  2  2  1  3  0  1  4  1  2  1  1  4  2  2  1  3  3  4  3  2  4  4  1  1  2  2  2  2  3  2  2  3  1  2  4  4  4  2  3  4  3  4  1  4  1  1
              nom=     8  ZZ=   6.6  J0=      232662  JM=      233163         524
V2=  2  3  4  5  6  7  8  9 10 11 12 13 14 15 16 17 18 19 20 21 22 23 24 25 26 27 28 29 30  0  0  0  0 31 32 33 34 35 36 37 38 39 40 41 42 43 44 45 46 47 48 49 50 51 52 53 54 55 56 57 58 59 60 61 62 63 64 65 66 67 68 69 70 71 72 73 74 75 76 77 78 79 80 81 82 83 84 85 86 87 88 89 90 91 92 93 94 95 96 97 98 99100101102103104105106107108109110111112113114115116117118119120121122123124125126127128129130131132  0  0  0  0  0133134135136137138139140141142143144145146147148149150151152153154155156157158159160161162163164165166167168169170171172173174175176177178179  0180181182183184185186187188189190191192193194195196197198199200201202203204205206207208209210211212213214215216217218219220221222223224225226227228229230231232233234235236237238239240241242243244245246247248249250251252253254255256257258259260261262263264265266267268269270271272273274275276277278279280281282283  0284285286287288289290291292293294295296297298299300301302303304305306307308309310311312313314315316317318319320321322323324325326327328329330331332333334335336337338339340341342343344345346347348349350351352353354355356357358359360361362363364365366367368369370371372373374375376377378379380381382383384385386387388389390391392393394395396397398399400401402403404405406407408409  0  0  0  0  0  0410411  0  0  0  0  0  0  0  0  0  0  0  0412413414415416417418419420421422423424425426427428429430431432433434435436437438439440441442443444445446447448449450451452453454455456457458459460461462463464465466467468469470  0  0  0471472  0  0  0  0  0  0  0473474475476477478479480481482  0483484485
V1=  3  1  4  2  0  0  4  2  3  4  3  2  4  2  2  3  3  1  4  3  4  3  1  2  3  1  3  1  2  3  2  2  2  4  1  2  4  2  2  3  1  3  4  3  3  4  2  4  4  3  4  2  2  2  1  4  3  1  1  0  0  0  0  0  0  0  0  2  4  3  2  2  4  1  1  1  4  3  4  1  1  2  3  4  3  3  2  2  2  4  3  4  3  1  3  1  3  4  1  2  1  3  4  2  1  1  2  4  3  2  1  2  3  4  3  2  4  0  0  0  2  2  4  2  2  2  4  3  3  1  4  2  3  4  3  2  4  2  4  3  4  3  2  1  3  2  4  3  3  2  4  3  0  1  3  3  1  1  2  3  4  2  3  1  1  1  3  2  2  2  4  4  3  3  2  4  4  3  2  2  3  1  4  3  2  2  1  4  1  2  3  3  4  3  4  3  1  4  2  2  2  4  2  2  3  3  1  3  0  2  4  3  2  4  3  1  1  1  2  3  2  2  2  4  4  2  4  3  2  2  1  3  0  4  3  3  4  1  4  1  3  4  2  4  1  1  4  3  4  1  2  1  3  2  2  4  1  1  1  4  3  4  2  4  2  3  4  3  3  1  4  1  4  3  4  2  1  3  4  4  2  4  2  1  1  1  3  1  3  4  4  3  2  4  2  2  1  1  4  3  4  4  3  4  2  1  2  2  4  2  3  4  4  3  1  1  3  3  1  4  3  4  2  3  4  1  3  2  4  2  1  3  1  4  3  1  4  3  1  1  2  2  2  3  4  3  3  2  4  1  1  4  3  3  1  4  1  4  1  2  2  3  1  3  4  3  1  4  2  2  4  1  2  3  2  4  3  1  2  4  3  2  2  3  2  2  2  4  4  3  1  3  3  1  2  3  1  3  4  2  1  3  2  4  3  4  4  4  3  3  1  3  2  2  4  3  4  3  3  3  1  4  3  4  2  4  4  1  4  3  3  2  2  2  2  1  3  4  3  3  1  4  3  4  2  2  4  1  1  2  4  2  3  2  2  3  1  4  3  2  2  4  3  2  4  1  0  0  0  0  0  0  3  4  4  1  1  1  2  3  3  3  3  4  3  3  1  2  1  2  3  2  4  3  2  1  3  3  2  2  3  4  3  3  1  2  2  2  3  1  1  3  3  4  4  4  3  2  4  3  2  3  1  4
              nom=     8  ZZ=   6.5  J0=      172133  JM=      172600         511
V2=  1  2  3  4  5  6  7  8  9 10 11 12 13 14 15 16 17 18 19 20 21 22 23 24 25 26 27 28 29 30 31  0 32 33 34 35 36 37 38 39 40 41 42 43 44 45 46 47 48 49 50 51 52 53 54 55 56 57 58 59 60 61 62 63 64 65 66 67 68 69 70 71 72 73 74 75 76 77 78 79 80 81  0  0  0 82 83 84 85 86 87 88 89 90 91 92 93 94 95 96 97 98 99100101102103104105106107108109110111112113114  0  0115116117118119120121122123124125126127128129130131132133134135136137138139140141142143144145146147148149150151152153154155156157158159160161162163164165166167168169170171172173174175176177178179180181182  0183184185186187188189190191192193194195196197198199200201202203204205206207208209210211212213214215216217218219220221222223224225226227228229230231232233234235236237238239240241242243244245246247248249250251252253254255256257258259260261262263264265266267268269270271272273274275276277278279280281282283284285286287288289290291292293294295296297298299300301302303304305306307308309310311312313314315316317318319320321322323324325326327328329330331332333334335336337338339340341342343344345346347348349350351352353354355356357358359360361362363364365366367368369370371372373374375376377378379380381382383384385386387388389390391392393394395396397398399400401402403404  0  0  0405406407408409410411412413414415416417418419420421422423424425426427428429430431432433434435436437438439  0  0  0  0  0440441442443444445446447448449450451452453454455456457458459460461462463464465466467468469470471472473474475476477478479480481482  0  0  0  0  0  0  0  0483484485486487488
V1=  2  3  2  3  4  4  4  3  2  4  4  3  3  2  2  4  2  3  4  3  2  2  4  3  4  3  4  2  3  2  4  4  3  1  4  3  4  3  2  4  2  3  4  3  2  4  4  3  4  1  2  2  4  2  3  1  2  3  1  4  2  4  3  4  3  2  4  3  2  4  4  2  4  1  1  3  4  3  2  4  2  4  4  4  4  1  2  2  1  2  3  4  4  3  2  2  2  1  2  3  4  4  4  2  2  4  2  2  3  4  3  4  3  3  4  3  2  4  3  2  4  4  3  1  1  1  1  1  2  4  3  2  4  4  4  4  4  3  4  0  0  0  0  0  0  0  0  0  3  4  4  3  4  2  3  2  4  3  2  4  3  3  1  3  4  1  3  2  4  1  2  4  3  2  4  4  3  4  2  3  4  2  2  4  1  2  2  4  4  2  4  3  4  3  2  4  1  0  0  0  0  0  0  0  0  0  0  2  3  3  2  3  2  4  4  3  2  2  2  3  3  4  1  2  3  1  1  1  2  3  1  2  3  3  2  3  2  4  4  3  2  4  1  3  2  3  4  3  0  0  0  0  0  0  0  4  2  4  2  4  4  1  2  4  4  1  1  4  2  4  2  3  3  1  3  3  4  4  2  2  3  4  4  2  3  1  3  2  4  3  4  2  2  4  1  2  3  4  4  2  4  3  4  3  3  4  3  2  4  3  2  1  3  2  4  2  4  4  3  2  4  2  2  4  3  3  4  3  4  2  2  2  1  3  4  3  1  4  0  0  0  0  0  3  1  2  2  1  4  3  4  3  4  3  3  4  4  1  2  1  2  4  1  1  4  4  2  3  1  1  3  4  1  2  3  4  2  4  2  3  4  3  4  4  3  2  4  1  1  3  4  3  3  1  1  3  1  2  4  2  4  3  2  4  4  3  4  2  2  2  4  3  3  3  2  3  4  3  4  4  4  3  4  0  0  0  0  0  0  0  0  0  0  4  3  4  2  4  3  2  4  3  2  4  2  2  4  1  2  4  4  3  2  4  2  4  4  2  4  4  2  4  4  3  4  3  2  4  2  3  4  2  2  2  4  4  2  3  4  2  4  1  2  4  3  4  3  1  0  0  3  4  4  3  2  4  4  1  3  4  2  4  4  4  3  4  1  4  3  4  4
              nom=     8  ZZ=   6.5  J0=      283762  JM=      284249         525
V2= 11 12 13 14 15 16 17 18 19 20 21 22 23 24 25 26 27 28 29  0  0  0 30  0  0  0  0  0  0  0 31 32 33 34 35 36 37 38 39 40 41 42 43 44 45 46 47 48 49 50 51 52 53 54 55 56 57 58 59 60 61 62 63 64 65  0 66 67 68 69 70 71 72 73 74 75 76 77 78 79 80 81 82 83 84 85 86 87 88 89 90 91 92 93 94 95 96 97 98 99100101102103104105106107108109110111112113114115116117118119120121122123124125126  0  0  0  0127128129130131132133134135136137138139140141142143144145  0146147148149150151152153154155156157158159160161162163164165166167168169170171172173174175176177178179180181  0  0  0  0182183184185186187188189190191192193194195196197198199200201202203204205206207208209210211212213214215216217218219220221222223224225226227228229230231232233234235236237238239240241242243244245246247248249250251252253254255256257258259260261262263264265266267268269270271272273274275276277278279280281282283284285286287288289290291292293294295296297298299300301302303304305306307308309310311312313314315316317318319320321322323324325326327328329330331332333334335336337338339340341342343344345346347348349350351352353354355356357358359360361362363364365366367368369370371372373374375376377378379380381382383384385386387388389390391392393394395396397398399400401402403404405406407408409  0  0  0  0  0410411412413414415416417418419420421422423424425426427428429430431432433434435436  0437438439  0  0  0  0  0  0  0  0  0440441442443444445446447448449450451452453454455456457458459  0  0  0460461462463464465466467468469470471472473474475476477478  0  0  0  0  0  0  0  0479480481482483  0484485486487488
V1=  4  3  4  1  0  0  0  3  4  3  2  4  3  3  4  3  3  4  1  3  3  4  2  3  4  4  4  4  1  1  4  1  3  4  3  4  4  4  3  1  1  4  4  2  4  3  1  4  1  3  3  1  2  3  4  4  3  4  3  4  3  4  2  2  2  3  4  3  3  1  0  0  0  0  0  0  0  0  0  0  1  3  3  1  3  4  1  1  3  2  3  2  3  3  3  2  4  3  1  4  4  1  4  4  3  3  4  3  3  4  1  1  3  2  4  4  4  3  2  4  2  3  4  3  4  3  3  2  4  3  4  3  3  2  3  4  3  3  4  4  4  3  4  4  3  4  4  4  2  4  2  3  1  4  2  2  3  3  2  3  4  4  3  1  3  4  4  3  4  4  4  3  1  3  3  2  3  4  3  1  4  4  2  4  4  2  3  4  3  4  4  1  4  4  3  4  3  2  4  4  4  2  3  2  4  4  3  4  3  2  4  3  3  4  0  0  0  0  0  0  3  1  3  2  3  3  4  3  4  3  2  4  4  3  4  3  3  4  2  3  3  4  4  4  3  1  4  4  3  4  4  2  4  2  4  4  3  2  4  4  1  4  1  2  3  4  3  3  3  4  3  3  1  4  2  3  4  4  3  4  3  4  0  3  4  3  4  4  2  3  1  4  3  4  1  4  3  2  4  4  1  2  1  4  3  3  4  3  4  4  3  1  2  3  1  3  3  1  3  4  3  4  4  4  1  2  1  2  3  3  2  3  2  3  3  4  1  2  1  1  1  4  3  3  1  2  3  4  1  1  1  1  3  4  3  4  1  2  4  4  2  4  1  2  3  3  1  3  4  3  4  4  3  4  2  2  3  4  4  3  4  4  3  2  3  3  1  3  3  1  1  2  2  2  1  3  2  4  3  2  4  3  1  3  1  2  2  3  3  4  4  3  3  1  2  3  4  3  3  3  1  3  4  3  4  4  3  4  0  0  0  0  0  0  0  0  0  0  0  0  0  0  0  0  4  4  3  2  4  3  1  3  4  1  2  3  3  3  4  4  1  3  4  2  2  4  1  4  3  1  3  2  4  4  1  3  4  3  4  3  1  2  3  1  1  3  3  4  2  1  1  0  1  4  2  4  3  3  4  3  4  2  3  2  4  4  2  4  1  4  3  4  2  4  3  2  4  3  3  3  1  1  3  4  4
              nom=     8  ZZ=   6.5  J0=      204520  JM=      205016         517
V2=  2  3  4  5  6  7  8  9 10 11 12 13 14  0 15 16 17 18 19 20 21 22 23 24 25  0 26 27 28 29 30 31 32 33 34 35 36 37 38 39 40 41 42 43 44 45 46 47 48  0  0 49 50 51 52 53 54 55 56 57 58 59 60 61 62 63 64 65 66  0  0 67 68 69 70 71 72 73 74 75 76 77 78 79 80 81 82 83  0 84 85 86 87 88 89 90 91 92 93 94 95 96 97 98 99100101102103104105106107108109110111112113114  0115116117118119120121122123124125126127128  0129130131132133134135136137138139140141142143144145146147148149150151152153154155156157158159160161162163164165166167168169170171172173174175176177178179180181182183184185186187188189190191192193194195196197198199200201202203204205206207208209210211212213214215216217218219220221222223224225226227228229230231232233234235236237238239240241242243  0  0  0244245246247248249250251252253254255256257258259260261262263264265266267268269270271272273274275276277278279280281282283284285286287288289290291292293294295296297298299300301302303304  0  0  0  0  0  0  0305306307308309310311312313314315316317318319320321322323324325326327328329330331332333334335336337338339340341342343344345346347348349350351352353354355356357358359360361362363364365366367368369370371372373374375376377378379380381382383384385386387388389390391392393394395396397398399400401402403404405406407408409410  0  0  0  0  0411412413414415416417418419420421422423424425426427428429430431432433434435436437438439440441442443444445446447448449450451452453454455456457458459460461462463  0464465466467468469470471472  0  0  0  0  0473474475476477478  0  0  0  0  0479480481482483
V1=  3  1  4  3  2  4  4  2  2  4  3  4  4  4  2  4  2  4  4  1  2  4  1  1  4  2  3  4  4  1  3  4  3  4  4  4  3  3  4  2  2  1  4  2  2  4  4  3  4  3  4  4  2  3  4  2  3  1  3  3  4  3  2  4  3  4  4  2  4  1  2  3  3  2  2  4  1  3  3  3  4  4  3  4  3  4  3  3  3  4  1  2  2  4  3  3  4  4  4  3  2  4  1  1  2  4  1  2  2  3  3  1  1  1  1  1  4  3  2  4  1  4  3  4  1  1  1  1  1  3  4  3  3  4  2  3  2  4  4  3  4  3  2  3  2  1  2  4  1  1  4  1  4  1  2  3  1  1  1  4  1  4  1  0  0  0  0  1  1  4  3  4  2  2  4  1  4  3  2  4  4  1  4  2  3  2  4  4  4  3  3  4  3  4  3  4  4  1  1  3  3  3  3  1  3  4  1  1  1  2  3  4  1  3  4  1  4  3  2  4  1  1  3  1  2  2  3  2  2  3  1  2  4  3  4  1  3  3  1  2  4  0  3  2  4  4  3  4  1  2  4  3  1  4  3  4  2  4  3  3  4  2  3  4  3  2  4  4  4  3  2  4  3  1  2  1  2  2  4  3  4  3  3  4  4  1  1  2  1  2  4  2  4  2  2  4  1  2  2  4  1  2  4  4  2  1  1  3  3  4  3  2  4  3  3  3  4  1  1  1  2  2  1  3  3  4  1  2  4  3  3  2  4  3  4  1  2  4  4  3  2  4  2  4  4  2  4  1  1  1  4  4  3  4  1  2  1  4  3  3  4  3  4  2  1  3  3  4  4  1  1  1  2  3  1  4  2  4  3  3  4  3  4  2  3  2  1  2  3  3  2  4  4  3  4  1  1  1  4  2  4  1  3  4  0  0  0  0  0  0  0  0  0  0  0  0  0  0  3  4  2  4  1  3  4  3  3  4  1  1  1  2  4  4  3  4  4  3  4  3  2  4  4  1  2  1  2  2  4  2  2  2  2  3  3  3  4  3  1  0  1  2  1  2  4  4  2  2  2  2  4  3  3  3  1  1  3  1  3  1  1  1  4  4  4  2  1  3  3  3  1  1  3  3  4  3  2  2  2  2  3  1  2  3  2  4  4  1  1  1  1  1  3  2  4  4  3
              nom=     8  ZZ=   6.4  J0=      177164  JM=      177665         519
V2=  2  3  4  5  6  7  8  9 10 11 12 13  0  0  0 14 15 16 17 18 19 20 21 22 23 24 25 26 27 28 29 30  0  0  0 31 32 33 34 35 36 37 38 39 40 41 42 43 44 45 46 47 48 49 50 51 52 53 54 55  0  0  0  0 56 57 58 59 60 61 62 63 64 65 66 67 68 69 70 71 72 73 74 75 76 77 78 79 80 81 82 83 84 85 86 87 88 89 90 91 92 93 94 95 96 97 98 99100101102103104105106107108109110111  0112113  0  0  0114115116117118119120121122  0123124125126127128129130131132133134135136137138139140141142143144145146147148149150151152153154155156157158159160161162163164165166167168169170171172173174175176177178179180181182183184185186  0187188189190191192193194195196197198199200201202203204205206207208209210211212213214215216217218219220221222223224225226227228229230231232233234235236237238239240241242243244245246247248249250251252253254255256257258259260261262263264265266267268269270271272273274275276277278279280281282283284285286287288289290291292293294295296297298299300301302303304305306307308309310311312313314315316317318319320321322323324325326327328329330331332333334335336337338339340341342343344345346347348349350351352353354355356357358359360361362363364365366367368369370371372373374375376377378379380381382383384385386387388389390391392393394395396397398399400401402403404405406407408409410411412413414415416417418419420421422423424425426427428429430431432433434435436437438  0  0  0439440441442443444445446447448449450451452453454455456457458459460461462463464465466467468469470471472473474475476477478479  0  0  0480481  0  0  0  0  0  0482483484485  0486487488489490491
V1=  3  1  4  4  3  1  4  2  2  4  3  4  2  1  4  1  2  2  2  3  2  4  2  1  3  4  2  1  1  1  1  2  3  1  2  4  4  4  4  1  2  2  2  3  4  3  4  4  4  3  3  1  4  1  1  3  1  2  3  1  3  4  1  1  2  4  1  2  3  3  3  4  3  3  4  3  3  1  1  3  4  3  3  1  4  2  1  1  2  4  1  3  4  3  3  3  1  2  1  3  1  1  1  3  3  4  3  4  1  2  2  1  1  3  4  4  1  3  3  4  4  3  2  2  3  3  4  3  1  2  2  1  1  1  4  4  3  2  2  2  1  2  2  3  1  3  4  3  3  1  1  2  4  3  3  4  1  0  0  0  0  3  1  1  1  3  1  3  3  4  3  3  1  4  1  3  3  1  1  3  4  4  3  4  2  3  3  1  4  3  0  0  0  0  0  0  1  3  3  4  4  3  1  1  3  1  2  3  3  1  2  2  2  2  4  4  2  1  1  4  3  4  2  3  2  2  4  4  3  0  0  0  0  2  4  4  3  4  3  1  3  3  1  4  3  1  3  4  1  2  4  4  2  3  1  4  3  1  2  4  3  2  4  4  2  4  1  3  3  1  2  2  4  3  1  1  3  4  1  3  3  1  4  1  2  3  4  4  2  4  4  4  1  2  3  2  2  2  3  1  3  3  3  1  1  1  1  2  1  3  3  4  4  4  3  3  4  2  4  1  2  3  3  1  4  3  4  3  3  1  2  4  2  3  4  3  4  1  1  2  2  4  2  3  3  3  4  3  3  4  3  3  2  1  3  2  4  3  4  4  2  2  1  3  3  1  3  4  3  3  3  1  4  2  1  3  3  1  4  1  1  3  1  3  3  1  1  1  1  4  4  4  2  3  3  1  2  1  3  4  3  1  1  2  2  2  2  3  3  4  4  3  2  1  1  3  1  1  1  1  3  4  3  3  4  4  1  4  1  2  4  4  3  1  1  1  2  1  3  3  4  3  0  0  0  2  4  2  4  3  3  4  1  3  2  1  2  1  2  3  3  1  4  3  3  1  1  2  1  4  1  3  4  1  4  3  1  2  2  4  2  2  3  1  1  2  3  3  3  3  1  3  2  4  1  4  3  1  3  3  2  4  1  1  1  1  4  4  2  3  1  4  4  3  4  3  2  1  1
              nom=     8  ZZ=   6.4  J0=      201253  JM=      201751         529
V2=  2  3  4  5  6  7  8  9 10 11 12 13  0 14 15 16 17 18 19 20 21 22 23  0  0  0  0  0  0  0  0 24 25 26 27 28 29 30  0 31 32 33 34 35 36 37 38 39 40 41 42 43 44 45 46 47 48 49 50 51 52 53 54 55 56 57 58 59 60 61 62 63 64 65 66 67 68 69 70 71 72 73 74 75 76 77 78 79 80 81 82 83 84 85 86 87 88 89 90 91 92 93 94 95 96 97 98 99100101102103104105106107108109110111112113114115116117118119120121122123124125126127128129130131132133134135136137138139140141142143144145146147148149150151152153154155156157158159160161162163164165166167168169170171172173174  0  0  0  0  0175176177178179180181182183184185186187188189190191192193194195196197198199200201202203204205206207208209210211212213214215216217218219220221222223224225226227228229230231232233234235236237238239240241242243244245246247248249250251252253254255256257258259260261262263264265266267268269270271272273274275276277278279280281282283284285286287288289290291292293294295296297298299300301302303304305306307308309310311312313314315316317318319320321322323324325326327328329330331332333334335336337338339340341342343344345346347348349350351352353354355356357358359360361362363364365366367368369370371372373374375376377378379380381382383384385386387388389390391392393394395396397398399400401402403404405406407408409410411412413414415416  0  0  0  0417418419420421422423424425426427428429430431432433434435  0436437438439440441442  0  0  0  0  0  0443444445446447448449450451452453454455456457458459460461462463464465466467468469470471472473474475476477478479  0  0  0  0  0  0  0480481482483  0  0  0  0484485486487488489490491492493
V1=  3  1  4  3  3  0  0  0  3  4  3  4  3  1  4  1  1  3  1  2  2  4  3  1  3  3  3  1  4  2  4  3  4  4  2  4  1  2  3  4  1  3  4  3  4  1  3  4  4  3  4  1  1  4  3  2  4  4  4  2  1  1  3  1  1  3  4  2  1  2  3  4  1  2  2  4  4  3  4  3  2  1  1  3  4  3  4  4  2  4  1  2  2  4  1  4  2  3  3  4  4  0  0  0  0  0  0  0  0  0  0  0  0  3  4  2  2  4  1  1  3  2  4  4  4  3  4  1  2  1  1  3  4  2  4  1  2  2  1  2  3  4  4  0  0  0  2  4  3  3  4  4  0  0  0  0  0  0  0  0  2  2  4  3  2  2  3  4  2  1  4  4  2  1  1  1  1  1  3  1  4  3  1  1  1  1  2  3  4  4  2  4  3  1  4  4  2  2  3  4  3  4  2  3  2  3  2  4  4  4  3  4  1  0  1  3  4  2  1  1  3  3  1  2  2  2  1  3  3  1  2  4  1  4  1  2  3  3  1  4  1  2  3  4  4  2  3  1  4  1  1  2  2  4  3  3  2  4  1  2  3  3  1  0  4  2  3  3  4  4  1  1  3  1  4  2  4  4  2  1  4  4  3  4  3  1  0  0  4  1  3  4  4  3  2  2  2  4  4  2  2  1  2  4  3  3  1  1  3  4  1  2  3  4  2  4  4  2  1  1  3  2  4  4  4  2  4  1  1  4  1  2  3  3  3  1  3  1  4  1  2  2  4  4  2  3  4  3  4  2  1  1  2  2  1  2  2  4  4  3  4  1  2  3  4  3  4  2  4  4  1  4  1  2  3  4  4  2  4  3  3  2  4  3  1  3  1  1  3  3  1  2  3  4  1  2  3  4  3  4  4  3  4  3  4  3  2  4  4  1  2  4  1  3  1  3  2  1  2  2  1  2  2  4  4  3  1  1  2  4  4  3  4  2  4  1  2  3  1  2  2  4  1  2  1  1  3  3  1  4  2  4  3  3  1  4  1  2  2  4  3  1  3  1  2  1  1  3  4  2  3  4  2  4  1  2  2  4  4  3  4  1  3  1  1  2  1  3  4  4  3  4  4  2  2  4  3  3  4  4  2  4  4  3  4  2  3  1  2  2  1  2  4  4  3  4  4  4  3  1  4  3  3  2  4  1  1  1  1
              nom=     8  ZZ=   6.4  J0=      250193  JM=      250693         524
V2=  9 10 11 12 13 14 15 16 17 18 19 20 21 22 23 24 25  0 26 27 28 29 30 31 32 33 34 35 36 37 38 39 40 41 42 43 44 45 46 47 48 49 50 51 52 53 54 55 56 57 58 59 60 61 62 63 64 65 66 67 68 69 70 71 72 73 74 75 76 77 78 79 80 81 82 83 84 85 86 87 88 89 90 91 92 93 94 95 96 97 98 99100101102103104105106107108109110111112113114115116117118  0  0  0  0  0  0119120121122123124125126127128129130131132133134135136137138139140  0  0  0  0  0141142143144145146147148149150151152153154155156157158159160161162163164165166167168169170171172173174175176177178179180181182183184185186  0  0187188189190191192193194195196  0  0  0  0  0197198199200201202203204205206207208209210211212213214215216217218219220221222223224225226227228229230231232233234235236237238239  0240241242243244245246247248249250251252253254255256257258259260261262263264265266267268269270271272273  0  0274275276277278279280281282283284285286287288289290291292293294295296297298299300301302303304305306307308309310311312313314315316317318319320321322323324325326327328329330331332333334335336337338339340341342343344345346347348349350351352353354355356357358359360361362363364365366367368369370371372373374375376377378379380381382383384385386387388389390391392393394395396397398399400401402403404405406407  0  0  0  0  0408409410411  0  0  0  0  0  0  0  0  0412413414415416417418419420421422423424425426427428429430431432433434  0  0  0435436437438439440441442443444445446447448449450451452453454455456457458459460461462463464465466467468469470471472473474475476477478479480481482483484  0  0  0  0485486487488489
V1=  2  4  4  3  4  4  2  4  3  3  4  4  1  1  4  1  4  1  3  4  4  1  4  1  1  1  1  1  1  4  3  4  3  4  2  4  1  2  4  2  4  1  1  2  4  1  4  1  1  1  1  3  4  4  3  4  3  2  4  3  0  0  0  0  0  0  0  0  0  0  0  0  2  4  1  1  4  1  1  4  1  1  1  2  3  3  4  3  3  1  3  3  4  1  4  3  2  2  4  4  2  4  1  4  3  2  4  4  3  1  1  3  3  1  4  2  1  2  3  1  1  3  1  3  3  1  2  2  4  3  3  3  4  2  4  1  2  4  3  4  3  1  2  1  2  4  4  1  1  4  3  4  1  1  2  3  2  4  4  1  4  1  2  4  4  1  4  1  2  2  4  2  2  3  3  3  3  1  4  4  4  0  1  2  2  1  3  4  3  4  2  4  3  2  4  1  2  2  1  1  1  4  1  3  4  1  3  3  1  4  1  1  3  3  4  3  1  1  2  1  2  4  2  2  2  4  1  1  3  4  3  4  4  3  1  4  3  4  3  4  1  1  4  1  2  2  1  2  4  3  3  4  2  2  3  2  2  2  1  1  1  1  3  4  3  2  4  3  2  4  4  2  4  4  1  4  3  2  3  4  3  4  3  3  1  4  2  4  2  2  3  4  1  3  2  3  4  3  2  3  4  1  2  1  1  2  1  1  1  1  2  2  1  2  2  1  2  2  1  3  3  4  4  4  3  1  2  1  3  3  4  1  2  4  3  4  1  2  4  4  3  3  2  1  3  1  1  1  1  1  3  1  1  2  1  2  3  2  1  3  1  1  3  1  1  3  2  4  4  1  1  3  3  2  2  2  3  4  4  4  2  4  1  3  3  4  3  4  3  4  3  2  2  2  3  4  4  3  2  3  4  2  3  4  4  4  2  4  3  2  4  4  1  1  4  1  4  4  3  3  4  4  1  1  2  4  3  3  4  4  1  1  4  1  2  1  1  1  4  2  4  1  2  4  3  1  4  4  2  1  1  4  3  4  3  1  1  2  4  4  3  4  4  1  3  3  1  4  1  2  0  0  0  0  0  0  4  3  2  4  3  2  4  4  1  2  2  3  3  1  0  0  0  0  1  1  1  1  2  3  3  4  3  1  1  1  4  3  4  3  4  4  4  3  1  1  3  3  4  4  3  4  3  1
              nom=     8  ZZ=   6.4  J0=      254034  JM=      254529         545
V2=  1  2  3  4  5  6  0  0  0  0  0  7  8  9 10 11 12 13 14  0 15 16 17 18 19 20 21 22 23 24 25 26 27 28 29 30  0 31 32 33  0 34 35 36 37 38 39 40 41 42 43 44 45 46 47 48 49 50 51 52 53 54 55 56  0  0  0  0  0  0  0  0 57 58 59 60 61 62 63 64 65 66 67 68 69 70 71 72 73 74 75 76 77 78 79 80 81 82 83 84 85 86 87 88 89 90 91 92 93 94 95 96 97 98 99100101102103104105106107108109110111112113114115116117118119120121122123124  0125  0  0  0126127128129130131132133134135136137138139  0140141142143144145146147148149150  0  0  0  0151152153154155156157158159160161162163164165166167168169170171172173174175176177178179180181182183184185186187188189190191192193194195196197198199200201202203204205206207208209210211212213214215216217218219220221222223224225226227228229230231232233234235236237238239240241242243244245246247248249250251252253254255256257258259260261262263264265266267268269270271272273274275276277278279280281282283284285286287288289290291292293294295296297298299300301302303304305306307308309310311312313314315316317318319320321322323324325326327328329330331332333334335336337338339340341342343344345346347348349350351352353354355356357358359360361362363364365366367368369370371372373374375376377378379380381382383384385386387388389390391392393394395396397398399400401402403404405406  0  0  0407408409  0  0  0  0  0410411  0  0  0  0412413414415416417418419420421422423424425426427428429430431432433434  0  0  0  0  0  0  0  0435436437438439440441442443444445446447448449450451452453454455456457458459460461462463464465466467468469470471  0  0  0  0  0  0  0  0  0472473474475476477478479480481482483484485486  0  0487488489
V1=  2  3  1  4  3  1  2  4  3  2  1  1  3  1  1  4  3  4  4  3  2  4  4  3  1  3  4  1  2  2  4  3  2  4  1  2  2  4  3  3  2  4  4  1  1  4  3  2  4  4  1  4  3  1  1  3  1  4  3  1  1  3  1  4  4  1  1  1  1  2  1  4  3  4  3  4  4  3  4  3  2  4  1  1  1  2  3  4  0  0  3  1  4  3  4  4  3  4  1  1  2  4  2  2  3  3  1  2  3  1  3  3  1  4  1  2  2  4  1  1  3  4  2  0  0  0  0  0  0  4  4  3  1  1  3  3  3  4  3  4  1  3  4  4  1  3  1  2  2  2  1  3  1  4  4  4  1  2  4  4  3  2  2  2  2  1  2  3  4  1  1  4  4  1  2  1  1  2  4  1  1  4  4  1  2  4  1  1  0  1  3  2  4  3  3  4  4  1  1  4  4  3  4  1  2  2  1  1  1  3  4  3  3  0  0  0  0  0  0  0  0  0  0  0  0  0  0  0  0  0  0  0  0  0  0  0  1  2  3  3  4  4  3  1  4  3  1  1  1  2  3  1  1  1  2  1  1  2  2  1  3  2  2  3  4  3  3  4  4  1  1  2  2  2  3  0  0  0  0  0  0  0  0  0  0  0  0  2  2  2  3  1  4  3  1  4  2  2  3  1  4  2  3  1  4  3  1  4  2  4  2  3  3  1  4  2  1  1  2  4  1  3  3  2  1  3  4  3  2  2  2  3  4  1  2  4  2  4  1  1  3  2  2  4  3  2  3  1  2  3  3  4  4  1  4  1  4  2  4  2  4  4  1  3  3  4  4  2  4  1  2  1  4  2  2  4  4  3  3  3  4  1  2  1  4  1  1  1  3  3  1  2  4  2  3  3  1  2  2  2  3  3  4  4  1  2  1  3  4  4  2  2  2  2  2  2  4  1  1  3  1  4  1  3  3  1  3  1  2  2  3  3  1  4  4  3  3  3  4  3  4  2  4  4  1  2  1  1  2  3  2  4  4  1  2  4  2  2  3  4  4  3  4  2  3  2  2  4  2  2  4  1  1  3  1  4  4  3  4  3  2  4  1  2  1  4  4  0  0  0  0  0  2  2  2  3  1  3  4  2  1  3  3  1  4  1  2  4  3  1  2  3  1  3  3  4  4  1  4  1  1  2  2  1  4  3  4  2  3  3  4  4  3  2  4  3  3  1  4  3  3  1  4  4  1
              nom=     8  ZZ=   6.4  J0=      170236  JM=      170737         519
V2=  1  2  3  4  5  6  0  0  0  0  0  0  7  8  9 10 11 12 13 14 15 16 17 18 19 20 21 22 23 24 25 26  0 27 28 29 30  0 31 32 33 34 35 36 37 38 39 40 41 42 43 44 45 46 47 48 49 50 51 52 53 54  0  0 55 56 57 58 59 60 61 62 63 64 65 66  0  0  0  0  0  0  0  0 67 68 69 70 71 72 73  0 74 75 76 77 78 79 80 81 82 83 84 85 86 87 88 89 90 91 92 93 94 95 96 97 98 99100101102103104105106107108109110111112  0113114115116117118119120121122123124125126127128129130131132133134135136137138139140141142143144145146147148149150151152153154155156157158159160161162163164165166167168169170171172173174175176177178179180181  0  0  0182183184185186187188189190191192193194195196197198199200201202203204205206207208209210211212213214215216217218219220221222223224225226227228229230231232233234235236237238239240241242243244245246247248249250251252253254255256257258259260261262263264265266267268269270271272273274275276277278279280281282283284285286287288289290291292293294295296297298299300301302303304305306307308309310311312313314315316317318319320321322323324325326327328329330331332333334335336337338339340341342343344345346347348349350351352353354355356357358359360361362363364365366367368369370371372373374375376377378379380381382383384385386387388389390391392393394  0395396397398399400401402403404405406407408409  0  0  0  0  0410411412413414415416417418419420421422423424425426427428429430431432433434435436437438439440441442  0  0443444445446447448449450451452453454455456457458459460461462463464465466467468469470471472473474475476477478479480  0481482483484485486487
V1=  2  3  1  4  3  4  4  4  3  4  2  4  4  1  2  3  4  3  3  1  2  4  3  2  4  4  2  4  4  3  4  3  1  4  4  1  2  1  4  3  3  4  2  2  4  2  3  2  4  2  2  4  3  2  3  4  1  3  4  1  1  3  3  4  1  3  3  2  3  4  4  3  4  3  2  4  4  1  2  1  2  3  4  3  3  3  1  3  3  1  4  4  2  2  4  1  2  4  2  4  3  2  4  2  3  4  3  2  4  4  2  4  3  1  3  3  4  2  2  2  1  1  4  2  3  1  4  4  1  4  3  4  2  4  4  3  3  0  2  4  1  3  4  4  2  3  1  2  2  4  0  3  3  4  2  4  2  2  4  3  1  3  4  1  2  1  2  3  1  1  2  1  2  4  4  3  4  4  3  1  3  4  3  2  1  3  2  4  2  4  1  2  2  1  2  3  2  4  4  2  3  4  3  3  3  2  4  3  4  3  4  4  3  4  4  2  4  1  1  1  2  4  1  2  2  4  3  2  3  1  4  4  0  0  0  0  0  0  0  4  1  1  3  4  3  3  2  4  3  4  4  1  1  1  2  2  1  2  4  3  4  3  4  4  3  4  1  1  1  3  3  3  2  3  4  1  1  1  2  4  1  2  2  2  1  2  4  4  3  1  2  3  3  3  4  1  2  4  4  4  2  1  2  2  2  2  4  3  3  4  3  1  2  3  3  4  4  3  4  4  4  2  4  3  2  4  3  1  3  3  2  4  2  4  1  4  2  2  2  0  2  4  2  2  2  1  2  2  4  1  2  4  1  4  3  4  4  3  2  2  1  3  3  2  3  2  2  1  2  2  2  3  4  3  4  3  3  4  2  3  4  1  3  2  4  2  2  1  1  3  4  4  3  4  1  2  4  4  3  4  3  2  2  2  3  2  3  3  4  2  2  4  2  2  1  2  4  4  3  1  4  1  2  4  1  1  2  1  3  3  4  3  3  3  1  3  4  3  4  4  3  4  0  0  0  0  0  0  4  3  2  1  2  2  4  1  2  3  3  3  1  1  2  3  4  2  1  2  2  4  2  4  4  3  4  3  2  4  4  1  4  2  4  4  2  2  4  3  3  4  4  2  4  4  1  1  2  2  1  3  2  4  3  2  4  4  3  4  0  3  2  3  4  4  3  1  2  3  4
              nom=     8  ZZ=   6.4  J0=      278463  JM=      278969         524
V2=  1  2  3  4  5  6  7  8  9 10 11 12 13 14 15 16 17 18 19 20 21 22 23 24 25 26 27 28 29 30  0  0  0 31 32 33 34 35 36 37 38 39 40 41 42 43 44 45 46 47 48 49 50 51 52 53 54 55 56 57 58 59 60 61 62 63 64 65 66 67 68 69 70 71 72 73 74 75 76 77 78 79 80 81 82 83 84 85 86 87 88 89 90 91 92 93 94 95 96 97 98 99100101102103104105106107108109110111112113114  0  0  0  0  0  0  0  0  0  0  0  0  0  0  0115116117118119120121122123124125126127128129130131132133134135136137138  0  0139140141142143144145146147148149150151152153154155156157158159160161162163164165166167168169170171172173174175176177178179180181182183184185186187188189190191192193194195196197198199200201202203204205206207208209  0  0  0  0  0210211212213214215216217218219220221222223224225226227228229230231232233234235236237238239240241242243244245246247248249250251252253254255256257258259260261262263264265266267268269270271272273274275276277278279280281282283284285286287288289290291292293294295296297298299300301302303304305306307308309310311312313314315316317318319320321322323  0324325326327328329330331332333334335336337338339340341342343344345346347348349350351352353354355356357358359360361362363364365366367368369370371372373374375376377378379380381382383384385386387388389390391392393394395396  0  0  0  0  0397398399400401402403404405406407408409410411412413414415416417  0  0418419420421422423424425426427428429430431432433434435436437  0  0  0438439440441442443444445446447448449450451452453454455456457458459460461462463464465466467468469470471472473474475476477  0  0478479480481482483484485486
V1=  2  3  1  4  3  2  3  2  4  3  4  3  4  3  4  4  2  1  3  4  3  3  4  1  4  3  1  2  2  2  2  3  1  4  4  3  3  1  2  1  1  3  3  0  4  1  3  1  2  2  3  2  3  2  3  3  3  1  4  3  4  1  3  1  2  1  0  2  4  3  4  4  4  1  1  3  1  4  4  4  3  1  2  1  4  4  1  3  2  4  1  1  1  3  1  3  3  1  2  1  3  1  4  1  2  1  2  3  4  3  4  3  2  4  3  2  4  1  1  2  1  4  1  4  3  4  1  2  4  4  4  2  4  1  3  4  2  3  2  2  3  4  3  3  1  2  3  1  1  2  4  1  1  1  1  2  2  2  4  3  3  0  0  0  3  2  2  3  4  3  2  3  4  4  2  2  2  2  2  3  3  1  4  3  3  3  4  4  3  1  1  3  3  1  4  0  0  0  0  0  0  0  0  4  3  4  3  1  1  1  1  2  1  4  2  4  4  2  2  2  2  4  3  3  4  3  1  4  3  3  4  4  1  3  4  4  4  3  3  4  1  4  3  1  4  3  4  2  3  1  3  3  1  2  2  2  4  3  3  3  3  2  4  3  4  4  4  1  2  4  4  2  4  1  4  4  2  2  4  1  2  1  2  2  4  2  3  4  1  2  2  1  3  3  4  2  1  2  2  1  3  2  4  3  3  1  1  1  2  3  4  2  2  2  1  4  2  4  1  3  4  2  2  4  3  4  3  1  4  2  2  3  1  1  3  4  1  1  1  2  2  2  2  2  3  2  4  1  4  2  3  1  2  1  4  2  4  3  4  3  2  3  3  1  2  2  1  3  4  3  3  2  4  4  2  2  2  2  2  4  4  3  2  2  2  2  4  1  1  3  4  4  4  1  4  4  2  1  3  4  2  4  1  2  2  3  1  3  3  4  1  2  3  1  4  3  3  1  4  2  3  1  1  1  4  1  2  4  1  1  1  1  2  1  1  2  3  4  3  3  1  4  3  1  2  3  1  3  3  1  3  4  1  2  3  1  4  1  1  2  4  4  1  1  3  3  4  2  1  4  4  3  1  1  2  3  4  3  2  1  3  0  1  3  3  4  2  1  2  2  3  4  3  3  1  2  0  0  0  3  2  2  3  3  1  3  4  3  4  4  2  2  4  1  4  4  1  2  4  2  1  1  4  3
              nom=     8  ZZ=   6.3  J0=      163311  JM=      163818         526
V2= 23 24 25 26 27 28 29  0 30 31 32 33 34 35 36 37 38 39 40 41 42 43 44 45 46 47 48 49 50 51 52 53 54 55 56 57 58 59 60 61 62 63 64 65 66  0  0  0  0  0  0  0  0  0 67 68 69 70 71 72 73 74 75 76 77 78 79 80 81 82 83 84 85 86 87 88 89 90 91 92 93 94 95 96 97 98 99100101102103104105106  0107108109110111112113  0  0  0  0  0  0  0  0114115116117118119120121122123124125126  0  0  0127128129130131132133134135136137138139140141142143144145146147148149150151152153154155156157158159160161162163164165166167168169170171172173174175176177178179180181182183184185186187188189190191192193194195196197198199200201202203204205206207208209210211212213214215216217218219220221222223224225226227228229230231232233234235236237238239240241242243244245246247248249250251252253254255256257258259260261262263264265266267268269270271272273274275276277278279280281282283284285286287288289290291292293294295296297298299300301302303304305306307308309310311312313314315316317318319320321322323324325326327328329330331332333334335336337338339340341342343344345  0346347348349350351352353354355356357  0358359360361362363364365366367368369370371372373374375376377378379380381382383384385386387388389390391392393394395396  0  0  0397398399400401402403404405406407408  0  0409410  0  0  0  0  0  0  0  0411412413414415416417418419420421422423424425426427428429  0430431432433434435436437438439440441442443444445446447448449450451452453454455456457458  0459  0  0  0  0  0  0  0  0  0460461462463464465466467468469470471472473474475476477478479  0  0  0480481482  0  0483484485486487488489490491492493494495
V1=  3  4  4  3  2  2  1  4  2  4  3  4  3  1  1  4  4  4  3  1  1  1  1  1  1  2  4  4  0  0  0  0  3  1  4  3  4  0  0  0  0  0  3  2  4  4  4  2  1  1  3  4  1  2  3  3  4  3  4  2  2  2  1  4  3  4  4  3  1  1  2  4  3  2  4  4  2  2  1  4  3  4  3  4  1  1  4  1  1  3  4  1  3  4  1  3  4  1  1  4  3  2  4  3  2  1  3  3  4  3  4  4  3  1  1  1  1  1  2  2  4  3  3  4  3  3  1  2  2  3  2  3  4  1  1  4  1  0  4  3  3  4  3  3  1  3  4  4  1  0  0  0  2  4  4  4  3  1  1  2  1  4  2  4  1  3  3  2  4  4  4  3  4  2  4  4  3  4  2  2  2  2  3  4  3  4  3  1  0  0  0  1  2  3  1  1  3  3  1  4  3  3  2  4  4  3  1  4  3  1  1  3  4  2  1  4  2  3  1  4  3  1  1  3  2  4  2  2  1  1  1  1  3  4  3  2  2  1  1  1  3  4  2  1  3  4  2  4  4  3  4  4  2  4  1  4  4  3  1  4  1  3  1  4  2  2  3  4  3  2  2  1  2  3  4  0  0  3  4  3  3  4  3  2  1  3  2  2  4  3  3  4  4  4  4  3  4  2  2  2  4  3  3  4  1  2  3  4  3  1  2  2  4  3  2  3  4  2  3  4  3  3  4  2  4  4  4  3  1  1  4  1  2  4  4  1  3  4  3  2  1  2  3  1  1  3  2  4  4  3  1  1  1  3  4  4  3  1  2  4  4  4  1  4  3  4  1  2  4  3  2  3  4  1  2  4  3  3  1  1  3  4  1  3  4  3  4  3  2  1  1  4  3  3  4  3  3  1  3  4  1  1  2  4  4  2  2  4  1  2  3  4  3  1  3  3  4  2  2  1  2  2  1  2  2  4  3  1  4  4  4  3  1  4  3  4  3  3  2  3  4  3  3  4  4  1  2  4  3  4  3  4  4  1  2  2  2  2  1  3  2  4  4  3  4  3  2  4  3  2  4  4  2  3  4  1  2  1  2  2  4  1  2  4  1  4  2  2  1  4  2  1  3  1  1  3  4  3  2  4  3  3  3  4  3  1  4  3  2  4  4  2  1  3  1  4  3  1  4  2  3  2  4  1  3  1
              nom=     8  ZZ=   6.3  J0=      274514  JM=      275012         531
V2=  1  2  3  4  0  0  0  0  5  6  7  8  9 10 11 12  0  0  0 13 14 15 16 17 18 19 20 21 22 23 24 25  0  0 26 27 28  0 29 30 31 32 33 34 35 36 37 38 39 40 41 42 43 44 45 46 47 48 49 50 51 52 53 54 55 56 57 58 59 60 61 62 63 64 65 66 67 68 69 70 71 72 73 74 75 76 77 78 79 80 81 82 83 84 85 86 87 88 89 90 91 92 93 94 95 96 97 98 99100101102103104105106107108109110111112113114115  0  0  0  0  0  0  0  0116117118119120121122123124125126127128129130131132133134135136137138139140141142143144145146147148149150151152153154155156157158159160161162163164165166167168169170171172173174175176177178179180181182183184185186187188189190191192193194195196197198199200201202203204205206207208209210211212213214215216217218219220221222223224225226227228229230231232233234235236237238239240241242243244245246247248249250251252253254255256257258259260261262263264265266267268269270271272273274275276277278279280281282283284285286287288289290291292293294295296297298299300301302303304305306307308309310311312313314315316317318319  0  0320321322323324325326327328329330331332333334335336337338339340341342343344345346347348349350351352353354355356357358359360361362  0  0  0  0  0  0363364365366367368369370371372373374375376377378379380381382383384385386387388389390391392393394395396397398399400401402403404  0  0405406407408409410411412  0  0  0413414415416417418419420421422423424425426427428429430431432433434435436  0437438439440441442443444445446447448449450451452453454455456457458459  0460461462463464465466467468469470471472473  0  0474475476477478479480481482483484485486487488489490491492493494495496
V1=  2  3  1  4  4  3  3  1  3  2  3  2  2  4  4  3  1  2  3  4  1  3  1  3  3  1  1  2  4  2  4  4  4  3  3  2  2  3  1  2  4  3  3  1  1  1  4  2  4  3  3  1  3  2  4  1  2  2  4  3  3  2  2  2  3  2  2  4  4  2  3  2  4  1  2  4  3  1  2  3  2  3  3  4  4  1  2  3  4  3  4  2  2  4  3  2  4  3  2  3  2  2  2  4  2  0  0  2  3  2  2  4  4  2  3  4  1  0  0  0  4  3  2  4  4  4  2  4  3  3  2  3  1  1  2  4  1  2  4  4  2  4  4  3  1  2  3  4  1  3  3  1  1  4  4  2  4  3  3  2  2  4  1  4  2  3  1  2  3  1  2  4  1  0  0  0  0  3  4  3  3  2  4  3  2  2  3  4  4  3  3  1  4  3  0  0  0  0  0  3  1  4  3  4  1  2  2  4  1  2  4  4  2  3  2  2  4  1  1  3  1  1  2  2  4  4  3  4  4  4  3  3  1  4  2  2  4  1  2  4  3  2  4  3  2  3  3  1  4  3  1  4  4  2  4  4  3  4  4  0  0  0  0  0  0  0  0  0  1  1  1  2  2  3  1  2  4  1  2  4  4  2  4  4  2  4  3  4  4  2  3  3  4  4  3  1  1  4  4  3  4  3  2  1  2  3  3  1  4  4  4  1  2  1  1  3  3  4  4  4  3  1  1  1  3  1  4  1  3  4  3  1  2  4  4  1  4  4  3  4  1  2  2  2  3  4  2  1  3  1  4  1  4  3  1  2  3  2  2  3  3  1  2  3  4  3  4  3  3  1  2  3  4  3  2  3  1  4  4  2  2  4  2  1  3  3  1  1  2  4  3  2  4  3  1  2  4  3  1  4  2  4  1  1  2  4  3  4  2  1  4  3  1  2  4  4  2  2  2  3  3  1  4  3  4  4  1  2  1  1  4  4  2  3  4  3  3  4  4  3  3  1  2  2  1  3  3  1  4  3  3  2  2  4  4  4  4  2  1  1  1  1  3  4  4  3  2  3  4  1  2  0  0  0  0  0  0  0  0  0  4  1  3  2  2  3  3  1  3  3  1  2  4  2  2  2  2  4  3  3  1  2  4  4  3  1  4  1  1  2  3  2  4  3  2  3  3  1  2  4  3  4  4  4  1  3  1  1  4  1  1
              nom=     8  ZZ=   6.3  J0=      200643  JM=      201138         516
V2=  2  3  4  5  6  7  8  9 10 11 12 13 14 15 16 17 18 19 20 21 22 23 24 25 26 27 28 29 30 31 32 33 34 35 36 37 38 39 40 41 42 43 44 45 46 47 48 49 50 51 52 53 54 55 56 57 58 59 60 61 62 63 64 65 66 67  0  0  0  0 68 69 70 71 72 73 74 75 76 77 78 79 80 81 82 83 84 85 86 87 88 89 90 91 92 93 94 95 96 97 98 99100101102103104105106107108109110111112113114115116117118119120121122123124125126127  0  0  0  0  0128129130131132133134135136137138139140  0141142143144145146147148149150151152153154155156157158159160161162163164165166167168169170171172173174175176177178179180181182183184185186  0  0  0  0  0187188189190191192193194195196197198199200201202203204205206207208209210211212213214215216217218  0219220221222223224225226227228229230231232233234235236237238239240241242243244245246247248249250251252253254255256257258259260261262263264265266267268269270271272273274275276277278279280281282283284285286287288289290291292293294295296297298299300301302303304305306307308309310311312313314315316317318319320321322323324325  0326327328329330331332333334335336337338339340341342343344345346347348349350351352353354355356357358359360361362363364365366367368369370371372373374375376377378379380381382383384385386387388389390391392393394395396397398399400401402403404405406407408409410411412413  0  0  0  0  0  0  0  0414415416417418419420421422423424425426427428429430431432433434435436437438439440441442443444445446447448449450451452453454455456457458459460461462463464465466467468469470471472473474475476  0477478479480  0  0  0481482483484485  0486487
V1=  3  1  4  0  0  0  0  0  0  0  3  4  1  1  0  0  0  0  3  2  4  3  1  4  3  4  2  1  2  4  4  0  0  1  1  1  3  3  4  1  2  3  2  4  3  1  4  4  3  2  1  1  1  1  2  4  1  1  1  1  1  4  3  2  4  3  1  4  2  3  3  1  2  4  1  1  1  4  3  4  4  4  3  1  4  3  4  1  2  3  4  3  0  1  3  2  1  1  4  3  2  4  4  1  1  1  1  1  4  1  3  4  2  4  1  2  4  4  3  2  3  1  0  0  4  3  4  3  3  1  4  1  3  2  2  2  2  4  3  2  3  1  4  1  1  1  4  3  4  3  1  4  4  3  2  2  2  2  4  1  4  3  1  4  4  1  2  3  4  3  4  3  1  3  4  2  3  4  2  2  3  3  1  1  3  4  1  1  4  1  1  3  4  3  4  4  3  1  1  1  3  2  4  4  2  2  1  3  2  3  4  2  1  2  3  3  1  4  1  3  2  4  3  2  4  2  4  1  1  1  2  3  3  4  2  2  4  3  3  1  1  3  1  4  3  3  1  4  4  1  2  1  2  3  4  1  0  0  2  3  2  4  4  2  2  4  2  2  4  1  2  4  3  1  1  1  3  4  3  3  4  2  2  4  3  2  2  1  3  1  1  3  1  4  3  1  4  3  4  1  2  4  2  1  1  1  1  4  1  3  1  2  3  1  3  2  4  3  3  4  1  3  4  2  1  3  2  4  1  1  1  3  1  4  4  2  2  1  1  1  2  1  1  4  2  1  1  2  4  3  3  2  2  3  1  1  2  2  3  4  1  3  2  4  4  3  2  4  1  2  2  2  1  4  3  4  3  1  4  3  1  4  2  2  4  4  1  2  0  4  3  1  4  1  1  3  2  1  3  1  3  4  4  2  4  1  2  4  4  3  4  1  2  1  2  3  4  2  3  1  2  3  1  3  3  4  4  3  4  2  2  4  3  4  2  3  3  1  2  4  3  1  1  2  3  2  4  3  1  3  1  1  1  3  1  4  4  2  3  1  3  1  2  2  1  3  4  2  2  3  1  2  4  4  2  2  1  1  3  0  3  3  1  1  1  1  2  1  3  3  4  2  4  1  4  3  1  2  2  2  1  4  4  3  2  2  4  2  4  3  3  1  4  4  3  4
              nom=     8  ZZ=   6.3  J0=      187790  JM=      188277         536
V2=  2  3  4  0  5  6  7  8  9 10 11 12 13 14 15 16 17 18 19 20 21 22 23 24 25  0  0 26 27 28 29 30 31 32 33 34 35 36 37 38 39 40 41 42 43 44 45 46 47 48 49 50 51 52 53 54 55 56 57 58 59 60 61 62 63 64 65 66 67 68 69 70 71 72 73 74 75 76 77 78 79 80 81 82 83 84 85 86 87 88 89 90 91 92 93 94 95 96 97 98 99100101102103104105106107108109110111112113114  0  0  0  0  0  0  0  0  0  0115116117118119120121122123124  0125126127128129  0  0  0  0  0  0130131132133134135136137138139140141142143144145146147148149150151152153154155156157158159160161162163164165166167168169170171172173174175  0  0  0  0176177178179180181182183184185186187188189190191192193194195196197198199200201202203204205206207208209210211212213214215216217218219220221222223224225226227228229230231232233234235236237238239240241242243244245246247248249250251252253254255256257258259260261262263264265266267268269270271272273274275276277278279280281282283284285286287288289290291292293294295296297298299300301302303304305306307308309310311312313314315316317318319320321322323324325326327328329330331332333334335336337338339340341342343344345346347348349350351352353354355356357358359360361362363364365366367368369370371372373374375376377378379380381382383384385386387388389390391392393394395396397398399400401402403404405406407  0  0  0  0  0  0  0408409410  0  0  0  0  0  0  0  0  0  0  0  0411412  0  0413414415416417418419420421422423424425426427428429430431432433434435436437438439440441442443444445446447448449450451452453454455456457458459460461462463464465466467468469470471472473474475476477478479  0  0480481482483484485486  0  0487488
V1=  3  1  4  4  3  4  1  2  2  1  2  3  4  2  1  1  3  4  4  3  2  4  1  3  4  1  3  3  1  4  1  2  4  3  0  0  0  0  0  0  0  0  0  0  0  0  0  0  0  0  0  1  4  4  4  3  1  1  1  4  3  4  1  1  2  1  3  4  3  3  1  3  1  1  2  1  2  1  2  4  3  1  4  1  3  0  0  0  0  1  2  2  3  4  2  2  2  1  1  2  2  3  3  4  3  3  3  4  3  2  3  3  4  3  2  4  1  4  4  2  2  1  1  4  1  1  4  3  3  1  1  1  3  3  3  4  1  3  3  1  2  2  2  3  1  2  3  3  1  4  3  4  1  2  4  2  2  4  3  0  0  0  0  0  4  3  3  1  1  1  1  2  4  1  3  4  4  3  4  4  4  3  3  1  3  3  3  1  2  2  4  3  1  4  1  4  2  4  2  4  4  1  2  1  2  3  4  3  4  3  0  0  0  0  0  0  0  0  0  0  0  1  1  4  3  3  4  3  3  1  4  4  4  3  2  4  3  2  2  2  2  4  1  2  4  2  3  2  4  4  2  2  3  1  1  4  4  2  2  4  2  1  4  3  2  4  4  2  4  3  3  1  2  4  4  2  1  1  3  4  3  2  4  1  2  4  4  3  0  0  4  3  2  4  4  2  2  3  2  4  2  2  3  2  2  3  1  1  3  2  2  2  3  4  3  3  4  3  4  2  1  4  1  1  3  2  2  4  2  3  4  4  1  1  4  4  3  3  1  4  1  1  2  3  3  2  2  3  4  3  2  4  1  1  1  1  2  1  2  4  2  2  2  2  2  4  3  1  4  2  2  3  4  1  4  4  1  1  3  1  4  3  4  3  1  1  3  1  2  3  4  3  3  1  1  2  2  1  1  2  1  1  4  3  4  4  4  1  2  2  3  4  1  2  2  1  1  1  2  2  4  4  2  4  4  3  4  1  3  4  4  2  2  1  1  1  2  3  3  4  1  2  1  1  3  3  3  2  2  3  3  1  4  3  1  2  4  3  1  3  2  3  2  2  3  1  1  4  3  4  2  4  3  4  3  1  3  4  3  2  0  1  2  4  1  3  3  4  0  0  0  0  0  0  0  0  1  3  2  2  3  3  1  4  3  2  2  2  1  3  1  2  3  3  3  1  4  1  4  3  1  4  3  4  2  2  1  1  3  1  4  3  2  3  4  3
              nom=     8  ZZ=   6.2  J0=      191314  JM=      191792         514
V2= 11 12 13 14 15 16 17 18 19 20 21 22 23 24 25 26 27 28 29 30 31 32 33 34 35 36 37 38 39 40 41 42 43 44 45 46 47 48 49 50 51 52 53  0  0  0 54 55 56 57 58 59 60 61 62 63 64  0  0  0  0 65 66 67  0  0 68 69 70 71 72 73 74 75 76 77 78 79 80 81 82 83 84 85 86 87 88 89 90 91 92 93 94 95 96 97 98 99100101102103104105106107108109110111112113114115  0  0  0  0116117118119120121122123124125126127  0  0  0  0  0  0  0  0  0  0  0  0  0128129130131132133134135136137138139140141142143144145146147148149150151152153154155156157158159160161162163164165166167168169170171172173174175176177178179180181182183184185186187188189190191192193194195196197198199200201202203204205206207208209210211212213214215216217218219220221222223224225226227228229230231232233234235236237238239240241242243244245246247248249250251252  0253254255256257258259260261262263264265266267268269270271272273274275276277278279280281282283284285286287288289290291292293294295296297298299300301302303304305306307308309310311312313314315316317318319320321322323324325326327328329330331332333334335336337338339340341342343344345346347348349350351352353354355356357358359360361362363364365366367368369370371372373374375376377378379380381382383384385386387388389390391392393394395396397398399400401402403404405406407408409  0  0  0  0410411412413414415416417418419420421422423424425426427428429430431432433434435436437438439440441442443444445446447448449450451452453454455456457458459460461462463464465466467468469470471472473474475476477478479480481482483484485486487488489490491492493
V1=  4  3  4  2  2  3  2  4  4  2  2  4  3  2  4  3  2  1  1  1  4  4  3  4  3  2  4  1  3  4  1  1  4  1  4  3  2  4  4  2  2  1  1  1  3  1  3  1  2  3  4  3  2  1  2  4  3  1  3  4  2  2  4  3  2  4  3  1  1  4  3  1  1  4  3  3  1  4  1  1  2  2  3  1  2  3  1  1  1  3  3  4  4  1  1  4  1  3  4  2  1  2  3  3  4  3  2  4  1  1  4  2  4  4  2  1  4  1  1  1  1  1  4  1  1  2  1  3  3  1  4  4  2  1  3  1  4  3  2  4  4  1  2  1  2  3  4  3  4  1  2  0  0  0  4  3  1  4  2  3  2  4  4  2  1  1  4  3  3  4  1  1  1  4  1  1  1  2  3  4  3  1  4  1  4  1  1  1  1  2  4  4  2  2  4  1  1  4  4  3  3  4  3  0  0  0  0  0  0  0  1  2  4  1  1  4  1  1  1  2  2  3  1  3  3  4  4  3  4  1  1  4  2  2  2  3  2  3  2  4  1  3  3  4  4  2  3  1  4  3  3  4  2  2  3  4  2  2  1  2  4  4  1  1  3  3  1  1  4  3  1  1  1  1  3  2  4  2  2  4  4  2  3  1  4  3  2  4  3  2  4  1  1  1  4  1  4  3  1  2  1  1  3  4  3  2  4  1  1  4  2  4  1  3  2  4  4  3  2  2  3  1  2  3  3  4  3  2  2  3  4  1  1  4  2  4  4  4  2  4  1  1  4  4  3  1  2  3  4  1  4  1  1  1  4  2  2  4  1  4  1  3  2  4  1  3  2  2  2  0  0  4  3  1  4  3  1  4  1  1  4  2  2  4  3  2  4  3  4  1  2  4  2  3  3  1  1  4  3  1  4  2  3  2  2  1  1  2  2  1  2  3  1  1  1  1  1  4  4  1  4  3  3  4  3  3  2  4  1  4  4  4  3  4  0  0  0  0  0  0  0  0  4  3  2  2  3  2  2  2  2  2  4  2  4  3  3  3  1  2  3  0  0  0  0  0  0  0  0  2  2  4  2  1  1  1  2  2  3  1  4  3  2  0  0  0  1  1  3  3  3  2  2  4  2  4  4  4  4  3  2  4  0  0  0  0  3  4  3  2  4  1  1  1
              nom=     8  ZZ=   6.2  J0=      282961  JM=      283463         533
V2=  3  4  5  6  7  8  9 10 11 12 13 14 15 16 17 18 19 20 21 22 23 24 25 26 27 28 29 30 31 32 33 34 35 36 37 38 39 40 41 42 43 44 45 46 47 48 49 50 51 52 53 54 55 56 57 58 59 60 61 62 63 64 65 66 67  0  0  0  0  0  0  0  0  0  0  0  0  0  0  0  0  0 68 69 70 71 72 73 74 75 76 77 78 79 80 81 82 83 84 85 86 87 88 89 90 91 92 93 94 95 96 97 98 99100101102103104105106  0107108109110111112113  0  0  0  0114115  0  0116117118119120121122123124125126127128129130131132133134135136137138139140141142143144  0  0  0145146147148149150151152153154155156157158159160161162163164165166167168169170171172173174175176177178179180181182183184185  0186187188189190191192193194195196197198199200201202203204205206207208209210211212213214215216217218219220221222223224225226227228229230231232233234235236237238239240241242243244245246247248249250251252253254255256257258259260261262263264265266267268269270271272273274275276277278279280281282283284285286287288289290291292293294295296297298299300301302303  0  0304305306307308309310311312313314315316317318319320321322323324325326327328329330331332333334335336337338339340341342343344345346347348349350351352353354355356357358359360361362363364365366367368369370371372373374375376377378379380381382383384385386387388389390391392393394395396397398399400401402403404405406407408409410411412413414415416417418419420421422423424425426427428429430431432433434435436437438439440441442443444445446447448449450451452453454455456457458459  0  0  0  0  0460461  0  0462463464465466467468469470471472  0  0  0473474475476477478479480481482  0  0  0  0  0  0  0483484485486487488
V1=  1  4  3  3  2  4  4  3  4  3  4  1  3  4  4  4  4  1  3  4  2  4  4  3  4  1  1  1  4  3  0  0  0  0  0  0  0  0  4  4  3  3  4  4  4  2  1  2  3  1  2  3  1  4  1  0  3  3  2  2  4  3  2  4  3  1  1  1  2  2  3  3  4  3  1  4  1  2  4  2  1  2  3  1  4  3  2  4  4  1  2  1  3  4  3  3  4  2  2  2  4  2  4  1  1  3  4  2  4  1  2  2  1  1  1  4  1  4  4  3  4  1  2  3  4  2  4  3  2  3  2  4  3  4  4  2  3  4  2  3  3  2  4  2  3  2  3  3  1  3  4  3  1  3  4  0  2  4  3  2  4  3  3  4  3  3  3  4  3  3  2  3  4  3  3  4  3  2  4  4  1  3  4  1  4  3  3  4  3  4  3  1  1  4  4  3  4  3  1  4  3  2  4  1  1  1  1  3  3  3  2  4  3  2  4  0  0  0  0  0  0  0  0  0  0  0  0  0  0  0  0  3  1  1  3  1  4  3  2  3  1  1  4  3  2  2  2  4  3  2  4  1  4  3  3  4  4  1  3  4  1  2  1  1  3  4  1  0  2  4  1  3  3  1  2  2  4  1  4  1  1  1  1  2  2  2  2  3  1  3  3  3  3  4  3  1  4  4  1  3  4  1  3  4  3  4  2  2  2  2  1  2  4  3  4  4  2  4  1  2  3  1  3  3  3  1  3  4  3  4  4  3  4  4  4  4  3  3  4  3  1  4  4  4  3  4  3  2  3  2  4  3  3  4  3  2  4  1  3  3  3  3  4  3  1  4  1  2  4  3  2  4  1  2  4  4  1  1  2  3  2  3  3  3  1  4  3  0  0  4  4  3  1  1  3  3  2  4  2  2  3  4  4  3  1  2  4  1  3  4  3  1  4  1  1  3  4  3  3  4  4  4  1  2  4  4  4  3  2  4  4  4  1  3  4  3  3  1  1  3  1  1  0  4  3  2  3  1  3  3  4  4  3  1  1  1  4  1  4  4  2  4  3  2  4  1  2  2  1  2  3  4  4  3  1  3  2  3  1  4  4  4  3  4  4  3  1  2  3  3  4  3  4  3  3  4  4  1  4  1  3  4  4  1  3  4  3  3  3  1  1  2  3  4  3  4  3  2  4  4  4  3  2  1  3  3  1  3  1  3  3  4  4
              nom=     8  ZZ=   6.2  J0=      173755  JM=      174247         528
V2=  2  3  0  4  5  6  7  8  9 10 11 12 13 14 15 16 17 18 19 20  0  0 21 22 23  0 24 25 26 27 28 29 30 31 32 33 34 35 36 37 38 39 40 41 42 43 44 45 46 47 48 49 50 51 52 53 54 55 56 57 58 59 60 61 62 63 64  0 65 66 67 68 69 70 71 72 73 74 75 76 77 78 79 80 81 82 83 84 85 86 87 88 89 90 91 92 93 94 95 96 97 98 99100101102103104105106107108109110111112113114115116117118119120121122123124125126  0  0  0  0  0  0127128129130131132133134135136137138139140141  0142143144145146147148149150151152153154155156157158159160161162163164165166167168169170171172173174175176177178179180181182183184185186187  0  0  0188189190191192193194195196197198199200201202203204205206207208209210211212213214215216217218219220221222223224225226227228229230231232233234235236237238239240241242243244245246247248249250251252253254255256257258259260261262263264265266267268269270271272273274275276277278279280281282283284285286287288289290291292293294295296297298299300301302303304305306307308309310311312313314315316317318319320321322323324325326327328329330331332333334335336337338339340341342343344345346347348349350351352353354355356357358359360361362363364365366367368369370371  0372373374375376377378379380381382383384385386387388389390391392393394395396397398399400401402403404405406407408  0  0409410411412413414415416417418419420421422423424425426427428429430431432433434435436437438439440  0  0  0  0  0441442443444445446447448449450451452453454455456457  0458459460461462463464465466467468469470471472473  0  0474475476477478479  0  0  0  0  0  0  0  0480481482483484485486487488489490491492493494495
V1=  3  1  3  4  2  3  1  3  1  4  4  3  3  1  2  3  1  3  1  2  3  3  2  4  1  2  1  4  3  1  3  4  2  3  1  3  4  4  1  3  2  3  4  4  3  4  2  3  4  4  2  1  1  1  4  1  1  1  1  2  1  3  3  4  1  1  3  1  2  4  3  3  4  0  0  0  0  0  0  0  0  0  0  0  0  0  0  0  3  3  1  1  3  4  2  4  4  2  2  1  1  3  4  1  3  3  1  4  3  4  4  1  1  2  2  3  3  4  4  3  2  2  3  2  2  3  2  4  3  3  4  3  2  2  3  3  1  4  3  1  4  1  3  3  2  2  3  2  4  3  3  1  4  1  3  4  2  4  2  2  4  2  3  1  4  3  2  3  1  2  3  3  1  4  3  4  2  2  2  3  4  2  4  1  1  3  4  3  3  3  4  4  3  2  4  3  4  3  4  1  3  2  2  3  1  2  2  3  1  4  1  3  1  4  4  3  4  1  1  1  3  3  3  4  3  2  4  3  3  1  2  3  4  3  1  1  2  3  4  4  4  2  2  1  3  3  4  4  1  1  1  4  3  4  2  0  0  0  0  0  0  1  3  3  3  4  3  3  2  4  1  2  1  4  1  3  3  4  4  1  3  3  3  4  2  3  4  4  4  4  3  3  1  4  3  4  3  1  2  3  3  1  2  2  1  3  1  2  3  1  3  4  1  3  4  1  3  3  1  3  3  4  1  0  0  0  0  0  1  2  4  3  4  3  3  2  1  3  3  4  4  3  1  2  2  3  3  1  3  3  4  3  3  4  1  2  4  1  2  2  2  2  4  3  3  4  1  4  4  3  1  4  4  2  2  1  1  1  2  3  2  4  4  3  1  3  2  1  3  4  3  3  4  2  1  1  2  1  1  2  3  3  2  4  2  4  3  4  3  3  1  4  3  0  0  0  0  2  1  4  3  4  3  2  1  3  4  3  4  4  1  1  1  3  3  4  4  2  3  1  2  3  1  3  2  2  3  1  2  3  4  1  2  4  1  2  3  1  4  3  1  1  3  4  3  4  3  3  1  1  1  2  2  3  4  2  3  4  3  1  3  1  4  3  4  3  4  0  0  0  0  0  3  4  3  1  4  1  3  3  2  4  4  3  1  4  4  1  1  3  2  3  2  4  4  3  1  4  3  4  4  3  4  4  1  1  3  1
              nom=     8  ZZ=   6.1  J0=      277432  JM=      277933         527
V2=  2  3  4  5  6  7  8  9  0  0  0 10 11 12 13 14 15 16 17 18 19 20 21 22 23 24 25 26 27 28 29 30 31 32 33 34 35 36 37 38 39 40 41 42 43 44 45 46 47 48 49 50 51 52 53 54 55 56 57 58 59 60 61 62 63 64 65 66 67 68 69 70 71 72 73 74 75 76 77 78 79 80 81 82 83 84 85 86 87 88 89 90 91 92 93 94 95 96 97 98 99100101102103104105106107108109110111112113114115116117118119120121  0  0122123124125126  0  0127128129130131132  0  0133134135136137138139140141142143144145146147148149150151152153154155156157158159160161162163164165166167168169170171172173174175176177178179180181182183184185186187188189190191192193194195196197198199200201202203204205206207208209210211212213214215216217218219220221222223224225226227228229230231232233234235236237238239240241242243244245246247248249250251252253254255256257258259260261262263264265266267268269270271272273274275276277278279280281282283284285286287288289290291292293294295296297298299300301302303304305306307308309310311312313314315316317318319320321322323324325326327328329330331332333334335336337338339340341342343344345346347348349350351352353354355356357358359360361362363364365366367368369370371372373374375376377378379380381382383384385386387388389390391392393394395396397398399400401402403404405406407  0408409410411412  0413414415416417418419420421422423424425426427428429430431432433434435436437  0  0  0  0438439440441442443444445446447448449450451452453454455456457458459  0  0  0  0  0  0  0  0  0  0  0  0  0  0  0  0  0  0460461462463464465466467468469470471472  0473474475476477478479  0  0  0480  0  0  0481482483484485486487488
V1=  3  1  4  3  1  2  2  2  1  3  1  3  4  4  2  2  2  1  1  3  4  4  2  4  3  2  4  3  3  4  3  2  4  4  2  4  4  2  4  2  1  2  3  3  4  1  1  3  2  3  4  4  0  4  3  4  1  4  3  1  2  2  1  3  4  1  2  4  3  3  4  2  4  1  4  3  1  1  1  1  3  3  2  4  4  3  1  2  3  1  2  3  1  3  4  4  2  4  1  1  3  1  2  2  4  0  3  4  3  4  3  1  4  3  2  4  4  3  4  4  1  2  2  1  2  3  2  4  3  3  4  3  1  4  2  4  4  3  1  4  4  3  3  4  3  2  4  4  3  4  3  1  3  4  4  2  2  4  1  2  2  4  4  3  4  4  4  2  4  0  0  0  0  0  3  2  4  2  3  4  3  1  3  3  1  3  4  0  3  3  2  4  3  4  0  0  0  4  1  2  1  2  3  4  3  3  4  3  4  2  2  1  1  1  1  4  3  4  3  4  1  1  4  3  2  4  1  4  4  4  2  2  2  1  2  3  4  4  4  2  3  2  1  3  1  2  3  4  2  0  0  0  0  0  0  0  0  2  3  1  2  2  4  2  1  4  4  3  3  2  4  1  2  1  1  4  3  4  3  1  0  0  0  0  0  4  3  4  3  1  2  3  1  4  4  3  1  2  2  4  3  3  4  4  1  2  4  4  3  4  4  3  1  3  1  1  4  3  4  3  3  2  2  1  2  3  3  4  4  3  3  2  1  3  1  1  1  1  3  3  1  3  1  1  1  1  3  4  2  2  1  2  4  3  3  4  3  1  2  3  3  4  3  3  1  4  1  1  3  1  1  1  3  1  2  4  3  3  4  2  1  3  4  4  1  2  4  4  1  2  2  2  3  1  1  4  1  2  1  1  2  1  3  2  4  3  2  3  4  3  3  4  1  3  4  2  3  3  4  4  2  2  4  3  1  4  1  3  4  3  4  2  1  4  3  4  2  2  4  1  3  3  2  4  3  1  1  2  1  1  2  1  2  3  2  3  3  2  4  3  3  3  4  2  4  3  3  1  2  2  3  3  1  3  3  4  2  3  1  3  2  2  3  1  2  1  3  2  4  3  4  4  3  3  3  3  1  2  1  2  1  4  4  3  4  1  3  1  2  4  4  3  4  4  1  2  3  1  3  4  0  3  1  4  3  4  3
              nom=     8  ZZ=   6.1  J0=      288522  JM=      289024         516
V2= 11 12 13 14 15 16 17 18 19 20 21 22 23 24 25 26 27 28  0  0  0  0  0 29 30 31 32 33 34 35 36 37 38 39 40 41 42 43 44 45 46 47 48 49 50 51 52 53 54 55 56 57 58 59 60 61  0 62 63 64 65 66 67 68 69 70 71 72 73 74 75 76 77 78 79 80 81 82 83 84 85 86 87 88 89 90 91 92 93 94 95 96 97 98 99100101102103104105106107108109110111112113114115116117118119120121122123124125  0126127128129  0  0  0  0  0  0  0  0  0  0  0  0  0  0130131132133134135136137138139140141142143144145146147148149150151152153  0  0154155156157158159160161162163164165166167168169170171172173174175176177178179180181182183184185  0  0  0186187188189190191192193194195196197  0  0  0198199200201202203204205206207208209210211212213214215216217218219220221222223224225226227228229230231232233234235236237  0  0  0  0238239240  0  0241242243244245246247248249250251252253254255256257258259260261262263264265266267268269270271272273274275276277278279280281282283284285286287288289290291292293294295296297298299300301302303304305306307308309310311312313314315316317318319320321322323324  0  0  0325326327328329330331332333334335336337338339340341342343344345346347348349350351352353354355356357358359360361362363364365366367368369370371372373374375376377378379380381382383384385386387388389390391392393394395396397398399400401402403404405406407408409410411412413414415416417418419420421422423424425426427428429430431432433434435436437438439  0  0  0440441442443444445446447448449450451452453454455456457458459460461462463464465466467468469470471472473474475476477478479480481482483484485
V1=  4  3  4  1  2  0  0  0  0  0  0  4  1  3  4  3  4  4  4  1  3  2  3  4  2  4  4  2  2  3  3  1  3  1  3  3  4  4  3  1  3  3  4  3  3  1  3  4  3  1  4  3  4  3  1  3  4  3  3  3  2  4  3  2  3  4  2  2  3  2  3  2  2  3  4  3  2  4  2  3  3  1  4  4  4  3  4  2  1  4  3  3  2  2  4  3  2  0  0  0  3  4  3  4  4  4  2  3  2  4  3  4  3  3  1  4  4  4  3  4  3  2  3  1  2  2  1  1  4  4  3  2  2  3  4  3  4  1  4  1  3  4  3  4  1  4  4  4  2  4  4  3  4  4  4  3  4  2  1  1  1  4  4  2  1  4  2  4  2  1  3  2  4  1  2  1  4  3  3  3  2  3  3  1  4  3  1  4  4  4  3  4  2  2  3  1  4  3  2  3  4  4  3  3  2  3  4  3  3  3  1  4  3  3  1  4  4  3  1  1  2  3  1  1  3  1  3  3  2  2  4  3  3  4  1  2  4  4  3  4  4  2  4  4  3  4  2  4  3  1  3  3  4  4  3  1  4  4  3  4  4  3  4  4  3  3  4  1  2  4  3  4  2  4  1  1  2  1  4  4  3  4  1  2  4  4  3  4  4  3  3  1  4  3  2  2  4  3  3  2  2  3  1  1  2  3  2  2  3  2  3  4  1  2  1  2  1  4  1  3  3  3  3  2  2  3  1  3  4  3  3  3  4  2  3  3  1  4  4  1  2  3  3  3  3  1  4  1  2  4  4  4  2  4  4  2  3  2  4  3  3  3  4  4  2  3  3  4  3  3  4  4  4  1  3  1  4  3  2  3  3  4  2  3  1  4  3  3  1  4  3  3  2  2  2  2  4  3  3  2  2  3  2  4  3  3  4  1  1  2  1  2  3  4  1  2  4  4  1  4  3  3  3  1  3  4  1  3  1  1  1  1  2  4  4  3  3  4  3  4  3  2  3  4  1  3  3  1  4  3  2  2  3  1  2  4  3  3  4  1  4  4  3  0  4  1  2  1  3  2  2  4  3  3  4  2  2  3  2  3  3  4  4  4  2  2  3  2  4  1  2  3  4  1  2  1  2  1  4  3  3  4  2  4  1  1  0  0  4  3  2  4  0  3  1  4
              nom=     8  ZZ=   6.1  J0=      180974  JM=      181438         516
V2=  1  2  3  4  5  6  7  8  9 10 11 12 13 14 15 16 17 18 19 20 21 22 23 24 25 26 27 28 29 30 31 32 33 34 35 36 37 38 39 40 41 42 43 44 45 46 47 48 49 50 51 52 53 54 55 56 57 58 59 60 61 62 63 64 65 66 67 68 69 70 71 72 73 74 75 76 77 78 79 80 81 82 83 84 85 86 87 88 89 90 91 92 93 94 95 96 97 98 99100101102103104105106107108109110111112113114115116117118119120121122123124125126127128129130131132133  0134135136137138139140141142143144145146147148149150151152153154155156157158159160161162163164165166167168169170171172173174175176177178179  0180181182183184185186  0  0187188189190191192193194195196197198199200201202203204205206207208209210211212213214215216217218219220221222223224225226227228229230231232233234235236237238239240241242243244245246247248249250251252253254255256257258259260261262263264265266267268269270  0271272273274275276277278279280281282283284285286287288289290291292293294295296297298299300301302303304305306307308309310311312313314315316317318319320321322323324325326327328329330331332333334335336337338339340341342343344345346347348349350351352353354355356357358359360361362363364365366367368369370371372373374375376377378379380381382383384385386387388389390391392393394395396397398399400401402403404405406407408409410411412413414415416417418419420421422423424425426427428429430431432433434435436437438439440441442443444445446447448449450451452453454455456457458459460  0  0  0  0  0  0  0  0461462463464465466467468469470471472473474  0  0  0  0  0475476477478479  0  0  0  0  0  0480481  0  0482483484  0  0485486487488
V1=  2  3  1  4  3  1  1  0  0  0  0  3  4  1  3  1  4  3  3  0  0  0  3  1  4  3  1  4  1  2  4  3  3  1  1  4  0  0  3  3  2  2  4  3  1  3  3  4  1  2  4  3  2  3  4  1  1  1  1  4  4  2  4  1  2  4  3  3  2  2  3  1  4  2  4  4  2  3  1  4  3  1  2  2  1  1  3  4  2  1  4  1  1  4  4  2  1  4  3  1  3  1  1  3  3  4  2  2  1  1  2  1  3  0  4  3  3  4  3  4  2  1  2  4  3  3  0  0  0  0  4  3  4  2  1  1  2  2  2  3  3  1  4  3  1  4  2  2  3  2  2  3  4  4  2  4  1  2  4  1  2  2  3  2  3  3  4  2  2  3  2  4  3  3  1  4  4  1  1  4  4  2  2  3  2  3  3  4  2  2  3  3  1  4  1  4  3  2  3  2  3  3  4  2  2  3  2  4  3  3  1  4  4  4  2  4  4  3  3  1  4  4  4  3  4  4  2  1  1  2  4  4  2  4  4  3  4  4  3  3  1  4  3  1  1  3  1  4  1  1  1  2  2  3  1  2  4  4  3  4  3  2  4  4  4  2  0  2  3  3  4  4  3  4  2  3  1  2  3  1  2  2  4  1  2  4  3  3  4  1  2  1  1  1  4  4  3  2  1  2  4  2  3  4  2  3  1  3  3  1  1  3  1  1  3  3  1  3  4  2  2  4  2  2  4  1  2  1  1  3  4  3  4  1  3  4  4  2  3  1  2  2  1  1  1  4  2  2  3  1  1  3  2  4  1  4  3  4  1  2  4  4  3  3  4  2  1  1  4  2  2  3  4  1  3  4  3  4  1  1  4  1  2  4  4  2  2  4  4  3  1  1  1  4  1  2  3  3  4  3  4  3  2  3  2  4  1  2  1  2  3  4  3  0  0  0  0  0  0  0  0  0  0  0  0  0  0  0  0  0  0  0  0  0  0  0  0  0  4  3  2  4  1  2  3  0  0  0  0  0  0  0  0  0  0  0  3  1  1  1  2  3  3  1  4  1  1  3  3  3  4  1  1  1  1  1  3  3  2  4  1  3  3  4  3  1  1  2  2  1  1  4  1  2  4  4  3  4  4  1  2  2  3  2  4  1  2  4  3  1  3  2  4  3  4  3
              nom=     8  ZZ=   6.1  J0=      285816  JM=      286319         523
V2=  3  4  5  6  7  8  9 10 11 12 13 14 15 16 17 18 19 20  0  0 21 22 23 24 25 26 27 28 29 30  0  0  0  0  0 31 32 33 34 35 36 37 38 39 40 41 42 43 44 45 46 47 48 49 50 51 52 53 54 55 56 57 58  0  0  0 59 60 61 62 63 64 65 66 67 68 69 70 71 72 73 74 75 76 77 78 79 80 81 82 83 84 85 86 87 88 89 90 91 92 93 94 95 96 97 98 99100101102103104105106107108109110111112113114115  0  0  0116117118119120121122123124125126127128129130131132133  0  0  0  0  0134135136137138139140141142143144145146147148149150151152153154155156157158159160161162163164165166167168169170171172173174175176177178179180181182183184185186187188189190191192193194195196197198199200201202203204205206207208209210211212213214215216217218219220221222223224225226227228229230231232233234235236237238239240241242243244245246247248249250251252253254255256257258259260261262263264265266  0  0267268269270271272273274275276277278279280281282283284285286287288289290291292293294295296297298299300301302303304305306307308309310311312313314315316317318319320321322323324325326327328329330331332333334335336337338339340341342343344345346347348349350351352353354355356357  0  0  0358359360361362363364365366367368369370371372373374375376377378379380381382383384385386387388389390391392393394395396397398399400401402403404405406407  0408409410411412413414415416417418419420421422423424425426427428429430431432433434435436437438439440441442443444445446447448449450451452453454455456457458  0  0  0  0459460461  0  0462463464465466467468469470471472473  0474475476477478479480481482  0483484485486  0  0487488489490491
V1=  1  4  3  4  2  3  1  3  4  3  3  3  2  4  3  1  4  2  3  3  2  4  4  3  4  3  2  2  3  2  2  3  3  2  4  4  3  4  4  3  4  4  3  4  4  4  3  2  3  4  3  2  3  4  3  2  1  2  3  1  4  3  4  4  3  1  2  3  4  3  4  3  2  4  3  3  4  0  0  0  0  0  0  0  0  0  3  2  4  4  2  4  1  4  3  1  2  3  1  2  3  4  4  3  1  1  1  4  4  4  4  1  3  4  1  4  3  1  4  4  2  4  4  4  3  2  1  3  2  2  3  4  4  3  4  3  3  1  2  4  2  4  3  4  2  4  3  2  4  4  4  4  3  2  4  1  4  3  4  4  3  4  2  4  4  2  4  3  2  4  3  2  3  2  1  3  4  2  3  2  4  3  2  2  3  2  2  3  1  3  4  1  3  3  1  1  1  4  1  4  3  4  3  2  1  3  1  3  3  2  2  2  4  1  4  4  2  4  3  1  4  3  3  4  4  4  3  2  3  4  2  3  4  4  2  4  4  3  4  1  1  1  4  1  3  3  2  2  1  1  4  3  2  4  3  2  4  3  2  4  4  4  3  1  1  3  1  4  3  3  1  4  2  4  4  3  4  3  1  2  3  1  2  4  2  4  3  4  3  4  2  2  3  1  1  4  1  2  4  1  2  4  4  3  4  1  3  3  2  4  3  2  3  0  0  0  0  0  0  0  0  3  1  1  3  4  2  4  4  2  4  3  4  3  4  4  3  4  4  4  4  3  4  1  3  4  3  2  3  2  1  3  2  2  3  4  2  4  1  1  1  2  1  3  4  2  4  1  2  4  4  1  2  3  1  3  3  3  4  4  1  4  2  2  4  4  3  4  1  3  3  3  1  4  2  2  2  2  2  1  3  2  2  2  1  3  4  4  3  1  4  3  3  2  3  4  3  3  1  3  3  1  2  4  2  2  3  4  4  3  2  3  4  3  2  2  2  4  3  2  3  3  2  3  1  3  4  3  3  2  4  3  2  4  4  4  3  3  4  3  2  2  0  0  3  4  1  3  3  4  3  4  2  3  1  3  3  4  3  3  2  2  3  1  1  4  2  4  4  1  2  3  1  2  3  4  2  3  4  3  3  2  1  3  2  3  4  3  2  4  1  2  3  1  4  3  3  2  4  3  2  4  1
              nom=     8  ZZ=   6.1  J0=      281073  JM=      281559         521
V2= 10 11 12 13 14 15 16 17 18 19 20 21 22 23 24 25 26 27 28 29 30  0  0  0 31 32 33 34 35 36 37 38 39 40 41 42 43 44 45 46 47 48 49 50 51 52 53 54 55 56 57 58 59 60 61 62 63 64 65 66 67 68 69 70 71 72 73 74 75 76 77 78 79 80 81 82 83 84 85 86 87 88 89 90 91 92 93 94 95 96 97 98 99100101102103104105106107108109110111112113114  0  0  0  0  0  0  0  0  0115116117118119120121122123124  0  0125126127128129130131132133134135136137138139140141142143144145146147148149150151152153154155156157158159160161162163164165166167168169170171172173174175176177178179180181182183184185186  0187188189190191192193194195196197198199200201202203204205206207208209210211212213214215216217218219220221222223224225226227228229230231232233234235236237238239240241242243244245246247248249250251252253254255256257258259260261262263264265266267268269270271272273274275276277278279280281282283284285286287288289290291292293294295296297298299300301302303304305306307308309310311312313314315316317318319320321322323324325326327328329330331332333334335336337338339340341342343344345346347348349350351352353354355356357358359360361362363364365366367368369370371372373374375376377378379380381382383384385386387388389390391392393394395396397398399400401402403404405406407408409  0410411412  0  0  0  0  0  0413414415416417418419420421422423424425426427428429430431432433434435436437  0  0  0  0  0  0  0  0  0438439440441442443444445446447448449450451452453454455456457458459  0  0  0  0460461462463464465466467468469470471472473474475  0  0  0476477478479480481482483484485  0  0  0486487488489
V1=  3  4  3  4  3  2  4  1  3  4  0  0  0  0  0  4  3  2  4  1  2  1  3  3  4  3  0  4  1  4  3  3  3  4  4  2  1  3  3  4  3  3  1  2  1  2  3  3  1  4  3  4  3  3  2  3  4  0  2  4  3  4  4  4  3  4  2  2  3  1  1  4  4  2  2  1  2  1  4  1  3  3  4  2  3  3  4  3  3  1  4  2  4  4  2  3  4  1  1  4  4  3  4  3  4  3  2  4  3  1  4  2  2  3  1  3  3  4  3  2  4  2  3  2  4  3  4  1  1  3  3  1  2  2  2  2  3  3  3  2  4  3  1  4  3  1  3  2  2  3  3  4  3  3  2  2  3  1  4  4  3  2  4  3  4  4  2  4  1  1  1  1  3  4  3  2  3  3  1  4  3  2  2  3  3  3  3  2  4  3  4  2  3  2  4  0  0  0  0  0  0  0  0  0  3  4  4  1  2  4  1  2  1  1  4  4  3  3  4  4  4  1  4  2  4  3  3  3  3  1  3  3  3  4  4  1  2  1  3  3  3  1  4  4  3  4  3  1  2  3  1  4  3  3  1  3  1  4  3  2  3  3  1  4  3  4  3  3  4  2  3  3  1  4  0  0  0  0  0  0  0  4  2  4  3  3  4  4  2  4  4  2  4  2  3  4  3  3  3  3  1  3  4  4  2  4  1  4  3  3  4  2  2  1  2  3  3  1  2  4  4  2  3  1  2  3  3  4  4  2  3  3  4  4  3  1  4  4  3  3  4  2  1  1  3  4  3  2  3  1  1  1  3  1  3  4  3  2  4  1  3  3  1  4  3  2  0  0  0  0  0  0  0  4  3  2  4  3  2  4  3  1  3  4  4  2  3  2  3  4  3  4  3  3  4  2  2  3  1  2  3  4  0  4  2  1  3  1  4  2  4  3  4  3  3  1  4  4  3  1  3  1  4  4  4  1  1  1  1  1  3  4  4  4  1  4  2  4  4  2  3  4  2  3  3  1  4  3  1  4  4  4  2  4  1  4  3  4  4  1  2  4  4  3  1  4  3  4  2  3  3  0  0  0  1  3  3  4  3  3  1  1  1  1  4  4  1  1  1  4  2  4  4  3  3  3  2  2  1  1  1  1  2  3  3  1  2  3  2  4  3  3  1  4  1  4  4  3  4  4  2
              nom=     8  ZZ=   6.1  J0=      148925  JM=      149430         519
V2= 14 15 16 17 18 19 20 21 22 23 24 25 26 27 28 29 30 31 32 33 34 35 36 37 38 39 40 41 42 43 44 45 46 47 48 49 50 51 52 53 54 55 56 57 58 59 60 61 62 63 64 65 66 67 68 69 70 71 72 73 74 75 76 77 78 79 80 81 82 83 84 85 86 87 88 89 90 91 92 93 94 95 96 97 98 99100101102  0  0  0  0103104105106107108109  0110111112113  0  0114115  0  0  0116117118119120121122123124125126127  0128129130  0  0  0  0  0131132133134135136137138139140141142143144145146147148149150151152153154155156157158159160161162163164165166167168169170171172173174175176177178179180181182183184185186187188189190191192193194195196197198199200201202203204205206207208209210211212213214215216217218219220221222223224225226227228229230231232233234235236237238239240241242243244245246247248249250251252253254255256257258259260261262263264265266267268269270271272273274275276277278279280281282283284285286287288289290291292293294295296297298299300301302303304305306307308309310311312313314315316317318319320321322323324325326327328329330331332333334335336337338339340341342343344345346347348349350351352353354355356357358359360361362363364365366367368369370371372373374375376377378379380381382383384385386387388389390391392393394395396397398399400401402403404405406407408409410411412413  0  0  0  0  0  0  0  0  0  0  0  0  0414415416417418419420421422423424425426427428429430431432433434435436437  0  0438  0439440441442443444445446447448449450451452453454  0  0  0  0  0  0455456457458459460461462463464465466467468469470471472473474475476477478479  0  0  0  0  0  0  0  0  0480481482483484485
V1=  1  2  4  2  4  1  3  3  4  3  3  4  4  2  1  1  2  1  3  3  1  1  1  4  4  3  4  2  3  4  2  4  3  0  0  0  0  0  1  2  3  1  0  3  4  1  4  4  1  2  3  2  4  3  3  3  4  2  3  1  4  2  4  1  3  4  2  2  4  3  3  2  4  3  4  3  3  1  1  2  4  3  3  1  1  2  1  1  3  3  4  4  4  1  2  3  4  3  3  1  4  2  4  3  2  2  3  4  4  2  1  1  2  1  3  4  2  2  2  2  4  3  3  1  4  2  2  3  1  1  3  3  4  4  3  1  3  4  3  1  2  2  3  3  1  4  3  1  3  3  1  4  3  1  4  3  2  4  2  4  3  3  3  3  1  4  3  1  4  3  2  2  3  2  1  1  4  4  3  2  1  1  2  4  3  1  2  3  4  3  2  4  1  4  3  1  4  2  2  4  1  2  3  4  3  3  3  4  3  2  2  3  1  2  3  4  3  3  4  3  4  3  3  3  3  2  4  1  1  3  2  2  2  4  2  1  4  3  3  1  3  3  4  1  1  1  1  2  1  2  2  3  1  3  2  4  1  3  2  4  2  4  4  2  4  2  2  1  1  1  3  3  2  1  1  4  2  4  1  3  3  1  3  1  2  1  3  1  4  4  1  0  0  0  0  0  1  3  4  4  3  1  3  4  2  2  3  4  4  2  3  1  4  3  1  2  2  2  4  2  1  3  4  4  2  2  2  3  2  1  3  3  1  4  3  3  1  3  2  3  1  3  3  4  3  3  2  2  3  1  1  2  2  2  2  4  1  3  3  1  2  4  2  2  1  4  3  1  3  3  4  4  3  1  3  4  3  1  2  1  1  3  3  4  2  2  4  3  4  4  3  4  2  2  2  2  3  4  1  1  4  4  3  2  2  4  2  2  3  0  0  3  4  4  3  4  2  4  4  3  1  2  1  3  4  3  3  1  2  1  1  1  3  4  4  3  1  4  4  2  3  1  4  3  3  1  4  3  1  4  3  1  4  4  3  1  4  2  2  2  4  4  2  4  3  4  3  3  4  3  4  1  3  4  2  1  3  4  4  3  4  4  3  1  4  2  4  2  4  4  2  1  4  4  3  4  1  2  1  2  3  4  4  3  1  1  3  4  4  2  1  1  3  2  4  4  3  1  4
              nom=     8  ZZ=   6.1  J0=      214424  JM=      214927         523
V2=  9 10 11 12 13 14 15 16 17 18 19 20 21 22  0 23 24 25 26 27 28 29 30 31 32 33 34 35 36 37 38 39 40 41 42 43 44 45 46 47 48 49 50 51 52 53 54 55 56 57 58 59 60 61 62 63 64 65 66 67 68 69 70 71 72 73 74 75 76 77 78 79 80 81 82 83 84 85 86 87 88 89 90 91 92 93 94 95 96 97 98 99100101102103104105106107108109110111112113114115  0  0  0116117118119120121122123124125126127128129130  0131132  0133134135136137138139140141142143144145146147148149150151152153154155156157158159160161162163164165166167168169170171172173174175176177178  0  0  0  0179180181182183184185186187188189190191192193194195196197198199200201202203204205206207208209210211212213214215216217218219220221222223224225226227228229230231232233234235236237238239240241242243244245246247248249250251252253254255256257258259260261262263264265266267268269270271272273274275276277278279280281282283284285286287288289290291292293294295296297298299300301302303304305306307308309310311312313314315316317318319320321322323324325326327328329330331332333334335336337338339340341342343344345346347348349350351352353354355356357358359360361362363364365366367368369370371372373374375376377378379380381382383384385386387388389390391392393394395396397398399400401402403404405406407408409  0410411412413  0  0  0  0  0  0  0  0  0  0  0  0  0414415416417418419420421422423424425426427428429430431432433434435  0  0  0  0  0  0436437438439  0  0440441442443444445446447448449450451452453454455456457458459  0  0  0460461462463464465466467468469470471472473474475476477478479480481482483484485486487488489490491492493494495496
V1=  2  4  4  3  4  2  4  4  3  2  4  1  1  1  2  1  2  4  3  2  4  1  2  4  1  0  0  0  0  0  1  3  4  2  3  2  4  3  1  1  2  2  2  1  3  3  3  4  2  4  4  2  2  2  4  2  4  2  4  3  3  4  1  2  4  1  2  4  1  4  3  3  4  4  1  1  0  0  0  0  0  0  0  4  3  4  2  4  4  3  2  4  3  4  2  1  1  3  4  1  2  3  1  3  3  2  4  4  4  3  1  2  2  4  1  2  2  2  4  2  4  4  1  2  2  4  1  4  3  2  4  4  4  4  3  2  4  3  3  4  4  1  2  4  1  4  3  4  4  3  4  4  1  2  2  1  1  4  1  1  1  4  3  3  2  4  3  1  3  3  3  1  4  4  3  3  4  3  1  4  1  1  4  2  4  4  3  4  3  2  4  0  2  2  2  1  3  3  2  1  2  1  1  2  1  4  2  3  4  4  4  3  4  4  3  4  3  1  1  1  2  3  2  4  4  2  4  4  3  1  4  3  1  1  1  1  2  3  1  4  1  4  3  1  1  1  2  4  2  4  2  4  3  1  4  2  2  2  4  3  3  1  1  2  3  2  2  2  3  3  4  2  3  2  4  4  2  1  2  3  2  4  4  1  3  4  1  2  4  1  1  3  1  1  3  2  4  4  3  4  1  1  1  4  2  1  1  4  3  4  3  3  2  2  2  4  3  3  4  1  2  3  4  2  1  3  3  1  2  4  1  3  4  3  2  4  3  1  4  4  3  1  1  3  4  1  2  2  3  1  4  4  1  2  4  4  3  4  2  4  1  2  3  2  4  4  2  2  1  2  3  4  4  1  2  4  1  2  1  1  4  1  1  2  1  1  2  3  2  4  4  1  1  4  2  4  0  0  0  1  1  3  2  2  1  1  3  3  4  3  3  2  4  4  3  1  1  3  1  1  3  3  2  2  3  1  2  4  1  2  2  4  2  4  1  2  2  2  3  3  3  4  1  3  1  2  4  2  2  4  3  2  1  2  2  3  3  3  4  1  2  4  4  2  4  1  4  3  2  2  4  1  4  1  2  3  1  3  3  4  3  3  1  2  2  3  4  2  4  3  4  3  1  4  4  4  3  4  3  4  0  0  0  4  4  3  4  4  4  3  1  4  3  1  2  4  2  2  1  1  2  1  1
              nom=     8  ZZ=   6.1  J0=      261476  JM=      261970         509
V2=  2  3  4  5  6  7  8  9 10 11 12 13 14 15 16 17 18 19 20 21 22 23 24 25 26 27 28 29 30 31 32  0  0  0  0  0 33 34 35 36 37 38 39 40 41 42 43 44 45 46 47 48 49 50 51 52 53 54 55 56 57 58 59 60 61 62 63 64 65 66 67 68 69 70 71 72 73 74 75 76 77 78 79 80 81 82 83 84 85 86 87 88 89 90 91 92 93 94 95 96 97 98 99100101102103104105106107108109110111112113114115116117118119120121122123124125126127128129130131132133134135136137138139140141142143144145146147148149150151152153154155156157158159160161162163164165166167168169170171172173174175176  0  0  0  0177178179180181182183184185186187188189190191192193194195196197198199200201202203204205206207208209210211212213214215216217218219220221222223224225226227228229230231232233234235236237238239  0  0240241242243244245246247248249250251252253254255256257258259260261262263264  0  0  0  0  0  0265266267268269270271272273274275276277278279280281282283284285286287288289290291292293294295296297298299300301302303304305306307308309310311312313314315316317318319320321322323324325326327328329330331332333334335336337338339340341342343344345346347348349350351352353354355356357358359360361362363364365366367368369370371372373374375376377378379380381382383384385386387388389390391392393394395396397398399400401402403404405406407408  0  0409410411412413414415416417418419420421422423424425426427428429430431432433434435436437438439440441442443444445446447448449450451452453454455456457458459460461462463464465466467468469470471472473  0474475476477478479480481482483484485486487488489490
V1=  3  1  2  4  1  2  2  1  3  3  3  4  2  2  1  1  4  4  1  4  3  1  4  4  3  2  4  1  2  4  3  2  4  4  1  1  3  1  1  1  2  4  4  4  3  1  2  2  4  3  3  4  3  4  1  1  4  3  1  1  0  0  0  0  0  4  3  3  2  3  4  2  1  2  1  1  1  2  2  1  4  3  4  3  1  1  3  2  3  2  3  3  0  1  4  3  3  4  3  4  1  1  1  1  1  1  1  2  3  4  3  4  0  2  4  3  2  4  4  1  1  1  1  1  1  2  3  4  3  3  4  1  2  4  1  1  3  2  4  4  1  1  4  3  1  3  1  1  1  4  3  4  1  1  1  0  2  3  1  2  3  3  2  3  1  1  3  4  3  2  1  1  3  4  3  3  3  1  4  4  1  2  4  2  2  4  3  2  4  1  3  4  3  4  3  4  1  4  3  3  1  1  2  4  4  3  3  2  2  1  4  3  4  1  1  4  3  4  1  2  4  3  2  2  4  1  3  3  4  2  3  2  4  4  3  1  3  2  4  1  3  4  3  3  3  4  3  1  3  4  4  3  2  4  1  1  1  4  4  3  1  2  2  4  3  3  4  1  3  4  1  2  4  2  1  3  4  2  3  1  4  4  2  4  2  4  3  1  1  3  3  2  3  4  3  3  4  1  2  3  3  4  4  2  4  4  4  4  3  1  4  4  2  1  1  2  3  4  1  2  4  4  3  4  4  3  4  2  1  3  2  4  4  1  3  1  4  3  4  4  3  3  2  4  3  4  2  3  2  2  4  1  4  3  4  2  3  4  2  3  4  3  4  2  1  3  3  4  3  2  4  4  4  4  4  2  2  1  2  2  4  4  3  4  2  4  1  2  2  2  1  2  4  1  1  4  3  4  3  4  3  3  3  4  1  1  3  4  2  4  1  3  4  4  2  2  4  1  2  4  2  3  4  3  2  2  3  4  3  2  4  2  4  3  3  2  4  1  1  1  1  3  3  4  4  2  1  1  2  4  3  4  4  2  4  1  2  3  0  0  0  0  0  3  2  4  3  4  3  4  4  2  4  4  3  1  1  1  4  1  1  1  3  4  2  4  2  3  4  3  1  3  2  1  1  3  4  3  2  4  0  3  1  1  3  4  4  2  4
              nom=     8  ZZ=   6.0  J0=      203996  JM=      204472         512
[truncated: 6,852,213 more chars]
