# Supplementary material for: Search for Dispersed Repeats in Bacterial Genomes Using an Iterative Procedure
Source: Int J Mol Sci. 2023 Jun 30;24(13):10964. doi: 10.3390/ijms241310964 (PMC10341722; doi:10.3390/ijms241310964)
Supplement: Supplementary file 1 [file ijms-24-10964-s001.zip › uni2_600.txt]

              nom=    21  ZZ=   8.1  J0=      109667  JM=      110197         565
V2= 20 21 22 23 24  0  0  0  0 25 26 27 28 29 30 31 32 33 34 35 36 37 38 39 40 41 42 43 44  0  0 45 46 47 48 49 50 51 52 53 54 55 56 57 58 59 60 61 62 63 64 65 66 67 68 69 70 71 72 73 74 75 76 77 78 79 80 81 82 83 84 85 86 87 88 89 90 91 92 93 94 95 96 97 98 99100101102103104105106107  0  0  0108109110111112113114115116117118119120121122123124125126127128129130131132133134135136137138139140141142143144145146147148149150151152153154155  0156157158  0  0159  0160161162163164165166167168169170171172173174175176177178179180181182183184185186187188189190191192193194195196197198199200201202203204205206207208209210211212213214215216217218219220221222223224225226227228229230231232233234235236237238239240241242243244245246247248249250251252253254255256257258259260261262263264265266267268269270271272273274275276277278279280281282283284285286287288289290291292293294295296297298299300301302303304305306307308309310311312313314315316317318319320321322323324325326327328329330331332333334335336337338339340341342343344345346347348349350351352353354355356357358359360361362363364365366367368369370371372373374375376377378379380381382383384385386387388389390391392393394395396397398399400401402403404405406407408409410411412413414415416417418419420421422423424425426427428429430431432433434435436  0437438  0439440  0  0  0  0441442443444445446447448449450451452453454455456457458459460  0461462463464465466467468469470471472473474475476477478479480481482483484485486487488489490491492493494495496497498499500501502503504505506507508  0  0  0  0509510511512513514515516517518519520521522523524525526527528529530531532533534535536537538539540541542543544545546547548549550551  0  0  0  0  0  0  0552553
V1=  4  3  2  4  4  2  4  2  3  1  1  1  3  4  1  1  3  2  4  1  3  3  1  1  1  4  3  3  4  4  2  1  2  2  1  1  4  3  1  3  1  1  3  4  2  3  3  2  4  1  1  3  0  0  0  0  0  0  0  0  4  3  3  1  1  1  2  2  3  3  1  3  4  3  3  1  1  3  4  1  1  4  3  4  4  3  4  1  2  2  4  2  2  4  3  2  3  1  4  4  3  1  4  4  2  2  1  2  3  3  4  4  3  2  4  3  4  4  2  4  1  3  2  1  2  3  4  3  4  1  3  3  1  1  2  1  2  4  4  3  4  4  4  2  3  4  2  4  4  2  1  3  1  4  1  2  1  2  2  4  2  4  3  2  3  4  4  2  0  0  0  0  0  0  0  4  4  2  1  4  3  2  4  4  3  1  4  4  3  1  4  1  1  4  2  2  4  3  3  4  3  4  3  2  4  4  0  0  1  1  1  1  2  3  3  4  1  3  3  4  3  1  4  1  4  3  1  1  1  2  2  4  1  1  1  1  1  1  2  2  1  1  1  4  3  3  4  1  3  2  4  4  3  1  4  4  2  1  3  4  2  3  1  3  4  1  2  4  3  4  4  2  1  3  2  4  4  1  1  4  3  1  4  4  2  4  4  3  3  2  4  3  1  2  1  2  3  1  2  3  4  4  2  1  3  3  4  1  4  3  4  2  3  1  3  4  1  1  2  3  3  3  4  2  3  4  2  1  2  3  4  1  2  1  1  3  3  1  4  2  2  4  3  4  3  4  4  2  3  4  2  2  3  2  4  4  2  3  4  2  3  1  4  4  4  4  4  1  2  4  3  2  4  4  2  2  3  2  2  3  3  3  4  2  2  2  3  2  1  3  3  2  4  2  3  4  1  2  4  4  1  1  4  1  2  4  3  4  3  2  4  1  2  4  3  4  2  1  2  2  2  2  2  4  3  2  2  3  3  4  1  3  3  4  1  4  2  1  2  3  3  4  4  3  1  2  4  1  2  4  3  4  2  1  1  1  3  2  4  4  4  2  1  2  4  1  1  4  3  3  1  4  4  3  4  1  0  0  0  0  0  0  0  0  0  0  0  0  0  0  0  0  0  1  4  3  3  1  2  2  4  1  1  3  1  3  3  3  4  2  4  4  4  2  4  1  3  2  1  1  1  4  3  4  1  2  2  4  3  3  1  1  3  4  3  3  3  1  4  3  4  2  1  1  1  4  2  2  4  1  1  1  4  3  3  4  2  1  1  3  2  2  3  4  1
              nom=    21  ZZ=   8.0  J0=       31099  JM=       31643         581
V2= 20 21 22 23  0 24 25 26 27 28 29 30 31 32 33 34 35 36 37 38 39 40 41 42 43 44 45 46 47 48 49 50 51 52 53 54 55 56 57 58 59 60 61 62  0 63 64 65 66 67 68 69 70 71 72 73 74  0  0  0 75 76 77 78 79 80 81 82 83 84 85 86 87 88 89 90 91 92 93 94 95 96 97 98 99100101102103104105106107108109110111112113114115116117118119120121122123124125126127128129130131132133134135136137138139140141142143144145146147148149150151152153154155156157158159160161162163164165166167168169170171172173174175176177178179180181182183184185186187188189190191192  0  0193194195196197198199200201202203204205206207208209210211212213214215216217218219220221222223224225226227228229230231232233234235236237238239240241242243244245246247248249250251252  0  0  0  0  0  0  0253  0  0254255256257258259260261262263264265266267268269270271272273274275276277278279280281282283284285286287288289290291292293294295296297298299300301302303304305306307308309310311312313314315316317318319320321322323324325326327328329330331332333334335336337338339340341342343344345346347348349350351352353354355356357358359360361362363364365366367368369370371372373374375376377378379380381382383384385386387388389390391392393394395396397398399400401402403404405406407408409410411412413414415416417418419420421422423424425426427428429430431432433434435  0436437  0  0438439  0  0  0  0  0  0440441  0  0  0  0  0  0442443444445446447448449450451452453454455456457458459460461462463464465466467468469470471472473474475476477478479480481482483484485486487488489490491492493494495496497498499  0  0  0  0500501502503504505  0  0  0506  0507  0  0  0508509510511512513514515516517518519520521  0522523  0  0  0524525526527528529530531532533534535536  0537538539540541542  0543544545546547548549550551552
V1=  4  3  4  3  2  4  1  1  3  2  4  3  4  3  4  3  0  0  2  4  4  1  4  3  2  4  4  1  1  3  4  2  3  1  4  4  4  3  4  2  4  2  2  4  4  1  1  4  1  4  2  2  3  4  4  2  4  2  3  1  3  3  1  2  4  1  2  2  4  4  2  4  3  3  1  3  2  4  3  3  4  1  2  4  3  4  1  2  2  4  1  2  1  1  1  4  3  1  4  1  1  4  1  3  3  4  3  3  4  2  3  4  2  2  2  3  4  1  3  4  2  1  4  3  4  1  2  4  1  1  4  1  1  1  1  2  2  4  4  2  3  2  4  4  0  0  0  0  0  0  0  0  1  1  1  3  3  4  3  4  3  4  2  2  3  3  4  4  0  0  0  2  1  2  3  4  3  1  3  1  3  1  3  4  1  2  4  4  1  1  4  1  1  4  3  4  3  2  4  4  3  4  4  0  0  0  0  0  0  0  0  0  0  0  0  0  0  0  0  0  0  0  0  2  2  4  3  3  4  3  2  4  1  3  4  2  4  4  4  3  2  2  3  3  3  4  2  4  3  1  2  2  1  2  2  3  4  3  3  3  1  2  3  3  2  2  2  1  3  3  1  2  4  4  4  3  4  4  2  1  4  3  4  4  3  4  4  3  4  4  2  1  2  3  4  3  2  2  1  2  1  1  3  3  4  2  4  1  1  4  1  4  2  2  2  4  1  1  4  1  1  1  2  2  2  4  3  4  3  3  3  4  3  4  4  2  3  2  4  4  1  2  3  2  3  2  3  2  3  3  4  1  3  3  1  1  1  4  1  4  2  2  4  3  2  4  1  2  2  4  1  2  4  1  4  2  3  4  3  2  4  1  2  3  4  4  3  2  4  4  1  1  1  4  1  4  2  1  3  4  1  4  1  2  4  4  1  1  4  2  4  4  2  4  3  4  2  4  1  2  1  1  1  1  1  3  4  1  3  1  1  3  2  4  3  1  2  3  1  2  3  4  2  3  2  4  3  2  3  2  1  2  3  4  1  1  1  1  3  2  2  3  4  1  2  4  3  4  1  2  4  4  4  3  1  2  3  0  0  3  1  3  1  3  3  4  4  2  4  1  3  2  3  3  1  2  3  1  3  2  4  2  3  4  3  4  3  3  1  4  3  3  3  1  1  1  3  4  3  2  4  1  3  3  4  1  3  1  1  1  4  1  1  2  1  2  3  1  1  1  2  3  1  2  4  3  4  2  1  1  3  4  3  3  2  3  4  1  2  4  4  3  4  4  2  4  3  2  4  3  4  2  4  1  1  1  2  3  0  4  4
              nom=    21  ZZ=   7.6  J0=      131956  JM=      132500         577
V2= 19 20 21  0 22 23 24 25 26 27  0  0  0  0 28 29 30 31 32 33 34 35 36 37 38 39 40 41 42 43 44 45 46 47 48 49 50 51 52 53 54 55 56 57 58 59  0 60 61 62 63 64 65 66 67 68 69 70 71 72 73 74 75 76 77 78 79 80 81 82 83 84 85 86 87 88 89 90 91 92 93 94 95 96 97 98 99100101102103104105106107108109110111112113114115116117118119120121122123124125126127128129130131132133134135136137138139140141142143144145146147148149150151152153154155156157158159  0160161162163164165166167168169170171172173174175176177178179180181182183184185186187188189190191192193194195196197198199200201202203204205206207208209210211212213214215216217218219220221222223224225226227228229230231232233234235236237238239240241242243244245246247248249250251252253254255256257258259260261262263264265  0266267268269270271272273274275276277278279280281282283284285286287288289290291292293294295296297298299300301302303304305306307308309310311312313314315316317318319320321322323324325326327328329330331332333334335336337338339340341342343344345346347348349350351352353354355356357358359360361362363364365366367368369370371372373374375376377378379380381382383384385386387388389390391392393394395396397398399400401402403404405406407408409410411412413414415416417418419420421422423424425426427428429430431432433434435436437438439440441442443444445446447448449450451452453454455456457458459460461462463464465466467468469470471472473474475476477478  0  0  0  0  0  0  0  0479480481482483484485486487488489490491492493494495  0  0496497498499  0  0  0  0  0  0500501502503504  0505506507508509510511512513514515516517518  0  0  0519520521522  0  0  0  0  0  0  0  0  0  0523524525526527528529530531532533534535536537538  0539540541542543544  0  0545546547548549550551552553554
V1=  2  4  3  2  4  3  3  1  1  1  4  3  1  3  2  2  2  3  2  3  1  3  1  3  4  3  2  4  3  2  4  1  2  4  2  2  3  4  1  2  1  1  3  2  2  3  2  1  2  4  1  3  4  2  1  4  1  1  4  1  4  1  1  1  4  3  4  1  1  1  4  3  1  4  4  3  1  1  3  4  1  1  2  1  2  4  3  4  1  1  4  3  1  4  4  2  2  1  2  4  3  1  4  2  3  3  2  4  4  4  3  4  4  1  2  4  3  3  4  1  1  2  4  4  2  2  3  3  2  4  1  1  2  3  4  3  3  3  4  4  3  4  3  2  4  4  3  2  4  1  1  1  1  1  3  2  4  1  3  3  4  2  2  1  3  2  4  0  0  0  0  0  0  0  0  2  3  2  2  3  1  1  1  0  0  0  0  0  0  0  0  0  0  4  2  3  1  3  2  4  4  3  4  1  1  1  3  2  1  1  3  1  3  3  4  1  2  4  1  3  3  2  2  2  3  2  0  3  3  4  4  3  1  3  3  4  4  1  2  4  3  4  2  4  4  2  3  1  3  4  3  3  3  4  4  1  2  1  2  3  3  3  1  3  2  4  3  1  3  4  3  4  3  2  4  4  3  4  1  2  4  3  2  4  1  1  1  1  1  3  4  3  3  3  4  2  4  1  1  4  4  2  1  2  2  4  1  4  3  3  1  4  1  3  3  1  4  3  3  2  4  4  2  4  2  2  4  2  2  4  4  2  3  3  4  1  2  3  1  1  4  3  1  1  1  2  3  4  1  1  4  3  2  3  2  4  3  1  1  3  1  0  0  0  4  1  1  1  4  4  2  2  2  3  3  3  4  3  2  4  4  3  4  2  1  3  4  2  3  4  4  2  4  1  3  4  2  2  4  2  4  4  4  2  1  3  4  4  4  2  2  3  2  2  3  4  3  4  2  1  1  1  2  3  3  4  3  3  1  0  0  0  0  0  0  3  2  1  1  3  2  3  3  4  2  2  3  2  4  0  2  4  4  2  2  0  2  1  2  4  4  4  3  4  1  2  4  1  2  1  2  2  3  3  1  3  1  2  4  2  4  3  3  4  1  1  3  1  1  1  3  4  3  4  4  3  4  4  2  4  4  2  2  2  4  2  4  3  3  2  3  4  4  3  4  4  2  1  1  1  1  2  2  4  3  1  3  3  3  1  2  3  2  2  3  2  2  2  1  1  3  1  3  4  1  2  4  4  1  1  4  1  3  4  3  4  4  4  2  4  3  1  3  2  4  3  3  1  1  0  2  3  0  4  1  1  4
              nom=    21  ZZ=   7.1  J0=         461  JM=        1025         574
V2= 25 26 27 28 29 30 31 32 33 34 35  0  0  0 36 37 38 39 40 41 42 43 44 45 46 47 48 49 50 51 52 53 54 55 56 57 58 59 60 61 62 63 64 65 66 67 68  0 69 70 71 72 73 74 75 76 77 78 79 80 81 82 83 84 85 86 87 88 89 90 91 92 93 94 95 96 97 98 99100101102103104105106107108109110111112113114115116117118119120121122123124125126127128129130131132133134135136137138139140141142143144145146147148149150151152153154155156157158159160161162163164165166167168169170171172173174  0175176177178179180181182183184185186187188189190191  0  0192193194195196197198199200201202203204205206207208209  0210211212213  0  0  0  0  0  0  0  0  0  0  0  0  0  0  0  0  0  0  0  0  0  0  0  0214215216217218219220221222223224225226227228229230231232233234  0235236237238239240241  0  0  0  0242243244245246247248249250251252253254255  0256257258259260261262263264265266267268269270271272273274275276277278279280281282283284285286287288289290291292293294295296297298299300301302303304305306307308309310311312313314315316317318319320321322323324325326327328329330331332333334335336337338339340341342343344345346347348349350351352353354355356357358359360361362363364365366367368369370371372373374375376377378379380381382383384385386387388389390391392393394395396397398399400401402403404405406407408409410411412413414415416417418419420421422423424425426427428429430431432433434435436437438439440441442443444445446447448449450451452453454455456457458459460461462463464465466467468469470471472473474475476477478479480481482483484485486487488489490491492493494495496497498499500501502503504505506507  0508509  0  0  0510511512513514515516517518519  0520521522523524525526527528529530531532533534535536537538539540541542543544545546547548549550551  0  0552553
V1=  1  1  1  2  3  1  3  3  1  1  3  3  1  3  3  2  4  4  2  4  4  3  4  1  2  4  1  2  2  4  1  1  1  1  1  1  3  3  1  2  2  1  4  3  4  4  3  3  1  4  4  1  2  4  3  2  2  2  1  3  3  3  1  1  2  1  2  3  1  4  3  4  1  2  4  3  3  4  1  1  3  4  2  1  2  2  2  2  2  4  3  3  4  1  1  3  2  2  2  2  4  1  3  4  4  4  1  3  2  3  4  3  3  4  3  3  4  3  3  3  1  4  3  3  4  4  4  4  2  2  3  3  3  4  3  2  4  4  3  4  3  1  1  2  2  4  1  1  1  1  3  2  2  2  3  4  2  3  4  1  2  3  1  4  4  1  1  2  2  2  4  3  3  3  1  1  1  2  1  1  1  1  3  1  2  4  2  3  3  2  4  3  1  2  4  4  3  1  2  2  1  4  2  2  2  4  2  2  4  4  4  4  3  1  4  2  4  3  3  3  4  4  1  2  1  4  3  1  2  3  1  1  3  4  3  2  4  3  4  3  2  4  1  2  2  2  4  3  3  4  2  4  4  3  4  1  4  1  1  1  1  2  4  2  3  4  1  2  3  4  3  3  1  2  2  1  2  4  4  3  3  4  4  3  4  2  1  2  2  1  4  1  1  4  3  4  3  4  3  4  4  2  3  1  3  1  1  3  4  2  2  1  3  2  4  2  2  1  2  3  4  1  2  3  3  4  4  2  3  4  1  1  1  1  1  3  2  4  3  2  4  4  3  1  4  2  4  4  4  4  3  1  2  2  1  3  3  2  3  4  1  1  2  3  2  1  3  3  4  2  3  4  1  2  1  2  2  4  3  2  4  1  4  2  3  3  1  3  3  3  4  3  3  4  2  1  2  2  4  3  4  4  3  1  1  4  3  3  4  3  1  2  2  3  3  4  4  3  2  4  1  2  3  1  3  1  2  4  4  2  4  3  2  4  1  2  4  4  3  1  4  4  2  2  2  3  1  3  3  4  3  3  4  4  2  1  1  2  4  1  1  1  1  1  4  4  3  4  1  1  3  2  4  4  2  4  4  2  4  3  2  2  4  0  4  1  3  4  3  1  1  3  4  4  2  2  3  3  4  1  3  2  1  3  2  3  2  4  3  2  4  3  4  4  2  4  3  2  4  4  3  2  4  3  3  2  4  2  2  2  1  3  4  3  4  3  3  4  1  2  0  0  0  0  0  0  0  0  2  4  2  2  4  3  4  1  4  1  2  2  2  4  4  1  3  4  4  1  3  4  2  2  4  1
              nom=    21  ZZ=   7.0  J0=       42994  JM=       43527         586
V2= 20 21 22 23  0 24 25 26 27  0  0  0  0  0  0  0  0  0  0  0  0  0  0  0  0  0  0 28 29 30 31 32 33  0  0 34 35 36 37 38 39 40 41  0  0  0  0  0  0 42 43 44 45 46 47 48 49 50 51 52 53 54 55 56 57 58 59 60 61 62 63 64 65 66 67 68 69 70 71 72 73 74 75 76 77 78 79 80 81 82 83 84 85 86 87 88 89 90 91 92 93 94 95 96 97 98 99100101102103104105106107108109110111112113114115116117118119120121122123124125126127128129130131132133134135136137138139140141142143144145146147148149150151152153154155156157  0  0  0  0  0  0  0  0  0158159160161162163164165166167168169170171172173174175176177178179180181182183184185186187188189190191192193194195196197198199200201202203204205206207208209210211212213214215216217218219220221222223224225226227228229230231232233234235236  0237238239240241242243244245246247248249250  0  0  0  0  0  0251252253254255256257258259260261262263264265266267268269270271272273274275276277278279280281282283284285286287288289290291292293294295296297298299300301302303304305306307308309310311312313314315316317318319320321322323324325326327328329330331332333334335336337338339340341342343344345346347348349350351352353354355356357358359360361362363364365366367368369370371372373374375376377378379380381382383384385386387388389390391392393394395396397398399400401402403404405406407408409410411412413414415416417418419420421422423424425426427428429430431432433434435436437438439440441442443444445446447448449450451452453454455456457458459460461462463464465466467468469470471472473474475476477478479480481482483484485486487488489490491492493494495  0  0496497498499500501502503504505506507508  0  0509510511512513514515516517518519520521522523524525526527528529530531532533534535536  0  0  0  0  0537538539540541542543544  0  0545546547548549550551
V1=  4  3  4  4  3  4  1  1  1  1  1  4  3  3  3  4  2  3  3  1  4  4  2  1  2  4  4  2  3  4  4  3  4  4  3  4  4  1  2  1  2  2  4  4  2  2  2  2  1  1  3  4  3  1  4  1  4  4  3  1  4  3  3  2  4  4  2  3  1  4  1  1  3  1  1  3  1  4  4  2  2  4  3  3  4  0  0  0  0  0  0  0  0  3  4  3  3  4  1  1  1  3  1  4  3  4  3  4  1  1  3  4  2  3  1  4  3  4  3  1  2  3  4  2  4  1  2  2  4  1  1  4  4  3  4  1  3  4  4  3  4  1  1  4  1  1  3  1  4  1  2  3  4  3  3  4  3  1  2  2  2  4  3  2  4  1  1  1  1  2  3  2  2  3  4  3  1  1  1  4  2  3  1  2  2  2  1  1  2  2  1  3  1  4  4  4  4  1  2  4  3  2  1  2  4  1  1  3  1  0  0  0  3  4  2  2  2  2  3  2  3  1  1  4  2  3  2  4  4  4  2  1  2  2  3  1  4  3  4  1  2  1  3  3  3  3  2  2  3  2  3  4  2  3  2  4  3  3  4  4  1  1  3  2  4  1  2  4  1  1  3  4  4  2  4  3  4  3  1  4  4  3  2  2  2  1  0  0  0  0  0  0  0  0  0  0  0  0  0  0  4  3  2  1  1  2  3  1  1  1  2  3  1  1  3  1  3  3  2  2  2  4  2  3  3  2  3  1  1  2  4  1  2  4  3  3  4  1  3  4  4  3  4  3  1  3  1  4  4  3  1  1  2  3  3  1  4  3  2  3  4  4  3  4  3  2  1  1  2  3  1  2  4  2  3  0  2  4  4  1  1  1  2  2  1  1  1  3  4  4  3  1  1  1  0  0  0  0  0  0  0  0  0  0  0  3  3  4  4  1  3  4  1  2  3  4  4  1  2  4  1  2  3  4  1  1  4  1  2  2  1  3  4  3  3  4  4  2  4  2  3  1  2  4  4  3  2  4  1  3  1  3  2  1  2  2  0  0  3  4  3  3  1  4  3  1  0  3  4  4  3  4  3  1  4  1  3  4  4  3  3  2  4  4  2  4  0  0  0  0  0  0  0  0  0  0  0  0  3  2  4  3  2  4  3  3  1  1  1  3  1  3  3  3  4  2  3  4  3  4  4  3  1  1  1  2  2  1  3  2  4  4  3  4  4  3  1  1  1  1  3  2  4  4  4  2  2  1  2  3  4  3  3  2  2  1  1  1  4  3  4  4  3  4  4  2  4  2  3  2  1  1  3  4  1  2  4  3  3  1  4  3  1  3  3  4
              nom=    21  ZZ=   6.9  J0=       14221  JM=       14755         567
V2= 20 21 22 23 24 25 26 27 28 29 30 31 32 33 34 35 36 37 38 39 40 41 42 43 44 45 46 47 48 49 50 51 52 53 54 55 56 57 58 59 60 61 62 63 64 65 66 67 68 69 70 71 72 73 74  0 75 76 77 78 79 80 81 82 83 84 85 86 87 88 89 90 91 92 93 94 95 96 97 98 99100101102103104105106107108109110111112113114  0  0  0115116117118119120121122123124125126127128129130131132133134135136137138139140141142143144145146147148149150151152153154155  0156157  0  0158159160161162163164165166167168169170171172173174175176177178179180181182183184185186187188189190191192193  0  0  0  0  0  0  0194195196197198199200201202203204205206207208209210211212213214215216217218219220221222223224  0  0  0225226227228229230231232233234235236237238239240241242243244245246247248249250251252253254255256257258259260261262263264265266267268269270271272273274275276277278279280281282283284285286287288289290291292293294295296297298299300301302303304305306307308309310311312313314315316317318319320321322323324325326327328329330331332333334335336337338339340341342343344345346347348349350351352353354355356357358359360361362363364365366367368369370371372373374375376377378379380381382383384385386387388389390391392393394395396397398399400401402403404405406407408409410411412413414415416417418419420421422423424425426427428429430431432433  0434435436437438439440441442443444445446447448449450451452453454455456457458459460461462463464465466467468469  0  0470471472473474475476477478479480481482483484485486487488489490491492493494495496497498  0  0  0  0  0  0499500501502503504505  0  0  0  0506507508509510511512513514515516517518519520521522523524525526527528529530531532533534535536537538539540541542543544545  0  0  0  0546  0547548549550551
V1=  4  3  4  2  4  1  1  1  2  3  1  4  1  1  1  4  4  0  0  0  0  0  3  3  2  1  3  1  1  1  3  4  3  3  2  4  4  3  3  1  2  4  1  1  1  2  1  3  3  1  3  3  3  4  4  1  3  3  4  2  0  1  1  3  3  1  4  4  4  2  4  1  3  1  1  1  4  1  4  4  3  3  4  1  4  4  3  4  1  1  1  2  2  2  1  1  1  4  1  4  1  2  3  1  1  4  4  1  1  4  3  2  2  1  2  4  1  1  4  2  2  3  2  4  1  3  3  4  1  3  2  3  4  3  1  1  1  1  1  3  4  2  4  3  4  4  3  1  2  1  3  4  1  2  3  1  4  2  1  2  4  4  2  3  1  2  4  3  2  4  3  4  2  2  2  4  1  4  3  1  1  4  4  2  4  4  3  1  2  4  4  4  3  4  4  3  4  4  3  4  4  2  2  2  2  4  4  3  4  4  3  4  4  3  4  3  1  4  1  3  2  2  3  1  4  3  4  1  2  1  2  2  2  2  2  4  4  2  4  1  3  4  2  2  2  2  3  4  4  3  4  1  2  1  2  2  2  2  2  4  4  3  4  4  3  4  4  1  3  4  2  4  4  2  3  4  2  3  1  1  3  4  2  4  3  4  4  3  4  3  4  3  4  4  2  4  3  2  4  1  2  2  2  1  3  4  3  2  1  2  1  1  3  1  2  4  4  1  4  3  2  3  1  3  3  3  2  3  4  1  1  4  1  1  4  3  2  4  2  1  3  4  2  4  4  3  4  2  4  1  3  3  1  1  1  4  1  4  1  2  3  3  0  4  3  1  0  0  0  0  0  0  0  2  2  3  3  4  1  3  2  3  2  4  4  1  1  4  1  4  2  4  2  4  1  3  4  2  2  2  4  3  3  1  3  4  4  2  1  4  3  4  4  2  4  3  1  1  1  1  3  3  1  4  4  2  1  3  1  3  1  4  3  3  4  3  0  1  4  1  3  2  2  4  2  3  3  4  1  3  3  2  4  2  3  1  2  4  4  2  2  3  2  4  4  2  3  1  4  4  2  4  3  1  4  1  2  4  3  0  0  0  0  0  0  0  0  0  0  0  0  0  0  0  4  3  3  1  4  4  4  1  2  2  3  2  2  3  4  3  2  4  2  1  3  1  4  3  1  4  1  3  3  2  4  2  3  0  0  3  1  3  1  3  2  4  2  3  1  4  4  4  3  3  4  3  4  4  2  1  3  4  3  2  4  1  2  3  1  1  1  4  1  2  3  3  4
              nom=    21  ZZ=   6.9  J0=      132950  JM=      133512         586
V2= 20 21 22 23 24 25 26 27 28 29 30 31 32 33 34 35 36 37 38 39 40 41 42 43 44 45 46 47 48 49 50 51 52 53 54 55 56 57 58 59 60 61 62 63 64 65 66 67 68 69 70 71 72 73 74 75 76 77 78 79 80 81 82 83 84 85 86 87 88 89 90 91 92 93 94 95 96 97 98 99100101102  0  0103104105106107108109110111112113114115116117118119120121122123124125126127128129130131132133134135136137138139140141142143144145146147148149150151152153154155156157158159160  0  0  0  0161162163164165166167168169170171172173174175176177178179180181182183184185186187188189190191192193194195196197198199200201202203204205206207208209210  0  0  0  0  0211212213214215216217218219220221222223224225226227228229230231232233234235236237238239240241242243244245246247248249250251252253254255256257258259260261262263264265266267268269270271272273274275276277278279280281282283284285286287288289290291292293294295296297298299300301302303304305306307308309310311312313314315316317318319320321322323324325326327328329330331332333  0  0  0  0  0  0334335336337338339340341342343344345346347348349350351352353354355356357358359360361362363364365366367368369370371372373374375376377378379380381382383384385386387388389390391392393394395396397398399400401402403404405406407408409410411412413414415416417418419420421422423424425426427428429430431432433434435436437438439440441442443444445446447448449450451452453454455456457458459460461462463464465466467468469470471472473474475476477478479480481482483484485486487  0488489490491492493494495496497498499500501502503504505506  0  0  0  0  0  0  0  0  0  0  0  0  0507  0508509510511512513514515516517518519  0520521522523524525526527528529530531532533534  0  0  0  0  0  0  0  0  0  0  0535536537538539540541542543544545546  0  0  0  0  0  0  0547548549  0550551552553
V1=  4  3  4  4  3  4  2  1  2  3  3  4  1  1  4  3  3  1  4  2  2  4  0  0  0  0  0  0  0  0  0  0  1  3  4  2  4  1  1  3  1  3  4  3  1  3  3  1  3  1  3  4  3  2  4  3  3  4  4  1  3  2  2  3  1  2  2  1  2  4  1  1  0  3  3  4  2  4  4  3  4  4  2  4  2  4  2  3  4  3  2  4  3  4  2  3  3  4  4  4  2  4  1  3  4  4  3  4  2  3  1  2  2  3  1  3  2  3  3  2  4  4  3  2  4  1  1  3  3  4  2  1  2  4  3  2  4  3  2  4  3  3  4  4  1  2  1  3  3  4  2  3  4  4  2  1  3  3  4  4  2  4  4  2  4  1  3  2  3  3  3  1  2  1  3  3  3  4  2  2  2  3  3  3  4  1  2  3  4  4  2  1  2  3  2  3  2  2  2  3  3  3  4  4  3  4  4  0  0  4  2  2  3  2  4  4  2  3  2  4  4  2  4  4  3  4  2  2  2  4  3  2  4  3  3  4  3  1  1  3  2  4  4  3  4  2  1  1  2  4  3  3  4  3  2  2  4  1  2  1  2  4  3  3  4  4  1  1  2  3  3  4  2  2  3  2  4  4  2  4  3  4  3  2  2  3  1  1  1  4  4  3  1  1  1  1  2  4  3  1  4  3  3  4  4  4  3  1  2  3  1  3  3  3  2  4  3  4  3  4  1  2  3  2  4  4  2  1  3  1  3  4  3  2  1  2  2  3  3  4  3  2  4  2  1  2  4  3  4  1  2  3  1  1  1  3  1  1  4  4  2  3  2  4  3  2  4  1  3  3  4  2  2  4  1  4  1  1  4  1  1  1  4  4  3  1  1  4  1  1  1  1  1  3  1  2  3  2  2  3  2  3  2  4  4  3  3  4  3  1  2  3  3  2  4  4  1  1  1  2  2  4  1  1  4  4  2  3  2  0  4  3  3  4  4  1  2  3  2  4  1  1  1  4  2  2  4  1  4  3  1  4  4  3  3  2  0  0  0  0  2  2  4  1  4  3  2  1  1  3  3  4  1  2  4  3  4  2  3  3  4  3  3  4  1  4  3  4  2  2  3  2  4  3  3  4  0  0  0  0  0  3  2  4  4  2  2  4  2  1  3  3  1  2  3  1  1  4  3  2  4  1  1  3  1  1  1  4  1  1  3  3  4  1  2  3  1  2  3  4  1  1  2  1  3  3  2  4  1  1  3  2  3  2  1  1  3  1  2  3  4  2  3  3  2  4  3  2  4  1  1  4  2  4  4  1  2  4  1  2  3  4  3  4  4  1
              nom=    21  ZZ=   6.9  J0=      108426  JM=      108958         572
V2= 14 15 16 17 18 19 20 21  0  0  0  0  0 22 23 24 25 26 27 28 29 30 31 32 33 34 35 36 37 38 39 40 41 42 43 44 45 46 47 48 49 50 51 52 53 54 55 56 57 58 59 60 61 62 63 64 65 66 67 68 69 70 71 72 73 74 75 76 77 78 79 80  0 81 82 83 84 85 86 87 88 89 90 91 92 93 94 95 96 97 98 99100  0  0  0  0  0101102103104105106107108109110111112113114115116117118119120121122123124125126127128129130131132133134135136137138139140141142143144145146147148149150151152153154155156157  0  0  0  0158159  0160161162163164165166167168169170171172173174175176177178179180181182183184  0  0  0185186187188189190191192193194195196197198199200201202203204205206207208209210211212213214215216217218219220221222223224225226227228229230231232233234235236237238239240241242243244245246247248249250251252253254255256257258259260261262263264265266267268269270271272273274275276277278279280281282283284285286287288289290291292293294295296297298299300301302303304305306307308309310311312313314315316317318319320321322323324325326327328329330331332333334335336337338339340341342343344345346347348349350351352353354355356357358359360361362363364365366367368369370371372373374375376377378379380381382383384385386387388389390391392393394395396397398399400401402403404405406407408409410411412413414415416417418419420421422423424425426427428429430431432433434435436437438439440441442443444445446447448449450451452453454455456457458459460461462463464465466  0467468469470471472473474475476477478479480481482483484485486487488489490491492493494495  0496497498499500501502503504505506  0  0  0  0507508509510511512513514515516517518519520521522  0  0  0523524525526527528529530531532533534535536537538  0  0539540541542543544545  0  0546547548  0549550551552
V1=  2  2  2  3  4  2  4  3  1  3  4  2  3  2  4  4  1  1  1  0  0  0  1  1  4  4  3  4  1  1  4  2  4  3  2  4  4  0  0  1  1  1  1  2  3  2  4  1  2  3  3  3  4  4  1  1  4  0  0  0  3  2  2  2  3  4  3  3  4  2  4  4  2  1  3  4  2  4  1  4  4  3  1  1  4  2  1  1  4  3  4  3  4  2  3  2  2  2  4  4  2  1  2  4  3  4  2  3  1  3  2  2  3  4  1  3  4  2  2  3  1  4  2  2  1  3  2  3  4  4  3  4  4  2  1  2  4  4  2  2  3  2  2  1  1  3  4  1  1  0  3  4  3  2  4  3  1  2  3  4  3  3  4  1  1  1  2  4  3  4  2  1  3  3  4  4  2  4  1  1  4  4  1  1  1  1  1  3  3  3  2  4  1  3  3  4  3  1  1  3  0  0  0  0  0  0  0  0  0  0  0  0  0  4  3  2  4  0  0  0  0  0  3  3  2  4  3  2  2  1  3  3  2  4  1  1  3  4  3  1  3  2  1  1  3  3  4  4  2  1  1  1  0  0  0  4  4  3  4  2  4  3  1  3  4  2  1  4  2  2  1  3  3  4  2  3  1  1  3  4  1  3  2  1  3  3  2  4  4  3  4  3  1  1  3  4  2  4  1  3  4  3  3  4  1  1  1  1  3  1  1  3  3  4  2  3  3  4  3  2  4  2  2  2  4  1  1  2  2  3  3  2  2  4  4  3  3  2  4  1  3  2  4  2  3  4  4  2  1  2  3  1  1  3  3  2  4  0  0  3  3  4  4  4  3  1  2  4  3  3  1  4  3  1  3  3  4  4  3  1  1  1  4  3  4  3  4  1  1  4  3  2  2  1  3  4  3  1  4  3  2  4  1  3  1  2  3  1  3  2  2  1  3  4  4  2  1  3  4  1  1  3  1  1  3  4  1  1  2  1  3  4  4  3  2  2  2  4  1  3  2  1  3  3  2  4  3  4  0  0  0  0  0  0  0  3  4  1  3  1  1  3  1  2  4  4  3  4  2  2  3  1  4  3  3  3  2  4  1  1  4  1  1  3  4  2  4  2  1  3  1  4  3  4  2  1  1  1  3  2  4  3  1  3  2  1  2  4  3  4  3  2  4  4  2  4  4  1  3  4  1  1  4  2  4  4  1  3  2  3  3  1  2  3  3  2  4  1  2  3  4  1  2  4  1  1  4  3  4  3  4  2  1  3  1  3  3  4  3  2  4  1  2  3  1  2  2  2  3  3  4  4
              nom=    21  ZZ=   6.8  J0=       92558  JM=       93109         581
V2= 13 14 15 16 17 18 19 20 21 22 23 24 25 26 27 28 29 30 31 32 33 34 35 36 37 38 39 40 41 42 43 44 45 46 47 48 49 50 51 52 53 54 55 56 57 58 59 60 61 62 63 64 65 66 67 68 69 70 71 72 73 74 75 76 77 78 79 80 81 82 83 84 85 86 87 88 89 90 91 92 93 94 95 96 97 98  0  0 99100101102103104105106107108  0  0  0109110111112113114115116117118119120121122123124125126127128129130131132133134135136137138139140141142143144145146147148149150151152153154155156157158159160161162163164165166167168169170171172173174175176177178179180181182183184185186187188189190191192193194195196197198199200201202203204205206207208209  0  0  0  0210211212213214215216  0217218219220221222223224225226227228229230231232233234235236237238239240241242243244245246247248249250251252  0  0  0  0  0  0253254255256257258259260261262263264265266267268269270271272273274275276277278279280281282283284285286287288289290291292293294295296297298299300301302303304305306307308309310311312313314315316317318319320321322323324325326327328329330331332333334335336337338339340341342343344345346347348349350351352353354355356357358359360361362363364365366367368369370371372373374375376377378379380381382383384385386387388389390391392393394395396397398399400401402403404405406407408409410411412413414415416417418419420421422423424425426427428429430431432433434435436437438  0  0  0  0439440441442443444445446447448449450451452453454455456457458459460461462  0463464465466467468469470471472473474475476  0  0  0  0  0  0  0  0  0  0477478479480481482483484485486487488489490491492493494495496497498499500501502503504505506507508509  0510511512513514515516517518519520521522523  0  0  0524525526527528529530531532533534535536537538539540541542543544545546  0547548549  0  0  0  0550551552553
V1=  2  2  2  2  4  4  1  3  2  4  4  4  1  1  1  1  4  3  0  4  1  3  3  1  1  2  2  2  4  0  0  0  0  0  0  0  0  4  4  4  2  2  4  4  2  3  4  4  1  4  1  1  3  4  3  1  4  2  4  4  0  0  3  2  2  1  2  1  2  3  3  2  3  1  1  1  1  1  3  1  1  3  4  4  2  4  4  2  3  2  4  1  3  1  2  1  4  1  4  1  4  4  4  3  3  1  3  3  2  2  3  2  3  2  2  2  3  4  4  3  2  1  3  4  4  4  3  2  1  1  2  4  4  2  1  1  3  1  3  3  1  2  2  1  3  1  4  2  2  1  4  3  4  0  0  0  0  0  0  0  0  0  0  3  4  1  4  2  3  2  1  3  4  3  1  1  3  2  1  2  3  4  4  3  1  4  3  2  1  3  4  4  3  1  2  2  2  1  2  3  4  3  3  3  1  3  2  4  2  3  4  1  2  2  1  3  3  1  1  1  4  2  2  4  1  3  3  3  3  3  3  4  4  2  2  3  3  3  4  4  2  4  1  1  3  4  2  4  2  3  2  2  3  3  3  4  4  1  1  2  3  3  1  2  2  4  2  3  3  4  3  1  3  2  4  2  4  4  2  4  3  1  2  1  2  4  1  2  4  4  1  1  1  4  3  4  2  4  4  3  4  3  2  1  3  3  1  4  4  3  4  4  3  4  4  3  4  4  3  4  2  4  1  1  4  4  3  4  4  3  4  1  2  2  1  1  1  4  4  3  2  1  2  3  4  2  1  2  3  4  3  3  1  2  2  1  1  1  1  3  3  4  4  2  1  3  3  4  3  4  1  1  1  1  1  4  4  2  3  4  4  4  3  3  4  4  1  3  4  4  2  3  4  3  2  1  3  1  2  3  1  1  2  1  1  1  2  1  2  1  2  2  4  3  0  0  0  0  0  0  0  2  2  1  2  1  3  3  4  3  1  4  4  3  4  2  2  4  3  4  3  3  2  4  3  4  1  4  2  3  1  4  3  3  4  3  4  3  2  2  3  4  3  4  3  2  4  4  2  2  4  2  2  4  2  2  1  2  3  1  1  3  4  1  2  3  3  4  3  1  4  4  3  4  4  4  2  1  1  1  2  1  3  2  1  3  4  4  3  4  4  3  4  3  3  4  2  2  2  3  3  4  3  4  3  3  4  4  2  3  2  2  2  4  4  2  4  3  3  1  2  3  1  2  4  4  4  3  4  4  3  4  2  1  2  2  4  3  4  2  1  0  3  3  1  2  4  1  1  3  1  2  3  4  1  4  3  3  4  4  1
              nom=    21  ZZ=   6.7  J0=       21756  JM=       22255         554
V2= 20 21 22 23 24 25 26 27 28 29 30 31 32 33 34 35 36 37 38 39 40 41 42 43 44  0  0  0  0  0  0 45 46 47 48 49 50 51 52 53 54 55 56 57 58 59 60 61 62 63 64 65 66 67 68 69 70 71 72 73 74 75 76 77 78 79 80 81 82 83 84 85 86 87 88 89 90 91 92 93 94 95 96 97 98 99100101102103104105106107108109110111112113114115116117118119120121122123124125126127128129130131132133134135136137138139140141142143144145146147148149150151152153154155156157  0158159160161162163164165166167168169170171172173174175176177178179180181182183184185186187188189190191192193194195196197198199200201202203204205206207208209210211212213  0214215216217218219220221222223224225226227228229230231232233234235236237238239240241242243244245246247248249250251252253254255256257258259260261262263264265266267268269270271272273274275276277278279280281282283284285286287288289290291292293294295296297298299300301302303304305306307308309310311312313314315316317318319320321322323324325326327328329330331332333334335336337338339340341342343344345346347348349350351352353354355356357358359360361362363364365366367368369370371372373374375376377378379380381382383384385386387388389390391392393394395396397398399400401402403404405406407408409  0410411412413414415416417418419420421422423424425426427428429430431432433434435436437438439440441442443444445446447448449450451452453454455456457458459460461462463464465466467468469470471472473  0474475476477478479480481482483484485486487488489490491492493494495496497498499500501502503504505506  0  0507508509510511512513514515516517518519520521  0  0  0522523524525526527528529530531532533534535536537538539540541542543544545546547548549550551  0  0  0  0552553554
V1=  4  3  4  2  1  1  1  1  2  2  0  0  0  0  0  0  0  2  3  2  2  4  3  3  4  2  1  4  4  2  4  1  2  4  1  2  2  2  3  3  4  3  2  2  2  4  4  3  4  3  2  4  4  2  3  4  2  4  1  1  4  4  3  4  1  2  2  2  3  2  2  4  2  2  1  2  2  1  3  1  4  1  1  1  4  3  2  4  4  3  1  2  4  4  1  1  2  1  3  4  4  3  2  2  3  4  1  2  1  2  3  1  3  3  1  4  2  1  3  4  3  1  1  1  3  2  2  2  2  2  4  3  4  1  1  4  4  2  4  4  3  4  2  4  3  4  3  1  2  3  1  4  3  1  4  3  1  3  3  4  3  3  4  2  4  3  4  2  3  1  4  4  3  3  3  2  2  4  3  4  4  1  2  4  1  3  0  1  1  2  3  2  4  4  3  2  3  2  4  4  3  1  4  1  4  1  4  2  2  2  1  3  2  4  4  4  4  3  1  3  3  3  4  2  2  2  4  3  3  1  0  0  2  3  2  3  3  4  4  4  3  4  2  0  0  0  0  0  0  0  4  2  1  4  2  3  3  1  3  4  4  2  4  1  2  4  1  1  2  2  1  4  4  4  3  4  3  1  3  2  1  2  1  4  4  2  2  2  3  3  3  4  1  3  4  4  3  4  1  1  2  4  2  1  3  3  4  3  2  4  3  4  3  3  4  2  3  1  4  4  2  2  2  3  3  3  3  4  4  2  4  1  1  1  4  4  4  4  2  2  2  1  2  4  3  4  4  2  1  4  1  1  4  2  4  3  2  4  4  4  3  3  2  3  4  4  2  4  1  1  1  1  4  3  3  4  2  2  1  3  3  3  4  4  3  4  2  4  4  3  1  1  1  3  1  2  3  4  4  1  1  3  1  3  4  3  3  3  1  1  3  4  4  2  2  4  3  3  4  4  2  1  2  2  3  4  3  3  1  4  3  1  0  0  0  0  0  0  0  0  0  0  0  0  0  4  3  2  4  4  1  1  4  2  4  3  1  2  2  2  4  2  2  1  4  1  2  4  0  0  0  0  0  0  0  0  0  0  0  0  0  0  2  2  4  3  0  0  0  0  0  0  1  1  2  4  4  1  3  3  2  2  2  1  3  4  4  2  3  4  3  3  1  2  1  2  1  3  1  1  4  2  1  4  2  0  4  3  2  4  3  4  2  1  1  1  1  0  0  0  1  1  1  2  1  3  4  3  1  1  2  4  1  4
              nom=    21  ZZ=   6.7  J0=      138071  JM=      138607         573
V2= 19 20 21 22 23 24 25  0 26  0 27 28  0  0 29 30 31 32 33 34 35 36 37 38 39 40 41 42  0  0 43 44 45 46 47 48 49 50 51 52 53 54 55 56 57 58 59 60 61 62 63 64 65 66 67 68 69 70 71 72 73 74 75 76 77 78 79 80 81 82 83 84 85 86 87 88 89 90 91 92 93 94 95 96 97 98 99100101102103104105106107108109110111112113114115116117118119120121122123124125126127128129130131132133134135136137138139140141142143144145146147148149150151152153154155156157158159  0  0  0160161162  0  0163164165166167168169170171  0172173174175176177178179180181182183184185186187188189190191192193194195196197198199200201202203204205206207208209210211  0  0  0  0  0  0  0212213214215216217218219220221222223224225226227228229230231232233234235236237238239240241242243244245246247248249250251252253  0  0  0254255256257258259260261262263264265266267268269270271272273274275276277278279280281282283284285286287288289290291292293294295296297298299300301302303304305306307308309310311312313314315316317318319320321322323324325326327328329330331332333334335336337338339340341342343344345346347348349350351352353354355356357358359360361362363364365366367368  0  0  0  0  0  0  0  0  0  0  0  0  0  0  0369370371372373374375376377378379380381382383384385386387388389390391392393394395396397398399400401402403404405406407408409410411412413414415416417418419420421422423424425426427428429430431432433434435436437438439440441442443444445446447448449450451452453454455456457458459460461462463464465466467468  0469470471472473474475476477478479480481482483484485486487488489490491492493494495496497498499500501502503504505506507508509510511512513514515516517518519520521522523524525526527528529530531532533534535536537538539540541542543544545546  0547548549550551552
V1=  2  4  3  3  1  4  1  3  1  3  1  2  2  1  1  4  2  1  4  3  3  2  4  3  3  2  4  3  4  2  2  1  3  3  2  2  3  4  3  2  4  4  1  1  4  4  4  3  2  4  1  3  4  4  2  1  3  4  3  1  1  4  3  2  4  3  1  1  3  2  3  2  3  2  1  2  4  4  1  3  3  3  4  1  2  4  3  2  0  0  0  0  0  3  4  1  2  1  2  4  1  2  4  4  4  4  1  2  4  3  1  4  1  2  4  3  2  1  1  2  4  4  1  4  1  1  1  2  1  2  4  4  3  4  1  2  3  1  4  4  3  4  1  2  4  4  3  3  4  4  4  1  2  4  4  1  2  3  1  3  1  4  3  3  1  4  1  2  4  1  2  4  4  4  3  3  1  2  1  2  4  4  4  4  3  1  3  4  4  3  1  1  2  1  2  4  1  1  2  3  1  2  1  2  4  1  1  3  3  1  3  4  4  3  4  4  4  1  1  4  2  2  3  4  1  2  2  2  3  3  1  3  3  1  0  0  0  2  4  3  3  1  1  3  1  1  1  1  2  3  1  1  3  4  4  2  3  1  4  4  3  4  2  2  2  4  1  2  1  2  4  1  1  3  1  1  4  3  3  4  1  2  4  2  2  2  4  3  4  4  3  4  4  3  4  1  1  1  4  4  4  3  1  1  2  1  3  4  1  1  3  4  2  2  4  4  4  2  2  1  2  3  2  3  2  4  4  3  4  2  4  4  4  3  4  1  3  1  2  4  1  2  4  3  2  4  3  1  2  3  3  4  2  2  3  3  1  2  1  2  3  3  1  3  4  4  3  1  3  4  3  1  4  2  2  3  3  4  2  1  2  3  2  2  4  2  3  1  4  1  1  1  1  2  4  4  3  1  1  1  3  3  4  3  3  1  4  3  4  4  3  2  3  1  2  3  4  3  4  3  4  4  4  3  2  4  4  1  1  1  4  1  2  1  3  3  4  2  2  1  1  4  4  2  1  4  1  1  4  4  2  1  1  2  4  2  3  1  4  3  4  1  1  4  2  0  0  0  0  0  0  0  0  0  4  3  2  4  4  2  4  1  1  4  2  2  2  1  1  2  3  1  3  4  1  2  4  3  1  3  3  4  1  1  1  4  1  1  3  1  2  0  0  4  3  0  0  0  2  2  1  2  1  2  4  4  3  4  3  0  0  0  0  1  3  2  4  3  3  1  2  3  0  0  0  0  0  0  0  0  0  0  2  4  3  2  4  4  1  4  3  1  2  4  1  1  4  1  2  1  3  4  4
              nom=    21  ZZ=   6.6  J0=      101644  JM=      102182         597
V2= 20 21 22 23  0 24 25 26  0  0  0  0  0  0 27  0  0 28 29 30 31 32 33 34 35 36 37 38 39 40 41 42 43 44 45 46 47 48 49 50 51 52 53 54 55 56 57 58 59 60 61 62 63  0  0 64 65 66 67 68 69 70 71 72 73 74 75 76 77 78 79 80 81 82 83 84 85 86 87 88 89 90 91 92 93 94 95 96 97 98 99100101102103104105106107108109110111112113114115116117118119120121122123124125126127128129130131132133134135136137138139140141142143144145146147148149150151152153154155156157158159160161162163164165166167168169170171172173174175176177178179180181182183184185186187188189190191192193194195196197198199200201202203204205206207208209210211212  0213214215216217218219220221222223224225226227228229230231232233234235236237238239240241242243244245246247248249250251  0252253254255256257258259260261262263264265266267268269270271272273274275276277278279280281282283284285286287288289290291292293294295296297298299300301302303304305306307308309310311312313314315316317318319320321322323324325326327328329330331332333334335336337338339340341342343344345346347348349350351352353354355356357358359360361362363364365366  0  0  0367368369370371372373374375376377378379380381382383384385386387388389390391392393394395396397398399400401402403404405406407408409410411412413414415416417418419420  0  0  0  0  0  0  0  0  0  0  0  0  0421422423424425426427428429430431432433434435436437  0438439  0  0  0  0  0  0  0  0  0  0  0  0  0440441442443444445446447448449450451452453454455456457458459460461462463464465466467468469470471472473474475476477478479480481482483484485486487488489490491492493494495496497498499500501502503504505506507  0  0  0  0  0  0  0  0  0  0  0  0  0508509510511512513514515516517518519520521  0522523524525526527528529530531532533534535  0  0536537538539540541542543544  0  0  0545546547548  0  0  0549550551
V1=  4  3  4  3  2  4  1  1  3  4  3  3  4  3  1  4  3  2  4  3  4  4  2  2  4  3  4  4  2  2  4  3  2  1  3  4  4  1  1  4  1  4  4  4  3  1  2  2  4  1  3  4  1  3  4  1  4  4  3  2  1  2  2  2  2  4  3  0  0  0  0  0  0  0  0  0  0  0  0  0  0  0  0  0  0  0  0  4  4  4  3  4  3  2  2  4  1  1  1  4  3  2  2  3  3  1  4  4  4  4  1  3  2  4  4  2  3  4  3  3  4  2  2  2  2  4  1  2  2  2  3  3  2  3  4  4  2  4  1  1  2  2  3  3  3  4  3  2  4  4  1  4  3  3  1  4  2  4  1  1  2  0  0  4  4  2  1  1  1  1  4  3  4  4  0  0  0  2  1  3  4  4  3  1  1  2  0  0  0  0  0  0  0  0  0  0  0  0  0  4  3  2  4  4  2  3  4  1  2  4  1  3  2  1  3  4  4  3  3  1  3  3  1  3  3  0  0  0  0  0  0  0  3  4  1  3  4  4  1  1  4  2  4  4  1  3  4  3  3  1  3  3  1  2  2  1  1  1  4  3  4  4  3  4  3  4  3  4  3  1  4  4  3  2  4  4  3  3  4  4  1  2  1  1  1  1  1  3  3  2  4  4  2  1  1  2  4  3  2  4  2  2  2  3  1  4  3  3  4  3  1  3  3  4  2  2  2  2  1  3  3  3  4  2  1  3  4  3  4  3  4  1  3  3  2  4  2  1  2  4  1  2  4  1  2  2  2  3  4  3  3  1  1  2  4  2  4  3  2  4  1  3  4  3  1  4  4  2  2  4  1  2  1  3  3  3  2  4  2  2  4  1  2  4  3  2  4  4  1  1  4  2  4  2  1  2  3  3  4  4  3  2  4  4  3  4  1  1  4  3  4  3  3  1  1  2  2  3  3  4  4  4  1  4  3  4  4  1  3  1  4  3  3  4  2  2  3  4  3  2  4  2  4  2  3  4  3  1  3  1  1  2  2  3  4  2  4  4  1  3  4  2  4  4  4  1  1  1  1  2  2  4  1  2  3  3  3  1  2  2  3  2  4  4  2  4  3  3  4  4  1  2  3  3  4  4  3  4  0  0  0  0  0  0  0  0  0  0  0  0  0  3  4  4  4  2  1  4  3  3  4  1  4  1  2  4  3  2  4  4  3  1  3  3  4  4  2  1  2  2  1  1  3  3  4  4  2  1  1  3  4  1  3  3  2  4  1  2  2  3  2  3  4  2  2  3  1  4  4  4  4  4  3  2  4  4  2  1  1  2  1  2  2  4  4  1  1  1  1  1  2  2  4  3  3  3  4
              nom=    21  ZZ=   6.6  J0=       11234  JM=       11780         573
V2= 20 21 22 23 24 25 26 27 28 29 30 31 32 33 34 35 36 37 38 39 40 41 42 43 44 45 46 47 48 49 50 51 52 53 54 55 56 57 58 59 60 61 62 63 64 65 66 67 68 69 70 71 72  0  0  0  0 73 74 75 76 77 78 79 80 81 82 83 84 85 86 87 88 89 90 91 92 93 94 95 96 97 98 99  0100101102103104105106107108109110111112113114115116117118119120121122123124125126127128129130131132133134135136137138139140141142143144145146147148149150151152153154155156  0  0  0  0  0  0  0157158159160161162163  0164165166167168169170171172173174175176177178179180181182183184185186187188189190191192193194195196197198199200201202203204205206207208209210211212213214215216217218219220221222223224225226227228229230231232233234235236237238  0  0  0  0  0239240241242243244245246247248249250251252253254255256257258259260261262263264265266267268269270271272273274275276277278279280281282283284285286287288289290291292293294295296297298299300301302303304305306307308309310311312313314315316317318319320321322323324325326327328329330331332333334335336337338339340341342343344345346347348349350351352353354355356357358359360361362363364365366367368369370371372373374375376377378379380381382383384385386387388389390391392393394395396397398399400401402403404405406407408409410411412413414415416417418419420421422423424425426427428429430431432  0433434435436437438439440  0  0441442443444445446447448449450451452453454455456457  0  0  0  0  0458459460461462463464465466467468469470471472473474475476477478479480481482483484485486487488489490491492493494495496497498499500501502503504505  0506507  0508509510511512513514515516517518519520521522523524525526527528529530531532533534535536537538539540541542543544  0  0  0  0545546547548549  0  0  0  0  0  0  0550551552553
V1=  4  3  2  4  4  1  0  0  0  4  1  4  4  3  4  1  4  2  2  2  2  4  3  3  2  2  2  2  2  3  1  2  2  1  2  4  4  4  2  4  1  4  3  1  1  2  3  4  4  4  3  4  1  1  1  2  2  2  4  3  3  1  1  3  0  0  2  4  2  2  3  3  2  3  1  3  2  1  3  1  1  2  4  3  2  4  1  1  4  1  1  1  1  2  3  3  1  4  1  2  3  2  4  1  1  2  3  1  2  2  3  1  4  4  2  1  1  2  2  1  1  3  1  2  2  3  1  2  2  2  2  2  2  4  2  4  4  3  2  2  3  2  1  2  1  2  2  3  2  4  4  3  4  2  2  1  4  2  3  4  2  3  4  3  3  4  1  2  1  1  2  2  2  2  3  1  4  3  4  2  4  0  0  4  3  3  1  2  1  2  3  3  4  1  2  4  1  4  2  2  3  1  3  0  0  0  3  4  2  1  2  4  1  3  3  3  4  1  1  1  1  4  4  2  4  1  2  2  2  2  2  4  1  4  1  3  4  3  1  4  3  4  2  2  2  1  2  2  4  2  3  4  2  2  1  2  3  4  3  2  4  2  2  1  1  2  4  2  2  4  1  2  3  3  1  4  2  3  1  4  2  4  4  2  2  2  4  3  3  3  2  2  3  2  2  2  2  1  2  2  2  3  2  4  1  1  4  4  1  1  2  1  2  2  3  1  4  4  3  2  3  2  4  1  3  2  4  4  3  4  3  2  1  3  4  4  4  3  4  4  3  2  2  2  4  1  1  1  2  1  1  1  3  3  4  1  2  4  3  1  3  3  4  3  2  2  1  1  3  2  4  2  1  1  1  2  3  4  3  3  1  2  4  4  2  3  4  4  3  1  4  1  4  1  4  2  2  4  2  1  2  4  3  4  2  2  2  3  1  3  1  1  2  4  3  4  1  3  1  1  1  3  1  4  4  1  1  4  2  2  2  3  1  4  3  4  3  3  1  4  1  2  3  4  2  2  4  4  2  2  2  3  4  2  2  1  3  4  3  4  4  3  1  2  2  4  0  0  0  0  3  1  1  2  4  4  3  4  3  3  4  1  4  4  1  4  2  2  2  1  2  4  4  2  3  4  2  2  0  2  4  3  3  0  0  0  0  0  0  0  2  4  3  4  3  3  4  2  4  3  1  4  3  1  3  1  4  3  1  2  3  1  4  4  0  0  0  0  3  2  1  1  2  3  4  3  3  1  4  4  3  2  4  4  3  4  4  1  1  1  2  3  4  2  1  1  1  1  1  3  4  4  1
              nom=    21  ZZ=   6.5  J0=       79254  JM=       79818         584
V2= 19 20 21 22 23 24 25 26  0  0  0  0  0  0  0 27 28 29 30 31 32 33 34 35 36 37  0 38 39 40 41  0 42 43 44 45 46 47 48 49 50 51 52 53 54 55 56 57 58 59 60 61 62 63 64 65 66 67 68 69 70 71 72 73 74 75 76 77 78 79 80 81 82 83 84 85 86 87 88 89 90 91 92 93 94 95 96 97 98 99100101102103104105106  0  0  0  0107108109110111112113114115116117118119120121122123124125126127128129130131132133134135136137138139140141  0  0  0142143144145146147148149150151152153154155156157158159160161162163164165166167168169170171172173174175176177178179180181182183184185186187188189190191192193194195196197198199200201202203204205206207208209  0  0210211212213214215216217218219220221222223224225226227228229230231232233234235236237238239240241242243244245246247248249250251252253254255256257258259260261262263264265266267268269270271272273274275276277278279280281282283284285286287288289290291292293294295296297298299300301302303304305306307308309310311312313314315316317318319320321322323324325326327328329330331332333334335336337338339340341342343344345346347348349  0350351352353354355356357358359360361362363364365366367  0  0  0  0  0  0  0  0  0  0368  0  0  0  0  0  0  0  0369370371372373374375376377378379380381382383384385386387388389390391392393394395396397398399400401402403404405406407408409410411412413414415416417418419420421422423424425426427428429430431432433434435436437438439440441442443444445446447448449450451452453454455456457458459460461462463464465466467468469470471472473474475476477478479480481482483484485486487488489490491492493494495496497498499500501502503  0504505506507508509510511  0512513514515516517518519  0  0  0  0  0  0  0  0520521522523524525526527528529530531532533534535536537538539540541542543544545546547548549550551  0552553554
V1=  2  4  3  4  4  4  1  1  4  2  2  3  1  4  3  1  3  4  1  1  4  2  3  3  4  4  4  2  2  2  4  4  3  2  4  2  2  4  4  3  3  2  2  2  2  2  3  1  2  3  3  1  4  1  1  1  1  3  0  0  0  0  0  0  4  3  3  1  4  2  0  0  3  4  2  2  1  1  1  3  1  4  1  2  4  3  4  3  4  3  3  1  1  1  1  3  3  3  4  2  1  3  4  4  4  2  3  1  3  2  2  2  3  2  4  3  1  1  1  1  1  3  2  4  2  2  2  3  4  4  4  1  2  4  1  2  2  4  3  1  2  3  4  4  2  1  2  3  4  1  3  1  2  2  4  4  3  4  4  3  1  2  3  3  0  0  1  4  3  4  4  1  1  3  3  1  3  3  1  4  4  3  3  2  4  2  4  2  4  2  2  2  4  1  2  1  1  1  2  2  2  3  2  3  2  4  3  3  1  2  4  4  0  0  0  0  0  2  4  2  4  3  2  3  3  2  2  1  2  2  2  1  1  2  4  2  2  4  3  0  0  0  4  1  1  2  4  2  3  4  4  3  4  1  1  1  2  4  2  3  3  4  4  2  3  1  3  1  4  3  1  4  3  1  4  3  4  4  3  1  4  3  3  1  2  2  4  3  3  4  4  4  3  2  4  1  3  3  1  4  1  2  4  3  4  2  4  3  4  3  3  3  4  3  3  4  3  4  3  3  3  3  2  4  4  3  4  4  3  3  2  2  3  1  1  1  4  2  2  1  3  4  4  2  2  4  3  2  4  4  2  4  4  1  4  4  3  1  3  1  1  3  4  2  2  3  4  3  3  3  4  4  1  2  2  3  1  4  1  3  4  4  2  3  4  2  2  4  2  2  3  1  2  3  4  3  3  1  4  1  3  1  3  1  2  2  4  1  4  3  1  4  3  3  1  4  4  3  1  1  4  3  4  3  3  1  2  2  3  1  1  1  1  3  3  4  4  3  2  2  3  1  1  2  1  1  1  4  1  2  2  2  2  1  2  3  3  1  4  1  0  3  3  2  2  3  3  4  3  2  2  3  3  4  3  3  2  4  4  4  3  2  2  2  2  1  3  3  4  4  4  3  3  1  4  1  4  3  3  4  4  4  1  1  3  3  1  3  3  1  4  2  4  3  3  2  4  3  1  3  4  3  3  2  4  4  3  4  3  4  1  3  2  2  2  2  3  4  3  3  3  2  2  2  4  4  3  4  1  2  3  2  3  3  4  3  2  4  3  3  4  3  4  3  4  2  1  1  1  2  3  2  2  3  1  1  2  4  3  4  3  4  1  4
              nom=    21  ZZ=   6.5  J0=       70651  JM=       71201         579
V2= 21 22 23 24 25 26  0  0  0  0 27 28 29 30 31 32 33  0  0  0  0  0  0 34 35 36 37 38 39 40 41 42 43 44 45 46 47 48 49 50 51 52 53 54 55 56 57 58 59 60 61 62 63 64 65 66 67 68 69 70 71 72  0 73 74  0 75 76 77 78 79 80 81 82 83 84 85 86 87 88 89 90 91 92 93 94 95 96 97 98 99100101102103104105106107108109110111112113114115116117118119120121122123124125126127128129130131132133134135136137138139140141142143144145146147148149150151152153154155156  0  0157158159160161  0  0162163164165166167168169170171172173174175176177178179180181182183184185186187188189190191192193194195196197198199200201202203204205206207208209210211212213214215216217218219220221222223224225226227228229230231232233234235236237  0  0  0238239240241242243244245246247248249250251252253254255256257258259260261262263264265266267268269270271272273274275276277278279280281282283284285286287288289290291292293294295296297298299300301302303304305306307308309310311312313314315316317318319320321322323324325326327328329330331332333334335336337338339340341342343344345346347348349350351352353354355356357358359360361362363364365366367368  0  0  0  0  0369370371372373374375376377378379380381382383384385386387388389390391  0392393394395396397398399400401402403404405406407408409410411412413414415416417418419420421422423424425426427428429430431432433434435436  0  0  0  0437438439  0  0440441442443444445446447448449450451452453454455456457458459460461462463464465466467468469  0  0470471472473474  0475476477478479480481482483484485486487488489490491492493494495496497498499500501502503504505506507508509510511512513514515516517518519520521522523524525  0  0526527528529530531532533534535536  0  0537538539540541542543544545546547548  0  0  0549550551552  0  0  0  0553554
V1=  3  4  3  4  1  1  2  4  4  2  1  2  3  1  3  3  1  4  2  4  4  4  2  2  2  1  3  2  2  2  3  4  2  3  3  4  3  4  3  4  3  3  2  1  3  2  4  4  3  1  2  4  1  1  2  4  4  3  2  2  1  1  3  2  4  4  3  3  4  2  0  0  0  0  0  0  0  0  0  0  0  3  1  1  2  1  2  2  2  4  3  3  1  1  2  1  3  4  4  4  2  2  2  3  2  2  2  3  4  3  3  3  4  4  1  2  4  1  1  4  3  4  3  1  3  3  1  4  3  3  4  3  1  2  2  2  3  1  4  3  4  1  3  3  2  4  2  2  2  4  4  4  3  1  1  1  2  3  1  2  2  1  1  3  4  3  3  4  4  4  3  1  1  4  4  0  0  4  4  1  1  4  4  4  3  4  3  2  1  2  0  0  0  0  0  2  3  4  4  1  4  3  2  4  3  2  4  4  3  4  1  2  1  1  1  2  3  2  4  3  2  2  4  1  4  3  1  1  2  2  4  2  2  1  3  2  4  3  4  4  3  4  3  1  2  4  4  1  1  4  3  4  1  2  0  0  0  0  0  2  1  1  3  4  1  4  2  3  4  3  2  3  3  1  2  3  3  1  3  3  4  1  2  4  4  1  2  1  1  2  3  4  4  4  2  1  3  4  3  4  1  4  4  3  2  2  4  2  3  1  4  2  1  3  1  2  3  1  4  3  4  1  2  3  1  3  3  2  4  4  3  1  4  1  3  1  4  3  1  1  2  2  2  2  4  1  2  1  2  3  4  3  3  1  4  3  4  2  3  4  3  1  3  1  4  3  1  2  4  2  2  2  4  3  2  2  4  2  3  4  3  3  4  2  3  4  3  4  2  3  2  4  2  3  1  3  1  2  3  2  2  2  2  3  3  4  3  3  1  4  3  1  4  2  2  1  4  4  4  1  2  2  1  4  3  4  2  3  2  2  1  1  4  3  2  4  4  3  4  3  4  1  4  4  1  3  3  1  1  3  4  3  1  2  2  1  4  2  3  1  4  4  3  4  1  1  4  3  2  4  3  2  2  2  2  4  1  4  3  1  3  2  1  3  3  3  4  4  1  2  4  3  3  2  1  2  3  4  3  3  1  3  3  4  2  3  4  4  2  3  4  3  1  1  2  4  2  2  4  4  0  0  0  0  0  2  2  2  2  4  1  3  4  1  2  3  1  1  3  2  3  2  1  2  2  2  3  2  3  4  3  4  1  4  2  1  2  2  2  1  1  1  1  1  1  2  4  3  1  3  3  4  4  4  4  3  3  1  4
              nom=    21  ZZ=   6.4  J0=        8484  JM=        9057         594
V2= 21 22 23 24 25 26 27 28 29 30 31 32 33 34 35 36 37 38 39 40 41 42 43 44 45 46 47 48 49 50 51 52 53 54 55 56 57 58 59 60 61 62 63 64 65 66 67 68 69 70 71 72 73 74 75  0  0  0  0  0  0  0  0  0 76 77 78 79 80 81 82 83 84 85 86 87 88 89 90 91 92 93 94 95 96 97 98 99100101102103104105106107108109110111112113114115116117118119120121122123124125126127128129130131132133134  0  0  0  0  0  0  0  0  0  0135136137138139140141142143  0  0144145146147148149150151152153154155156157158159160161162163164165166167168169170171172173174175176177178179180181182183184185186187188189190191192193194195196197198199200201202203204205206207208209210211212213214215216217218219220221222223224225226227228229230231232233234235236237238  0  0  0  0  0  0239240241242243244245246247248249250251252  0  0  0  0253254255256257258259260261262263264265266267268269270271272273274275276277278279280281282283284285286287288289290291292293294295296297298299300301302303304305306307308309310311312313314315316317318319320321322323324325326327328329330331332333334335336337338339340341342343344345346347348349350351352353354355356357358359360361362363364365366367368369370371372373374375376377378379380381382383384385386387388389390391392393394395396397398399400401402403404405406407408409410411412413414415416417418419420421422423424425426427428429430431432433434435436437438439440441  0  0  0  0  0  0442443444445446447448449450451452453454455456457458459460461462463464465466467468469  0470471472473474475  0  0  0  0  0476477478479480481482483484485486487488489  0490491492493494495  0496497498499500501502503504505506507508  0  0  0  0509510511512513514515516517518519520521522523524525526527528529530531532533534  0  0  0  0  0  0  0  0535536537538539540541542543544545546547  0  0  0  0  0548549550551552
V1=  3  2  4  4  1  1  1  2  3  3  2  4  1  1  1  3  2  4  4  2  2  3  3  4  4  0  0  4  3  3  4  2  1  2  3  2  3  1  1  3  2  4  1  1  4  0  0  0  2  2  4  1  2  4  3  4  3  4  2  3  2  2  2  3  3  2  1  2  4  1  3  1  3  3  4  1  1  4  3  4  2  3  1  1  2  2  4  3  4  1  1  1  4  3  1  1  1  1  3  4  3  3  2  4  1  2  3  1  1  1  3  2  3  2  1  3  1  1  3  4  1  2  4  3  2  4  4  2  1  2  2  1  4  3  1  1  3  4  1  2  3  4  2  1  2  2  3  2  4  1  2  3  1  1  1  3  2  4  4  3  0  0  0  0  0  2  2  3  2  1  3  3  2  4  4  3  1  4  4  4  2  1  2  3  3  4  2  4  3  2  4  3  1  4  0  0  0  0  0  0  0  0  0  0  1  1  3  1  4  3  2  4  4  1  1  1  1  1  4  1  1  4  4  3  1  2  3  1  1  3  2  4  2  1  1  3  3  2  4  1  3  3  3  2  4  3  2  4  2  2  3  2  3  3  2  2  3  4  3  2  3  1  4  4  3  2  3  4  2  4  3  2  2  4  2  4  3  4  4  1  1  4  3  4  4  4  3  4  2  4  2  2  3  3  2  4  1  2  3  2  3  4  3  3  4  2  2  2  4  2  2  4  4  3  3  4  2  1  2  2  3  2  2  4  1  3  2  4  4  2  1  3  1  1  1  4  3  4  1  1  2  1  3  3  4  1  2  1  1  4  1  1  1  4  1  4  2  1  3  4  3  2  3  3  4  4  3  1  4  1  1  4  1  2  3  3  4  4  4  3  4  2  4  4  2  2  2  3  2  4  2  1  2  3  2  4  1  1  1  2  3  2  1  3  3  1  4  2  1  3  2  1  3  1  1  1  4  1  4  3  1  3  4  4  2  2  1  2  4  1  1  1  3  3  4  2  4  4  2  2  1  2  4  4  4  3  4  3  1  1  4  3  2  2  3  3  4  2  1  1  3  1  2  3  4  4  3  4  1  1  1  2  2  3  2  4  4  1  1  3  2  4  4  3  1  4  4  3  2  4  3  4  1  3  3  4  2  3  2  4  1  3  3  1  2  3  4  3  1  3  3  4  4  3  1  3  2  4  3  2  4  1  1  1  4  1  4  3  2  4  4  3  4  4  1  4  1  4  3  4  1  1  4  4  4  4  3  2  1  2  3  4  1  1  3  4  2  1  1  1  3  2  4  2  3  2  2  1  3  1  3  3  4  4  3  4  1  1  4  2  4  1  1  1  4  3  4  3  4  2  3  3  4  4
              nom=    21  ZZ=   6.3  J0=       95567  JM=       96109         573
V2= 20 21 22 23 24  0 25 26 27 28 29 30 31 32 33 34 35 36 37 38 39 40  0  0  0  0 41 42 43 44  0  0  0  0  0  0  0 45 46 47 48 49 50 51 52 53 54 55 56 57 58 59 60 61 62 63 64 65 66 67 68 69 70 71 72 73 74 75  0 76 77 78 79 80 81 82 83 84 85 86 87 88 89 90 91 92 93 94 95 96 97 98 99100101102103104105106107108109110111112113114115116117118119120121122123124125126127128129130131132133134135136137138139140141142143144145146147148149150151152153154155156157158  0  0  0  0  0  0  0159160161162163164165166167168169170171172173174175176177178179180181182183184185186187188189190191192193194195196197198199200201202203204205206207208209210211212  0213214215216217218219220221222223224225226227228229230231232233234235236237238  0239240241242243244245246247248249250251252253254255256257258259260261262263264265266267268269270271272273274275276277278279280281282283284285286287288289290291292293294295296297298299300301302303304305306307308309310311312313314315316317318319320321322323324325326327328329330331332333334335336337338339340341342343344345346347348349350351352353354355356357358359360361362363364365366367368369370371372373374375376377378379380381382383384385386387388389390391392393394395396397398399400401402403404405406407408409410411412413414415416417418419420421422423424425426427428429430431432433434435436437  0  0  0  0438439440  0  0  0  0  0  0  0441442443444445446447448449450451452453454455456457458459460  0  0  0  0  0  0  0461462463464465466467468469470471472473474475476477478479480481482483484485486487488489490491492493494495496497498499500501502503504505506507508509510511512513514515516517518519520521522523524525526527528529530531532533534  0  0535536537538539540541542543544545546  0547548549
V1=  4  3  2  4  4  3  1  1  1  2  3  2  4  1  1  1  4  3  2  4  2  2  3  3  1  4  4  3  3  4  2  3  2  4  2  2  3  3  3  3  1  2  3  3  1  1  3  2  4  4  3  1  4  1  1  1  1  3  3  1  4  2  2  4  3  2  4  3  2  3  4  1  3  4  1  3  2  3  3  2  1  3  1  1  3  4  3  3  1  1  2  4  2  3  4  4  2  2  3  1  1  2  4  1  3  2  4  3  1  4  3  1  4  2  3  3  1  4  4  2  1  3  2  4  4  3  2  4  1  1  1  2  4  3  3  4  4  4  3  2  1  3  3  4  3  4  2  4  3  2  4  4  2  4  4  2  4  4  4  3  4  1  2  1  2  0  0  0  0  4  4  3  4  4  1  1  3  2  4  4  4  3  4  3  2  4  1  1  1  4  3  4  1  1  4  3  3  2  4  3  3  1  2  4  2  1  3  1  4  4  2  4  4  4  3  4  1  4  4  3  4  4  3  1  1  1  1  4  3  2  4  3  2  4  4  2  1  2  2  4  1  3  3  4  0  0  0  0  0  0  0  0  0  0  3  4  2  0  0  0  4  2  2  1  1  4  3  4  2  4  4  4  2  1  1  1  3  1  1  1  4  3  3  1  2  4  3  2  1  2  3  1  4  3  1  3  3  4  3  3  1  4  3  4  4  3  4  2  2  4  4  3  4  1  1  3  1  2  2  2  2  4  3  2  4  1  2  1  1  1  1  3  2  4  3  4  2  2  1  1  2  2  1  3  4  3  4  2  3  2  2  1  1  1  2  2  1  3  2  4  1  2  2  4  3  2  4  1  4  3  1  1  3  1  4  4  2  0  0  0  0  0  0  1  1  2  2  1  3  4  1  2  2  2  2  1  4  2  2  1  1  4  4  4  2  2  3  1  3  4  2  1  4  2  4  3  3  4  3  3  1  2  4  4  1  1  4  1  4  4  2  1  4  2  1  3  4  3  4  3  2  2  2  1  3  1  4  4  1  4  1  1  2  4  4  4  1  3  1  2  4  2  2  1  4  2  2  2  4  4  3  2  4  4  3  3  4  1  1  3  1  2  2  2  4  4  2  3  1  1  1  2  1  2  2  1  2  2  3  3  4  4  3  2  2  2  1  1  3  4  2  3  2  2  2  2  3  3  0  0  2  1  2  3  2  4  1  3  4  2  0  0  2  2  3  4  3  4  3  3  1  2  3  4  2  3  1  4  3  3  2  4  3  2  4  1  3  3  4  3  0  0  0  4  3  2  4  2  2  3  1  2  3
              nom=    21  ZZ=   6.2  J0=       71291  JM=       71828         577
V2= 20 21 22 23 24 25  0  0  0 26 27 28 29 30 31 32 33 34 35 36 37 38 39 40 41 42 43 44 45 46 47 48 49 50 51 52 53 54 55 56 57 58 59  0  0  0  0  0 60 61 62 63 64 65 66 67 68 69 70 71 72 73 74 75 76 77 78 79 80 81 82 83 84 85 86 87 88 89  0 90 91 92 93 94 95 96 97 98 99100101102103104105106107108109110111112113114115116117118119120121122123124125126127128129130131132133134135136137138139140141142143144145146147148149150151152153154155156157158159160161162163164165166167168169170171172173174175176177178179180181182183184185186187188189190191192193194195196197198199200201202203204205206207208209210211212  0  0  0213214215216217218219  0  0220221222223224225226227228229230231232233234235236237238239240241242243244245246247248249250251252  0253254255256257258259260261262263264265266267268269270271272273274275276277278279280281282283284285286287288289290291292293294295296297298299300301302303304305306307308309310311312313314315316317318319320321322323324325326327328329330331332333334335336337338339340341342343344345346347348349350351352353354355356357358359360361362363364365366367368  0  0369370371372373374375376377378379380381382383384385386387388389390391392393394395396397398399400401402403404405406407408409410411412413414415416417418419420421422423424425426427428429430431432433434435436  0  0437438  0439  0440441442443444445446447448449450451452453454455456457458459460461462463464465466467468469470471472473474  0  0  0475476477478479480481482483484485486487488489490491492493494495496497498499500501502503504505506507508509510511512513  0  0  0514515516517518519  0  0  0  0  0  0  0520521522523524525526527528529530531532533534  0  0  0  0  0  0  0535536537538539540541542543544545546547548549550  0  0551552553
V1=  4  3  2  2  4  1  3  4  4  1  4  2  1  4  3  1  2  1  4  4  4  2  2  2  4  3  1  4  1  1  2  3  3  3  2  4  3  2  2  3  4  2  3  3  1  2  2  2  4  1  3  1  4  4  3  1  3  1  2  2  1  2  4  3  1  1  4  3  1  2  2  4  3  2  4  4  1  1  3  1  3  2  2  2  1  2  2  1  3  3  3  1  1  2  3  3  1  3  3  4  2  4  2  1  2  2  3  1  2  2  4  1  2  4  4  3  4  4  2  4  4  2  4  2  2  4  4  2  4  4  3  3  2  2  2  3  2  4  4  1  4  2  3  4  3  2  4  4  3  4  3  2  4  4  0  0  0  0  0  2  3  4  4  2  2  2  4  1  2  2  3  2  1  3  3  3  4  4  2  1  3  4  0  4  2  4  3  2  4  1  2  4  4  3  4  4  4  4  3  2  4  4  4  1  4  3  4  3  2  4  1  2  2  4  4  3  1  4  3  4  4  3  4  1  4  2  2  1  1  4  2  2  2  3  2  4  4  3  1  3  4  3  3  2  4  4  3  2  4  4  3  1  4  4  4  1  2  2  1  2  2  4  4  3  2  4  3  2  2  4  1  2  4  4  4  3  4  1  3  2  4  4  1  2  2  2  3  2  2  2  3  2  4  4  3  2  4  4  0  0  0  0  0  0  0  0  0  0  4  2  2  4  4  3  4  2  2  2  2  1  1  1  1  1  4  3  3  4  2  2  4  3  1  2  3  4  3  2  4  4  2  3  1  2  2  2  3  2  4  1  1  4  1  1  1  1  1  3  1  1  1  4  3  1  3  2  1  3  2  2  4  1  2  1  1  1  1  3  2  4  1  1  3  1  2  4  3  4  2  2  4  3  1  2  3  1  1  3  1  3  1  4  3  1  2  4  2  2  3  1  3  3  1  2  2  3  2  4  4  2  3  4  4  2  3  4  2  2  2  2  4  2  2  4  4  3  3  3  4  1  3  4  3  4  2  0  0  0  0  0  0  0  0  0  0  3  3  4  3  2  4  4  2  4  3  3  1  1  2  4  4  2  4  4  3  4  4  4  1  1  2  4  3  2  4  4  0  0  0  0  0  0  0  0  1  2  3  2  4  3  3  4  4  2  0  0  0  0  0  4  4  3  2  1  1  1  2  2  2  1  2  2  1  3  4  3  3  4  1  1  2  1  2  2  1  2  3  4  4  3  2  4  3  3  2  4  3  2  4  2  4  4  3  3  4  3  3  4  2  2  2  2  1  3  2  2  3  3  2  4  3  3  1  4  4  4  1
              nom=    21  ZZ=   6.1  J0=       91669  JM=       92226         570
V2= 19 20 21 22 23 24  0 25 26 27 28 29 30 31 32 33 34 35 36 37 38 39 40 41  0  0 42 43 44 45 46 47 48 49 50 51 52 53 54 55 56 57 58 59 60 61 62 63 64 65 66 67 68 69 70 71 72 73 74 75 76 77 78 79 80 81 82 83 84 85 86 87 88 89 90 91 92 93 94 95 96 97 98 99100101102103104105106107108109110111112113114115116117118119120121122123124125126127128129130131132133134135136137138139140141142143144145146147148149150151152153154155156157158159160161162163164165166167168169170171172173174175176177178179180181182183184185186187188189190191192193194195196197198199200201202203204205206207208209210211212213214215216217218219220221222223224225226227228229230231232233234235236237238239240241242243244245246247248  0  0249250251252253254255256257258259260261262263264265266267268269270271  0  0  0  0  0  0  0  0272273274275276277278279280281282283284285286287288289290291292293294295296297298299300301302303304305306307308309310311312313314315316317318319320321322323324325326327328329330331332333334335336337338339340341342343344345346347348349350351352353354355356357358359360361362363364365366367368369370371372373374375376377378379380381382383384385386387388389390391392393394395396397398399400401402403404405406407408409410411412413414415416417  0418419420421422423424425426427428429430431432433434435436437438439  0440441  0442443444445446447448449450451452453454455456457458459  0460461462463464465466467468469470471472473474475476477478479480481482483484485486487488489490491492493494495  0  0  0  0  0  0  0  0496497498499500501502503504505506507  0508509510511512513514515516517518  0  0519520521522  0523524525526527528529530531532533534535  0  0536537538539540541542543544545546547548549550551552  0  0  0553554
V1=  2  4  3  3  4  4  2  1  1  1  0  0  0  0  0  1  4  3  4  1  2  2  2  4  4  4  3  2  4  1  3  3  3  4  1  1  1  4  1  1  4  2  4  3  1  2  4  1  3  4  3  2  4  4  3  4  4  2  1  2  3  1  4  3  4  2  3  4  4  2  4  1  3  3  4  3  2  4  4  1  1  4  4  3  4  3  2  4  4  3  2  1  1  3  4  3  4  3  2  3  1  1  2  1  2  2  3  3  4  3  2  4  4  1  2  3  1  4  3  2  2  2  3  1  4  3  3  3  4  3  1  2  2  1  1  3  4  3  3  1  1  3  3  3  4  1  1  1  4  4  0  0  0  0  4  3  4  3  2  0  0  2  2  1  2  2  2  1  2  3  2  4  4  3  4  3  4  2  3  1  4  4  2  4  1  1  3  3  3  2  4  1  3  1  2  4  4  3  4  4  1  3  2  1  3  1  2  3  1  1  1  1  1  1  3  2  4  1  1  1  3  2  4  3  3  4  4  4  4  1  2  2  3  1  2  3  2  4  3  4  2  4  1  1  4  1  4  2  3  2  3  4  3  3  4  2  2  1  3  2  1  2  3  3  4  2  3  3  4  4  3  4  1  1  4  2  4  1  3  2  4  3  2  3  1  3  3  2  3  1  2  3  4  4  3  2  2  2  1  3  2  1  1  3  4  2  3  4  1  2  1  4  2  3  1  1  4  4  4  1  2  2  4  1  4  4  4  3  4  2  2  4  1  4  1  1  4  1  4  2  2  2  3  4  1  2  1  1  1  2  4  4  3  2  2  1  3  3  4  4  4  3  1  4  3  3  4  4  4  2  4  1  4  3  4  3  1  2  2  4  2  4  3  4  2  1  1  1  4  1  3  3  4  3  2  1  2  4  4  2  3  4  3  4  2  1  1  2  2  4  1  1  4  1  2  1  2  2  2  3  2  2  3  2  1  3  2  4  1  3  1  4  3  3  1  4  4  3  1  4  3  4  3  1  3  1  1  3  3  2  4  4  3  4  3  2  4  1  4  2  1  2  2  4  1  2  4  1  1  3  4  3  3  0  2  4  3  1  4  4  3  4  3  2  4  4  2  2  2  1  2  3  4  3  4  1  1  3  2  4  1  1  3  1  1  3  4  3  4  4  2  4  4  3  3  2  2  2  1  1  3  1  1  4  4  3  2  4  1  1  2  3  2  4  4  2  1  4  3  4  3  3  4  2  4  3  2  4  4  2  4  4  1  2  4  2  3  1  1  3  1  3  3  4  4  2  4  1  1  4
              nom=    21  ZZ=   6.0  J0=       22369  JM=       22911         571
V2= 24 25 26 27 28  0  0  0  0  0  0  0 29 30 31 32 33 34 35 36 37 38 39 40 41 42 43 44 45 46 47 48 49 50 51 52 53 54 55 56 57 58 59 60 61 62 63 64 65 66 67 68 69 70 71 72 73 74 75 76 77 78 79 80 81 82 83 84 85 86 87 88 89 90 91 92 93 94 95 96 97 98 99100  0101102103104105106107108109110111112113114115116117118119120121122123124125126127128129130131132133134135136137138139140141142143144145146147148149150151152153154155156157  0  0  0  0158159160161162163164165166167168169170171172173174175176177178179180181182183184185186187188189190191192193194195196197198199200201202203204205206207  0208209  0  0  0  0210211212213214215216217218219220221222223224225226227228229230231232233234235236237238239240241242243244245246247248249250251252253254255256257258259260261262263264265266267268269270271272273274275276277278279280281282283284285286287288289290291292293294295296297298299300301302303304305306307308309310311312313314315316317318319320321322323324325326327328329330331332333334335336337338339340341342343344345346347348349350351352353354355356357358359360361362363364365366367368369370371372373374375376377378379380381382383384385386387388389390391392393394395396397398399400401402403404405406407408409410411412413414415416417418  0  0419420421422423424425426427428429430431432433434435436  0  0437438439440  0  0  0  0  0  0  0  0  0  0  0  0  0  0441442443444445446447448449450451452453454455456457458459460461462463464465466467468469470471472473474475  0476477478479480481482483484485486487488489490491492493494495496497498499500501502503504505506  0  0  0  0507508509510511512513514515516517518519520521522523524525526527528529530531532533534535536537538539540541542543544545546547548549  0  0550551552
V1=  4  1  1  1  2  1  3  4  4  1  1  3  3  4  1  4  1  1  2  3  2  4  1  2  4  1  4  2  4  1  3  2  1  2  1  1  1  2  3  1  1  3  3  3  2  4  1  1  2  0  0  0  0  0  0  2  2  4  3  3  4  4  1  1  1  3  1  0  0  0  4  4  4  2  2  3  3  3  4  1  2  4  3  4  2  4  4  3  4  1  2  3  2  3  4  3  3  1  1  4  3  4  3  4  1  1  3  3  3  4  4  1  1  2  4  3  2  4  4  3  4  3  4  2  2  4  4  1  3  2  4  1  2  4  1  2  4  1  2  3  2  4  2  1  3  4  4  3  1  2  3  1  2  3  3  4  2  4  3  0  4  4  3  0  0  0  0  0  0  0  2  1  1  1  1  1  1  4  4  3  1  1  1  1  1  1  1  3  3  2  2  3  1  2  2  3  2  4  3  1  2  4  1  2  4  4  3  3  3  2  3  3  2  2  1  2  4  3  4  1  1  2  4  4  3  1  4  3  1  2  2  3  1  2  1  2  2  4  4  2  3  1  3  2  3  4  4  2  2  1  1  3  1  1  4  1  2  2  3  2  4  1  1  1  4  1  3  1  2  2  1  2  3  4  2  4  1  1  4  2  3  3  1  1  1  4  4  4  3  2  2  2  3  3  4  4  2  2  1  2  4  1  3  2  3  4  3  3  4  2  1  2  4  2  4  3  3  2  4  4  3  2  4  4  4  1  3  2  4  3  3  1  3  4  4  2  3  2  4  3  3  4  1  2  3  4  1  4  3  2  4  1  1  1  4  2  3  4  1  4  3  1  1  4  1  1  2  1  3  4  4  2  1  1  4  3  3  4  4  4  2  4  1  4  1  1  1  2  2  3  1  3  3  4  3  3  4  3  3  4  1  4  2  2  3  3  4  3  4  3  3  1  1  4  2  4  3  3  4  3  4  1  1  2  1  3  4  3  4  4  3  4  1  3  3  3  1  4  4  2  2  4  1  3  4  4  2  3  1  1  3  4  3  1  1  1  4  1  3  2  2  2  1  2  3  3  4  2  3  2  4  4  4  3  4  2  4  3  2  4  4  0  0  4  3  4  1  3  2  4  4  2  3  4  3  1  3  3  3  4  2  1  3  3  2  4  1  3  3  1  0  0  0  0  0  0  2  4  4  1  3  2  2  3  1  1  1  1  3  2  4  1  1  4  3  3  1  1  3  1  2  3  1  2  3  3  4  0  0  3  4  3  4  3  2  4  4  4  3  1  0  1  1  1  2  3  1  2  3  4  4
              nom=    21  ZZ=   6.0  J0=       29888  JM=       30443         574
V2= 21 22 23 24 25 26 27 28 29 30 31 32 33 34 35 36 37 38 39 40 41 42 43 44 45 46 47 48 49 50 51 52 53 54 55 56 57 58 59 60 61 62 63 64 65 66 67 68 69 70 71 72 73 74 75 76 77 78 79 80 81 82 83 84 85 86 87 88 89 90 91 92 93 94 95 96 97 98 99100101102103104105106107108109110111112113114115116117118119120121122123124125126127128129130131132133134135136137138139140141142143144145146147148149150151152153154155156157  0158159160161162163164165166167168169170171172173174175176177178179180181182183184185186187188189190191  0  0  0  0  0192193194195196197198199200201202203204205206207208209210211212213214215216217218219220221222223224225226227228229230231232233234235236237238239240  0241242243244245246247248249250251252  0  0  0253254255256257258259260261262263264265266267268269270271272273274275276277278279280281282283284285286287288289  0  0  0290291292293294295296297298299300301302303304305306307308309310311312313314315316317318319320321322323324325326327328329330331332333334335336337338339340341342343344345346347348349350351352353354355356357358359360361362363364365366367368369370371372373374375376377378379380381382383384385386387388389390391392393394395396397398399400401402403404405406407408409410411412413414415416417418419420421422423424425426427428429430431432433434435436  0  0437438439440441442443444445446447448449450451452453454455456457458459  0  0460461462463464465466467468469470471472473474475476477478479480481482483484485486487488489490491492493494495496  0  0  0  0  0  0497498499500501502503504505506507508509  0  0  0  0  0  0  0  0  0  0  0  0510511512513514515516517518519520521522523524525526527528529530531532533534535536537538539540541542543544545546547  0  0  0  0  0  0  0548549550551552
V1=  3  2  4  4  2  4  1  2  2  0  0  0  3  4  3  4  1  3  3  2  4  3  3  4  3  2  4  1  2  2  4  3  3  1  4  3  1  1  3  2  2  3  0  0  0  0  0  3  4  2  1  1  2  1  3  3  4  1  1  4  1  3  3  2  3  2  3  2  2  3  2  2  1  3  3  2  4  1  1  1  3  4  3  3  1  2  1  1  3  1  2  3  4  2  4  4  3  4  1  2  2  4  3  3  4  1  2  1  2  3  4  1  2  1  3  3  3  4  2  1  1  4  3  2  4  1  3  4  3  4  2  2  2  1  3  2  4  3  4  3  4  1  4  1  1  1  4  4  3  4  3  1  3  1  4  1  1  2  4  4  3  2  4  3  1  2  2  1  2  3  4  3  4  4  4  3  4  1  2  1  1  3  3  3  4  4  1  2  4  3  4  4  3  4  3  2  4  4  3  4  2  2  1  0  0  0  4  1  1  1  1  1  4  3  3  3  4  3  4  3  4  2  2  3  3  3  1  4  4  2  3  2  4  1  1  2  4  4  3  1  2  4  4  1  2  3  2  4  4  3  1  1  1  1  4  1  1  4  2  4  1  3  3  1  3  3  4  3  1  4  1  1  4  3  3  2  1  2  1  4  3  2  4  4  1  3  1  3  1  1  4  4  4  1  4  3  2  4  4  1  3  4  2  2  4  1  3  3  4  4  2  4  4  3  3  2  4  3  3  1  4  1  1  4  3  4  1  1  1  1  1  1  4  1  1  4  1  3  4  1  4  3  2  4  3  3  4  2  2  3  3  1  3  4  2  3  4  2  4  4  3  2  2  1  2  4  1  2  2  2  2  4  4  2  4  3  3  1  1  4  3  4  3  1  1  3  1  2  3  3  2  4  3  4  4  1  2  4  3  2  4  4  2  4  4  1  2  1  4  1  4  4  3  2  4  2  3  4  3  3  2  4  1  3  3  1  2  3  4  2  2  3  3  4  4  3  4  0  0  0  0  0  0  0  3  1  1  1  3  2  2  3  2  4  3  4  4  1  1  4  1  2  4  2  4  3  2  4  1  1  1  1  2  4  1  1  2  3  3  1  4  1  3  4  4  3  1  2  3  2  2  3  3  2  3  2  3  3  1  1  3  4  4  2  3  3  2  4  4  3  4  1  3  3  3  4  4  3  3  3  3  4  2  4  3  4  1  2  2  1  3  4  3  3  1  2  2  1  3  3  4  3  3  1  2  3  3  1  4  1  1  1  2  2  3  3  2  3  4  1  1  1  3  3  4  1  2  1  2  2  3  3  4  4
              nom=    21  ZZ=   6.0  J0=       57568  JM=       58098         572
V2= 25 26 27  0  0 28 29 30 31 32 33 34 35 36 37 38 39 40 41 42 43 44 45 46 47 48 49 50 51 52 53 54 55 56 57 58 59 60 61 62 63 64 65 66 67 68 69 70 71 72 73 74  0  0 75 76 77 78 79 80 81 82 83 84 85 86 87 88 89 90 91 92 93 94 95 96 97 98 99100101102103104105106107108109110111112113114115116117118119120121122123124125126127128129130131132133134135136137138139140141142143144145146147148149150151152153154155156157  0158159160161162163164165166167168169170171172173174175176177178179180181182183184185186187188189190191192193194195196197198199200201202203204205206207208209210  0  0211212  0213214215216217218219220221222223224225226227228229230231232233234235236  0237238  0  0  0  0  0239240241242243244245246247248249250251252253254255256257258259260261262263264265266267268269270271272273274275276277278279280281282283284285286287288289290291292293294295296297298299300301302303304305306307308309310311312313314315316317318319320321322323324325326327328329330331332333334335336337338339340341342343344345346347348349350351352353354355356357358359360361362363364365366367368369370371372373374375376377378379380381382383384385386387388389390391  0392393394395396397398399400401402403404405406407408409410411412413414415416417418419420421422423424425426427428429430431432433434435436  0  0  0  0437438439  0  0440441  0  0  0  0  0442443444445446447448449450451452453454455456457458459460461462463464465466467468469470471472473474  0  0  0  0475476477478  0479480481482483484485486487488489490491492493494495496  0  0  0497498499500501502503504505506507508509510511512513514515516517518519520521522523524525526527528529530531532533534535536537538539540541542543544545546547  0  0  0  0548  0549550551  0  0  0552553554
V1=  1  1  1  4  4  2  3  4  3  4  2  3  1  3  4  4  1  4  4  3  2  4  1  2  1  2  2  3  0  0  0  0  1  2  1  2  3  4  3  3  1  4  3  3  1  4  2  2  4  1  2  4  4  1  3  3  4  1  0  0  0  0  1  2  4  1  1  2  3  2  2  3  1  2  4  4  3  4  3  2  2  3  3  3  4  2  1  3  2  4  3  4  4  3  4  3  1  1  1  1  2  4  3  4  2  2  3  3  4  4  4  2  4  4  4  1  1  1  1  2  3  1  4  1  3  1  1  2  2  1  3  3  3  4  3  2  4  3  4  3  4  1  1  1  1  0  0  4  1  2  4  3  4  3  3  1  4  0  0  0  0  0  0  0  0  0  2  2  2  3  4  3  1  4  0  0  0  0  0  0  0  0  0  2  4  2  3  2  4  3  2  2  2  4  4  2  3  4  2  2  2  2  4  1  3  2  2  1  1  2  2  3  4  2  1  2  4  2  2  2  3  2  4  4  1  4  1  2  3  3  1  0  0  4  1  2  2  3  1  4  4  3  4  4  0  0  0  0  0  3  4  2  2  2  4  3  2  4  1  2  4  4  2  2  3  1  3  2  4  3  1  3  3  3  4  1  1  2  4  1  1  3  4  4  4  3  4  4  2  4  3  2  4  2  1  2  4  2  3  1  2  2  4  3  1  4  1  1  4  1  1  2  2  1  4  4  4  1  2  3  2  3  3  3  4  3  4  3  2  3  1  4  2  2  2  4  1  3  3  1  4  2  2  2  2  2  4  3  4  3  1  2  4  1  2  4  3  1  4  4  4  3  4  4  2  4  3  1  3  1  4  2  2  2  4  4  3  4  4  3  4  4  2  2  1  2  3  1  4  3  1  4  3  1  1  1  3  2  4  4  3  4  4  2  4  4  2  1  1  3  2  4  4  3  1  4  3  1  1  4  3  4  3  1  4  3  4  2  4  4  3  3  3  1  1  3  4  3  2  4  4  1  1  4  1  2  4  3  3  2  4  2  1  1  2  4  2  4  3  2  4  4  4  3  4  2  4  1  1  4  3  3  4  1  3  4  4  1  2  4  1  2  4  3  4  1  3  3  1  3  3  1  2  3  1  1  1  3  4  2  4  3  3  2  1  3  3  4  2  1  1  4  3  2  4  1  2  4  1  0  4  2  4  1  1  3  1  3  3  1  2  3  0  0  0  0  3  3  4  1  2  1  1  4  3  2  0  4  4  2  4  4  3  4  1  1  1  4  4  2  2  2  4  3  3  4  3  3  2  4  1  4
              nom=    21  ZZ=   6.0  J0=      106715  JM=      107239         571
V2= 19 20 21 22 23 24 25 26 27 28 29  0  0  0  0 30 31 32 33 34 35 36 37 38 39 40 41 42 43 44 45 46 47 48 49 50 51 52 53 54 55 56 57 58 59 60 61 62 63 64 65 66 67 68 69 70 71 72 73 74 75 76 77 78 79 80 81 82 83 84 85 86 87 88 89 90 91 92 93 94 95 96 97 98 99100101102103104105106107108109110111112113114115116117118119120121122123124125126127128129130131132133134135136137138139140141142143144145146147148149150151152153154155156157158159160161162163164165166167168169170171172173174175176177178179180181182183184185186187188189190191192193194195196197198199200201202203204205206207208209210211  0  0  0212  0213214215216217218219220221222223224225226227228229230231232233234235236237238239240241242243244245246247248249250  0  0  0251252253254255256257258259260261262263264265266267268269270271272273274275276277278279280281282283284285286287288289290291292293294295296297298299300301302303304305306307308309310311312313314315316317318319320321322323324325326327328329330331332333334335336337338339340341342343344345346347348349350351352353354355356357358359360361362363364365366367368369370371372373374375376377378379380381382383384385386387388389390391392393394395396397398399400401402403404405406407408409410411412413414415416417418419420421422423424425426427428429430431432433434435436437438439440  0  0441  0442443444445446447448449450451452453454455456457458459460461462463464465466467468469470471  0  0  0472473474475  0  0  0  0  0476477478479480481482483484485486487488489490491492493494495496497498499500501502503504505506  0507508509510511512513514515516517  0  0  0  0  0  0518519520521522523  0  0  0  0  0524525526527528529530531532533534535536537538539540541542543544545546  0  0  0547548549550551552
V1=  2  4  3  3  1  0  0  1  1  2  3  2  4  2  4  3  4  2  4  1  2  1  3  3  1  2  4  3  2  0  0  0  3  2  4  2  1  3  4  2  4  2  3  2  4  4  2  3  1  1  3  4  0  0  1  4  3  1  2  4  1  2  4  2  0  1  3  4  4  1  2  2  2  3  1  1  3  3  4  2  1  4  1  4  3  1  0  0  3  3  2  3  1  1  2  4  3  2  4  3  2  3  2  3  4  3  4  4  4  3  2  2  4  4  4  3  1  2  3  4  1  2  1  1  3  1  2  2  4  2  2  1  2  3  4  1  1  4  2  2  1  1  3  4  3  4  3  3  4  4  1  1  1  2  3  3  3  4  1  2  3  1  2  4  4  1  3  4  4  3  1  4  3  4  3  3  4  3  2  3  3  4  2  2  2  4  2  1  2  1  3  3  2  4  3  2  4  3  2  2  4  1  3  4  3  3  4  4  2  1  2  3  4  1  3  4  1  4  2  2  4  1  1  3  2  4  3  4  3  3  1  1  1  1  1  1  2  2  2  4  2  2  3  4  3  1  2  3  1  1  1  4  1  4  1  3  2  4  2  2  3  4  2  4  2  3  4  1  1  4  1  2  4  4  3  4  1  2  1  1  4  2  4  4  4  3  2  4  1  1  2  2  2  1  1  4  3  3  4  2  1  3  1  1  2  4  4  2  2  2  2  2  3  4  3  2  4  4  1  2  2  2  3  1  3  3  1  2  3  4  1  2  2  2  2  1  1  3  3  1  2  3  3  4  4  3  2  1  2  2  4  1  2  0  2  3  3  1  4  3  1  1  3  0  0  0  0  0  0  0  0  0  0  0  0  0  0  0  0  0  0  0  0  0  0  0  3  1  4  3  4  3  2  1  2  4  3  4  1  2  4  1  1  3  2  2  3  2  3  3  4  3  2  4  1  2  4  3  4  2  2  2  1  2  0  0  4  3  4  3  3  1  4  1  2  3  1  4  3  3  4  2  4  3  4  3  4  2  1  3  4  2  2  3  4  4  2  2  2  3  1  2  4  3  4  2  4  1  2  1  2  3  4  1  1  2  1  2  3  2  4  3  1  4  2  3  3  3  4  2  4  4  2  2  2  4  2  4  3  3  0  0  0  0  0  0  0  2  4  4  4  3  4  4  3  1  4  3  2  2  3  4  1  2  2  4  2  4  3  3  1  2  3  4  2  2  4  2  2  4  1  3  4  1  2  2  1  2  3  4  3  4  2  1  0  0  0  3  2  4  1  1  3  4  1  1  4  1  3  4  4
              nom=    21  ZZ=   6.0  J0=       91026  JM=       91582         577
V2= 24 25 26  0  0  0 27 28 29 30 31 32 33 34 35 36 37 38 39 40 41 42 43 44 45 46 47 48 49 50 51 52 53 54 55 56 57 58 59 60 61 62 63 64 65 66 67 68 69 70 71 72 73 74 75 76 77 78 79 80 81 82 83 84 85 86 87 88 89 90 91 92 93 94 95 96 97 98 99100101102103104105106107108109110111112113114115116117118119120121122123124125126127128129130131132133134135136137138139140141142143144145146147148149150151152153154155156157  0  0  0  0  0  0  0158159160161162163164165166167168169170  0  0171172173174175176  0  0  0177178179180181182183184185186187188189190191192  0  0  0  0193194195196197198199200201202203204205206207208209210  0  0211  0212213214215216217218219220221222223224225226227228229230231232233234235236237238239  0  0  0  0  0  0240241242243244245246247248249250251252253254255256257258259260261262263264265266267268269270271272273274275276277278279280281282283284285286287288289290291292293294295296297298299300301302303304305306307308309310311312313314315316317318319320321322323324325326327328329330331332333334335336337338339340341342343344345346347348349350351352353354355356357358359360361362363364365366367368369370371  0  0372373374375376377378379380381382383384385386387388389390391392393394395396397398399400401402403404405406407408409410411412413414415416417418419420421422423424425426427428429430431432433434  0435436437438439  0  0  0  0  0  0  0  0  0  0  0  0  0440441442443444  0  0  0  0445446447448449450451452453454455456457458459460461462463464465466467468469470471472473474475476477478479480481482483484485486487488489490491492493494495496497498499500501502503504505506507508509510511512513514515516517518519520521522523524525526527528529530531532533534535536537538539540541542543544545546547548549550551552
V1=  4  1  1  2  4  3  1  2  4  1  2  3  1  4  3  1  4  1  4  2  4  1  3  1  4  1  1  4  3  2  3  2  1  1  4  3  1  1  1  4  2  2  1  1  1  4  4  1  2  3  4  1  2  4  0  0  0  0  0  4  4  1  1  4  3  3  1  3  4  1  4  3  4  3  3  1  2  4  3  1  2  2  4  3  3  2  4  4  2  4  2  2  1  2  3  4  4  2  4  1  3  4  1  2  3  2  2  2  2  4  3  4  1  2  2  2  4  4  4  1  1  4  3  2  4  3  3  1  3  2  3  2  4  3  3  2  4  2  2  3  1  2  2  2  4  3  1  2  2  1  2  2  2  2  4  1  3  4  4  3  4  4  2  4  1  3  2  4  2  4  4  2  1  1  3  3  1  3  4  4  3  4  3  1  3  3  1  2  1  3  3  3  4  2  2  2  1  3  2  4  1  3  3  4  3  2  3  1  4  3  4  3  4  1  1  3  1  1  3  2  4  4  2  4  3  2  4  4  1  4  3  4  1  4  1  2  4  3  2  2  2  1  4  1  3  1  2  2  4  1  1  0  0  2  4  4  3  4  3  0  1  1  3  3  2  4  1  2  3  3  2  2  4  1  1  4  1  4  1  1  2  4  3  4  3  2  3  4  4  3  4  1  3  3  1  2  1  4  3  3  4  4  4  2  4  4  1  1  1  4  4  1  2  3  4  3  3  1  3  4  4  1  1  1  1  4  3  2  4  3  1  1  1  2  4  3  1  4  3  1  2  4  2  2  4  1  2  3  3  4  2  3  1  3  1  1  4  1  1  1  1  2  1  2  3  4  2  1  4  2  4  3  1  1  1  1  1  2  1  1  4  4  1  2  1  1  1  3  4  3  4  1  3  4  3  1  2  4  1  1  1  4  3  1  4  3  4  4  3  4  1  1  1  1  3  4  3  1  4  1  1  1  3  3  1  1  1  1  3  4  2  3  1  4  4  1  1  4  1  1  3  1  2  4  3  3  1  1  3  2  2  2  1  2  3  1  4  2  2  4  4  3  4  2  2  2  2  4  3  4  2  2  4  2  2  1  2  4  3  4  4  3  2  4  0  0  2  1  2  2  3  2  3  3  2  4  4  3  4  3  2  4  4  3  2  2  2  2  3  2  4  3  2  3  4  4  1  3  4  3  0  0  4  2  1  4  3  4  2  4  4  2  2  1  3  1  1  4  2  2  0  0  0  0  1  2  3  2  3  3  3  3  4  4  1  2  1  2  4  3  0  0  0  0  2  4  4  2  4  1  1  1  4  1  4  4  4
              nom=    21  ZZ=   5.8  J0=       50090  JM=       50653         588
V2= 24 25 26 27 28 29 30 31 32 33 34 35 36 37 38 39 40 41 42 43 44 45 46 47 48 49 50 51 52 53 54 55 56 57 58 59 60 61 62 63 64 65 66 67 68 69 70 71 72 73 74 75 76 77 78 79 80 81 82 83 84 85 86 87 88 89 90 91 92 93 94 95 96 97 98  0 99100101102103104105106107108109110111112113114115116117118119120121122123124125126127128129130131132133134135136137138139  0  0140141142143144145146147148149150151152153154155156157158  0  0  0  0159160161162163164165166167168169170171172173174175176177178179180181182183184185186187188189190191192  0  0193194195196197198199200201202203204205206207208209210  0  0  0  0  0  0  0  0  0  0  0  0  0  0  0211212213214215216217218219220221222223  0  0  0  0  0224225226227228229230231232233234235236237238239240241242243244245246247248249250251252253254255256257258259260261262263264265266267268269270271272273274275276277278279280281282283284285286287288289290291292293294295296297298299300301302303304305  0  0306307308309310311312313314315316317318319320321322323324325326327328329330331332333334335336337338339340341342343344345346347348349350351352353354355356357358359360361362363364365366  0367368369370371372373374375376377378379380381382383384385386387388389390391392393394395396397398399400401402403404405406407408409410411412413414415416417418419420421422423424425426427428429430431432433434435436437438439440441442443444445446447448449450451452453454455456457458459460461462463  0  0464465466467468469470471472473474475476477  0  0  0  0478479480481482483484485486487488489490491492493494495496497498499500501502503504505506507508509510511512513514515516517518519520521522523524  0  0  0  0  0  0  0  0  0  0  0525526527528529530531532533534535536  0  0  0537538539540541542543544  0  0  0545546547548549550  0551  0  0552553
V1=  4  1  1  1  2  3  1  2  4  4  2  4  1  0  0  2  2  4  4  3  4  4  3  4  4  2  3  4  3  0  0  0  4  2  2  2  1  2  4  1  1  3  1  4  0  2  2  3  2  2  4  3  3  1  1  1  1  4  3  4  3  1  1  1  1  1  3  2  4  2  1  2  3  2  4  1  3  4  3  1  2  1  2  3  4  1  3  4  3  1  4  1  1  4  2  4  4  1  1  4  4  3  4  1  3  1  3  3  3  1  2  2  2  3  3  3  4  4  1  2  2  1  3  4  1  4  3  3  4  4  1  2  4  1  3  2  4  4  4  1  1  2  3  4  4  2  1  2  2  3  1  4  3  4  1  1  2  2  3  3  1  3  4  1  2  4  3  2  4  1  2  4  3  4  3  1  4  1  1  3  2  3  2  3  1  3  1  4  3  2  1  2  2  4  3  2  2  2  4  1  4  1  2  2  3  2  4  4  1  4  3  4  4  3  4  4  2  1  1  2  2  2  2  4  2  1  2  1  4  1  1  2  2  2  1  3  4  4  3  2  1  4  3  4  3  3  4  4  1  2  4  3  4  1  3  4  3  3  4  4  2  3  4  3  4  2  3  2  2  1  2  3  3  4  4  3  3  2  2  3  3  2  1  2  1  2  3  1  4  4  3  2  4  2  4  2  2  2  1  1  4  1  3  4  3  3  4  3  3  4  3  2  2  3  4  3  3  3  1  1  1  2  3  3  2  2  1  2  4  3  3  4  4  2  2  3  4  1  3  4  4  3  2  4  4  1  3  1  1  1  1  2  1  3  2  4  2  2  2  1  2  3  2  2  3  3  3  1  4  3  4  3  1  4  4  3  1  4  4  2  2  1  1  2  4  2  1  3  3  1  3  3  3  3  1  4  3  1  4  3  1  4  3  3  4  4  2  1  2  3  3  1  4  3  4  3  4  2  1  2  1  2  1  3  3  2  2  3  3  4  4  3  4  2  1  3  3  2  2  2  4  3  3  3  2  3  3  1  4  3  4  1  0  0  0  0  0  0  0  0  0  0  0  0  0  0  2  4  3  3  3  1  4  2  4  1  3  3  1  1  1  4  4  3  4  1  2  4  3  2  4  2  1  2  2  3  2  2  3  1  4  3  4  1  3  1  4  4  4  3  3  1  4  4  1  1  2  3  0  0  0  0  4  3  1  1  1  3  3  1  3  4  4  2  2  2  3  1  4  2  4  4  4  4  3  1  4  4  4  4  3  3  2  3  2  2  3  3  4  4  3  4  1  2  2  3  2  2  2  4  3  2  4  2  1  3  1  2  1  2  3  3  1  4  2  2  4  1
              nom=    21  ZZ=   5.8  J0=      111950  JM=      112469         545
V2= 21 22 23 24 25 26 27 28 29 30 31 32 33 34 35 36 37 38 39 40 41 42 43 44 45 46 47 48 49 50 51 52 53 54 55 56 57 58 59 60 61 62 63 64 65 66 67 68 69 70 71 72 73  0  0 74 75 76 77 78 79 80 81 82 83 84 85 86 87 88 89 90 91 92 93 94 95 96 97 98 99100101102103104105106107108109110111112113114115116117118119120121122123124125126127128129130131132133134135136137138139140141142143144145146147148149150151152153154155156157158159160161162163164165166167168169170171172173174175176177178179180181182183184185186187188189190191192193194195196197198199200201202203204205206207208209210211212213214215216217218219220221222223224225226227228229230231232233234235236  0  0  0  0  0237238239  0  0240241242243244245246247248249250251252  0253254255256257258259260261262263264265266267268269270271272273274275276277278279280281282283284285286287288289290291292293294295296297298299300301302303304305306307308309310311312313314315316317318319320321322323324325326327328329330331332333334335336337338339340341342343344345346347348349350351352353354355356357358359360361362363364365366367368369370371372373374375376377378379380381382383384385386387388389390391392393394395396397398399400401402403404405406407408409410411412413414415416417418419420421422423424425426427428429430431432433434435436437438439440441442443444445446447448449450451452453454455456457458459460461462463464465466467468469470471472473474475476477478479480481482483484485486487488489490491492493494495496497498499500501502503504505506507508  0509510511512513514515516517518519520521522523524525526527528529530531532533534535536537538539540541542543544545546547548  0549550551552553
V1=  3  3  4  4  1  1  1  2  0  0  0  0  0  0  0  0  0  0  2  2  4  3  4  4  1  2  1  1  1  4  0  0  0  0  0  0  0  3  2  4  2  4  1  1  2  3  4  1  4  3  4  1  3  1  4  1  2  2  3  1  4  4  3  4  3  1  4  3  1  1  4  2  3  4  4  3  1  2  3  4  3  3  1  3  3  4  2  2  1  2  3  3  2  4  1  2  1  1  1  1  1  3  3  1  2  2  3  1  4  4  3  2  4  4  2  2  2  4  2  2  2  1  3  4  4  1  1  4  4  4  4  4  3  3  4  1  3  2  4  4  3  4  1  1  0  2  2  1  1  1  2  3  3  1  4  3  1  3  3  1  2  4  4  2  1  1  4  2  4  3  3  2  4  0  4  4  2  4  1  4  3  4  4  4  2  2  3  1  4  4  3  2  4  4  3  1  1  2  3  3  1  4  4  2  2  2  3  2  1  3  3  2  4  4  3  2  4  2  3  4  3  4  3  2  4  3  4  3  3  2  4  4  4  4  2  1  4  1  2  4  3  1  4  3  3  1  1  1  2  4  2  4  3  1  1  2  4  2  1  4  4  2  1  1  1  2  3  1  1  1  4  3  2  4  3  1  1  3  1  4  3  3  4  3  3  2  4  4  4  1  2  4  3  2  3  1  4  2  3  4  3  2  4  1  3  4  3  1  3  3  1  4  1  4  3  1  1  2  3  1  1  1  3  4  1  2  3  2  2  3  1  3  4  3  1  4  1  1  1  2  2  4  3  3  3  4  1  2  1  3  4  3  4  4  3  4  3  4  0  4  1  1  1  2  2  1  1  2  1  3  4  3  2  3  3  3  3  4  3  3  4  3  2  2  2  2  1  1  3  2  4  3  2  4  1  1  2  2  1  1  2  4  3  0  2  2  3  1  1  2  1  3  4  4  3  2  3  2  4  4  2  3  3  1  3  4  3  3  1  4  4  3  1  3  4  3  3  1  1  2  3  3  1  4  4  2  3  2  4  4  0  0  0  1  4  2  2  2  1  3  4  2  2  4  3  2  4  3  3  4  4  2  3  1  1  4  2  2  3  2  2  2  3  1  1  3  1  4  3  2  3  1  4  2  4  0  3  4  4  1  3  2  2  3  4  3  3  4  3  4  3  2  3  4  1  1  1  1  3  1  2  3  3  1  4  2  1  1  2  2  3  1  3  2  4  1  3  1  2  2  1  3  4  4  1
              nom=    21  ZZ=   5.8  J0=       33540  JM=       34077         595
V2= 20 21 22 23 24 25 26 27 28 29 30 31 32 33 34 35 36 37 38 39 40 41 42 43 44 45 46 47 48 49 50 51 52 53 54 55 56 57 58 59 60 61 62 63 64 65 66 67 68 69 70 71 72 73 74  0  0 75 76 77 78 79 80 81 82 83 84 85 86 87 88 89 90 91 92 93 94 95 96 97 98 99100101102103104105106107108109110111112113114115116117118119120121122123124125126127128129130131132133134135136137138139140141142143144145146147148149150151152153154155156157  0  0  0  0  0  0  0  0  0  0  0  0  0  0  0  0158159160161162163164165166167168169170171172  0  0  0  0  0173174175176177178179180181182183184185186187188189190191192193194195196197198199200201202203204205206207208209210211212213214215216217218219220221222223224225226227228229230231232233234235236237238239240241242243244245246247248249250251252253254255256257258259260261262263264265266267268269270271272273274275276277278279280281282283284285286287288289290291292293294295296297298299300301302303304305306307308309310311312313314315316317318319320321322323324325326327328329330331332333334335336337338339340341342343344345346347348349350351352353354355356357358359360361362363364365366367368369370371372373374375376377378379380381382383384385386387388389390391392393394395396397398399400401402403404405406407408409410411412413414415416417418419420421422423424425426427428429430431432433434435  0  0  0  0  0  0  0  0  0  0  0  0  0  0  0436437438439  0  0440441442443444445446447448449450451452453454455456457458459460461462463464465466467468469470471472473474475476477478479480481482483484485486487488489490491492493494495496497498499500501502503504505506507508  0509510511512513514515516517518  0519520  0  0521522523524525526527528529530531532533534535536537  0  0  0538539540541542543544545  0546  0  0  0  0  0  0547548549550551  0  0  0  0  0  0  0552553
V1=  4  3  3  1  4  1  1  1  2  0  0  0  0  0  0  0  0  0  0  0  0  4  3  0  0  0  0  0  0  0  0  4  3  2  3  2  1  3  3  4  4  4  4  1  1  4  0  0  0  0  2  3  1  2  4  4  4  3  0  4  2  4  4  4  3  3  4  3  1  3  3  2  2  3  4  3  2  4  1  1  4  3  4  2  2  2  4  3  3  1  1  1  4  3  4  3  1  4  3  2  4  4  4  3  1  4  3  1  1  3  2  3  3  1  3  3  1  2  4  1  1  4  1  1  1  3  1  3  4  4  2  3  4  2  4  3  4  3  2  4  3  2  2  2  3  3  4  2  4  3  4  3  4  1  1  4  4  3  4  1  2  1  1  1  4  1  1  3  4  3  4  2  4  4  2  4  4  1  3  3  2  4  4  3  4  4  3  1  1  1  1  3  2  4  3  2  4  1  1  1  3  1  4  4  4  3  2  2  3  4  1  4  3  2  4  4  1  2  4  3  4  1  3  3  3  1  3  4  4  3  1  3  4  4  3  4  1  2  2  4  2  4  3  2  4  4  0  0  0  0  0  0  0  0  4  3  4  1  1  4  3  1  4  4  2  1  2  3  1  1  3  3  3  4  3  4  2  3  2  4  4  2  1  1  1  3  1  1  4  4  2  4  3  1  2  4  1  1  4  4  3  3  4  2  3  3  4  3  1  3  1  2  2  3  1  4  4  1  3  3  4  2  1  2  3  1  1  4  1  1  2  4  4  3  4  1  1  2  1  2  1  3  3  2  1  3  1  2  3  1  2  3  1  1  3  1  3  3  1  3  3  2  3  1  4  4  3  3  4  2  3  4  2  4  3  4  1  2  2  4  1  1  4  1  3  2  3  3  3  4  3  4  2  4  1  2  2  3  4  2  3  4  3  1  4  2  4  3  4  3  2  4  3  1  1  2  1  2  1  1  1  4  2  4  3  1  2  2  1  3  4  1  3  1  3  3  1  3  3  3  2  4  1  1  3  4  4  3  4  4  3  2  2  2  4  3  3  1  3  3  4  3  4  1  2  4  4  0  0  0  0  0  0  0  0  3  4  3  2  4  0  0  0  0  0  0  0  0  1  1  2  4  3  3  4  1  2  4  3  4  1  3  2  4  1  1  1  1  1  4  2  1  1  2  2  2  3  4  4  2  0  0  0  0  0  4  3  1  4  4  1  1  1  2  4  3  1  3  4  3  1  3  1  4  1  2  3  1  1  0  0  0  1  2  1  1  2  1  4  3  4  2  4  2  3  1  2  4  4  3  1  4  1  2  1  2  2  2  2  2  3  1  2  3  3  4  3  2  1  1  2  2  2  4  1
              nom=    21  ZZ=   5.8  J0=       96826  JM=       97353         571
V2= 19 20 21 22 23  0  0 24 25 26 27 28 29 30 31 32 33 34 35 36 37 38 39 40 41 42 43 44 45 46 47 48 49 50 51 52 53 54 55 56 57 58 59 60 61 62 63 64 65 66 67 68 69 70 71 72 73 74 75 76 77 78 79 80 81 82 83 84 85 86 87 88 89 90 91 92 93 94 95 96 97 98 99100101102103104105106107108109110111112113114115116117118119120121122123124125126127128129130131132133134135136137138139140141142143144145146147148149150151152153154155156157  0158159160  0  0  0  0161162163164165166167168169170171172173174175176177178179180181182183184185186187188189190191192193194195196197198199200201202203204205206207208209210211212213  0  0214215216217218219220221222223224225226227228229230231232233234235236  0237238  0  0  0  0  0  0  0239240241242243244245246247248249250251  0  0252  0253254255256257258259260261262263264265266267268269270271272273274275276277278279280281282283284285286287288289290291292293294295296297298299300301302303304305306307308309310311312313314315316317318319320321322323324325326327328329330331332333334335336337338339340341342343344345346347348349350351352353354355356357358359360361362363364365366367368369370371372373374375376377378379380381382383384385386387388389390391392393394395396397398399400401402403404405406407408409410411412413414415416417418419420421422423424425426427428429430431432433434435436  0  0  0  0  0  0  0437438439  0  0  0  0  0440441442443444445446447448449450451452453454455456457458459460461462463464465466467468469470471472473  0474475476477478  0479480481482483484485486487488489490491492493494495496497498499500501502503504505506507508509510511512513514515516517518519520521522523524525526527528529530531532533534535536  0537538539540541542543544545546547548  0549550551552553
V1=  2  4  3  4  2  2  1  4  4  3  1  2  2  1  2  3  4  3  3  4  2  1  3  2  4  3  2  0  0  0  0  0  0  0  0  0  0  0  1  3  4  2  3  1  4  4  1  1  2  0  0  0  0  2  3  3  2  4  3  2  4  4  2  4  1  2  2  1  2  4  4  4  4  4  0  0  0  0  0  0  0  4  3  4  0  0  0  0  2  4  2  2  3  4  2  4  4  2  1  4  1  1  1  3  4  3  2  2  2  3  2  4  2  3  1  2  3  3  2  4  3  1  4  4  2  3  4  4  3  2  3  3  2  2  2  1  1  1  3  2  4  3  4  3  4  4  1  3  1  1  3  4  2  1  2  2  2  2  3  3  4  3  1  2  4  4  3  1  3  3  4  1  2  2  3  1  2  3  1  3  3  1  3  2  1  2  4  1  1  3  2  4  1  1  1  4  4  3  2  4  4  3  3  4  4  1  1  3  3  4  3  4  3  4  2  3  1  2  2  4  2  4  3  4  2  2  2  3  2  4  4  1  2  2  1  2  2  2  3  4  3  2  4  1  2  4  3  2  4  4  2  2  3  2  4  1  2  2  4  4  2  3  2  4  4  3  1  1  3  4  3  2  4  1  1  4  4  2  1  3  4  2  2  1  1  2  3  1  2  4  4  3  2  4  1  2  2  1  2  3  1  4  4  4  2  1  1  1  1  1  2  4  2  3  4  2  3  1  2  2  1  2  3  4  4  3  3  2  4  4  4  3  3  2  3  1  3  3  4  4  4  3  2  2  2  3  3  2  4  3  4  2  4  4  1  3  2  2  2  2  2  3  3  2  3  4  3  2  3  4  3  4  4  2  4  2  4  1  3  4  3  3  4  3  4  3  4  2  2  1  2  4  4  1  2  1  3  4  3  4  2  1  2  4  1  3  1  3  3  4  3  3  2  4  4  3  3  2  4  4  1  2  1  1  1  2  2  1  3  3  3  4  1  1  4  3  3  4  2  1  4  1  1  3  4  3  3  1  3  1  3  4  4  4  3  1  4  2  3  2  4  1  1  2  4  1  2  4  1  1  0  2  4  4  3  0  0  2  4  1  2  4  4  3  4  4  3  1  4  1  2  3  2  4  1  2  2  4  2  3  4  3  3  1  4  2  3  3  3  4  4  2  1  2  2  4  3  1  3  2  4  4  3  4  0  0  0  0  0  0  0  0  0  0  3  1  2  3  0  0  3  1  2  3  3  2  2  1  1  4  3  4  3  2  4  3  3  4  3  2  4  1  0  0  2  4  3  3  4  4  1
              nom=    21  ZZ=   5.7  J0=      105934  JM=      106468         562
V2= 19 20 21 22 23 24 25 26 27 28 29 30 31 32 33 34 35 36 37 38 39 40 41 42 43 44 45 46 47 48 49 50 51 52 53 54 55 56 57 58 59 60 61 62 63 64 65 66 67 68 69 70 71 72 73 74 75 76 77 78 79 80 81 82 83 84 85 86 87 88 89 90 91 92 93 94 95 96 97 98 99100101102103104105106107108109110111112113114115116117118119120121122123124125126127128129130131132133134135136137138139140141142143144145146147148149150151152153154  0155156157158159160161162163164165166167168169170171172173  0  0174175176177178179180181182183184185186187188189190191192193194195196197198199200201202203204205206207208209210211212  0  0  0  0  0  0  0213214215216217218219220221222223224225226227228229230231232233234235236237238239240241242243244245246247248249250251252253254255256257258259260261262263264265266267268269270271272273274275276277278279280281282283284285286287288289290291292293294295296297298299300301302303304305306307308309310311312313314315316317318319320321322323324325326327328329330331332333334335336337338339340341342343344345346347348349350351352353354355356357358359360361362363364365366367368369370371372373374375376377378379380381382383384385386387388389390391392393394395396397398399400401402403404405406407408409410411412413414415416417418419420421422423424425426427428429430431432433434435436437438439440441442443444445446447448449450451452453454455456457458  0  0  0459  0  0460461462463464465466467468469470471472473474475476477478479480481482483484485486487488489490491492493494495496497498499500501  0502503504505506507508509510511512513514515516517518519520521522523524525526527528529530531532533534535536537538539  0  0  0540541542543544545  0  0  0  0  0546547548  0  0  0549550551552553
V1=  2  4  3  1  0  4  1  3  4  2  1  3  4  3  1  3  3  4  2  1  1  2  4  2  3  2  4  1  4  1  2  4  4  4  3  2  1  3  4  3  1  1  2  4  1  0  0  2  4  4  4  2  2  3  2  4  4  3  4  2  4  4  3  4  1  4  3  4  4  2  4  1  1  4  1  3  3  4  2  4  3  4  4  1  1  4  1  1  4  3  2  4  3  2  4  1  1  1  2  4  4  3  2  1  2  3  2  3  2  2  3  2  3  3  4  3  2  4  3  2  4  4  1  1  4  1  2  1  2  3  4  1  3  3  2  4  2  3  2  4  4  3  4  3  0  0  0  0  0  0  4  3  4  3  4  4  3  4  2  4  3  2  4  4  2  2  1  1  3  1  2  3  1  3  4  4  3  4  4  4  3  2  2  3  4  1  3  3  2  4  3  4  2  3  2  4  4  1  2  4  1  4  2  2  3  4  1  1  1  3  4  4  2  1  4  4  2  1  1  3  1  3  3  1  2  3  3  4  2  4  3  0  0  0  1  2  2  2  4  3  2  2  3  3  4  1  3  1  1  3  4  3  4  1  3  2  4  2  4  4  2  2  1  2  3  4  4  2  1  3  2  2  3  2  3  2  2  4  1  3  3  3  4  4  1  2  1  2  4  1  1  2  4  1  3  4  1  4  3  2  4  3  4  3  4  2  1  1  3  3  4  2  2  4  2  2  4  3  4  1  3  1  4  4  2  1  2  3  4  4  3  1  2  4  4  1  3  1  1  1  3  4  2  3  3  2  4  1  1  1  2  3  1  3  2  3  2  4  4  2  4  1  3  3  1  1  2  1  1  4  3  1  4  4  2  2  3  1  4  3  1  4  3  3  1  4  2  4  1  2  4  4  1  2  3  4  3  2  1  3  3  1  4  3  1  4  3  1  2  4  4  4  1  2  4  4  3  2  3  3  4  3  2  4  1  3  3  0  0  3  1  4  4  1  4  3  1  4  1  1  4  3  3  4  4  2  2  4  3  2  1  1  1  4  2  3  4  2  4  1  1  2  4  1  3  1  1  2  4  3  4  3  3  4  3  1  0  0  1  1  3  2  4  3  4  1  1  1  4  1  4  3  3  4  4  1  2  2  1  2  3  2  4  4  0  0  0  0  0  0  0  0  0  0  0  1  2  1  2  3  3  3  1  4  3  1  2  2  3  3  2  4  3  4  2  1  1  4  3  1  1  4  3  2  4  1  2  2  1  1  4  1  1  2  2  4  1  3  2  4  4  1
              nom=    21  ZZ=   5.7  J0=       93428  JM=       93966         561
V2= 20 21 22 23 24  0  0 25 26 27 28 29 30 31 32 33 34 35 36 37 38 39 40 41 42 43 44 45 46 47 48 49 50 51 52 53 54 55 56 57 58 59 60 61 62 63 64 65 66 67 68 69 70 71 72 73 74 75 76 77 78 79 80 81 82 83 84 85 86 87 88 89 90 91 92 93 94 95 96 97 98 99100101102103104105106107108109110111112113114115116117118119120121122123124125126127128129130131132133134135136137138139140141142143144145146147148149150151152153154155156  0157158159160161162163164165166167168169170171172173174175176177178179180181182183184185186187188189190191192193194  0195196197198199200201202203204205206207208209210211212213214215216217218219220221222223224225226227228  0229230231232233234235236237238239240241242243244245246247248249250251252253254255256257258259260261262263264265266267268269270271272273274275276277278279280281282283284285286287288289290291292293294295296297298299300301302303304305306307308309310311312313314315316317318319320321322323324325326327328329330331332333334335336337338339340341342343344345346347348349350351352353354355356357358359360361362363364365366367368369370371372373374375376377378379380381382383384385386387388389390391392393394395396397398399400401402403404405406407408409410411412413414415416417418419420421422423424425426427428429430431432433434435436437438439440441442443444445446447448449450451452453454455456457458459460461462463464465466467468469470471472  0  0  0  0  0473474475476477478479480481482483484485  0  0  0  0  0  0486487488489490491492493494495496497498499500501502503504505506507  0508509510511512513514515516517518519520521522523524525526527528529530531532533534535536  0537538539540541542543544  0545546  0  0  0  0  0  0  0  0  0  0547548549550551
V1=  4  3  3  1  4  3  2  3  1  1  3  4  1  4  3  4  2  2  2  1  2  3  2  4  3  1  3  2  4  4  3  4  4  4  3  3  4  3  2  2  2  2  1  3  3  1  2  4  1  1  3  3  3  2  3  2  4  1  3  1  1  2  2  2  1  3  4  2  3  2  3  4  2  4  4  4  3  4  2  1  1  3  4  4  4  3  1  3  3  1  1  3  4  4  3  1  1  1  1  3  3  1  3  4  1  3  2  1  3  3  3  1  4  3  2  4  2  2  4  4  3  4  3  1  4  2  4  4  1  4  3  3  1  1  3  2  4  3  2  2  4  4  3  4  1  1  1  2  3  1  4  3  4  3  0  4  4  2  1  1  2  4  0  0  0  0  0  0  0  0  0  0  4  4  3  1  3  3  4  2  2  4  4  2  1  1  3  4  4  3  3  2  4  3  2  4  4  4  4  1  1  1  4  2  4  1  2  3  3  3  4  1  3  1  4  1  1  1  1  2  1  3  1  1  3  3  4  4  2  2  3  4  4  3  1  4  2  3  4  1  2  4  2  2  3  1  4  3  1  2  4  1  4  3  2  4  4  3  4  4  4  4  3  2  4  4  2  4  4  1  2  3  1  4  4  4  3  4  3  4  1  3  4  2  2  2  2  4  3  4  3  1  1  2  4  4  1  1  4  2  2  2  3  3  2  3  3  3  1  3  4  4  4  3  2  4  4  2  1  3  1  4  3  1  3  3  4  2  4  2  4  4  3  4  4  3  1  2  2  4  1  1  1  2  2  2  4  3  4  4  3  4  2  3  4  4  2  3  2  2  2  1  3  3  1  1  3  2  2  1  1  4  3  3  4  3  4  1  2  3  1  3  3  2  2  4  1  2  2  1  2  3  1  2  4  4  2  4  1  2  1  2  4  0  0  0  4  1  1  3  1  3  2  1  3  4  1  1  4  3  3  4  3  0  0  4  1  1  1  2  4  4  3  2  4  3  2  2  2  1  2  2  3  2  4  1  4  3  1  2  3  1  2  2  4  3  4  4  2  3  1  4  4  3  4  1  2  2  1  2  2  1  1  3  4  3  3  4  1  3  4  1  2  4  1  1  4  2  4  4  4  3  3  4  0  0  3  3  4  3  2  4  4  3  2  4  4  3  1  1  1  1  3  2  4  3  3  0  0  0  0  4  4  1  3  4  3  4  4  2  2  4  3  4  4  2  1  2  3  1  1  2  4  4  1  1  4  1  2  3  1  2  1  2  2  1  1  2  3  3  4
              nom=    21  ZZ=   5.7  J0=       88614  JM=       89129         572
V2= 19 20 21 22 23 24 25 26  0 27 28 29 30 31 32 33 34 35 36 37 38 39 40 41 42 43 44 45 46 47 48 49 50 51 52 53 54 55 56 57 58 59 60 61 62 63 64  0  0  0  0  0  0 65 66 67 68 69 70 71 72 73 74 75 76 77 78 79 80 81 82 83 84 85 86 87 88 89 90 91 92 93 94 95 96 97 98 99100101102103104105106107108109110111112113114115116117118119120121122123124125126127128129130131132133134135136137138139140141142143144145146147148149150151152153154155156157158159160161162163164165166167168169170171172173174175176177178179180181182183184185186187188189190191192193  0  0  0194195196197198199200201202203204205206207208209210211  0  0  0  0212213214215  0  0  0  0  0  0216217218219220221222223224225226227228229230231232233234235236237238239240241242243244245246247248249250251252253254255256257  0  0  0258259260261262263264265266267268269270271272273274275276277278279280281282283284285286287288289290291292293294295296297298299300301302303304305306307308309310311312313314315316317318319320321322323324325326327328329330331332333334335336337338339340341342343344345346347348349350351352353354355356357358359360361362363364365366367368369370371372373374375376377378379380381382383384385386387388389390391392393394395396397398399400401402403404405406407408409410411412413414415416417418419420421422423424425426427428429430431432433434435436437  0  0  0438439  0  0  0  0  0  0  0  0  0440441442443444445446447448449450451452453454455456457458459460461462463464465466467468469470471472473474475476477478479480481482483484485486487488489490491492493494495496497498499500501502503504505506507508509510511512513514515516517518519520521522523524525526527528529530531532533534535536537538539540541542543544545  0  0546547548549550551552553
V1=  2  4  3  4  2  4  1  1  3  1  1  4  4  2  2  2  3  3  4  2  1  3  2  4  3  3  2  4  4  1  1  1  4  1  2  4  1  2  3  3  4  3  4  3  4  1  1  4  2  4  3  1  2  2  2  3  3  2  4  2  1  2  4  3  3  1  1  3  1  4  3  2  1  2  4  0  0  0  0  0  0  0  0  0  0  1  4  3  4  4  4  1  4  4  3  4  4  3  2  4  3  3  3  1  4  2  2  1  2  2  3  4  1  1  1  1  1  2  4  4  3  0  0  2  4  4  1  1  1  3  4  3  1  2  3  3  4  1  2  4  3  3  4  3  1  4  4  3  4  3  2  4  2  2  3  1  3  1  1  3  4  0  0  0  2  3  4  2  2  2  4  3  4  2  2  4  2  2  4  3  1  1  4  4  1  4  2  4  1  2  4  4  1  2  4  2  3  1  3  4  3  2  4  3  4  2  3  4  3  4  1  3  4  4  3  1  1  1  3  2  4  3  3  2  2  3  2  4  1  3  3  2  4  4  3  1  1  2  2  4  3  3  1  3  3  0  0  0  2  2  2  4  4  3  4  1  2  1  1  3  4  1  1  3  2  4  3  2  3  4  1  3  2  2  3  2  2  1  3  1  4  2  4  2  3  3  4  4  2  4  3  2  4  4  3  1  4  2  4  4  3  2  3  1  1  3  4  2  3  1  3  3  4  3  4  1  2  4  2  3  4  3  1  4  1  4  3  4  2  4  2  4  3  2  4  4  1  4  1  2  2  4  2  3  3  2  4  4  3  1  1  4  3  3  2  4  4  1  3  4  1  1  3  3  4  3  4  2  1  1  4  3  3  1  1  1  1  3  3  2  4  4  2  2  2  1  1  3  4  3  4  3  1  2  2  1  1  1  3  4  2  1  1  2  3  2  3  2  1  2  3  4  3  3  4  3  4  4  3  4  2  4  3  2  3  1  4  3  3  4  2  1  4  3  2  1  1  4  3  3  4  3  4  1  1  3  1  1  1  1  1  2  1  3  4  3  4  3  3  1  4  4  2  4  1  1  2  2  2  3  3  3  2  3  2  4  4  0  0  0  0  0  0  0  0  0  0  0  0  3  4  0  0  0  0  0  0  0  0  0  0  0  0  0  0  3  4  2  1  4  1  4  2  1  3  4  4  4  1  3  2  4  4  0  0  0  0  0  0  0  0  0  0  0  1  3  1  2  3  1  1  2  1  2  4  3  2  2  1  1  1  0  4  2  1  1  1  2  1  1  4  1  3  2  1  2  2  3  3  2  4  1
              nom=    21  ZZ=   5.6  J0=        3616  JM=        4148         563
V2= 20 21 22 23 24 25 26 27 28 29 30 31 32  0 33 34 35 36 37 38 39 40 41 42 43 44 45 46 47 48 49 50 51 52 53 54 55 56 57 58 59 60 61 62 63 64 65 66 67 68 69 70 71 72 73 74 75  0  0  0  0  0 76 77 78 79 80 81 82 83 84 85 86 87 88 89 90 91 92 93 94 95 96 97 98 99100101102103104105106107108109110111112113114115116117118119120121122123124125126127128129130131132133134135136137138139140141142143144145146147148149150151152153154155156157158159160161162163164165166167168169170171172173174175176177178179180181182183184185186187188189190191192193194195196197198199200201202203204205206207208209210211212  0  0  0  0  0  0  0  0213  0214215216217218219220221222223224225226227228229230231232233234235236237238239240241242243244245246247248249250251252253254255256257258259260261262263264265266267268269270271272273274275276277278279280281282283284285286287288289290291292293294295296297298299300301302303304305306307308309310311312313314315316317318319320321322323324325326327328329330331332333334335336337338339340341342343344345346347348349350351352353354355356357358359360361362363364365366367368369370371372373374375376377378379380381382383384385386387388389390391392393394395396397398399400401402403404405406407408409410411412413414415416417418419420421422423424425426427428429430431432433434435436437438439440441442443444445446447448449450451452453454455456457458459460  0  0  0  0461462463464465466467468469470471472473474475476477478479480481482483484485486487488489490491492493494495  0  0  0  0  0496497498499500501502503504505506507508509510511512513514515516517518519520  0521522523524525526527528529530531  0532533534535536  0  0537538539540541542543544545546547548549550551552553554
V1=  4  3  3  4  4  1  1  1  3  3  4  3  3  3  1  4  3  4  3  4  2  2  4  3  3  4  1  0  0  0  0  0  0  0  3  2  4  4  2  2  4  4  4  2  1  1  4  1  1  3  2  1  3  3  2  4  3  1  1  1  1  2  3  1  4  4  1  1  4  4  2  2  2  2  4  2  2  3  1  2  1  2  2  2  4  3  3  4  4  3  0  2  4  4  1  2  1  3  4  4  3  4  4  4  3  4  3  1  3  4  1  4  2  1  3  2  4  4  1  1  1  1  3  2  1  1  1  2  4  1  1  1  3  2  3  2  1  3  1  1  2  3  2  4  1  0  0  1  1  4  1  2  3  1  3  1  1  3  4  1  0  4  3  1  4  4  2  3  1  4  3  2  2  2  4  3  4  3  1  1  4  3  3  4  2  1  1  3  3  3  1  4  4  4  4  2  2  4  4  4  3  1  1  1  1  1  2  3  1  4  4  4  4  3  2  4  2  2  2  2  2  2  3  3  4  3  1  3  4  1  3  3  2  4  3  3  4  4  0  0  1  1  2  2  3  1  4  3  0  0  0  3  2  4  1  3  2  4  1  1  1  2  2  4  1  2  4  1  4  1  2  4  3  2  4  1  1  4  3  2  4  4  1  2  2  2  2  4  2  3  1  3  3  3  4  3  1  4  2  4  3  4  1  1  4  1  2  3  3  2  3  2  3  4  4  3  4  2  2  2  1  2  2  4  4  2  4  1  2  4  1  1  1  2  3  3  3  1  3  1  4  4  1  1  1  2  3  3  2  4  4  1  1  4  1  4  3  4  3  4  2  4  3  4  3  4  3  4  4  3  4  2  2  2  4  3  3  2  2  3  3  3  4  4  3  2  3  3  4  4  2  3  4  3  3  1  1  2  4  2  2  4  1  1  1  4  3  4  1  2  4  2  3  4  4  2  2  4  2  3  2  4  4  1  1  2  2  4  2  2  3  0  0  3  1  0  0  0  0  0  0  0  3  4  4  4  3  3  1  1  3  4  3  2  4  4  3  1  2  2  2  1  1  1  4  1  2  2  2  3  4  4  3  4  4  2  3  4  3  2  2  2  1  2  4  4  3  1  3  1  1  1  2  4  3  2  4  1  3  3  3  1  2  1  2  2  4  3  4  4  4  2  4  1  2  1  1  0  0  0  0  4  3  3  1  4  2  4  1  3  3  1  2  2  3  2  4  1  3  3  4  3  4  1  3  3  2  3  3  4  4  2  4  1  2  1  0  3  3  4  4  1  4
              nom=    21  ZZ=   5.6  J0=       12518  JM=       13087         589
V2= 19 20 21 22 23 24 25 26 27 28 29 30 31 32 33 34 35 36 37 38 39 40 41 42 43 44 45 46 47 48 49 50 51 52 53 54 55 56 57 58 59 60 61 62 63 64 65 66 67 68 69 70 71 72 73 74 75 76 77 78 79 80 81 82 83 84 85 86 87 88 89 90 91 92 93 94 95 96 97 98 99100101102103104105106107108109110111112113114115116117118119120121122123124125126127128129130131132133134135136137138139140141142143144145146147148149150151152153154155156157158  0159  0  0160161162163164165166167168169170171172173174175176177178179180181182183184185186187188189190191192193194195196197198199200201202203204205206207208  0  0209210211212  0  0  0  0  0  0  0  0  0213  0214215216217218219220221222223224225226227228229230231232233234235236237238239240241242243244245246247248249250251252253254255256257258259260261262263264265266267268269270271272273274275276277278279280281282283284285286287288289290291292293294295296297298299300301302303304305306307308309310311312313314315316317318319320321322323324325326327328329330331332333334335336337338339340341342343344345346347348349350351352353354355356357358359360361362363364365366  0  0367368369  0  0  0  0370371372373374375376377378379380381382383384385386387388389390391392393394395396397398399400401402403404405406407408409410411412413414415416417418419420421422423424425426427428429430431432433434435436437438  0  0  0  0  0  0  0439440441442  0  0  0  0  0  0  0443444445446447448449450451452453454455456457458459460461462463464465466467468469470471472473474475476477478479480481482483484485486487488489490491492493494495496497  0  0498499500501502503504505  0  0  0  0  0506507508509510511512513514515516517  0  0  0  0  0  0  0  0  0  0518519520521522523524525  0526527528529530531532533534535536537538539540541542543544  0545546547548549550  0551552
V1=  2  4  3  2  4  0  1  1  1  1  1  1  1  2  4  1  1  4  1  1  1  1  0  3  3  4  3  2  4  1  1  4  1  2  2  1  3  3  2  4  4  4  2  4  1  1  3  3  4  4  2  1  1  3  2  4  0  0  0  1  1  4  3  2  4  2  2  1  2  3  1  3  3  4  2  1  3  3  4  4  3  1  2  1  3  2  2  2  1  1  3  4  0  0  0  0  0  1  2  4  3  2  3  1  4  3  4  2  3  1  4  4  3  1  1  3  3  1  1  1  4  1  3  4  3  1  4  4  3  3  4  2  1  2  3  4  3  2  4  4  2  3  2  4  4  1  1  4  2  1  1  1  1  3  4  2  1  2  3  1  2  3  1  1  3  4  1  1  3  3  4  1  3  3  4  3  1  4  3  2  4  3  4  3  2  4  4  3  2  2  1  3  4  4  2  3  2  4  4  1  3  1  1  1  4  4  3  1  3  2  4  4  3  1  1  3  3  4  2  1  3  2  1  2  3  4  3  4  4  2  2  2  1  2  4  1  3  3  2  4  4  4  2  4  4  2  4  4  2  1  3  2  2  2  3  4  1  2  1  2  2  2  3  2  1  2  2  1  2  3  4  1  1  1  2  3  4  1  3  4  1  1  4  2  2  4  1  3  4  4  3  4  1  1  1  1  1  1  3  3  2  2  3  4  1  1  4  2  2  3  2  4  4  3  1  1  3  3  1  1  3  4  4  2  4  1  2  1  3  3  3  1  3  3  2  4  4  4  4  4  4  2  4  1  1  4  1  3  2  2  3  4  1  3  1  4  3  3  4  2  3  2  4  1  2  3  1  1  3  2  1  2  3  2  4  4  2  2  4  1  1  4  1  1  2  2  3  1  1  4  1  1  1  4  1  2  3  1  4  4  4  3  1  2  2  4  1  3  3  2  4  3  4  3  1  1  3  4  0  0  1  2  3  3  4  3  2  4  4  3  1  1  2  4  3  1  4  3  4  3  3  2  4  1  1  1  4  1  1  4  3  4  4  3  1  4  1  1  1  1  1  4  3  4  1  1  1  1  2  3  4  1  1  3  2  4  0  2  3  2  2  3  3  4  3  2  3  1  4  3  0  0  0  0  1  4  1  3  3  4  1  3  4  2  2  1  1  3  3  2  4  3  3  1  2  1  3  1  2  3  1  3  2  4  3  1  4  1  3  4  3  4  1  3  3  4  4  2  3  3  4  1  1  1  3  1  3  1  2  4  1  1  3  1  2  3  1  1  1  4  2  4  1  3  2  3  4  2  4  3  4  1  1  1  3  0  0  2  4  4  1  1  1  4  3  3  2  4  4
              nom=    21  ZZ=   5.6  J0=       86311  JM=       86882         588
V2= 24 25 26 27 28 29 30 31 32 33 34 35 36 37 38 39 40 41  0  0  0 42 43 44 45 46 47 48 49 50 51 52 53 54 55 56 57 58 59 60 61 62 63 64 65 66 67  0 68 69 70 71 72 73 74 75 76 77 78 79 80 81 82 83 84 85 86 87 88 89 90 91 92 93 94 95 96 97 98 99  0  0  0100101102103104105106107108109110111112113114115116117118119120121122123124125126127128129130131132133134135136137138139140141142143144145146147148149150151152153154  0  0  0155156157  0  0  0  0  0  0158159  0  0  0  0  0  0  0  0  0  0  0160161162163164165166167168169170171172173174175176177178179180181182183184185186187188189190191192193194195196197198199200201202203204205206207208209  0  0  0210211212213214215216217218219220221222223224225226227228229230231232233234235236237238239240241242243244245246247248249250251252253254255256257258259260261262263264265266267268269270271272273274275276277278279280281282283284285286287288289290291292293294295296297298299300301302303304305306307308309310311312313314315316317318319320321322323324325326327328329330331332333334335336337338339340341342343344345346347348349350351352353354355356357358359360361362363364365366367368369370371372373374375376377378379380381382383384385386387388389390391392393394395396397398399400401402403404405406407408409410411412413414415416417418419420421422423424425426427428429430431432433434435436437438439440  0441442443444445446447448449450451452453454455456457458459460  0  0  0  0  0  0  0  0  0  0  0  0  0  0  0  0  0  0  0  0461462463464465466467468469470471472473474475476477478479480481482483484485486487488489490491492493494495  0  0496497498499500501502503504505  0  0506507508509510511512513514515516517518519520521522523524525526527528529530531532533534535536537538539540541542543544  0545  0  0546547548  0549550551552
V1=  4  1  1  1  3  4  4  2  4  4  1  4  4  3  4  2  2  4  1  1  2  3  2  4  3  3  3  4  2  2  4  2  2  2  4  3  2  3  1  2  2  4  1  2  4  4  4  4  3  2  4  4  4  4  4  3  4  2  2  2  3  3  4  4  3  1  1  3  4  3  1  2  3  4  2  3  1  4  4  3  1  3  2  4  4  4  3  1  2  4  3  2  4  4  4  1  1  2  4  3  1  3  4  4  2  1  3  3  2  1  3  4  1  1  4  3  3  1  1  2  1  2  4  1  3  4  1  2  4  3  1  2  1  1  3  4  3  4  4  1  2  4  2  4  1  2  2  2  2  3  4  3  3  4  2  3  4  4  4  4  2  1  3  4  1  2  2  2  4  1  2  4  1  3  3  4  1  0  1  3  4  1  3  4  1  1  3  1  1  2  3  2  4  4  3  1  1  1  4  2  1  3  2  4  3  3  3  1  1  1  2  4  3  3  1  3  2  4  2  2  3  2  4  3  1  2  1  2  3  4  1  2  1  2  2  4  1  2  3  3  2  1  3  2  2  3  3  1  2  2  2  3  2  1  1  1  1  3  3  4  2  4  1  3  2  4  3  4  4  1  2  1  2  3  3  3  4  1  2  2  4  2  4  4  4  4  4  1  2  4  3  2  3  4  3  3  1  4  4  2  3  3  2  3  4  1  1  3  1  1  1  2  4  3  2  2  4  1  1  3  2  3  2  2  4  2  3  4  3  1  1  4  1  1  2  3  3  4  3  3  3  1  2  3  1  1  3  3  1  3  2  4  4  1  2  4  1  4  1  2  3  3  4  3  4  1  3  2  4  4  2  4  4  3  1  4  3  1  1  1  2  2  4  1  1  3  1  4  2  4  4  3  4  3  4  3  2  3  4  2  3  1  4  2  4  3  3  2  4  1  1  1  2  1  2  4  1  3  1  3  2  3  1  3  1  4  2  4  1  1  1  1  4  1  2  2  1  1  0  1  3  3  4  3  0  1  4  4  3  4  4  2  4  1  2  3  4  1  4  1  3  2  3  2  2  2  4  4  3  4  4  2  2  4  1  3  4  1  1  4  4  4  1  4  1  3  4  3  2  2  1  3  4  2  4  1  3  4  2  3  3  4  1  2  4  2  3  4  4  0  0  0  0  0  0  0  0  0  4  3  1  4  3  1  3  3  1  4  1  2  4  2  2  2  4  3  2  4  3  1  3  2  2  2  1  2  2  1  2  3  3  1  2  2  0  0  3  4  1  3  1  1  1  3  3  4  3  4  2  3  0  0  4  3  2  4  4  1  2  3  1  1  2  2  3  3  4  4
              nom=    21  ZZ=   5.6  J0=        2091  JM=        2620         565
V2= 20 21 22 23 24 25  0  0  0  0  0 26  0  0 27 28 29 30 31 32 33 34 35 36 37 38 39 40 41 42 43 44 45 46 47 48 49 50 51 52 53 54 55 56 57 58 59 60 61 62 63 64 65 66 67 68 69 70 71 72 73 74 75 76 77 78 79 80 81 82 83 84 85 86 87 88 89 90 91 92 93 94 95 96 97 98 99100101102103104105106107108109110111112113114115116117118119120121122123124125126127128  0129130131132133134135136137138139140141142143144145146147148149150151152153154155156157158159160161162163164165166167168169170  0  0171172173174175176177178179180181182183184185186187188189190191192193  0  0  0  0  0  0194195196197198199200201202203204205206207208209210  0  0  0  0211212213214215216217218219220221222223224225226  0  0  0  0227228229230231232233234235236237238239240241242243244245246  0247248249250251252253254255256257258259260261262263264265266267268269270271272273274275276277278279280281282283284285286287288289290291292293294295296297298299300301302303304305306307308309310311312313314315316317318319320321322323324325326327328329330331332333334335336337338339340341342343344345346347348349350351352353354355356357358359360361362363364365366367368  0  0369370371372373374375376377378379380381382383384385386387388389390391392393394395396397398399400401402403404405406407408409410411412413414415416417418419420421422423424425426427428429430431432433434435436437438439440441442443444445446447448449450451452453454455456457458459460461462463464465466467468469470471472473474475476477478479480481482483484485486487488489490491492493494495496497498499500501502503504505506507508509510511512513514515516517518519520521522523524525526527528529530531532533534535536537538539540541542543544545546  0547548  0  0549550551552553554
V1=  4  1  2  4  4  1  2  2  1  3  2  1  3  3  1  2  3  1  4  2  2  4  3  4  2  2  1  2  4  3  4  4  3  4  4  1  1  1  1  1  2  3  4  3  4  4  3  4  2  1  1  1  2  2  3  3  2  3  2  1  2  4  1  3  1  3  3  1  1  3  4  2  2  4  4  4  4  3  2  4  4  1  2  2  1  3  3  4  4  2  2  1  2  2  4  1  4  1  1  3  3  2  4  3  1  1  1  1  2  3  2  4  3  2  3  1  1  2  4  3  1  4  4  2  4  1  2  4  1  1  2  2  4  1  2  4  1  1  4  2  2  3  2  3  3  4  4  3  1  2  2  3  2  2  2  3  2  4  4  2  2  3  4  3  2  2  0  2  3  2  2  1  2  1  2  3  2  2  3  4  4  3  1  1  4  2  2  1  4  1  3  4  1  1  4  4  3  1  2  4  1  4  2  2  2  3  2  3  3  4  1  4  4  3  4  1  3  3  1  3  4  3  2  4  4  3  4  3  4  4  4  1  1  1  2  4  4  4  2  2  1  2  1  3  3  4  1  1  3  3  4  4  1  3  3  3  4  3  4  1  0  4  1  2  4  1  2  3  2  2  2  3  2  4  4  2  1  2  4  4  1  2  4  2  4  4  3  4  3  4  2  1  1  1  3  2  1  2  2  4  1  2  2  3  2  3  4  3  2  3  4  2  4  1  1  1  3  4  4  4  1  3  4  2  4  1  1  3  2  4  4  1  4  3  2  4  4  3  4  4  1  2  1  2  2  4  1  1  1  2  2  4  1  1  0  0  0  0  0  3  3  2  4  2  4  3  2  4  3  3  3  4  3  1  4  1  4  2  2  2  1  1  3  4  3  3  4  1  4  4  4  2  4  1  2  4  2  2  4  3  3  4  3  2  2  2  2  1  2  4  4  3  4  1  1  2  3  2  4  2  3  1  3  1  1  3  2  3  4  1  3  4  1  2  3  2  3  2  2  2  4  3  3  4  3  4  3  4  3  4  2  0  0  0  0  0  0  0  0  0  0  0  0  0  0  0  4  4  3  4  1  1  4  4  3  3  0  0  3  4  2  4  1  2  4  1  1  4  4  1  1  1  0  0  0  1  4  2  2  2  2  4  3  0  4  3  2  1  2  4  2  2  4  4  3  1  1  2  1  2  2  4  1  2  4  1  0  1  4  1  2  4  4  3  4  2  3  2  4  3  3  4  3  4  2  0  0  0  0  0  0  4  1  1  4  1  2  2  4  3  3  4  1  1  4
              nom=    21  ZZ=   5.6  J0=      134337  JM=      134901         578
V2= 14 15 16 17 18 19 20 21 22 23 24 25 26 27 28 29  0  0  0  0 30 31 32 33 34 35 36 37 38 39 40 41 42 43 44  0  0  0  0  0  0 45 46 47 48 49 50 51 52 53 54 55 56 57 58 59 60 61 62 63 64 65 66 67 68 69 70 71 72 73 74 75  0 76 77 78 79 80 81 82 83 84 85 86 87  0  0 88 89 90 91 92 93 94 95 96 97 98 99100101102103104105106  0  0107108109110111112113114115116117118119120121122123124125126127128129130131132133134135136137138139140141  0  0142143144145146147148149150151152153154155156157158159  0  0  0160161162163164165166167168169170171172173174175176177178179180181182183184185186187188189190191192  0  0  0  0193194195196197198199200201202203204205206207208209210211212213214215216217218219220221222223224225226227228229230231232233234235236237238239240241242243244245246247248249250251252253254255256257258259260261262263264265266267268269270271272273274275276277278279280281282283284285286287288289290291292293294295296297298299300301302303304305306307308309310311312313314315316317318319320321322323324325326327328329330331332333334335336337338339340341342343344345346347348349350351352353354355356357358359360361362363364365366367368369370371372373374375376377378379380381382383384385386387388389390391392393394395396397398399400401402403404405406407408409410411412413414415416417418419420421422423424425426427428429430431432433434435436437438439440441442443444445446447448449450451452453454455456457458459460  0  0  0  0  0  0  0  0  0  0  0  0  0461462463464465466467468469470471472473474  0475476477478479480481482483484485486487  0488489490491492493494495496497498499500501502503504505506507508509510511512513514515516517518519520521522523524525526527528529530531532533534535536  0  0  0537538539540541542543544545546  0547548
V1=  2  3  1  1  2  4  4  3  4  3  0  0  1  1  2  4  3  4  1  2  2  2  3  4  4  2  4  3  1  2  2  4  3  3  4  4  4  1  4  3  1  4  1  4  4  1  1  3  1  3  1  3  2  1  2  4  4  1  2  2  1  3  4  1  1  2  2  2  3  2  4  3  4  3  4  1  2  1  2  2  1  3  3  4  4  1  4  2  4  4  2  1  1  1  4  4  2  4  3  4  2  1  2  4  2  3  3  1  2  4  4  4  4  3  1  2  4  1  1  4  2  4  4  2  3  4  4  4  3  1  3  2  4  4  2  2  2  1  1  2  4  1  1  4  1  4  4  2  4  1  1  1  4  1  1  1  1  3  3  2  4  4  3  3  2  2  4  3  2  2  4  1  2  4  1  1  4  2  4  4  1  1  3  1  1  4  3  1  4  3  0  0  4  3  1  3  4  3  1  3  2  4  1  1  1  4  4  2  1  4  3  4  1  1  3  4  4  2  3  3  2  4  4  3  1  1  3  4  4  0  4  3  1  4  4  4  3  1  2  4  1  1  2  1  3  1  3  3  3  2  4  2  4  4  1  2  4  4  1  3  4  4  2  4  1  1  4  1  4  4  2  4  1  2  4  4  2  2  3  4  3  4  3  3  1  1  2  3  1  1  3  2  4  4  1  1  2  2  3  4  3  2  4  4  3  4  1  2  4  1  1  1  2  4  4  1  1  4  1  4  4  4  4  1  2  4  1  1  3  2  1  3  2  1  3  4  1  3  4  1  1  4  1  1  1  4  3  3  2  4  2  3  4  3  2  1  2  4  3  4  4  3  4  2  2  4  1  4  4  1  2  2  2  2  3  2  4  3  1  4  4  2  3  4  2  4  4  3  4  4  3  2  2  1  3  3  4  3  1  1  2  2  2  3  4  2  4  3  1  4  3  1  4  1  1  4  2  1  1  1  2  1  1  1  2  3  2  4  4  3  4  4  1  4  3  3  2  4  4  4  1  4  3  2  3  3  4  3  3  1  4  0  0  0  1  4  3  3  4  2  2  1  1  1  3  1  4  3  2  4  4  3  1  2  1  2  2  4  3  4  3  3  3  4  2  1  1  2  1  1  1  2  3  2  3  4  3  4  3  1  2  2  2  3  2  2  2  3  3  1  3  1  4  3  4  3  1  4  3  4  4  2  1  1  2  2  2  3  3  2  4  4  3  4  3  2  0  0  0  0  0  3  4  3  2  4  2  3  4  4  2  2  1  1  4  2  3  2  2  3  3  4  4  2  2  2  4  4  2  4  2  4  4  1  1  3  1  2
              nom=    21  ZZ=   5.5  J0=        9123  JM=        9651         572
V2= 20 21 22 23 24 25 26  0  0  0 27 28 29 30 31 32 33 34 35 36 37 38 39 40 41 42 43 44 45 46 47 48 49 50 51 52 53 54 55 56 57 58 59 60 61 62 63 64  0  0  0  0  0  0  0  0 65 66 67 68 69 70 71 72 73 74 75 76 77 78 79 80 81 82 83 84 85 86 87 88 89 90 91 92 93 94 95 96 97 98  0  0  0  0  0  0 99100101102103104105106107108109110111112113114115116117118119120121122123124125126127128129130131132133134135136137138139140141142143144145146147148149150151152153154155156157  0  0  0  0  0  0158159160161162163164165166167168169170171172173174175176177178179180181182183184185186187188189190191192193194195196197198199200201202203204205206207208209210211212213214215216217218219220221222223224225226227228229230231232233234235236237238239240241242243244245246247248249250251252253254255256257258259260261262263264265266267268269270271272273274275276277278279280281282283284285286287288289290291292293294295296297298299300301302303304305306307308309310311312313314315316317318319320321322323324325326327328329330331332333334335336337338339340341342343344345346347348349350351352353354355356357358359360361362363364365366367368369370371372373374375376377378379380381382383384385386387388389390391392393394395396397398399400401402403404405406407408409410411412413414415416417418419420421422423424425426427428429430431432433434435436437438439  0  0  0440441442443444445446447448449450451452453454455456457  0  0  0  0458459  0  0460461462463464465466467468469470471472473474475476477478479480481482483484485486487488489490491492493494495496497498499500501502503504505506507  0  0  0  0  0  0508509510  0511512513514515516517518519520  0  0521522523524525526527528529530531532533534535536537538539540541542543544545546547548549550
V1=  4  3  4  0  4  1  1  4  4  2  1  2  3  0  0  3  4  2  1  1  4  2  2  2  4  3  2  1  2  2  4  1  3  3  1  4  4  1  1  1  1  1  3  2  4  4  1  1  1  1  1  1  2  4  1  2  3  4  4  3  4  1  2  3  2  4  3  2  4  2  1  1  2  3  1  2  2  3  2  2  1  4  3  4  2  4  1  3  3  4  4  4  1  1  4  2  3  4  4  2  3  1  3  4  3  2  1  3  3  2  3  2  2  3  2  4  1  1  4  3  3  2  4  2  3  2  4  2  3  1  3  2  3  3  3  2  2  3  4  3  1  4  2  4  2  0  1  2  3  1  2  2  3  2  4  2  2  2  1  1  3  4  1  4  1  3  2  4  2  2  2  1  1  1  3  4  4  1  1  1  1  0  0  0  0  0  0  0  0  0  1  2  3  2  2  4  1  2  4  1  1  2  1  3  2  2  2  1  3  4  2  1  2  2  4  4  3  0  0  0  0  0  0  0  0  0  0  0  0  0  0  0  0  0  0  2  2  1  4  2  2  2  3  3  1  2  3  2  3  2  4  1  2  3  4  3  4  3  1  2  3  3  1  4  3  4  4  3  4  2  2  2  1  2  3  1  4  4  1  2  1  1  1  4  4  3  1  2  3  3  3  2  4  3  4  3  2  4  4  1  1  4  1  1  2  4  4  3  2  4  1  3  1  2  3  4  4  3  4  3  2  1  1  3  3  1  3  4  3  3  4  2  2  2  4  1  1  3  2  4  4  1  1  1  3  3  3  4  3  2  2  1  1  2  3  3  3  3  4  1  2  4  1  0  0  0  0  0  0  4  3  1  4  4  3  4  1  2  3  1  2  3  4  1  4  0  0  0  0  0  0  3  1  1  1  3  4  2  2  4  2  4  2  4  1  4  3  2  4  4  2  4  4  1  2  4  1  1  1  2  4  1  4  2  2  4  3  3  1  2  3  2  4  4  2  4  3  2  3  1  3  3  1  3  4  4  4  3  4  4  1  1  3  2  4  4  3  3  3  4  4  3  4  3  4  2  3  4  2  4  1  3  4  2  1  1  3  4  3  3  3  4  1  2  4  3  4  1  3  4  3  2  4  4  3  1  4  2  1  4  3  4  4  1  3  3  4  3  4  1  4  1  2  4  3  3  2  4  4  3  2  2  2  4  4  2  4  1  1  3  1  4  1  2  4  3  4  3  3  1  4  1  2  3  1  4  3  3  2  4  3  1  2  2  2  2  4  2  1  3  3  1  1  3  2  4  3  4  1  2  3  3
              nom=    21  ZZ=   5.5  J0=      107665  JM=      108192         556
V2= 19 20 21 22 23 24 25 26 27 28 29 30 31 32 33 34 35 36 37 38 39 40 41 42 43 44 45 46 47 48 49 50 51 52 53 54 55 56 57 58 59 60 61 62 63 64 65 66 67 68 69 70 71 72 73 74  0 75  0 76 77 78 79 80 81 82 83 84 85 86 87 88 89 90 91 92 93 94 95 96 97 98 99100101102103104105106107108109110111112113114115116117118119120121122123124125126127128129130131132133134135136137138139140141142143144145146147148149150151152153154155156157158159160161162  0163164165166167168169170171172173174175176177178179180181182183184185186187188189190191192193194195196197198199200201202203204205206207208209210211212213214215216217218219220221222223224225226227228229230231232233234235236237238239240241242243244245246247248249250251252253254255256257258259260261262263264265266267268269270271272273274275276277278279280281282283284285286287288289290291292293294295296297298299300301302303304305306307308309310311312313314315316317318319320321322323324325326327328329330331332333334335336337338339340341342343344345346347348349350351352353354355356357358359360361362363364365366367368369370371372373374375376377378379380381382383384385386387388389390391392393394395396397398399400401402403404405406407408409410411412413414415416417418419420421422423424425426427428429430431432433434435436437  0438439440441442443444445446447448449450451452453454455456457458459460461462463464465466467468469470471472473474475476477478479480481482483484485486487488489490491492493494495496497498499500501502503504505506507508509510511512513514515516517518519520521522523524525526527528529530531532533534535  0  0536537538539540541542543544  0  0  0545546  0  0  0  0  0  0  0  0  0  0  0  0  0  0547548549550551
V1=  2  4  3  4  3  2  1  1  1  2  1  3  4  2  2  2  4  1  1  2  1  2  4  1  2  3  4  4  4  1  2  4  4  3  1  1  2  0  1  1  3  4  2  4  1  4  2  4  4  1  1  2  1  3  2  4  1  3  4  3  4  3  2  4  4  3  4  1  3  1  4  2  2  2  4  4  2  1  1  1  3  4  3  2  0  0  0  1  3  2  2  3  2  4  4  3  3  4  3  1  2  3  2  3  2  2  1  2  2  1  4  4  4  1  2  4  4  2  2  4  3  4  4  3  4  1  4  2  2  2  1  4  4  2  2  2  4  3  3  2  4  0  3  4  3  2  3  1  4  3  1  1  3  4  3  3  4  3  3  4  1  1  3  3  1  1  1  3  4  3  4  3  3  3  4  3  1  1  1  1  4  3  4  1  3  1  1  3  3  3  4  3  1  1  3  3  1  3  4  1  4  3  3  2  2  3  1  4  3  3  1  1  1  4  2  2  1  1  3  2  2  2  4  0  0  0  0  4  2  3  1  1  2  2  4  4  3  3  2  2  4  3  2  4  4  1  1  4  3  4  1  1  3  1  3  1  3  4  3  3  4  3  3  3  4  1  1  2  2  3  4  1  1  0  0  0  0  0  3  2  1  2  2  3  3  4  2  2  4  1  2  2  1  3  2  4  4  3  1  2  3  1  1  3  1  2  4  3  3  1  2  2  3  4  3  1  3  4  4  2  1  1  2  3  3  4  2  3  1  2  3  2  2  2  3  2  2  2  3  4  3  1  1  2  4  4  3  1  3  3  4  3  1  1  1  3  1  3  2  4  3  3  3  4  2  0  0  0  2  4  3  2  4  1  1  4  1  1  2  3  2  2  2  4  3  3  2  3  2  2  3  1  4  4  3  4  3  1  1  3  1  2  3  2  2  4  3  1  2  2  1  3  2  4  4  1  2  1  3  0  4  3  2  3  1  4  3  4  0  0  0  0  0  0  0  0  0  3  4  3  2  4  3  2  4  1  3  3  3  1  4  4  1  1  4  4  3  1  3  4  3  3  4  2  3  2  4  1  1  1  1  4  4  4  2  2  1  2  3  4  3  1  2  2  4  1  2  2  1  2  4  0  3  4  3  1  2  2  2  2  1  3  3  3  3  1  3  1  1  4  3  1  1  1  1  2  2  3  1  4  3  1  3  4  3  3  3  4  2  3  2  4  4  1  2  1  1  4  3  3  1  4  4  3  4  3  1  1  4  4  3  1  2  3  3  4
              nom=    21  ZZ=   5.5  J0=       40942  JM=       41513         592
V2= 21 22 23 24 25  0  0  0  0  0  0  0 26 27 28 29 30 31 32 33 34 35 36 37 38 39 40 41 42 43  0  0  0  0  0  0  0  0 44 45 46 47 48 49 50 51 52 53 54 55 56 57 58 59 60 61 62 63 64 65 66 67 68 69 70 71 72 73 74 75 76 77 78 79 80 81 82 83 84 85 86 87 88 89 90 91 92 93 94  0  0  0 95 96 97 98 99100101102103104105106107108109110111112113114115116117118119120121122123124125126127128129130131132133134135136137138139140  0  0  0141142143144145146147148149150151152153154155156157158  0  0  0  0  0  0  0  0  0159  0  0  0160161162163164165166167168169170171  0  0  0  0  0  0  0  0172173174175176177178179180181182183184185186187188189190191192193194195196197198199200201202203204205206207208209210211212213214215216217218219220221222223224225226227228229230231232233234235236237238239  0  0  0240241242243244245246247248249250251252253  0  0  0  0  0  0  0  0  0254255256257258259260261262263264265266267268269270271272273274275276277278279280281282283284285286287288289290291292293294295296297298299300301302303304305306307308309310311312313314315316317318319320321322323324325326327328329330331332333334335336337338339340341342343344345346347348349350351352353354355356357358359360361362363364365366367368369370371372373374375376377378379380381382383384385386387388389390391392393394395396397398399400401402403404405406407408409410411412413414415416417418419420421422423424425426427428429430431432433434435  0436437438439440441442443444445446447448449450451452453454455456457458459460461462463464465466467468469470471472473474475476477478479480481482483484485486487488489490491492493494495496497498499500501502503504505506507508509510511512513514515516517518519520521522523524525526527528529530531532533534535536537538539540541542543544545546547548549550  0  0  0  0  0551552553
V1=  3  2  4  4  1  2  1  4  3  1  2  1  1  1  2  3  1  3  3  0  0  3  1  3  3  1  2  4  3  3  3  1  4  2  1  4  1  1  3  1  3  4  4  2  3  3  1  4  3  3  3  2  4  3  4  4  4  1  1  4  3  3  4  3  3  2  2  2  1  4  3  4  1  2  4  4  4  1  2  3  4  4  2  1  2  1  4  1  1  3  1  1  3  1  2  4  3  4  3  0  0  4  4  3  1  4  1  2  1  3  1  2  3  1  4  3  1  1  3  1  2  3  3  3  3  1  3  3  4  1  1  2  3  4  4  2  4  1  1  4  2  1  4  2  2  3  1  2  4  1  2  4  1  1  4  3  2  4  4  3  1  3  3  4  3  2  4  1  3  1  1  2  4  1  1  3  1  3  3  3  1  1  3  3  3  1  4  3  1  2  3  1  4  4  1  1  4  3  2  3  1  4  4  2  1  1  3  2  1  3  4  3  1  0  0  0  0  0  0  0  0  0  0  0  3  4  2  3  1  3  2  4  4  3  4  1  2  1  3  4  2  1  3  3  3  3  2  2  2  2  2  4  3  1  4  1  3  3  4  3  1  1  4  3  4  1  3  4  3  1  1  1  2  4  4  3  4  2  2  4  1  4  4  1  2  1  1  2  3  3  1  4  3  1  4  4  2  1  1  2  4  1  2  4  1  2  1  4  3  4  2  3  3  1  4  2  2  4  3  1  4  4  4  2  1  2  4  3  4  4  1  1  2  4  3  3  1  1  1  3  1  1  3  3  1  2  2  4  3  1  2  1  3  1  3  2  3  4  4  2  3  1  3  3  1  4  3  4  4  3  4  2  4  4  3  1  1  4  4  3  3  3  1  4  1  3  2  4  4  2  1  3  3  3  1  2  3  4  3  4  1  1  4  1  2  3  1  1  4  4  3  4  1  3  4  1  4  1  2  1  4  1  1  4  2  2  4  2  3  4  1  3  4  1  2  1  4  2  4  3  3  4  1  1  3  1  1  3  3  3  2  2  2  4  4  3  4  2  4  2  2  2  2  2  3  1  3  3  2  1  3  3  1  4  3  4  4  3  1  3  3  1  4  2  4  2  3  4  1  4  3  2  4  4  4  4  3  4  1  1  2  3  1  3  2  2  3  3  1  2  2  2  2  4  3  4  4  1  3  1  1  1  4  1  1  4  1  1  4  2  1  1  0  4  3  4  1  1  4  4  3  4  1  3  2  4  1  1  1  0  0  0  0  4  4  1  1  4  3  2  4  2  1  1  4  2  4  4  3  3  3  1  3  4  4  3  1  4  1  4  4  2  3  3  3  3  1  4  2  4  4  1
              nom=    21  ZZ=   5.5  J0=       81701  JM=       82249         572
V2= 19 20 21 22 23 24  0 25 26 27 28 29 30 31 32 33  0 34 35 36 37 38 39 40 41 42 43 44 45 46 47 48 49 50 51 52 53 54 55 56 57 58 59 60 61 62 63 64  0  0 65 66 67 68 69 70 71 72 73 74 75 76 77 78 79 80 81 82 83 84 85 86 87 88 89 90 91 92 93 94 95 96 97 98 99100101102103104105106107108109110111112  0113114115116117118119120121122123124125126127128129130131132133134135136137138139140141142143144145146147148149150  0151152153154155156157  0  0158159160161162163164165166167168169170171172173174175176177178179180181182183184185186187188189190191192193194195196197198199200201202203204205206207208209210211212  0  0213214215216217218219220221222223224225226227228229230231232233234235236237238239240241242243244245246247248249250251252253254255256257258259260261262263264265266267268269270271272273274275276277278279280281282283284285286287288289290291292293294295296297298299300301302303304305306307308309310311312313314315316317318319320321322323324325326327328329330331332333334335336337338339340341342343344345346347348349350351352353354355356357358359360361362363364365366367368369370371372373374375376377378379380381382383384385386387388389390391392393394395396397398399400401402403404405406407408409410411412413414415416417418419420421422423424425426  0  0  0427428429430431432433434435436437438439440441442443444445446447448449450451452453454455456457458459460461462463464465466467468469470471472473474  0475476477478479480481482483484485486487488489490491492493494495496497498499500501502503504505506507508509510511512513514515516517518519520  0  0521522  0  0  0  0  0  0  0523524525526527528529530531532533534535536  0  0537538539540  0  0541542543544545  0  0  0546  0  0  0  0547548549  0  0  0550551552553
V1=  2  4  4  2  4  4  2  1  1  1  2  4  2  2  3  3  3  1  3  2  2  3  4  4  4  3  3  4  3  3  2  1  3  3  4  1  4  3  3  1  1  1  3  1  4  3  1  3  4  4  3  1  2  3  4  4  3  2  2  4  3  2  3  1  3  1  1  3  3  2  2  3  1  1  3  3  4  2  3  4  3  1  4  4  3  4  4  3  1  4  2  4  4  2  2  4  3  3  3  4  2  4  4  2  2  1  2  3  1  1  2  4  4  3  2  4  3  4  3  3  4  3  3  2  1  3  1  2  3  4  2  1  1  2  4  4  3  2  4  4  2  4  4  2  4  1  2  4  3  4  3  1  2  3  4  3  1  1  1  4  3  4  4  2  2  4  3  4  3  1  3  4  4  3  1  2  3  3  1  4  3  1  0  0  0  0  0  0  3  2  2  2  3  1  4  3  4  3  3  2  4  4  4  2  3  1  2  3  1  3  2  2  3  3  4  4  1  3  3  1  1  2  1  3  3  4  2  3  3  3  3  3  4  4  3  1  1  2  1  3  0  4  4  3  1  1  2  1  2  4  4  2  1  1  2  2  3  2  2  3  4  1  3  1  2  3  1  3  1  3  4  4  2  2  0  2  3  3  2  2  4  2  2  4  2  2  2  2  3  4  2  2  4  2  4  2  2  4  1  4  3  2  2  2  4  3  4  2  2  4  3  1  1  3  2  3  2  2  2  2  2  3  4  1  3  2  2  3  2  4  3  4  4  3  1  3  4  3  3  1  4  1  2  1  2  2  4  2  2  3  1  4  1  1  3  4  2  4  3  1  3  3  1  2  4  4  3  2  2  2  4  4  3  1  4  1  2  4  1  3  2  3  4  1  3  1  1  2  1  2  3  4  4  2  1  4  3  3  1  4  4  3  3  4  1  3  4  3  3  4  2  4  4  1  1  4  3  4  4  3  4  1  3  3  4  2  2  4  2  1  4  2  2  1  4  3  4  1  3  0  0  0  4  1  2  1  2  3  3  1  3  3  2  4  0  0  0  0  0  0  0  1  3  3  3  1  4  3  4  3  1  2  3  2  2  2  1  3  3  4  2  4  4  3  3  2  2  2  4  4  3  4  4  2  3  1  4  4  3  2  4  0  0  0  0  0  2  1  2  2  2  3  1  3  3  1  4  2  2  3  4  1  3  4  2  2  1  2  1  2  2  3  1  4  2  4  1  2  4  3  4  4  2  2  1  1  2  2  4  3  3  2  4  1  2  1  4  1  3  4  4  3  1  2  3  4  1  3  3  4  4  1
              nom=    21  ZZ=   5.5  J0=       46227  JM=       46798         601
V2= 20 21 22 23 24 25 26 27 28 29 30 31 32 33 34 35 36 37 38 39 40 41 42 43 44 45 46 47 48 49 50 51 52 53 54 55 56 57 58 59 60 61 62 63 64 65 66 67 68 69 70 71 72 73 74 75 76 77 78 79  0  0  0  0  0  0  0  0  0  0  0  0  0  0  0  0  0  0  0  0  0  0 80 81 82 83 84 85 86 87 88 89 90 91 92 93 94 95 96 97 98 99  0  0100101102103104105106107108109110111112113114115116117118119120121122123124125126127128129130131132133134135136137138139140141142143144145146147148149150151152153154155156157158159160161162163164165166167168169170171172173174175176177178179180181182183184185186187188189190191192193194195196197198199200201202203204205206207208209210211212213214215216217218219220221222223224225226227228229230231232233234235236237238239240241242243244245246247248249250251252  0  0  0  0253254255256257258259260261262263264265266267268269270271272273274275276277278279280281282283284285286287288289290291292293294295296297298299300301302303304305306307308309310311312313314315316317318319320321322323324325326327328329330331332333334335336337338339340341342343344345346347348349350351352353354355356357358359360361362363364365366367368369370371372373374375376377378379380381382383384385386387388389390391392393394395396397398399400401402403404405406407408409410411412413414415416417418419420421422423424425426427428429430431432433434435436437  0  0438439  0  0  0  0440441442443444445446447448449450451452453454455456457458459  0  0  0  0  0  0  0  0  0  0  0  0460461462463464465466467468469470471472473474475476477478479480481482483484485486487488489490491492493494495496497498499500501502503  0  0  0  0  0  0  0  0  0  0  0  0  0504505506507508509510511512513514515516517518519520521522523524525526527528529530531532533534535  0  0  0  0  0536537538539540541542543544  0  0545546547548549550  0551552553
V1=  4  3  4  2  2  2  2  3  3  1  2  3  1  4  3  2  2  2  1  2  2  4  3  3  4  3  0  0  0  4  1  2  4  2  4  4  2  1  2  4  2  3  4  4  3  4  3  4  1  3  3  2  4  2  4  3  3  4  1  2  3  2  4  4  2  3  4  4  3  2  1  3  2  4  4  3  2  2  2  1  2  4  1  2  4  2  4  4  1  1  4  4  3  4  4  3  2  4  4  3  4  3  2  4  4  1  2  4  3  2  4  4  4  2  1  4  3  4  3  4  4  3  4  1  2  3  3  3  3  2  4  2  2  2  4  2  2  4  1  2  2  2  2  4  1  2  2  4  4  2  3  4  1  2  2  3  4  1  1  3  2  4  0  3  3  2  4  1  1  2  3  2  3  3  3  3  4  3  2  0  0  0  0  0  0  4  4  2  2  1  2  2  1  3  4  3  1  1  1  4  4  4  3  4  1  4  2  1  1  1  1  4  1  4  2  4  0  3  4  1  1  4  1  4  1  2  4  1  2  4  1  2  3  1  1  1  3  2  4  2  2  2  4  4  3  4  1  0  1  3  3  4  4  2  4  4  3  2  2  2  3  4  1  2  4  1  1  4  1  4  3  1  4  3  3  4  3  1  4  3  1  1  1  3  3  3  4  2  2  2  2  3  4  3  4  1  2  3  2  4  2  2  2  1  1  2  3  4  3  3  4  3  3  1  2  2  2  2  3  3  2  2  2  2  4  2  2  3  2  4  2  2  2  4  2  2  4  3  3  4  3  3  1  2  3  0  2  4  4  1  3  3  2  4  3  3  1  4  4  2  4  1  2  3  3  3  1  1  2  4  2  2  3  4  3  3  1  2  2  2  1  3  1  3  3  2  2  2  4  4  3  3  3  4  3  1  1  1  2  3  4  2  2  4  4  2  2  2  4  2  2  4  4  4  1  2  2  4  0  0  0  0  0  0  0  0  0  0  0  4  4  4  4  2  2  4  4  3  1  1  1  1  1  3  4  3  4  4  3  1  3  2  1  4  4  4  1  1  2  4  2  4  4  2  4  1  2  2  1  4  3  3  2  4  2  2  3  2  2  2  1  2  4  3  2  3  4  4  3  2  4  2  1  2  2  3  3  4  3  3  4  1  2  4  3  2  4  2  4  0  4  2  2  1  1  1  3  1  3  2  4  3  3  4  4  1  3  4  4  3  4  2  3  3  1  2  2  4  2  2  4  1  2  2  4  4  3  0  0  0  1  4  3  2  2  2  4  3  3  1  2  4  1  2  4  1  3  4  3  2  4  4  3  4  3  2  4  4  3  4  4  2  2  2  2  4  4  4  4  3  2  1  1  0  2  3  3  3  4  4  1
              nom=    21  ZZ=   5.4  J0=      104326  JM=      104890         581
V2= 21 22 23 24 25 26 27 28 29 30 31 32 33 34 35 36 37 38 39 40 41 42 43 44 45 46 47 48 49 50 51 52 53 54 55 56 57 58 59 60 61 62 63 64 65 66 67 68 69 70 71 72 73 74 75 76  0 77 78 79 80 81 82 83 84 85 86 87 88 89 90 91 92 93 94 95 96 97 98 99100101102103104105106107108109110111112113114115116117118119120121122123124125126127128129130131132133134135136137138139140141142143144145146147148149150151152153154155156157158159160161162163164  0165166167168169170171172173174175176177178179180181182183184185186187188189190  0191192193194195196197198199200201202203204205206207208209210211212213214215216217218219220221222223224225226227228229230231232233234235236237238239240241242243244245246247248249250251252253254255256257258259260261262263264265266267268269270271272273274  0  0  0  0275276277278279280281282283284285286287288289290291292293294295296297298299300301302303304305306307308309310311312313314315316317318319320321322323324325326327328329330331332333334335336337338339340341342343344345346347348349350351352353354355356357358359360361362363364365366367368369370371372373374375376377378379380381382383384385386387388389390391392393394395396397398399400401402403404405406407408409410411412413414415416417418419420421422423424425426427428429430431432433434435436437438  0  0439440441442443444  0  0  0  0  0  0  0  0  0  0445446447448449450451452453454455456457458459460  0461462463464465466467468469470471472473  0  0  0474475476477478479480481482483484485486487488489490491492493494495496  0  0497498499500501502503504505506  0507508509510511512513514515516517518519520  0  0  0  0  0  0  0  0  0  0  0  0  0  0521522523524525526527528529530531532533534  0  0  0  0  0  0  0535536537538539540541542543544545546547548549550551552553554
V1=  3  4  3  4  1  1  1  2  3  4  0  0  4  2  4  3  4  2  4  2  4  3  4  3  4  1  2  4  1  4  3  1  2  3  4  2  4  2  4  3  2  4  3  1  2  4  2  4  1  2  3  3  3  4  3  1  1  4  1  4  2  1  2  4  3  4  1  2  2  4  1  3  2  1  2  3  1  4  4  1  1  4  4  4  1  2  3  1  1  4  1  1  2  3  3  4  4  2  1  4  4  1  3  2  2  2  3  4  4  4  3  4  2  4  3  4  4  1  2  4  3  1  4  4  3  1  1  1  1  4  2  4  3  1  3  3  2  4  1  2  3  1  3  1  2  4  2  3  1  3  1  1  3  4  1  2  1  2  4  4  3  4  1  1  1  1  1  3  1  2  3  4  2  3  1  1  1  4  3  4  4  2  2  4  1  1  3  4  2  2  4  0  2  4  4  4  3  2  4  1  1  1  4  2  2  4  1  3  3  1  1  3  2  4  1  2  1  2  2  2  4  3  3  4  4  0  0  0  0  1  3  2  4  4  3  1  2  3  1  1  4  2  2  1  2  2  3  4  4  2  1  2  2  4  1  3  4  4  1  1  4  1  2  4  1  1  3  4  2  4  1  1  3  2  4  4  4  2  4  2  3  2  4  3  4  2  3  4  2  3  4  1  2  1  2  3  4  4  2  4  4  2  4  4  2  1  3  1  1  2  4  4  1  2  1  2  3  4  3  3  4  2  2  2  1  2  1  3  3  4  4  2  4  4  4  4  3  1  2  2  4  3  4  3  3  1  3  1  3  2  1  1  4  4  2  1  1  2  2  3  3  2  2  1  2  4  3  2  4  4  3  1  1  2  4  2  3  4  2  4  1  3  3  1  4  2  4  1  2  1  2  3  4  3  2  2  1  3  4  3  3  2  2  2  4  4  3  1  3  4  3  3  4  3  3  1  1  4  3  4  1  3  4  3  3  4  1  1  4  3  4  1  2  2  1  1  1  4  2  2  3  4  3  3  1  3  4  4  2  2  4  2  4  3  4  3  2  4  4  4  2  2  3  3  1  2  3  4  2  2  4  4  1  1  1  1  4  1  2  4  1  0  0  0  4  1  4  3  4  2  4  4  1  1  4  2  4  3  3  4  1  4  3  4  2  1  4  4  2  4  4  2  3  4  2  0  0  0  0  0  3  3  4  3  3  1  3  4  4  1  4  2  3  2  4  3  1  1  3  4  2  3  1  4  1  3  1  3  2  4  4  3  1  4  1  4  4  2  4  1  2  3  4  1  4  3  3  4  3  4  3  2  1  2  1  3  3  4  0  1  4
              nom=    21  ZZ=   5.3  J0=       65752  JM=       66287         580
V2= 21 22 23 24  0  0 25 26  0 27 28 29 30 31 32 33 34 35 36 37 38 39 40 41 42 43 44 45 46 47 48 49 50 51 52 53 54 55 56 57 58 59 60 61 62 63 64 65 66 67 68 69 70 71 72 73 74 75 76 77 78 79 80 81 82 83 84 85 86 87 88 89 90 91 92 93 94 95 96 97 98 99100101102103104105106107108109110111112113114115116117118119120121122123124125126127128129130131132133134135136137138139140141142143144145146147148149150151152153154155156  0  0157158159160161162163164165166167168169170171172173174175176177178179180181182183184185186187188189190191192193194195196197198199200201202203204205206207208209210211212213214215216217218219220221222223224225226227228229230231232233234235236237238239  0  0240241242243244245  0246247248249250251252  0253254255256257258259260261262263264265266267268269270271272273274275276277278279280281282283284285286287288289290291292293294295296297298299300301302303304305306307308309310311312313314315316317318319320321322323324325326327328329330331332333334335336337338339340341342343344345346347348349350351352353354355356357358359360361362363364365366367368369370371372373374375376377378379380381382383384385386387388389390391392393394395396397398399400401402403404405406407408409410411412413414415416417418419420421422423424425426427428429430431432433434435436437438439440441442443444445446447448449450451452453454455456457  0  0  0  0458459  0  0  0460461462463464465466467468469470471472  0  0  0473474  0  0  0  0  0475476477478479480481482483484485486487488489490491492493494495496497498499500501502503504505506  0  0  0507508509510511512513514515516517518519520521522523524525526527528529530531532533534  0535536537538539540541542  0  0  0  0  0  0  0  0  0543544  0545  0546547548  0549550551  0  0  0  0  0  0552553554
V1=  3  4  4  4  2  2  1  1  4  1  2  1  0  0  0  0  0  1  1  1  3  3  2  4  3  3  0  0  0  0  0  0  0  2  4  3  4  3  3  1  3  4  3  2  4  1  1  1  1  2  3  0  0  0  0  3  1  2  3  1  1  1  1  1  1  3  3  1  4  4  3  2  2  4  1  4  2  1  2  1  4  3  3  2  4  4  2  2  2  3  4  2  2  2  4  1  2  2  4  4  3  2  4  2  4  4  2  2  2  2  1  2  1  3  1  4  2  3  1  2  2  1  3  2  4  3  3  3  4  2  1  1  2  1  2  4  3  3  2  2  3  4  0  3  4  3  3  1  2  4  3  2  2  1  3  0  4  3  1  4  1  2  1  4  2  4  2  2  2  1  2  3  3  1  4  3  1  4  0  0  0  0  0  0  0  0  0  3  4  2  2  2  4  3  2  4  0  3  1  0  0  0  0  0  0  0  0  0  0  0  2  1  2  3  3  4  4  2  1  1  3  2  4  3  4  4  3  4  3  2  1  1  3  2  4  1  3  4  4  3  1  4  1  1  2  1  2  3  3  3  3  1  2  1  2  1  1  4  3  4  1  3  3  2  3  2  2  3  3  1  4  3  1  3  4  1  2  4  4  3  4  2  2  1  2  4  3  1  3  3  4  3  1  2  3  2  2  3  4  4  3  1  2  2  2  2  2  4  3  3  3  3  1  2  4  3  1  1  1  3  4  4  4  3  3  4  2  4  4  4  1  1  2  4  4  1  3  3  1  4  1  1  3  4  3  3  4  4  4  3  1  2  2  2  4  3  0  0  0  4  3  2  4  3  1  2  3  4  1  2  1  3  3  3  2  4  2  2  2  2  2  3  1  1  1  4  4  2  2  2  3  2  1  3  4  1  2  4  1  3  4  2  2  1  3  3  4  4  2  2  2  3  3  3  1  3  2  3  1  2  1  2  2  3  4  3  3  4  2  2  4  1  2  2  2  3  2  4  3  4  2  3  4  4  2  3  1  2  2  2  2  4  3  4  4  4  2  4  3  1  4  4  4  1  1  2  4  4  2  4  3  3  4  2  1  4  1  1  1  2  1  4  2  3  4  4  3  4  2  4  4  0  4  2  4  4  2  4  3  3  4  4  2  0  2  4  3  2  4  4  1  1  2  3  4  1  3  2  4  1  3  3  3  4  3  3  2  4  3  4  3  3  3  1  4  1  2  4  4  2  4  4  3  4  2  4  4  3  4  3  4  1  4  2  4  3  4  2  1  2  4  3  1  3  1  1  2  4  3  3  4  3  3  1  1  2  4  4  1  4
              nom=    21  ZZ=   5.3  J0=       15000  JM=       15560         581
V2= 20 21 22 23 24 25 26 27 28 29 30 31 32 33 34 35 36 37 38 39 40 41 42 43 44 45 46 47 48 49 50 51 52 53 54 55 56 57 58 59 60 61 62 63 64 65 66 67 68 69 70 71 72 73 74 75 76 77 78 79 80 81 82 83 84 85 86 87 88 89 90 91 92 93 94 95 96 97 98 99100101102103  0  0104105106107108109110111112113114115116117118119120121122123124125126127128129130131132133134135136137138139140141142143144145146147  0  0148149150151152153154155156157  0  0  0  0158159160161162163164  0  0  0  0  0165166167168169170171172173174175176177178179180181182183184185186187188189190191192  0  0  0193194195196197198199200201202203204205206207208209210211212213214215216217218219220221222223224225226227228229230231232233234235236237238239  0  0  0240241242243244245246247248249250251252253  0  0  0  0  0254255256257258259260261262263264265266267268269270271272273274275276277278279280281282283284285286287288289290291292293294  0295296297298299300301302303304305306307308309310311312313314315316317318319320321322323324325326327328329330331332333334335336337338339340341342343344345346347348349350351352353354355356357358359360361362363364365366367368  0  0  0  0  0  0369370371372373374375376377378379380381382383384385386387388389390391392393394395396397398399400401402403404405406407408409410411412413414415416417418419420421422423424425426427428429430431432  0433434435436  0  0437438  0439  0440441442443444445446447448449450451452453454  0455456457458459460461462463464465466467468469470471472473474475476477478479480481482483484485486  0487488489490491492493494495496  0497498499500501502503504505506  0  0  0  0  0  0507508509510511  0512513514515516517518519520521522523524525526527528529530531532533534535536537538539540541542543544545546547548549550551  0552553
V1=  4  3  4  0  0  1  1  1  2  3  0  0  0  0  0  0  4  1  1  4  2  1  3  3  4  1  3  3  3  2  2  4  1  2  4  4  2  3  4  3  4  2  3  1  1  1  3  2  4  1  1  1  4  2  4  3  3  2  4  4  3  4  1  1  1  3  3  3  1  4  1  3  3  4  4  2  1  1  4  3  2  1  2  2  3  3  4  2  1  2  4  3  4  3  4  4  2  1  1  1  4  4  3  4  2  3  1  1  4  2  3  2  4  2  3  3  4  3  4  4  2  4  4  3  4  3  1  3  1  4  4  4  2  4  1  2  2  2  4  3  2  4  2  4  3  3  4  3  4  2  2  4  2  3  4  2  3  4  1  1  1  3  1  3  3  4  4  2  1  4  4  3  3  2  4  1  1  3  4  1  1  1  4  4  3  1  4  1  1  1  3  1  4  3  2  4  3  2  4  3  1  1  4  1  4  3  2  4  0  3  1  1  4  1  1  1  4  3  2  2  3  4  4  2  4  4  3  3  3  1  1  3  3  4  4  3  4  1  4  3  1  3  1  1  3  1  4  3  3  3  4  3  4  3  2  3  1  1  1  4  1  4  3  2  2  3  2  2  2  4  1  2  4  4  2  4  2  4  1  1  4  1  1  4  2  2  2  2  2  2  4  1  3  4  1  3  3  2  4  1  3  3  3  4  3  2  1  1  3  3  2  3  3  3  3  1  1  1  1  4  3  3  2  4  3  3  3  4  2  4  4  4  3  1  4  4  3  3  2  4  4  4  2  1  1  1  1  1  2  1  4  4  4  2  4  3  4  2  2  4  1  1  4  1  2  1  2  4  3  4  1  4  3  1  3  3  2  4  2  1  1  1  4  2  4  4  3  4  4  4  4  1  2  3  1  3  2  3  3  3  1  2  1  1  4  3  4  3  2  1  1  3  2  2  1  1  4  4  4  2  2  4  2  4  4  2  1  2  2  1  3  4  3  3  2  4  1  2  1  2  4  1  2  2  2  1  1  3  4  2  4  3  3  4  1  2  4  1  1  2  2  1  3  2  3  2  3  1  3  4  1  2  1  1  3  2  4  4  2  0  0  0  0  0  0  0  0  3  1  4  3  1  1  2  2  3  2  4  4  3  3  3  1  2  1  2  2  4  4  2  1  1  4  3  3  3  4  1  1  4  1  1  3  2  4  4  1  2  1  3  2  2  3  4  4  3  1  3  4  2  1  1  2  4  3  3  0  0  0  4  4  4  4  3  2  3  2  1  1  3  3  3  4  3  3  4  3  3  4  3  4  1  1  1  2  2  3  4  2  4  1
              nom=    21  ZZ=   5.3  J0=       44215  JM=       44758         566
V2= 19 20 21 22 23 24 25 26 27 28 29 30 31 32 33 34 35 36 37 38 39 40 41 42 43 44 45 46 47 48 49 50 51 52 53 54 55 56 57 58 59 60 61 62 63 64 65 66 67 68 69 70 71 72 73 74 75 76 77 78 79 80 81 82 83 84 85 86 87 88 89 90 91 92 93 94 95 96 97 98 99100  0101102103104105106107108109110111112113114115116117118119120121122123124125126127128129130131132133134135136137138139140141142143144145146147148149150151152153154155156157158159160161162163164165166167168169170171  0172173174175176177178179180181182183184185186187188189190191192193194195196197198199200201202203204205206207208209210211212213214215216217218219220221222223224225226227228229230231232233234235236237238239240241242243244245246247248249250251252253254255256257258259260261262  0263264265266267268269270271272273274275276277278279280281282283284285286287288289290291292293294295296297298299300301302303304305306307308309310311312313314315316317318319320321322323324325326327328329330331332333334335336337338339340341342343344345346347348349350351352353354355356357358359360361362363364365366367368369370371372373374375376377378379380381382383384385386387388389390391392393394395396397398399400401402403404405406407408409410411412413414415416417418419420421422423424425426427428429430431432433434435436437438439440441442443444445446447448449450451452453454455456457  0  0  0458459460461462463464465466467468469470471472473474475476477478479480  0481482483484485486487488489490491492493494495496497498499500501502503504505506  0  0  0  0  0  0  0  0  0  0  0  0  0507508509510511512513514515516517518519520521522523524525526527528529530531532533534535536537538539540541542543544545546  0  0  0547548549  0  0  0  0  0  0  0550551552553554
V1=  2  4  3  1  4  4  4  3  2  2  4  3  3  4  4  2  2  3  4  4  2  2  4  3  3  4  3  1  3  2  4  4  2  4  3  2  3  4  3  3  3  4  3  4  1  1  4  0  0  0  0  0  0  4  2  4  3  0  0  0  0  4  3  1  1  4  2  4  2  2  1  4  2  2  1  2  3  4  1  4  3  4  2  4  4  3  1  1  2  2  3  3  4  3  1  4  4  2  4  3  3  1  1  4  1  1  3  4  2  3  1  3  3  4  4  3  4  4  4  3  4  2  3  2  3  2  1  2  4  3  3  3  1  3  1  4  2  3  2  4  4  1  1  3  1  3  1  2  2  1  2  2  3  3  2  4  4  2  2  0  0  0  2  3  4  3  3  4  1  3  2  3  3  4  3  0  0  0  0  3  3  3  3  4  2  1  4  1  1  3  4  3  3  2  4  1  2  3  1  3  3  3  1  2  4  1  1  1  1  1  3  2  3  4  3  4  2  2  2  1  2  4  1  3  4  4  1  1  1  1  4  2  3  1  4  3  4  1  2  4  1  3  2  1  2  4  4  1  3  2  1  3  2  4  3  1  1  2  4  4  2  4  1  3  4  1  1  1  3  3  2  3  4  3  3  1  2  3  3  3  1  4  3  4  2  2  3  2  2  1  3  2  3  3  4  2  2  2  2  4  3  4  3  1  4  2  1  1  1  2  2  2  4  1  2  4  3  3  2  4  4  3  2  4  1  2  4  4  1  4  3  1  4  4  3  3  4  1  1  4  1  1  4  3  4  4  4  3  4  3  4  3  1  4  2  2  1  1  2  2  1  3  3  4  4  4  1  2  3  3  4  3  4  2  3  4  1  2  1  1  3  3  2  3  4  2  1  3  1  4  3  4  3  4  1  2  4  4  3  1  1  1  4  2  3  4  2  3  4  4  2  4  2  1  4  1  1  4  3  3  4  1  2  4  4  3  4  1  2  4  2  4  1  2  2  4  1  1  4  3  4  1  1  1  1  3  4  4  2  4  1  2  3  0  0  3  2  2  4  3  2  4  1  2  4  4  4  4  2  4  1  1  3  2  3  3  1  2  3  3  2  2  4  3  3  4  1  1  1  1  1  2  2  4  4  4  4  1  2  4  4  3  1  1  1  1  3  4  3  4  2  3  1  1  1  0  3  3  4  1  3  4  4  1  2  4  2  4  4  3  4  4  2  2  4  4  3  4  2  4  1  1  4  4  0  0  1  1  3  2  4  1  2  3  4  1  4  2  2  1  3  3  4  1  1  4
              nom=    21  ZZ=   5.2  J0=      124776  JM=      125342         584
V2= 20 21 22 23 24 25 26  0  0 27 28 29 30 31 32 33 34 35 36 37 38 39 40 41 42 43 44 45 46 47 48 49 50 51 52 53 54 55 56 57 58 59 60 61 62 63 64 65 66 67 68 69 70 71 72 73 74  0  0  0  0  0  0  0  0 75 76 77 78 79 80 81 82 83 84 85 86 87 88 89 90 91 92 93 94 95 96 97 98  0  0  0  0  0 99100101102103104105106107108109110111112113114115116117118119120121122123124125126127128129130131132133134135136137138139140141142143144145146147148149150151152153154155156157  0  0  0  0158159160161162163164165166167168169170171172173174175176177178179180181182183184185186187188189190191192193194195196197198199200201202203204205206207208209210211212213214215216217218219220221222223224225226227228229230231232233234235236237238239240241242  0243244245246247248249250251252253254255256257258259260261262263264265266267268269270271272273274275276277278279280281282283284285286287288289290291292293294295296297298299300301302303304305306307308309310311312313314315316317318319320321322323324325326327328329330331332333334335336337338339340341342343344345346347348349350351352353354355356357358359360361362363364365366367368369370371372373374375376377378379380381382383384385386387388389390391392393394395396397398399400401402403404405406407408409410411412  0413414415416417418419420421422423424425426427428429430431432433434435436437438439440441  0  0  0  0  0442443444445446447448449450451452453454455456457458459  0  0  0  0  0  0460461462463464465466467468469470471472473  0  0  0474475476477478479480481482483484485486487488489490491492493494495496497498499500501502503504505506507508509510511512513514515516517  0  0  0  0  0  0518519520521522523524525526527528529530531532533534535536537538539540541  0  0  0  0  0  0  0  0  0542543544545546547548549550551552553
V1=  4  3  1  3  3  1  1  3  1  1  2  3  0  0  0  0  0  0  0  0  0  0  2  4  3  3  4  1  2  4  1  2  3  3  3  4  2  2  3  2  1  3  1  2  3  2  1  2  2  1  3  2  3  4  1  2  4  2  2  3  4  4  3  2  2  3  3  1  4  3  4  2  1  2  2  4  4  3  4  1  2  3  2  4  2  4  3  2  4  4  4  3  4  4  3  2  4  4  3  4  1  3  3  1  4  3  1  1  4  3  4  3  4  2  4  4  3  2  2  3  3  2  4  1  2  3  4  4  3  4  4  2  1  3  2  2  3  3  4  4  2  3  4  2  1  3  3  1  3  3  3  2  4  1  1  3  4  4  3  4  1  1  4  4  2  3  2  0  0  0  0  0  0  0  4  3  1  4  3  1  3  4  1  1  4  1  2  4  4  2  3  1  3  1  4  3  3  1  3  1  2  2  3  1  4  2  3  4  3  2  4  1  3  2  1  2  3  3  3  4  1  1  3  2  4  2  1  2  3  2  3  2  2  1  3  4  1  3  3  3  4  4  3  2  2  1  3  4  3  2  2  1  3  4  1  1  4  2  2  4  3  2  4  2  3  1  2  3  1  2  4  3  1  2  4  1  3  4  4  2  3  2  4  4  1  4  3  4  2  1  2  4  2  1  3  4  4  2  4  1  1  1  1  1  3  1  1  4  1  4  1  1  3  4  2  2  2  1  3  2  1  3  2  1  3  1  2  3  1  3  2  1  3  4  3  2  4  1  1  3  4  1  1  1  1  3  2  1  3  3  1  3  1  2  4  3  3  4  4  3  1  1  2  4  3  3  4  4  1  1  4  4  2  4  3  2  4  1  4  4  1  1  4  4  2  1  2  3  3  4  2  1  1  1  4  4  2  1  2  3  2  1  3  1  1  1  3  2  3  4  1  1  1  3  2  1  2  2  4  1  1  4  4  2  1  4  3  1  1  1  4  4  2  1  1  1  4  2  2  3  1  4  3  2  4  3  2  3  4  4  3  2  3  3  4  4  2  2  3  2  1  2  3  3  2  4  3  4  2  3  1  3  4  2  3  3  4  2  4  1  1  4  3  1  4  3  2  4  1  4  1  2  3  3  2  4  4  3  4  1  1  1  4  1  2  2  1  3  4  4  3  4  2  1  4  4  2  2  3  2  4  1  3  4  2  2  2  1  2  1  4  3  4  2  4  1  3  3  2  3  3  2  2  3  1  3  3  4  1  4  3  2  4  4  3  4  3  4  2  4  1  2  4  4  2  3  1  4  4  1  2  2  4  2  4  1  1  3  4  3  2  4  4  1
              nom=    21  ZZ=   5.2  J0=      100005  JM=      100544         576
V2= 13 14 15 16 17 18 19 20 21 22 23 24 25 26 27 28 29 30 31 32 33 34 35 36 37 38 39 40 41 42 43 44 45 46 47 48 49 50 51 52 53 54 55 56 57 58 59 60 61 62 63 64 65 66 67 68 69 70 71 72 73 74 75 76 77 78 79 80 81 82 83 84 85 86 87 88 89 90 91 92 93 94 95 96 97 98 99100101102103104105106107108109110111112113114115116117118119120121122123124125126127128129130131132133134135136137138139140141142143144145146147148149150151152153154155156157158159160161162163164165166167168169170171172  0  0  0173174175176177178179180181182183184185186187188189190191192193194195196197198199200201202203204205206207208209210211212  0  0  0  0  0  0  0  0  0  0  0  0  0  0  0  0  0  0  0213214215216217218219220221222223224225226227228229230231232233234235236237238239240241242243244245246247248249250251252253254255256257258259260261262263264265266267268269270271272273274275276277278279280281282283284285286287288289290291292293294295296297298299300301302303304305306307308309310311312313314315316317318319320321322323324325326327328329330331332333334335336337338339340341342343344345346347348349350351352353354355356357358359360361362363364365366367368369370371372373374375376377378379380381382383384385386387388389390391392393394395396397398399400401402403404405406407408409410411412413414415416417418419420421422423424425426427428429430431432433434435436437438439440441442443444445446447448449450451452453454455456457458459  0460461462463  0  0464465466467468469470471472473  0  0474475476477478479480481482483484485486487488489490491492493494495496497498499500501502503504505506507508509510511512513514515516517518519520521522523524525526527528529530531532533534535536  0537538539540541542543544  0  0545546547548549550551552  0  0  0  0553554
V1=  2  2  4  2  1  3  2  2  3  1  2  4  1  1  0  0  3  1  1  1  1  3  4  4  2  1  2  2  4  3  4  4  4  3  2  2  1  1  3  3  1  1  2  1  1  1  2  4  4  3  2  4  4  3  4  1  1  4  1  2  2  4  3  3  1  3  3  1  1  1  4  2  4  1  2  4  3  1  4  4  3  4  2  2  2  3  3  1  4  4  2  4  3  2  2  2  3  3  3  2  1  1  2  4  3  4  4  1  1  4  2  1  4  2  4  4  4  2  1  1  3  3  3  4  4  2  4  3  0  0  0  4  2  1  3  3  4  1  2  4  2  4  2  2  4  4  3  4  3  2  4  3  3  4  2  2  4  3  3  4  3  1  4  3  1  1  3  4  2  2  2  4  4  3  2  4  4  1  3  4  2  4  1  1  4  4  2  3  3  4  4  2  2  3  4  2  4  2  4  3  2  4  4  2  1  4  2  4  4  4  2  4  4  2  2  3  2  3  1  4  4  4  3  4  3  1  3  4  3  1  2  2  3  2  2  1  1  3  3  1  0  4  1  3  1  1  2  4  3  3  4  3  1  4  4  2  2  4  3  2  4  3  4  1  0  0  0  0  0  0  0  0  0  0  0  0  0  0  0  0  0  0  0  0  0  0  0  1  1  3  2  4  4  4  2  4  1  2  2  3  1  4  2  3  1  3  2  1  2  3  2  4  4  3  1  2  3  1  4  1  4  3  4  4  3  1  1  1  4  4  2  2  3  4  3  1  1  3  1  1  2  3  3  4  2  2  4  1  1  3  1  4  4  3  4  2  1  2  4  3  3  4  1  1  4  3  4  4  4  4  3  1  1  3  3  4  3  1  4  3  1  2  1  1  1  4  2  4  1  3  4  4  1  1  2  2  2  1  2  2  4  1  2  4  1  2  1  2  4  4  3  4  4  3  4  4  3  4  2  1  2  4  3  4  2  4  4  4  3  4  4  1  2  4  2  3  4  2  3  4  2  2  2  0  0  4  3  3  0  4  3  2  3  3  4  4  2  4  3  4  2  2  1  1  3  4  4  2  4  1  4  2  4  1  1  1  2  3  4  3  3  4  3  4  4  3  1  4  4  1  3  2  1  3  3  4  4  3  4  2  2  4  2  0  2  2  4  2  4  3  3  4  0  0  0  2  2  2  3  1  1  3  1  2  1  1  1  4  1  3  3  4  3  3  1  4  3  1  1  2  1  3  2  4  4  1  1  2  4  3  4  3  2  1  3  3  4  3  2  4  4  1  1  1  1  1  4  3  4  4  4  3  4  3  1  4
              nom=    21  ZZ=   5.1  J0=      112471  JM=      113003         566
V2= 24 25 26 27 28 29 30 31 32 33 34 35 36 37 38 39 40 41 42 43 44 45 46 47 48 49 50 51 52 53 54 55 56 57 58 59 60 61 62 63 64 65 66 67 68 69 70 71 72 73 74 75 76 77 78 79 80 81 82 83 84 85 86 87 88 89 90 91 92 93 94 95 96 97 98 99100101102103104105106107108109110111112113114115116117118119120121122123124125126127128129130131132133134135136137138139140141142143144145146147148149150151152153154155156157158  0  0  0  0  0159160161162163  0  0164165166167168169170171172173174175176177178179180181182183184185186187188189190191192193194195196197198199200201202203204205206207208209  0210211  0  0  0212213214215216217218219220221222223224225226227228229230231232233234235236237238239240241242243244245246247248249250251  0  0252253254255256257258259260261262263264265266267268269270271272273274275276277278279280281282283284285286287288289290291292293294295296297298299300301302303304305306307308309310311312313314315316317318319320321322323324325326327328329330331332333334335336337338339340341342343344345346347348349350351352353354355356357358359360361362363364365366367  0  0  0368369370371372373374375376377378379380381382383384385386387388389390391392393394395396397398399400401402403404405406407408409410411412413414415416417418419  0420421422423424425426427428429430431432433434435  0436437  0  0  0  0  0  0  0  0  0  0  0  0  0  0438439440  0  0441  0  0  0442443444445446447448449450451452453454455456457458459460461462463464465466467468469470471472473474475476477478479480481482483484485486487488489490491492493494495496497498499500501502503504505506507508509510511512513514515516517518519520521522523524525526527528529530531532533534535536537538539540541542543544545546  0547548549550551
V1=  4  1  1  1  2  4  3  1  4  3  4  3  4  3  3  1  4  3  4  2  4  4  2  3  1  1  3  4  1  2  4  4  4  2  1  1  1  2  2  1  1  3  4  4  2  4  1  4  2  2  4  3  2  4  1  0  0  0  0  0  1  2  3  1  1  1  1  1  3  2  3  1  1  2  4  3  4  0  0  0  0  0  0  0  0  0  3  1  4  3  3  1  2  4  2  1  3  4  3  1  2  2  2  2  2  2  3  1  2  2  2  1  4  2  4  4  1  2  4  2  2  3  1  1  1  1  1  4  4  1  3  3  2  4  4  4  2  3  2  4  3  1  2  2  1  3  4  4  2  2  2  2  2  3  3  2  4  2  4  1  4  1  3  1  1  1  3  2  4  3  4  1  3  4  3  1  1  4  3  2  4  3  1  1  1  2  1  4  2  4  2  4  3  4  2  4  3  1  4  4  3  4  4  0  0  0  0  0  0  0  0  0  0  4  3  1  1  3  1  2  3  3  4  1  2  4  3  4  1  2  1  4  3  1  2  3  3  4  4  2  4  3  4  3  3  4  2  2  1  2  2  1  2  3  1  1  2  4  1  3  4  2  3  1  2  3  2  4  3  3  1  3  4  4  3  1  1  4  4  3  4  4  4  3  2  2  3  4  3  4  3  4  2  2  4  3  3  2  4  1  4  3  1  4  3  1  1  4  4  1  2  2  2  4  2  2  3  4  1  3  1  2  4  3  2  3  4  3  4  1  4  2  2  1  3  1  2  3  1  2  3  4  3  4  3  2  4  3  1  2  4  4  2  4  3  4  3  2  2  1  1  4  2  2  4  3  4  2  2  2  3  2  4  4  4  3  2  4  1  3  1  2  3  3  1  3  3  1  3  1  1  4  3  1  3  2  3  4  1  2  2  3  4  3  2  2  2  2  2  2  1  2  1  3  1  4  2  4  1  4  2  2  2  2  3  2  1  3  3  1  4  3  1  1  2  4  4  3  1  3  1  1  3  3  3  1  3  1  4  2  1  3  1  2  1  4  4  4  4  4  1  1  4  2  1  4  3  2  2  4  3  2  4  4  1  2  3  2  4  4  2  4  2  2  4  0  3  4  0  0  2  3  2  3  2  2  4  3  2  4  1  1  2  3  1  4  3  4  4  1  2  4  3  1  4  3  1  4  4  4  3  4  2  2  1  1  0  0  0  0  4  3  3  1  4  0  0  2  2  2  2  2  3  2  3  2  2  3  3  4  4  4  2  2  4  4  3  4  1  1  4  1  2  3  3  4
              nom=    21  ZZ=   5.1  J0=      141762  JM=      142303         576
V2= 19 20 21 22 23 24 25 26 27 28 29 30 31 32 33 34 35 36 37 38 39 40 41 42 43 44 45 46 47 48 49 50 51 52 53 54 55 56 57 58 59 60 61 62 63 64 65 66 67 68 69 70 71 72 73 74 75 76 77  0 78 79 80 81 82 83 84 85 86 87 88 89 90 91 92 93 94 95 96 97 98 99100101102103104105106107108109110111112113114115116117118119120121122123124125126127128129130131132133134135136137  0138139140141142143144145146147148149150151152153154155156157158159  0  0  0160161162163164165  0  0  0  0  0  0  0166167168169170171172173174175176177178179180181182183184185186187188189190191192193194195196197198199200201202203204205206207208209210211212  0213214215216217218219220221222223224225226227228229230231232233234235236237238239240241242243244245246247248249250251252253254255256257258259260261262263264265266267268269270271272273274275276277278279280281282283284285286287288289290291292293294295296297298299300301302303304305306307308309310311312313314315316317318319320321322323324325326327328329330331332333334335336337338339340341342343344345346347348349350351352353354355356357358359360361362363364365366367368369370371372373374375376377378379380381382383384385386387388389390391392393394395396397398399400401402403404405406407408409410411412413414415416417418419420421422423424425426427428429430431432433434435436437  0  0  0  0  0438439  0440441  0442443444445446447448449450451452453454455456  0  0  0  0  0  0  0  0457458459460461462463464  0465466467468469470471472473474475476477478  0  0  0  0  0479480481482483484485486487488489490491492493494495496497498499500501502503  0  0  0  0  0504505506507508509510511512513514515516517518519  0520521522523524525526527528529530531532533534535536537538539540541542543544545546547548549  0550551552553
V1=  2  4  3  4  2  4  1  4  1  2  3  2  2  1  0  0  0  1  4  3  3  2  4  3  4  3  4  1  1  3  3  4  1  1  4  2  3  4  3  2  4  4  3  4  1  2  2  2  4  2  1  3  4  3  2  4  3  2  4  4  1  2  1  1  1  3  3  4  2  3  3  3  4  2  3  4  2  4  1  1  4  2  4  1  1  3  4  2  3  3  3  4  4  2  1  4  1  1  2  2  2  1  2  3  4  4  2  2  2  3  2  3  4  1  2  3  3  3  4  4  1  2  4  1  4  2  2  2  4  2  4  4  2  4  4  4  2  2  1  3  4  4  3  1  2  2  4  1  2  2  1  3  4  3  1  3  1  4  3  4  2  2  1  3  3  4  2  3  1  2  3  2  4  3  3  4  2  1  2  1  2  3  4  4  3  1  1  1  0  0  0  0  0  4  2  4  1  2  2  3  2  4  3  2  4  4  1  3  4  1  4  2  1  1  0  0  0  0  0  0  0  0  4  2  4  2  4  1  1  4  2  2  4  3  3  4  4  1  2  4  2  4  2  2  4  3  1  2  3  3  4  4  3  1  2  4  4  3  1  2  2  2  2  2  1  2  2  2  4  2  4  4  2  2  4  4  3  4  2  4  2  2  2  3  1  4  3  2  2  4  1  4  4  2  2  4  4  1  1  1  2  3  3  3  4  2  4  1  3  4  4  2  1  1  3  4  2  2  4  3  2  3  1  1  4  4  4  2  2  2  3  4  3  4  4  2  2  4  4  2  4  4  3  4  4  2  1  1  3  1  2  3  3  1  4  1  2  3  1  3  4  3  1  4  0  0  0  0  0  0  0  0  0  0  0  0  0  0  0  3  1  1  4  3  3  4  2  3  4  2  4  1  1  2  4  3  3  4  2  1  4  4  3  3  3  1  4  3  3  4  2  4  1  1  2  4  4  2  1  1  3  2  2  2  3  2  4  3  3  3  4  3  4  2  2  2  3  3  1  3  4  3  2  4  1  2  2  4  3  1  2  1  1  2  4  4  2  4  4  1  4  2  4  4  3  3  3  1  4  4  2  2  1  2  1  3  1  3  3  2  4  2  2  3  3  1  2  4  1  3  4  2  2  3  1  4  2  2  3  1  3  1  3  1  1  4  4  2  1  2  3  3  1  4  1  3  4  4  3  4  3  2  3  2  2  4  0  3  4  4  3  1  0  2  2  2  3  4  3  3  4  1  4  3  1  1  2  4  1  4  3  2  1  2  0  4  2  2  2  4  1  1  3  3  1  4  1  2  1  2  3  4  3  4  4  1
              nom=    21  ZZ=   5.1  J0=      116178  JM=      116738         583
V2= 12 13 14 15 16 17 18 19 20 21 22 23 24 25 26  0  0  0  0  0 27 28 29 30 31 32 33 34 35 36 37 38 39 40 41 42 43  0  0  0 44 45 46 47 48 49 50 51 52 53 54 55 56 57 58 59 60 61 62 63  0  0 64 65 66 67 68 69 70 71 72 73  0  0  0  0 74 75 76 77 78 79 80 81 82 83 84 85 86 87 88 89 90 91 92 93 94 95 96 97 98 99100101102103104105106107108109110111112113114115116117118119120121122123124125126127128129130131132133134135136137138139140141142143144145146147148149150151152153154155156157158  0  0  0  0159160161162163164165166167168169170171172173174175176177178179180181182183184185186187188189190  0191192193194195196197  0198199200201202203204205206207208209210211212213214215216217218219220221222223224225226227228229230231232233234235236237238239240241242243244245246247248249250251252253254255256257258259260261262263264265266267268269270271272273274275276277278279280281282283284285286287288289290291292293294295296297298299300301302303304305306307308309310311312313314315316317318319320321322323324325326327328329330331332333334335336337338339340341342343344345346347348349350351352353354355356357358359360361362363364365366367368369370371372373374375376377378379380381382383384385386387388389390391392393394395396397398399400401402403404405406407408409410411412413414415416417418419420421422423424425426427428429430431432433434435  0436437438439440  0  0  0  0  0441442443444445446447448449450451452453454455456457458459460461462463464465466467468469470471472473474475476477  0  0  0  0  0  0  0478479480481482483484485486487488489490491492493494495  0496497498499500501502  0503504505506507508509510511512513514515516517518519520521522523524525526527528529530531532533534535536537538539540541542543544545546547  0  0548549550551552  0  0  0553554
V1=  2  2  2  4  3  4  3  3  4  3  2  2  2  1  1  2  1  4  3  4  1  2  3  2  3  2  4  3  2  4  2  2  2  3  4  3  3  1  2  3  4  3  4  4  1  2  3  2  3  2  3  3  4  1  2  3  1  2  4  1  2  4  1  3  4  2  3  1  4  4  1  2  3  3  2  4  4  3  0  0  0  4  3  1  1  2  1  1  3  4  3  1  3  4  3  1  1  1  1  3  4  3  3  3  2  4  1  1  1  4  4  2  4  1  4  2  3  3  4  4  3  1  3  4  3  4  4  1  2  4  4  1  2  2  2  4  3  4  2  3  2  4  4  2  2  2  1  4  2  3  3  4  4  3  2  1  2  4  4  4  4  1  2  3  2  3  1  1  3  2  4  4  1  2  3  2  2  3  4  1  3  4  3  2  1  3  1  1  1  2  1  2  2  1  1  2  4  2  3  1  4  3  4  4  2  1  2  2  3  1  4  3  2  2  2  2  4  3  1  4  4  0  0  4  3  1  3  2  1  2  1  1  1  4  3  4  2  4  1  3  3  4  2  2  2  2  4  3  3  4  3  2  4  3  3  4  4  2  1  4  4  4  3  3  1  4  2  2  1  3  3  1  4  3  1  3  3  1  4  2  3  3  3  2  4  2  4  4  2  2  4  2  2  4  3  1  1  4  4  3  1  2  4  1  4  3  1  1  1  4  2  3  3  4  3  3  1  4  2  2  4  2  1  1  3  4  4  3  2  4  3  1  2  2  3  3  1  1  4  3  4  2  4  2  2  4  1  3  1  2  3  3  1  4  2  4  3  3  2  4  1  3  3  3  1  3  3  2  4  3  2  4  2  1  1  3  1  1  3  3  2  2  1  1  2  1  3  3  1  3  3  2  2  2  2  3  1  3  3  1  3  3  3  3  4  1  3  1  2  4  4  2  1  1  4  4  2  3  4  3  1  1  2  1  3  4  1  1  1  2  4  1  4  1  3  4  4  3  4  2  2  2  3  3  2  4  3  3  1  4  2  2  3  4  1  3  1  4  2  4  1  1  2  2  4  3  3  3  4  2  3  3  2  4  0  0  0  0  0  0  3  4  4  3  1  4  4  3  4  1  2  4  2  2  3  3  4  3  1  1  2  1  2  3  3  1  4  4  2  2  2  3  3  3  1  4  3  1  3  2  2  2  2  1  1  2  3  2  4  4  3  4  4  0  0  0  0  0  0  0  0  0  0  2  2  1  1  2  4  3  4  1  3  2  3  3  4  4  3  1  2  3  0  3  4  4  2  4  1  1  1  3  1  2  3  3  4  4  2  1  1  1  4
              nom=    21  ZZ=   5.0  J0=       45497  JM=       46049         565
V2= 20 21 22 23 24 25 26  0  0 27 28 29 30 31 32 33 34 35 36 37 38 39 40 41 42 43 44 45 46 47 48 49 50 51 52 53 54 55 56 57 58 59 60 61 62 63 64 65 66 67 68 69 70 71 72 73 74 75 76 77 78 79 80 81 82 83 84 85 86 87 88 89 90 91 92 93 94 95 96 97 98 99100101102103104105106107108109110111112113114115116117118119120121122123124125126127128129130131132133134135136137138139140141142143144145146147148149150151152153154155156157  0158159160161162163164165166167168169170171172173174175176177178179180181182183184185186187188189190191192193194195196197198  0199200201202203204205206207208209210211212  0  0  0213214215216217218219220221222223224225226227228229230231232233234235236237238239  0240241242243244245246247248249250251  0  0  0  0  0  0  0  0  0  0252253254255256257258259260261262263264265266267268269270271272273274275276277278279280281282283284285286287288289290291292293294295296297298299300301302303304305306307308309310  0  0  0311312313314315316317318319320321322323324325326327328329330331332333334335336337338339340341342343344345346347348349350351352353354355356357358359360361362363364365366367368369370371372373374375376377378379380381382383384385386387388389390391392393394395396397398399400401402403404405406407408409410411412413414415416417418419420421422423424425426427428429430431432433434435436437438  0  0439440441442443444445446447448449450451452453454455456457458459460461462463464465466467468469470471472473474475  0476477478479480481482483484485486487488489490491492493494495496497498499500501502503504  0  0  0  0  0505506507508509510511512513514515516517518  0519520521522523524525526527528529530531532533534535536537538539540541542543544545546547  0548549550551552553
V1=  4  3  4  2  3  1  1  2  1  1  1  2  2  3  1  1  2  4  2  3  4  1  2  4  1  1  4  1  4  3  1  2  3  3  4  3  1  3  1  2  2  4  2  2  4  2  4  1  1  4  4  3  3  4  1  2  4  3  2  4  1  2  1  1  1  0  0  0  0  3  1  4  4  3  4  3  2  4  4  1  4  3  2  4  3  2  4  4  2  4  1  1  1  4  3  4  2  4  3  3  3  3  4  3  1  4  0  0  4  2  3  2  4  2  1  3  1  1  4  1  1  4  3  1  4  4  1  2  4  1  3  4  4  3  1  4  2  4  2  4  3  4  3  2  2  3  4  1  2  2  1  3  4  3  3  4  4  0  0  1  2  4  2  3  2  4  4  1  4  2  4  3  4  4  3  1  3  3  2  4  2  3  4  3  1  2  2  3  2  4  4  4  4  3  2  4  4  4  4  2  3  4  4  3  4  3  2  4  4  1  1  3  1  4  2  4  4  4  1  1  2  1  3  3  3  4  3  4  3  4  4  3  1  3  3  2  2  2  4  4  2  4  2  4  4  1  4  2  2  3  3  4  2  2  1  3  4  4  3  2  4  1  2  4  2  2  4  4  2  2  2  4  1  2  1  3  4  2  1  1  3  4  3  3  4  3  1  3  2  4  1  3  2  3  2  3  1  2  2  4  3  1  1  1  1  1  1  3  1  4  4  1  1  2  1  1  3  3  1  2  4  3  1  1  3  3  4  2  3  3  1  4  1  1  1  3  2  2  2  4  1  3  4  1  2  3  2  3  1  1  1  2  2  3  2  3  3  2  3  2  1  2  2  3  1  3  3  4  3  3  4  3  1  2  2  2  2  4  3  2  4  2  4  4  4  4  1  1  4  3  4  4  2  4  4  2  3  3  4  2  2  2  3  2  4  4  1  2  4  4  2  2  1  2  4  2  1  3  2  4  4  2  1  1  2  4  1  2  2  4  4  3  4  2  4  4  3  4  3  2  4  4  1  4  3  1  1  3  2  0  4  1  3  4  3  3  4  4  3  4  3  2  4  1  0  0  1  1  3  2  4  4  1  3  4  3  2  4  1  3  2  4  4  1  2  2  4  4  3  2  2  4  3  2  4  4  4  3  4  3  4  4  4  1  1  3  4  3  2  3  4  3  3  4  4  4  3  2  4  2  2  3  4  2  2  4  4  3  1  3  1  2  3  4  3  2  4  2  2  2  4  4  2  2  1  2  1  2  2  2  3  3  4  1  2  1  1  1  4  2  3  0  4  4  1
              nom=    21  ZZ=   5.0  J0=      119666  JM=      120226         585
V2= 19 20 21 22 23 24 25  0  0  0  0  0  0  0 26 27 28 29 30 31 32 33 34 35 36 37 38 39 40 41 42 43 44 45 46 47 48 49 50 51 52 53 54 55 56 57 58 59 60 61 62 63 64 65 66 67 68 69 70 71 72 73 74 75 76 77 78 79 80 81 82 83 84 85 86 87 88 89 90 91 92 93 94 95 96 97 98 99100101102103104105106107108109110111112113114115116117118119120121122123124125126127128129130131132133134135136137138139140141142143144145146147148149150151152153154  0155156157158159160161162163164165166167168169170171172173174175176177178179180181182183184185186187188189190191192  0  0193194195196197198199200201202203204205206207208209  0  0210211  0  0212213214215216217218219220221222223224225226227228229230231232233234235236237238239240241242243244245246247248249250251252253  0  0  0  0  0  0  0  0  0  0254255256257258259260261262263264265266267268269270271272273274275276277278279280281282283284285286287288289290291292293294295296297298299300301302303304305306307308309310311312313314315316317318319320321322323324325326327328329330331332333334335336337338339340341342343344345346347348349350351352353354355356357358359360361362363364365366367  0  0  0368369370371372373374375376377378379380381382383384385386387388389390391392393394395396397398399400401402403404405406407408409410411412413414415416417418419420421422423424425426427428429430431432433434435436437438439440441442443444445446447448449450451452453454455456457458459460461462463464465466467468469470471472473474475476477478479480481482483484485486487488489490491492493494495496497498499500501502503504505  0  0  0  0  0  0  0  0  0  0  0506507508  0  0  0  0  0509510511512513514515516517518519520521522523524525526527528529530531532533534535536  0  0  0  0  0  0  0  0  0537538539540541542543544545546547548549550551
V1=  2  4  3  4  2  4  1  4  3  2  4  3  1  1  1  1  2  4  0  0  0  0  0  0  0  3  1  2  2  4  3  2  4  2  4  4  1  2  2  1  1  3  2  2  2  3  4  2  2  2  2  2  1  2  3  2  2  4  3  1  3  3  4  3  2  4  2  2  3  2  4  4  3  2  4  1  2  2  4  2  4  4  4  4  4  4  1  1  3  3  2  4  4  4  4  1  3  3  3  4  2  2  1  3  4  3  2  4  1  2  4  4  4  4  2  1  2  4  3  4  2  2  2  2  2  4  3  4  2  4  3  1  2  4  4  3  1  1  2  1  3  2  4  4  3  2  4  4  3  4  3  4  1  2  1  2  3  1  4  1  3  4  3  0  0  0  0  0  0  0  0  0  0  0  0  0  0  0  3  4  3  1  2  3  1  2  3  4  2  2  2  1  3  1  4  2  3  3  4  4  3  1  2  2  4  1  2  4  3  3  4  2  4  3  2  2  3  1  2  4  2  1  3  2  4  4  1  2  2  4  4  4  2  4  3  3  4  4  2  2  3  4  2  3  2  2  4  3  4  4  4  2  4  2  4  4  2  1  2  1  2  4  3  3  2  2  4  1  2  3  4  4  2  3  1  2  4  4  2  4  1  4  1  1  1  4  3  4  2  2  1  3  3  4  4  3  3  2  4  4  2  2  2  4  3  2  2  3  4  3  2  4  4  4  2  4  1  2  2  2  3  3  1  2  1  3  2  2  3  4  3  1  4  2  1  2  3  1  4  4  2  4  2  2  1  1  3  4  3  4  2  3  2  4  4  3  4  3  1  4  2  2  3  2  3  2  3  2  4  4  3  4  3  4  2  4  1  1  3  3  4  3  1  2  4  2  3  4  1  2  1  1  4  4  2  4  4  1  4  1  3  4  3  3  4  1  1  4  4  3  1  4  3  4  4  2  2  2  3  1  1  2  4  4  3  4  1  1  4  1  1  1  1  3  3  2  3  4  2  2  3  4  2  4  4  2  3  4  2  4  4  2  4  4  2  4  1  2  2  4  3  1  3  2  1  3  2  4  1  3  4  1  2  2  2  1  3  4  4  4  4  3  4  2  2  4  4  2  4  2  1  1  1  0  0  4  1  2  2  1  2  2  4  3  3  3  2  3  1  3  3  3  2  4  2  1  3  4  4  4  2  4  1  4  4  4  3  4  2  1  4  1  4  1  4  1  2  2  1  1  2  4  3  4  3  2  2  2  2  1  3  4  4  3  2  2  2  4  4  3  4  4  2  2  2  2  3  2  3  2  2  2  1  1  1  3  1  4  1  2  1  4  3  3  4
              nom=    21  ZZ=   5.0  J0=       36381  JM=       36957         585
V2= 23 24 25 26 27  0  0  0  0  0  0 28 29 30 31 32 33 34 35 36 37 38 39 40 41 42 43 44 45 46 47 48 49 50 51 52 53 54 55 56 57 58 59 60 61 62 63 64 65 66 67 68 69  0 70 71 72 73 74 75 76 77 78 79 80 81 82 83 84 85 86 87 88 89 90 91 92 93 94 95 96 97 98 99100101102103104105106107108109110111112113114115116117118119120121122123124125126127128129130131132133134135136137138139140141142143144145146147148149150151152153154155156  0  0  0  0  0  0  0157158159160161162163164165166167168169170171172173174175176177178179180181182183184185186187188189190191192  0  0  0  0  0  0  0  0  0  0  0  0  0193194195196197198199200201202203204205206207208209210  0  0211  0  0212213214215216217218219220221222223224225226227228229230231232233234235236237238239240241242243244245246247248249250251252253254255256257258259260261262263264265266267268269270271272273274275276277278279280281282283284285286287288289290291292293294295296297298299300301302303304305306307308309310311312313314315316317318319320321322323324325326327328329330331332333334335336337338339340341342343344345346347348349350351352353354355356357358359360361362363364365366367368369370371372373374375376377378379380381382383384385386387388389390391392393394395396397398399400401402403404405406407408409410411412413414415416417418419420421422423424425426427428429430431432433434435436437438439440  0  0  0  0  0  0441442443444  0445446447448449450451452453454455456457458459460461462463464465466467468469470471472473474  0475476477478479480481482483484485486487488489490491492493494495496497498499500501502503504505506507508509510511512513514515516517518  0519520521522523524525526527528529530531532533534535536537538539540541542543544545  0  0  0  0  0  0546  0547548549  0  0  0  0  0  0550551552553554
V1=  4  4  1  1  1  1  1  2  2  3  3  2  3  2  2  3  4  3  2  3  1  1  2  4  2  2  2  3  1  3  3  2  2  3  1  2  2  3  1  4  3  1  3  3  1  3  1  1  1  2  4  3  2  2  2  4  1  2  4  4  3  2  2  3  1  2  3  4  3  4  1  1  2  3  4  1  1  2  3  2  2  2  1  1  2  1  3  3  3  1  3  1  1  3  3  1  3  4  1  2  4  2  3  3  2  4  1  1  2  2  2  2  3  4  4  4  2  4  3  4  3  4  4  3  4  1  2  1  1  2  1  2  2  2  2  3  3  1  4  3  2  3  3  1  3  4  3  1  4  4  1  4  1  3  1  2  2  3  2  3  4  3  3  4  3  3  1  3  4  2  2  2  1  1  2  3  1  2  1  2  2  4  3  1  4  3  4  4  3  4  1  2  3  4  1  3  4  1  1  1  2  1  1  1  1  1  1  1  4  2  3  3  2  3  2  2  3  4  2  3  4  3  4  4  2  1  2  3  3  4  4  2  1  2  3  4  3  3  4  4  2  1  2  4  3  1  4  3  3  1  4  3  3  1  2  3  0  0  4  4  3  2  2  3  3  1  4  3  1  3  2  2  2  3  4  3  1  4  2  4  4  3  2  2  4  2  4  4  4  2  2  4  1  4  1  1  1  4  2  1  3  2  3  2  2  2  4  1  1  4  1  2  4  4  2  2  2  2  3  3  3  1  4  4  2  1  2  4  3  3  2  2  2  1  1  2  4  3  1  4  1  2  2  2  3  1  3  3  4  1  2  3  2  3  1  3  3  1  4  3  3  4  4  4  1  4  3  4  4  4  3  4  1  2  2  4  2  4  1  2  3  4  2  3  4  3  4  4  1  2  3  2  3  3  4  3  2  2  3  4  2  1  4  3  1  1  1  1  3  3  3  3  1  3  3  3  4  1  3  3  1  1  2  3  4  1  3  4  4  3  3  1  4  3  4  2  3  4  2  2  2  1  2  3  4  3  3  1  4  4  1  3  4  1  2  3  4  3  3  4  1  2  1  1  2  4  3  3  3  1  3  1  1  2  4  4  2  2  2  3  3  4  2  3  1  2  3  3  3  1  2  1  1  4  1  3  4  2  3  1  4  3  1  1  4  3  4  1  1  3  4  3  3  4  0  0  0  0  0  0  1  1  4  3  4  2  2  3  1  3  1  1  1  1  3  4  3  1  2  3  2  2  2  2  2  3  3  2  4  3  2  3  3  4  1  3  1  1  4  2  2  4  1  4  1  2  1  1  1  1  3  1  2  3  1  3  2  2  3  3  3  4  3  1  4
              nom=    21  ZZ=   7.6  J0=      162727  JM=      163293         606
V2= 19 20 21 22  0  0  0 23 24 25 26 27 28 29 30 31 32 33 34 35 36 37 38 39 40 41 42 43 44 45 46 47 48 49 50 51 52 53 54 55 56 57 58 59 60 61  0 62 63 64 65 66 67 68 69 70 71 72 73 74 75 76 77 78 79 80 81 82 83 84 85 86 87 88 89 90 91 92 93 94 95 96 97 98 99100101102103104105106107108109110111112113114115116117118119120121122123124125126127128129130131132133134135136137138139140141142143144145146147148149150151152153154155156157  0  0  0  0  0  0  0  0158159160161162163164  0  0  0  0165166167168169170171172173174175176177178179180181182183184185186187188189190191192193194195196197198199200201202203204205206207208209210211212213214215  0  0  0  0  0  0  0  0  0  0  0  0  0  0  0  0  0  0  0  0  0  0  0  0  0  0  0  0  0  0  0  0  0  0216217218219220221222223224225226227228229230231232233234235236237238239240  0  0241242243244245246247248249250251252253254255256257258259260261262263264265266267268269270271272273274275276277278279280281282283284285286287288289290291292293294295296297298299300301302303304305306307308309310311312313314315316317318319320321322323324325326327328329330331332333334335336337338339340341342343344345346347348349350351352353354355356357358359360361362363364365366367368369370371372373374375376377378379380381382383384385386387388389390391392393394395396397398399400401402403404405406407408409410411412413414415416417418419420421422423424425426427428429430431432433434435436437438439440441442443444445446447448449450451452453454455456457458459  0  0  0  0  0460461462463464465466467468469470471472473474475476477478479480481482483484485486487488489490491492493494495496497498499500501502503504505506507  0508509510511512513514515516517518519520  0  0  0  0  0  0  0  0521522523524525526527528529530531532533534535536537538539540541  0542543544  0  0  0  0545546547548  0549550551552
V1=  2  4  3  4  2  3  1  4  4  1  1  1  4  3  4  4  1  2  3  1  2  2  1  3  2  4  2  2  1  2  2  2  2  2  1  3  3  2  4  4  3  4  2  3  4  4  1  4  1  1  1  2  2  3  1  4  3  4  2  4  0  0  0  0  0  0  0  0  0  2  4  3  1  4  4  1  1  3  1  1  3  2  4  4  3  2  0  0  0  2  3  4  3  4  3  1  2  3  4  4  3  1  4  2  4  1  2  4  2  1  2  2  4  3  2  3  2  4  3  3  3  4  3  2  4  2  1  2  4  4  3  4  3  4  2  2  4  2  3  4  3  2  4  1  1  3  4  1  2  3  1  4  3  4  1  1  1  1  4  3  4  1  2  3  3  2  3  3  3  4  4  3  1  3  3  4  3  1  1  4  4  4  1  2  4  0  3  4  3  1  1  1  0  0  0  0  0  0  0  0  4  2  4  4  2  4  3  2  4  4  3  4  1  3  3  1  1  2  1  2  2  4  3  2  4  1  1  1  3  3  1  4  2  2  2  1  1  3  3  1  2  2  4  1  1  4  4  2  1  2  2  3  4  2  3  2  4  4  2  4  4  2  4  4  1  2  2  4  2  4  3  3  3  1  4  4  1  4  3  4  2  4  2  4  4  3  4  3  0  0  4  2  2  2  2  4  1  2  3  3  4  3  4  3  1  3  4  4  4  4  3  2  2  1  3  4  3  4  1  3  2  4  1  2  2  1  3  2  3  1  1  3  4  3  4  2  2  1  4  3  3  1  4  4  3  1  2  3  3  1  2  4  1  3  4  3  1  4  3  4  2  4  3  3  4  4  4  3  4  3  4  3  3  4  4  4  3  4  2  3  2  4  4  1  4  3  3  4  4  4  2  1  2  3  1  4  3  3  2  4  3  1  0  0  0  0  0  0  0  0  0  2  2  2  1  1  2  3  4  3  3  1  1  1  4  1  1  3  1  1  4  3  1  4  1  1  3  4  3  4  3  3  4  3  4  4  3  4  3  1  1  1  4  2  4  1  1  3  3  4  4  1  4  1  2  3  2  2  1  3  1  1  1  4  3  4  1  2  3  2  2  2  3  3  4  4  2  2  2  4  3  2  4  1  2  4  4  1  1  2  2  1  3  2  4  3  1  1  2  4  4  4  4  1  2  4  3  1  4  3  0  0  0  0  4  1  2  3  3  4  4  3  4  3  1  4  1  2  4  1  4  3  2  4  4  3  2  4  4  1  2  3  1  1  3  3  4  3  3  1  4  2  1  4  2  4  1  1  2  3  2  0  0  0  1  3  2  4  4  3  3  4  3  4  1  1  1  3  4  2  3  2  4  2  2  1  3  1  1  1  2  4  3  2  4  4
              nom=    21  ZZ=   7.3  J0=      208629  JM=      209195         612
V2= 24 25 26  0  0  0  0  0  0  0  0 27 28  0  0  0 29 30 31 32 33 34 35 36 37 38 39 40 41 42 43 44 45 46 47 48 49 50 51 52 53 54 55 56 57 58 59 60 61 62 63 64 65 66 67 68 69 70 71 72 73 74 75 76 77 78 79 80 81 82 83 84 85 86 87 88 89 90 91 92 93 94 95 96 97 98 99100101102103104105106107108109110111112113114115116117118119120121122123124125126127128129130131132133134135136137138139140141142143144145146147148149150151152153154155156157  0  0  0  0158159160161162163164165166167168169170171172  0  0  0  0  0173174175176177178179180181182183184185186187188189190191192193194195196197198  0  0  0  0  0  0  0  0  0  0  0  0  0  0  0199200201202203204205206207208209210211212  0  0  0  0213214215216217218219220221222223224225226227228229230231232233234235236237238239240241242243244245246247248249250251252253254255256257258259260261262263264265266267268269270271272273274275276277278279280281282283284285286287288289290291292293294295296297298299300301302303304305306307308309310311312313314315316317318319320321322323324325326327328329330331332333334335336337338339340341342343344345346347348349350351352353354355356357358359360361362363364365366367368369370371372373374375376377378379380381382383384385386387388389390391392393394395396397398399400401402403404405406407408409410411412413414415416417418419420421422423424425426427428429430431432433434435436437  0  0  0  0438439  0  0440441442443444445446447448449450451452453454455456457458459  0  0  0460461462463464465466467468469470471472473474475476477478479480481482483484485486487488489490491492493494495496497498499500501502503504  0  0  0  0  0  0  0  0  0  0  0  0505506507508  0  0  0  0  0  0  0  0  0  0  0  0  0  0  0509510511512513514515516517518519520521522523524525526527528529530531532533534535536537538539540541542543544545546547548  0  0  0  0  0  0  0549  0550551552
V1=  4  1  1  2  2  2  3  3  2  2  4  1  2  2  2  2  4  1  1  3  1  4  3  3  4  1  2  2  4  3  1  4  1  4  3  2  4  4  1  1  4  3  4  1  1  1  1  2  3  4  1  2  2  3  2  3  2  4  1  3  2  4  3  4  4  2  2  1  4  3  3  4  2  3  1  4  4  1  2  4  1  4  1  1  1  3  2  4  4  1  2  1  2  2  1  1  3  1  2  3  0  0  4  1  2  4  1  1  4  1  1  4  2  4  3  1  2  3  4  2  3  2  4  3  4  2  4  1  1  1  1  1  1  4  3  0  4  2  1  4  1  1  3  2  4  1  3  1  3  4  2  1  1  1  1  2  3  2  2  3  4  3  3  4  1  2  3  2  3  4  4  2  4  3  1  2  4  4  3  1  4  1  2  2  4  3  4  3  1  1  3  2  4  4  3  1  3  4  3  3  1  2  3  3  1  3  1  4  3  4  2  3  3  2  2  1  2  1  3  3  3  2  4  4  1  2  2  1  3  4  2  2  3  4  3  3  2  4  4  3  1  2  2  2  4  1  2  4  1  1  2  2  2  4  1  3  4  1  1  3  2  4  4  3  2  4  4  3  4  1  0  0  0  0  0  0  0  0  0  0  0  0  0  0  0  0  0  0  0  0  0  0  0  0  0  0  0  0  0  0  0  0  0  3  3  4  3  4  3  4  2  1  2  4  3  1  4  1  3  4  1  2  1  1  1  4  3  2  1  2  3  4  2  3  4  4  2  4  4  2  1  2  3  4  3  3  3  4  2  3  2  3  4  1  2  4  4  2  3  4  2  3  3  4  4  2  4  1  2  4  1  2  3  1  2  2  4  4  2  3  1  2  3  1  1  1  1  1  4  4  2  3  4  2  4  1  1  1  3  3  1  1  1  4  1  1  1  1  1  1  2  2  3  4  3  3  4  2  1  1  3  2  2  2  4  4  2  1  2  4  0  0  3  3  1  4  3  4  3  3  1  4  1  1  4  4  2  2  1  3  3  4  3  1  1  1  4  3  1  3  2  4  3  4  2  3  2  4  1  2  4  3  1  1  1  2  4  4  3  2  4  1  1  3  4  3  2  2  2  1  1  4  0  1  2  4  3  3  2  1  2  3  1  2  3  1  3  3  2  2  2  1  2  3  4  1  3  1  3  3  3  3  4  4  4  4  4  3  2  2  1  2  3  3  2  4  4  3  4  2  4  4  4  3  4  3  1  4  1  1  4  1  4  3  4  2  4  4  2  3  1  4  2  3  2  4  1  1  4  3  3  1  2  2  4  3  1  3  4  3  1  1  3  3  2  4  3  4  2  0  0  0  0  0  0  4  1  1  1  2  4  2  3  2  3  4  3  3  2  3  4  4
              nom=    21  ZZ=   7.2  J0=      163343  JM=      163908         584
V2= 20 21  0 22 23 24  0 25 26  0  0 27 28 29 30 31 32 33 34 35 36 37 38 39 40 41 42 43 44 45 46 47 48 49 50 51 52 53 54 55 56 57 58 59 60 61 62 63 64 65  0 66 67 68 69 70 71 72 73 74 75 76 77 78 79 80 81 82 83 84 85 86 87 88 89 90 91 92 93 94 95 96 97 98 99100101102103104105106107108109110111112113114115116117118119120121122123124125126127128129130131132133134135136137138139140141142143144145146147148149150151152153154155156157158159160161162163164165166167168169170171172173174175176177178179180181182183184185186187188189190191192193194195196197198  0  0  0  0  0  0  0199200201202203204205206207208209210211212213214215216217218219220221222223224225226227228229230231232233234235236  0  0  0  0  0  0  0  0  0  0  0  0237238239240241242243244245246247248249250251252253254255256257258259260261262263264265266267268269270271272273274275276277278279280281282283284285286287288289290291292293294295296297298299300301302303304305306307308309310311312313314315316317318319320321322323324325326327328329330331332333334  0  0  0  0  0  0  0  0  0335336337338339340341342343344345346347348349350351352353354355356357358359360361362363364365366367368369370371372373374375376377378379380381382383384385386387388389390391392393394395396397398399400401402403404405406407408409410411412413414415416417418419420421422423424425426427428  0429430431432433434435436437  0  0  0  0  0  0438439440441442443444445446447448449450451452453454455456457458459460461462463464465466467468469470471472473474475476477478479480481482483484485486487488489490491492493494495496497498499500501502503504505506507508509510511512513514515516517518519520521522523524525526527528529530531532533534535536537538539540541542543544545546547  0548  0  0  0  0549550551  0  0  0  0  0552553
V1=  4  3  2  4  4  4  2  1  1  3  4  1  2  3  3  4  3  4  2  2  2  1  4  3  4  4  3  1  0  1  2  4  3  2  4  4  2  2  1  4  3  4  3  4  1  1  4  1  1  3  4  1  3  4  1  3  4  1  1  4  3  2  4  3  2  1  3  3  4  3  4  4  3  1  1  1  1  1  2  2  4  3  3  4  3  3  1  2  2  3  2  3  4  1  1  4  1  4  3  3  4  3  3  1  3  4  4  1  2  4  4  4  3  1  1  2  1  4  2  4  1  3  3  2  4  4  4  3  4  2  4  4  3  4  2  2  2  2  3  4  3  0  0  4  3  1  1  2  3  1  1  3  3  1  4  3  3  2  4  4  3  1  4  3  1  1  3  4  2  1  4  2  0  3  1  4  3  1  1  3  2  4  2  2  1  1  1  1  3  4  3  2  2  1  1  1  3  4  2  1  3  4  2  4  4  3  4  4  2  4  1  4  4  3  1  4  1  3  1  4  2  2  3  4  3  2  2  1  2  3  4  3  4  3  3  4  3  2  1  3  2  2  4  3  3  4  4  4  4  3  4  2  2  2  4  3  3  4  1  2  3  4  3  1  2  2  4  3  2  3  4  2  3  4  3  3  4  2  4  4  4  3  1  1  4  1  2  4  4  1  3  4  3  2  1  2  3  1  1  3  2  4  4  3  1  1  1  3  4  4  3  1  2  4  4  4  1  4  3  4  1  2  4  3  2  3  4  1  2  4  3  3  1  1  3  4  1  3  4  3  4  3  2  1  1  4  3  3  4  3  3  1  3  4  1  1  2  4  4  2  2  4  1  2  3  4  3  1  3  3  4  2  2  1  2  2  1  2  2  4  3  1  4  4  4  3  1  4  3  4  3  3  2  3  4  3  3  4  4  1  2  4  3  4  3  4  4  1  2  2  2  2  1  3  2  4  4  3  4  3  2  4  3  2  4  4  2  3  4  1  2  1  2  2  4  1  2  4  1  4  2  2  1  4  2  1  3  1  1  3  4  3  2  4  3  3  3  4  3  1  4  3  2  4  4  2  1  3  1  4  3  1  0  0  0  4  2  3  2  4  1  3  1  3  2  4  2  4  4  1  4  2  4  4  4  1  2  4  1  3  4  3  4  3  1  1  4  4  0  0  0  2  1  3  4  3  2  4  1  1  1  4  3  3  2  4  4  3  4  2  3  4  4  3  2  1  3  1  0  1  1  2  3  4  4  2  3  1  4  2  2  0  0  0  0  0  0  0  4  1  3  4  4  2  4  1  1  1  4  2  4  3  1  4  3  3  4  3  2  4  4  3  4  1
              nom=    21  ZZ=   7.2  J0=      226481  JM=      226870         404
V2=155156157158159160161162163164165166167168169170171172  0173174175176177178179180181182183184185186187188189190191192193194195196197198199200201202203204205206207208209210211212213214215216217218219220221222223224225226227228229230231232233234235236237238239240241242  0  0243244245246247248249250251252253254255256257258259260261262263264265266267268269270271272273274275276277278279280281282283284285286287288289290291292293294295296297298299300301302303304305306307308309310311312313314315316317318319320321322323324325326327328329330331332333334335336337338339340341342343344345346347348349350351352353354355356357358359360361362363364365366367368369370371372373374375376377378379380381382383384385386387388389390391392393394395396397398399400401402403404405406407408409410411412413414415416417418419420421422423424425426427428429430431432433434435436437438439440441442443444445446447448449450451452453454455456457458459460461462463464465466467468469470471472473474475476477478479480481482483484485486487488489490491492493494495496497498499500501502503504505506507508509510511512513514515516517518519520521522523524525526527528529530531532533534535536537538539540  0541542543544545546547548549550551552553554
V1=  3  2  4  4  0  0  1  4  4  1  3  3  4  1  1  3  3  4  1  3  2  1  1  2  4  2  2  4  1  1  1  1  1  2  2  1  4  3  0  0  0  0  4  4  1  2  4  1  3  2  2  4  2  4  4  3  2  4  4  4  4  4  2  4  1  1  0  0  0  0  0  0  0  1  4  4  3  3  1  1  2  3  1  1  1  3  3  4  4  4  1  4  1  2  1  4  3  2  4  4  2  2  3  2  3  3  3  3  4  1  1  1  4  3  2  1  2  2  2  1  4  4  2  1  4  3  4  3  3  2  3  4  2  4  1  1  3  2  3  1  2  3  2  3  3  4  4  4  4  4  2  1  4  1  4  3  1  3  2  4  2  2  2  3  4  4  3  1  1  4  4  4  4  4  2  3  1  2  3  3  3  4  1  3  2  2  1  3  3  1  1  3  3  3  4  1  2  4  3  1  1  1  3  2  4  3  4  1  1  2  1  3  3  0  4  4  1  4  1  1  2  4  2  2  1  2  3  1  3  4  4  4  1  4  1  3  1  3  1  3  4  4  3  4  4  4  2  4  3  2  1  1  3  4  2  3  3  4  2  3  4  2  4  1  1  4  1  4  4  4  1  1  1  3  1  1  3  3  3  1  4  1  3  3  4  3  3  1  4  3  2  1  1  4  4  2  3  3  3  1  1  1  4  2  3  1  2  4  4  2  2  1  1  4  2  4  4  4  1  1  1  3  4  1  2  4  2  4  4  4  1  1  4  4  3  3  3  1  4  1  3  1  4  3  3  1  4  4  1  2  4  2  2  4  4  3  2  2  1  4  1  1  4  3  1  4  3  3  1  2  3  1  2  2  2  1  1  1  4  1  1  1  4  3  4  2  1  1  2  1  4  3  2  3  1  3  2  4  4  2  3  4  1  4
              nom=    21  ZZ=   6.8  J0=      230944  JM=      231504         589
V2= 19 20 21 22 23 24 25 26 27 28 29 30 31 32 33 34 35 36 37 38 39 40 41 42  0 43 44 45 46 47 48 49 50 51 52 53 54 55 56 57 58 59 60 61 62 63 64 65 66 67 68 69 70 71 72 73 74  0 75 76 77 78 79 80 81 82 83 84 85 86 87 88 89 90 91 92 93 94 95 96 97 98 99100101102103104105106107108109110111112113114115116117118119120121122123124125126127128129130131132133134135136137138139140141142143144145146147148149150151152153154155156  0  0  0  0  0157  0158159160161162163164165166167168169170171172173174175176177178179180181182183184185186187188189190191192193194195196197198199200201202203204205206207208209  0  0  0210211  0  0  0  0212213214215216217218219220221222223224225226227228229230231232233234235236237238239240241242243244245246247248249250251252253254255256257258259260261262263264265266267268269270271272273274275276277278279280281282283284285286287288289290291292293294295296297298299300301302303304305306307308309310311312313314315316317318319320  0321322323324325326327328329330331332333334335336337338339340341342343344345346347348349350351352353354355356357358359360361362363364365366367368369  0  0  0  0  0  0  0  0  0  0  0370371372373374375376377378379380381382383384385386387388389390391392393394395396397398399400401402403404405406407408409410411412413414415416417418419420421422423424425426427428429430431432433434435436437438439440441442443444  0  0  0  0  0445446447448449450451452453454455456457458459460461462463464465466467468469470471472473474475476  0  0  0477478479480481482483484485486487488489490491492493494495496497  0  0  0  0  0498499500501502503504505506507508  0  0  0  0  0  0  0  0509510511512513514515516517518519520  0  0521522  0523524525526527528529530531532533534535  0  0536537538539540541542543544545546547548549550551  0552553
V1=  2  4  3  4  2  4  1  2  1  2  4  0  0  0  0  0  0  0  2  3  1  2  4  3  4  1  2  2  2  1  1  2  4  2  2  3  2  3  3  1  2  1  1  2  4  1  4  3  1  1  1  1  2  2  3  2  4  1  3  3  4  4  2  4  2  1  1  4  3  1  3  2  2  4  3  2  2  1  3  1  2  1  1  3  1  1  2  1  2  1  3  1  1  2  2  4  3  2  3  4  2  2  4  1  1  1  4  1  4  2  4  1  4  3  2  1  1  1  1  2  3  3  3  2  1  2  1  1  3  1  4  2  1  4  1  1  3  3  3  2  3  3  3  4  1  4  2  4  3  4  4  1  1  4  4  4  2  2  4  1  3  4  2  1  1  2  1  4  1  4  4  2  2  2  3  1  1  1  4  2  3  1  1  1  1  4  2  4  3  4  1  1  1  1  1  1  3  1  3  3  2  1  2  4  3  3  1  2  4  3  4  3  2  1  0  0  0  0  0  0  0  0  0  0  0  0  0  0  0  0  2  4  2  2  4  3  3  4  4  1  3  1  1  3  3  2  4  0  3  4  4  1  1  1  4  4  1  2  3  2  2  1  3  3  4  3  3  4  4  4  4  2  3  2  2  2  2  4  3  4  1  4  3  1  2  3  4  4  3  3  1  4  4  3  1  2  2  1  3  3  1  3  3  2  4  4  4  4  1  1  3  3  4  2  2  1  1  4  2  1  3  3  4  1  1  4  1  4  3  4  2  1  2  2  3  4  4  1  2  3  3  2  4  4  2  4  2  4  4  1  1  3  1  2  1  2  1  3  1  1  1  3  1  4  3  1  1  3  4  3  4  3  2  4  1  1  2  4  4  2  2  4  2  3  4  4  2  1  2  2  1  1  1  4  1  1  3  2  1  3  4  4  3  1  1  1  4  1  2  4  3  1  3  1  2  3  2  4  4  2  4  2  2  1  2  2  4  3  1  4  4  1  1  4  3  4  3  1  4  1  3  1  1  3  4  3  3  1  4  1  4  2  2  1  4  2  1  3  1  4  2  2  2  4  3  4  1  3  3  4  3  2  1  1  3  2  1  2  3  2  2  4  3  3  4  3  3  4  1  2  3  1  4  4  2  1  3  3  3  4  3  2  2  2  3  4  2  4  3  2  4  3  3  1  3  1  1  3  1  2  3  3  2  2  3  2  4  4  3  4  2  1  1  2  4  1  3  3  3  2  2  2  3  4  4  3  4  4  3  1  3  1  2  3  3  1  4  2  4  2  1  2  2  4  3  2  4  3  3  3  4  2  2  1  3  4  0  2  4  1  1  0  0  0  3  4  1  4  1
              nom=    21  ZZ=   6.7  J0=      172606  JM=      173165         588
V2= 19 20 21  0  0  0 22 23 24 25  0  0  0 26 27 28 29 30 31 32 33 34 35 36 37 38 39 40 41 42 43 44  0  0  0 45 46 47 48 49 50 51 52 53 54 55 56 57 58 59 60 61 62 63 64 65 66 67 68 69 70 71 72 73 74 75  0  0  0 76 77 78 79 80 81 82 83 84 85 86 87 88 89 90 91 92 93 94 95 96 97 98 99100101102103104105106107108109110111112113114115116117118119120121122123124125126127128129130131132133134135136137138139140141142143144145146147148149150151152153154155156  0  0157158159160161162163164165166167168169170171172  0  0  0  0  0173174175176177178179180181182183184185186187188189190191192193194195196197198199200201202203204205206207208209210211212213214215216217218219220221222223224225226227228229230231232233234235236237238239240241242243244245246247248249250251252253254  0  0  0  0  0255256257258259260261262263264265266267268269270271272273274275276277278279280281282283284285286287288289290291292293294295296297298299300301302303304305306307308309310311312313314315316317318319320321322323324325326327328329330331332333334335336337338339340341342343344345346347348349350351352353354355356357358359360361362363364365  0366367368369370371372373374375376377378379380381382383384385386387388389390391392393394395396397398399400401402403404405406407408409410411412413414415416417418419420421422423424425426427428429430431432433434435436  0  0  0437  0438439440  0  0  0  0  0  0441442443444445446447448449450451452453454455456457458459460461462463464465466467468469470471472473474475476477478479480481482483484485486487488489490491492493494495  0  0  0  0  0  0  0  0496497498499500501  0  0  0502503504505506  0507508509510511512513514515516517518519  0  0520521522523524525526527528529530531532533534535536  0537538539540541542543544545  0  0  0  0546547548  0549550551
V1=  2  4  3  2  3  4  1  4  4  1  2  2  2  1  1  2  4  3  3  3  2  4  4  3  4  3  2  4  4  3  3  4  3  4  1  1  2  2  1  2  4  4  3  4  4  3  4  3  2  4  2  2  2  4  3  4  4  4  3  4  2  3  1  2  4  3  2  4  4  3  4  4  2  4  4  3  4  4  4  3  2  4  2  1  2  2  1  2  2  3  1  4  3  4  1  3  2  4  1  3  3  4  4  1  1  1  3  3  3  4  1  2  4  4  3  1  1  0  0  0  0  0  4  3  3  3  4  4  1  1  4  2  4  3  2  4  4  4  4  1  2  2  1  0  0  0  0  4  3  2  3  3  4  4  3  4  3  4  4  3  4  2  2  2  4  4  3  4  2  4  4  2  4  2  2  4  1  2  4  3  2  4  2  2  2  3  2  4  4  2  4  3  3  4  4  4  2  1  1  2  4  3  3  0  2  2  2  4  4  3  2  4  4  3  0  0  0  0  0  0  0  0  0  0  0  0  0  0  0  0  2  4  2  2  1  3  3  2  4  3  1  4  4  3  1  4  2  3  2  3  4  4  3  4  3  4  4  3  4  4  2  4  1  3  4  3  2  4  2  2  4  1  2  3  1  2  2  1  2  4  1  2  3  4  3  3  4  3  3  4  4  3  3  4  3  4  4  2  4  4  1  2  2  2  2  3  3  3  3  1  3  1  3  3  4  2  1  2  4  2  2  1  3  2  4  4  3  4  4  4  4  1  2  4  4  3  4  2  2  1  1  4  3  1  3  3  4  3  4  2  2  3  1  3  3  1  2  4  3  2  2  2  2  4  1  2  4  1  2  4  2  2  4  3  1  4  4  3  1  1  4  2  4  4  2  4  1  3  3  3  4  3  4  1  1  2  4  4  3  4  3  1  1  4  2  4  3  2  4  1  3  3  2  4  4  1  2  2  2  3  3  4  4  2  2  3  4  1  3  3  2  1  3  1  1  3  4  3  4  1  3  3  4  1  2  4  3  4  3  1  4  4  2  3  2  4  4  3  4  3  0  1  3  3  4  4  1  1  2  2  4  2  4  1  2  4  4  2  4  1  2  2  2  2  4  3  2  4  4  3  4  1  2  2  1  3  3  3  3  4  3  2  4  2  4  3  3  4  3  3  4  3  2  4  4  3  2  4  1  3  3  1  2  2  2  2  1  3  3  4  3  2  4  4  4  2  4  4  2  4  1  2  1  3  3  4  3  3  3  4  1  4  3  3  4  2  1  4  4  1  1  0  2  4  4  3  4  3  2  4  1  3  4  3  3  4  1  3  4  3  4  1  1  2  2  4  3  4
              nom=    21  ZZ=   6.6  J0=      210578  JM=      211149         602
V2= 19 20 21 22 23  0 24 25  0  0  0  0  0 26 27  0 28 29  0  0  0  0 30 31 32 33 34 35 36 37 38 39 40 41 42 43 44 45 46 47 48 49 50 51 52 53 54 55 56 57 58 59 60 61 62 63 64 65 66 67 68 69 70 71 72 73 74 75 76 77 78 79 80 81 82 83 84 85 86 87 88 89 90 91 92 93 94 95 96 97 98 99100101102103104105106107108109110111112113114115116117118119120121122123124125126127128129130131132133134135136137138139140141142143144145146147148149150151152153154155156157  0  0  0  0158159160161162163164165166167168169170171172173174175176  0  0177178179180181182183184185186187188189190191192193194195196197198199200201202203204205206207208209210211212213214215216217218219220221222223224225226227228229230231232233234235236237238239240241242243244245246247248249250251252253254255256257258259260261262263264265266267268269270271272273274275276277278279280281282283284285  0  0286287288289290291292293294295296297298299300301302303304305306307308309310311312313314315316317318319320321322323324325326327328329330331332333334335336337338339340341342343344345346347348349350351352353354355356357358359360361362363364365366367368369370371372373374375376377378379380381382383384385386387388389390391392393394395396397398399400401402403404405406407408409410411412413414415416417418419420421422423424425426427428429430431432433434435436437  0  0  0  0  0  0  0  0  0438439440441442443444445446447448449450451452453454455456457458459460461462463464465466467468469470471472473474475476  0  0  0  0  0477478479480481482483484485486487488  0  0  0  0  0489490491492493494495496497498499500501502503504505506507  0  0  0  0  0  0  0  0  0  0  0  0508509510511512513514515516517518519520521522523524525526527528529530531532533534535536  0  0537538539540541542543544545546547548  0  0  0  0  0  0  0  0  0  0549550551552  0  0  0  0553554
V1=  2  4  3  4  4  2  4  1  2  3  1  3  3  1  1  3  2  3  3  1  3  3  2  1  2  4  1  2  4  4  3  2  2  4  3  2  3  2  1  3  1  1  3  1  3  3  4  1  3  2  4  4  1  2  3  1  1  1  3  1  4  1  3  4  3  2  4  0  0  4  1  2  4  2  3  3  3  4  2  3  4  1  2  2  3  1  3  2  2  3  4  1  2  2  3  2  4  3  3  2  4  4  4  2  4  3  3  4  2  1  3  1  3  3  3  1  2  2  2  2  3  1  2  3  3  4  1  2  3  2  1  3  3  1  4  4  4  2  1  1  1  1  4  2  4  4  2  1  2  4  1  4  3  4  4  3  4  1  4  3  4  2  4  2  2  4  3  4  4  4  1  1  1  1  4  2  4  1  2  3  2  2  3  4  1  1  1  3  4  3  1  1  2  3  4  1  3  3  3  1  3  1  1  1  1  2  4  3  2  4  4  3  4  4  3  4  2  2  1  2  3  4  3  1  4  4  3  2  2  3  4  3  2  4  1  2  0  3  3  1  0  3  1  2  2  1  1  1  4  4  3  4  1  4  2  1  2  4  1  3  4  1  1  4  1  4  4  3  3  2  2  2  1  1  3  4  1  1  4  3  3  2  2  2  1  2  4  1  2  4  3  1  2  1  3  3  1  3  3  1  3  3  2  3  4  3  3  3  1  4  2  2  1  2  3  3  3  1  2  2  4  2  2  4  3  2  2  3  4  4  2  2  4  1  4  1  3  4  4  3  4  4  3  4  4  3  4  1  2  4  3  2  4  3  4  2  4  4  2  1  1  2  3  3  4  4  4  3  1  1  1  0  0  0  0  0  0  0  0  0  0  0  0  0  0  0  0  0  0  0  0  0  0  0  0  0  3  4  4  3  2  4  1  2  2  1  1  3  3  4  2  2  3  1  4  2  1  4  1  1  3  4  1  4  3  2  3  2  4  3  1  2  2  2  2  3  4  3  1  1  1  4  1  4  4  2  3  3  1  4  3  4  4  3  2  4  3  4  4  4  1  1  4  1  4  2  3  2  4  1  3  4  4  2  2  4  4  2  2  2  2  2  3  4  1  2  1  2  3  2  4  4  3  1  1  3  3  4  3  3  4  3  1  4  4  2  4  4  1  2  4  1  1  4  3  3  4  0  1  1  2  4  3  2  4  4  3  3  3  4  2  2  4  3  4  3  3  2  4  4  3  4  1  1  3  1  4  2  4  4  3  1  3  4  4  3  2  2  2  1  1  3  4  1  2  4  3  4  4  1  2  4  3  3  4  1  2  3  1  2  1  2  4  2  2  2  3  2  3  4  1  2  3  3  4  4  2  2  1  1  1  4
              nom=    21  ZZ=   6.5  J0=      203813  JM=      204349         569
V2= 25 26 27 28 29 30 31 32 33 34 35 36 37 38 39 40 41 42 43 44 45 46 47  0 48 49 50 51 52 53 54 55 56 57 58 59 60 61 62 63 64 65 66 67 68 69 70 71 72 73 74 75 76 77 78 79 80 81 82 83 84 85 86 87 88 89 90 91 92 93 94 95 96 97 98 99100101102103104105106107108109110111112113114115116117118119120121122123124125126127128129130131132133134135136137138139140141142143144145146147148149150151152153154155156157158159160161162163164165166167168169170171172173174175176177178179180181182183184185186187188189190191192193194195196197198199200201202203204205206207208209210211212213214215216217218  0  0219220221222223224225226227228229230231232233234235236237238239  0  0  0  0  0  0  0  0  0  0  0  0  0  0  0  0  0  0  0  0  0  0  0  0  0240241  0  0242243244245246247248249250251252253254  0255256257258259260261262263264265266267268269270271272273274275276277278279280281282283284285286287288289290291292293294295296297298299300301302303304305306307308309310311312313314315316317318319320321322323324325326327328329330331332333334335336337338339340341342343344345346347348349350351352353354355356357358359360361362363364365366367368369370371372373374375376377378379380381382383384385386387388389390391392393394395396397398399400401402403404405406407408409410411412413414415416417418419420421422423424425426427428429430431432433434435436437438439440441442443444445446447448449450451452453454455456457458459460461462463464465466467468469470471472473  0  0  0  0474475  0  0  0  0476477478479480481482483484485486487488489490491492493494495496497498499500  0501502503504505506507508509510511512513514515516517518519520  0521522523524525526527528529530531532533534535  0536537538539540541542543544545546547548549550551
V1=  1  1  1  2  1  3  1  1  3  4  2  1  3  3  4  2  4  3  3  4  3  2  2  2  1  2  3  4  4  2  3  1  2  1  3  3  1  2  4  4  3  2  4  1  2  4  3  3  1  2  4  3  3  1  2  2  1  0  0  4  1  2  3  3  1  4  1  2  1  1  1  1  1  2  4  3  3  4  3  3  3  4  2  4  1  2  4  2  4  3  2  4  4  4  4  1  2  3  0  0  0  0  0  0  0  0  3  3  2  3  1  3  4  1  2  4  3  0  0  0  0  0  0  0  3  3  1  3  2  4  3  3  2  4  4  3  4  2  0  0  0  2  4  3  2  1  3  3  4  4  0  0  0  0  0  4  4  1  4  3  3  4  2  4  4  2  4  3  1  4  1  1  4  2  2  4  1  1  1  2  4  3  2  2  1  4  2  4  3  3  4  1  2  2  2  3  3  2  4  1  1  1  1  3  4  4  3  3  3  1  4  3  2  2  2  2  4  3  4  3  3  1  4  1  3  1  2  1  2  3  3  4  4  1  2  3  2  3  4  1  1  1  2  3  4  2  4  4  2  4  3  3  1  3  2  4  4  2  4  1  1  2  4  3  3  1  1  1  3  4  3  3  4  3  4  1  4  3  1  4  2  2  2  4  1  1  3  4  3  1  2  3  1  1  1  4  3  2  4  1  1  4  2  3  4  3  4  3  3  1  4  1  3  3  2  2  2  3  1  4  2  2  3  1  2  2  2  4  3  2  4  4  1  2  4  4  4  1  2  4  4  4  3  3  4  2  4  1  4  4  3  4  1  2  4  4  2  3  4  3  3  1  4  3  4  1  2  4  3  4  4  3  4  3  2  1  3  2  0  4  4  3  4  2  3  4  4  4  2  1  3  4  4  3  1  4  3  3  3  2  4  4  1  4  2  4  2  1  2  4  3  2  4  4  3  4  1  1  1  2  4  3  3  3  4  1  2  4  4  2  4  4  2  4  4  0  4  1  2  1  2  3  4  3  0  1  2  0  4  1  1  4  3  3  2  2  2  2  1  3  3  2  2  3  2  4  4  2  2  4  4  3  4  1  1  4  3  4  4  3  2  4  4  2  4  1  1  1  1  3  2  4  1  2  0  0  0  2  1  2  4  2  3  2  3  4  3  2  4  3  3  1  1  1  2  3  2  4  3  2  4  4  3  4  4  4  3  1  4  1  4  1  4  2  2  1  4  2  3  1  1  1  4  1  1  2  2  1  2  2  4  3  1  4  4  1  1  4  1  4  2  4  2  4  1  4  3  3  4
              nom=    21  ZZ=   6.4  J0=      215932  JM=      216473         581
V2= 20 21  0 22 23 24 25 26 27 28  0  0  0  0  0  0 29 30 31 32 33 34 35 36 37 38 39 40 41 42 43 44 45 46 47 48 49 50 51 52 53 54 55 56 57 58 59 60 61 62 63 64 65 66 67 68 69 70 71 72 73 74 75 76 77 78 79 80 81 82 83 84 85 86 87 88 89 90 91 92 93 94 95 96 97 98 99100101102103104105106107108109110111112113114115116117118119120121122123124125126127128129130131132133134135136137138139140141142143144145146147148149150151152153154155  0  0  0  0156  0  0157158159160161162163164165166167168169170171172173174175176177178179180181182183184185186187188189190191192193194195196197198199200201202203204205206207208209210211212213214215216217218219220221222223224225226227228229230231232233234235236237238239  0240241242243244245246247248249250251252253254255256257258259260261262263264265266267268269270271272273274275276277278279280281282283284285286287288289290291292293294295296297298299300301302303304305306307308309310311312313314315316317318319320321322323324325326327328329330331332333334335336337338339340341342343344345346347348349350351352353354355356357358359360361362363364365366367368369370371372373374375376377378379380381382383384385386387388389390391392393394395396397398399400401402403404405406407408409410411412413414415416417418419420421422423424425426427428429430431432433434435436437438439440441442  0443444445446447448449450451452453454455456457458  0  0  0  0  0  0  0  0459460461462463464  0  0  0  0465466467468469470471472473474475476477478479480481482483484485486487488489490491492493494  0  0  0  0  0  0  0  0  0  0495496497498499500501502503504  0  0  0  0  0505506507508509510511512513514515516517518519520521522523524525526527528529530531532533534535536  0537538539540541542543544545546547  0548549550  0  0551552553554
V1=  4  3  1  4  4  4  1  1  1  2  2  2  2  1  3  3  3  3  1  1  3  3  1  4  4  1  2  2  4  3  1  4  0  0  0  0  2  1  4  2  2  2  4  4  4  4  3  1  4  2  1  1  3  0  0  0  0  0  0  0  0  0  0  3  3  4  2  3  2  2  4  1  4  1  3  1  4  1  1  1  3  1  1  1  3  4  3  1  1  1  1  3  1  4  4  3  3  1  4  1  1  4  4  1  2  1  2  1  2  2  2  3  1  1  3  1  2  2  2  2  4  1  1  2  2  2  4  3  1  3  4  2  2  2  2  2  2  4  2  1  4  4  3  3  4  4  1  2  1  1  4  4  3  4  2  0  0  0  2  2  1  3  4  3  3  4  3  1  2  3  3  4  4  3  1  1  2  4  4  2  4  3  2  0  3  1  1  3  4  3  3  2  4  1  2  4  3  0  4  1  3  4  3  2  4  4  3  4  3  4  2  3  2  2  1  2  3  1  2  4  3  3  2  1  3  1  1  3  3  3  3  3  3  2  3  1  2  1  3  3  2  2  1  1  4  4  3  4  4  1  2  1  1  4  4  3  1  2  2  2  1  3  2  2  2  1  2  3  1  3  3  4  4  4  2  3  1  1  1  3  3  1  1  3  1  1  1  4  3  4  1  3  3  0  0  3  4  3  3  2  2  4  1  2  1  2  1  1  1  2  3  3  3  1  4  4  3  2  2  3  1  4  4  2  4  3  3  3  1  1  3  1  0  2  1  3  2  4  2  1  1  3  2  4  3  4  2  2  2  3  2  4  4  3  2  2  1  1  1  3  4  3  1  4  0  0  0  0  0  0  0  0  1  4  1  3  1  2  3  1  3  3  1  1  2  1  3  4  3  1  2  1  2  4  3  1  2  3  1  4  1  2  3  4  4  3  1  0  0  4  4  4  3  2  1  1  2  3  3  1  4  3  3  3  4  1  2  2  4  3  4  3  3  1  4  2  4  2  1  1  4  2  4  4  1  2  4  3  3  3  4  4  3  2  2  2  4  4  3  1  1  1  4  4  3  1  2  3  3  4  2  4  1  3  1  1  1  2  2  3  3  4  1  1  3  1  1  1  1  3  3  1  3  4  1  3  2  2  2  2  2  4  2  3  2  3  3  2  2  3  4  3  3  3  1  3  1  3  2  4  3  2  2  1  1  3  2  4  0  3  4  3  2  0  0  0  2  2  3  4  3  3  1  0  0  0  4  4  3  3  4  3  2  4  1  3  4  3  1  3  2  4  2  2  4  4  3  4  1  1  1  1  2  3  3  2  3  4  4  1  4
              nom=    21  ZZ=   6.4  J0=      269949  JM=      270484         554
V2= 25 26 27 28 29 30 31 32 33 34 35 36 37 38 39  0 40 41 42 43 44 45 46 47 48 49 50 51 52 53 54 55 56 57 58 59 60 61 62 63 64 65 66 67 68 69 70 71 72 73 74 75 76 77 78 79 80 81 82 83 84 85 86 87 88 89 90 91 92 93 94 95 96 97 98 99100101102103104105106107108109110111  0  0112113114115116117118119120121122123124125126127128129130131132133134135136137138139140141142143144145146147148149150151152153154155156157158159160161162163164165166167168169170171172173174175176177178179180181182183184185186187188189190191192193194195  0  0  0  0  0  0196197198199200201202203204205206207208209210  0  0  0  0  0211212213214  0215216217218219220221222223224225226227228229230231232233234235236237238239240241242243244245246247248249250251252253254255256257258259260261262263264265266267268269270271272273274275276277278279280281282283284285286287288289290291292293294295296297298299300301302303304305306307308309310311312313314315316317318319320321322323324325326327328329330331332333334335336337338339340341342343344345346347348349350351352353354355356357358359360361362363364365366367  0  0  0  0368369370371372373374375376377378379380381382383384385386387388389390391392393394395396397398399400401402403404405406407408409410411412413414415416417418419420421422423424425426427428429430431432433434435436437438439440441442443444445446447448449450451452453454455456457458459460461462463464465466467468469470471472473474475476477478479480481482483484485486487488489490491492493494495496497498499500501502503504505506  0507508509510511  0  0  0512513514515516517518519520521522523524525526527528529530531532533534535536537538539540541542543544545546547548549550551  0552553554
V1=  1  1  1  2  3  3  3  3  4  3  2  4  2  1  2  4  2  4  3  2  0  0  0  0  0  0  3  1  1  4  3  1  4  2  1  2  2  2  3  1  3  3  2  2  3  2  2  2  3  4  2  3  1  4  3  4  2  1  1  2  2  2  3  2  3  4  3  4  2  1  3  2  4  3  4  3  2  4  1  1  1  1  1  4  4  3  4  2  1  3  1  2  3  1  1  4  3  1  1  4  2  2  2  2  3  3  1  4  2  2  2  4  3  4  4  1  2  4  4  3  1  2  4  4  3  2  4  1  2  3  4  3  1  3  2  4  4  0  0  4  2  4  1  3  1  4  2  2  3  3  1  1  3  2  3  1  4  1  4  4  3  4  4  3  3  1  1  3  4  3  1  1  1  1  4  3  2  3  3  4  4  2  1  3  4  1  3  3  1  4  3  3  4  3  2  2  3  1  1  1  4  4  3  4  3  4  2  1  1  3  1  4  1  2  2  2  1  4  1  4  4  2  4  3  2  2  2  2  4  3  2  1  1  4  1  4  3  2  2  3  1  2  2  3  1  2  4  1  1  2  3  3  2  2  2  2  3  1  3  2  1  4  4  4  1  2  4  1  1  4  2  4  4  2  2  2  1  3  2  4  1  1  2  2  2  4  4  3  3  1  3  3  2  4  1  1  3  1  4  1  4  4  2  4  1  2  1  2  4  3  2  3  1  3  3  2  3  1  4  1  1  3  1  1  3  1  3  1  4  4  2  4  2  3  1  2  1  1  2  4  1  1  1  1  1  1  1  4  1  1  1  2  2  2  3  1  4  3  4  3  1  4  1  4  2  2  2  1  1  1  3  4  3  4  1  1  2  3  3  4  3  2  3  1  1  3  2  4  4  2  3  4  2  2  4  1  3  3  1  4  1  1  3  2  1  3  1  3  3  4  2  4  4  3  1  4  1  2  4  3  0  0  0  0  0  0  0  0  0  1  4  3  3  1  4  3  4  3  2  1  2  4  4  1  2  4  2  3  4  4  3  3  2  2  0  2  3  3  1  3  1  1  2  4  1  3  4  3  4  1  2  4  4  4  2  4  1  1  1  3  1  1  2  2  1  3  4  2  4  1  2  4  1  1  3  4  4  3  1  4  4  4  3  1  1  1  1  3  1  3  3  1  1  1  1  4  3  3  2  3  3  3  3  3  1  2  2  1  3  3  3  3  4  4  1  1  3  1  1  1  2  2  4  1  1  1  2  3  3  4  2  4  1  4
              nom=    21  ZZ=   6.3  J0=      186596  JM=      187144         575
V2= 20 21 22 23 24 25 26 27 28 29 30 31 32 33 34 35 36 37 38 39 40 41 42 43 44 45 46 47 48 49 50 51 52 53 54 55 56 57 58 59 60 61 62 63 64 65 66 67 68 69 70 71 72 73 74 75 76 77 78 79 80 81 82 83 84 85 86 87 88 89 90 91 92 93 94 95 96 97 98 99  0100101102103104105106107108109110111112113114115116117118119120121122123124125126127128129130131132133134135136137138139140141142143144145146147148149150151152153154155156157158159160161162163164165166167168169170171172173174175176177178179180181182183184185186187188189190191192193194195196197198199200201202203204205206207208209210  0  0  0  0  0  0  0211212213214215  0  0216217218219220221222223224225226227228229230231232233234235236237238239  0  0  0  0  0  0  0  0  0  0  0  0  0  0  0  0  0240241242243  0  0244245246247248249250251252253254255256257258259260261262263264265266267268269270271272273274275276277278279280281282283284285286287288289290291292293294295296297298299300301302303304305306307308309310311312313314315316317318319320321322323324325326327328329330331332333334335336337338339340341342343344345346347348349350351352353354355356357358359360361362363364365366367368  0  0  0369370371372373374375376377378379380381382383384385386387388389390391392393394395396397398399400401402403404405406407408409410411412413414415416417418419420421422423424425426427428429430431432433434435436437438439440441442443444445446447448449450451452453454455456457458459460461462463464465466467468469470471472473474475476477478479480481482483484485486487488489490491492493494495496497  0498499500501502503504505506507508509510511512513514515516517518519520521522523524525526527528529530531532533534535536537538539540541542543544545546547  0  0  0  0  0  0548549550551  0  0552553
V1=  4  3  4  4  4  3  0  1  2  4  3  3  1  4  4  3  3  1  4  2  2  4  0  0  0  1  2  2  2  4  4  4  3  2  1  2  4  4  3  4  4  1  3  1  1  1  1  2  1  4  2  2  1  4  3  1  3  4  1  3  1  4  3  4  2  4  1  3  3  1  1  1  2  2  2  4  4  2  4  3  1  4  3  4  3  3  2  3  2  2  3  4  2  3  4  1  2  4  2  2  1  2  3  3  1  2  4  3  4  3  1  4  2  1  4  2  4  3  3  1  4  2  4  3  3  2  4  4  1  4  2  2  4  4  2  4  1  2  4  4  3  4  1  1  3  3  3  4  2  2  3  4  3  4  3  1  2  1  2  3  3  4  4  3  4  2  4  2  2  2  2  4  3  1  2  2  3  3  4  3  4  2  3  4  2  1  4  3  2  4  3  2  2  2  2  3  4  4  2  4  4  3  1  1  1  4  2  1  4  1  4  3  2  3  1  3  4  3  1  1  3  1  4  1  3  2  2  2  4  3  2  2  3  3  1  4  3  2  1  2  2  3  3  1  3  1  4  3  4  2  2  2  3  4  2  2  4  4  2  4  4  3  4  3  1  1  1  2  4  2  3  1  4  3  3  1  3  1  4  2  3  1  4  4  3  1  2  1  3  3  1  4  1  2  1  4  3  4  3  1  4  1  3  4  1  2  2  2  2  3  3  4  2  2  2  4  3  1  3  2  2  3  2  2  3  4  4  3  1  1  1  3  2  4  3  2  2  4  1  2  4  1  3  2  2  3  3  4  4  4  2  3  3  2  4  1  1  2  1  2  3  4  3  4  4  3  4  2  2  4  4  4  3  4  4  2  3  1  3  3  4  1  3  1  2  3  1  1  3  1  4  4  2  4  3  2  4  4  3  4  1  1  3  3  1  4  3  3  1  4  4  3  4  1  3  3  1  4  3  2  4  2  4  2  2  2  3  4  3  4  2  4  1  4  2  2  3  1  4  3  3  3  4  2  4  4  1  4  2  2  3  4  4  3  1  1  1  1  2  4  3  1  3  2  1  3  1  2  3  3  2  4  0  0  0  0  0  0  0  0  1  4  3  1  3  3  4  1  0  0  4  1  1  2  4  4  1  4  2  4  4  2  3  4  3  3  4  3  3  4  3  4  2  3  3  2  2  2  4  4  3  4  1  2  1  0  0  0  0  0  0  0  0  0  2  3  4  0  0  0  2  4  1  1  1  3  1  4  3  4  3  4  4  3  4  1  2  4  1  1  1  1  2  3  1  4  3  2  3  1  4  2  2  4  1
              nom=    21  ZZ=   6.3  J0=      272530  JM=      273067         573
V2= 19 20 21 22 23 24  0  0  0 25 26 27  0  0  0 28 29 30 31 32 33 34 35 36 37 38 39 40 41 42 43 44 45 46 47 48 49 50 51 52 53 54 55 56 57 58 59 60 61 62 63 64 65 66 67 68 69 70 71  0 72 73 74 75 76 77 78 79 80 81 82 83 84 85 86 87 88 89 90 91 92 93 94 95 96 97 98 99100101102103104105106107108109110111112113114115116117118119120121122123124125126127128129130131132133134135136137138139140141142143144145146147148149150151152153154155  0156157  0158  0  0159  0160161162163164165166167168169170171172173174175176177178179180181182183184185186187188189190191192193194195196197198199200201202203204205206207208209  0210211212  0  0  0213214215216217218219220221222223224225226227228229230231232233234235236237238239240241242243244245246247248249250251252253254255256257258259260261262263264265266267268269270271272273274275276277278279280281282283284285286287288289290291292293294295296297298299300301302303304305306307308309310311312313314315316317318319320321322323324325326327328329330331332333334335336337338339340341342343344345346347348349350351352353354355356357358359360361362363364365366367368369370371372373374375376377378379380381382383384385386387388389390391392393394395396397398399400401402403404405406407408409410411412413414415416417418419420421422423424425426427428429430431432433434435436437438439440441442443444445446447448449450451452453454455456457458459460461462463464465466467468469470471472473474475476  0  0  0477478479480481482483484485486487488  0  0  0  0  0  0  0  0489490491492493494495496497498499  0500501502503504505506507508509510511512513514515516517518519520521  0  0  0  0522523524525526527528529530531532533534535  0536537538539540541542543544  0545546547548549550  0  0  0  0551552553
V1=  2  4  3  3  4  4  2  3  4  1  1  4  4  2  4  2  2  2  2  4  1  3  1  2  4  2  1  2  4  3  4  1  1  1  3  1  3  3  4  4  4  4  3  1  4  3  1  4  3  4  2  3  2  1  2  3  1  3  4  3  2  2  4  3  0  4  2  2  4  3  2  4  1  3  2  2  3  2  4  3  3  1  1  3  2  2  4  3  4  4  3  1  1  4  3  1  1  4  4  0  0  0  0  0  0  0  0  0  0  0  1  2  1  1  1  4  1  4  2  4  3  4  1  3  4  4  4  3  1  4  3  3  2  3  3  2  3  1  4  2  1  2  4  3  3  2  4  1  4  2  3  3  1  4  4  3  1  4  4  2  1  1  1  3  3  4  4  0  0  0  0  0  0  0  4  4  1  1  4  4  2  3  1  4  3  4  1  3  4  4  1  2  4  2  2  1  1  4  4  4  4  4  3  1  2  4  4  3  2  3  3  4  1  2  4  1  3  4  3  4  3  2  4  4  3  2  4  4  3  4  4  1  4  3  2  2  3  3  4  2  1  4  2  1  4  2  3  3  4  3  4  1  2  4  0  0  0  0  0  4  4  4  1  1  1  4  3  3  3  1  2  2  1  3  1  2  4  4  3  4  1  1  4  4  4  1  1  4  3  1  4  2  2  2  4  1  1  2  4  2  4  2  2  2  4  3  4  1  3  4  2  4  1  1  2  2  1  1  3  2  4  1  3  3  2  1  1  3  4  1  4  4  2  4  1  1  4  1  3  3  2  2  2  4  1  2  1  1  2  3  1  4  3  4  1  1  1  2  4  3  1  1  3  4  3  1  1  4  3  2  2  4  3  3  1  3  1  2  4  4  4  3  1  4  3  3  1  3  3  4  1  2  3  3  4  2  3  3  3  2  1  3  4  4  1  2  2  3  1  1  3  4  4  3  2  4  3  2  4  3  4  2  3  2  4  1  2  1  1  3  1  3  1  1  3  3  1  4  0  0  0  0  0  0  0  0  0  0  0  1  1  2  4  4  3  2  4  4  3  2  4  1  1  4  3  4  4  3  4  3  4  4  1  2  3  1  3  4  3  2  2  2  3  1  2  3  1  1  1  4  4  4  4  4  3  3  3  1  2  1  3  3  3  3  3  4  4  3  4  2  2  4  1  2  4  4  3  4  2  4  1  1  3  1  1  1  1  3  1  1  2  4  3  2  1  3  1  4  4  3  3  1  4  1  3  2  4  4  3  2  4  2  2  4  1  4  3  2  4  3  1  1  1  2  3  3  2  3  1  4  4  4  1
              nom=    21  ZZ=   6.2  J0=      202181  JM=      202710         576
V2= 14 15 16 17 18 19 20 21 22 23 24 25  0  0  0  0  0 26 27 28 29 30 31 32 33 34 35 36 37 38 39  0 40 41 42 43 44 45 46 47 48 49 50 51 52 53 54 55 56 57 58 59 60 61 62 63 64 65 66 67 68 69 70 71 72 73 74  0  0 75 76 77 78 79 80 81  0 82 83 84 85 86 87 88 89 90 91 92 93 94 95 96 97 98 99100101102103104105106107108109110111112113114115116117118119120121122123124125126127128129130131132133134135136137138139  0  0  0140141142143144145146147148149150151152153154155156157158159160161162163164165166167168169170171172173174175176177178179180181182183184185186187188189190191192193194195196197198199200201202203204205206207208209210211212  0  0  0  0  0  0213214215216217218  0  0219220221222223224225226227228229230231232233234235236237238239240241242243244245246247248249250251252253254255256257258259260261262263264265266267268269270271272273274275276277278279280281282283284285286287288289290291292293294295296297298299300301302303304305306307308309310311312313314315316317318319320321322323324325326327328329330331332333334335336337338339340341342343344345346347348349350351352353354355356357358359360361362363364365366367368369  0  0370371372373374375376377378379380381382383384385386387388389390391392393394395396397398399400401402403404405406407408409410411412413414415416417418419420421422423424425426427428429430431432433434435436437438439  0  0  0  0440441442443444445446447448449450451452453454455456457458459460461462463464465466467468469470471472473474475476477478479480481482483484485486487488489490491492493494495496497498499500501502503504505506507508509510511512513514515516517518519520521522523524525526527528529530531532533534535536537538539540541542543544545546547548549  0  0  0  0  0  0  0  0  0550551  0552553
V1=  2  3  4  3  4  2  4  3  2  4  4  1  2  2  2  2  4  1  1  4  1  1  4  4  2  3  4  2  2  2  2  3  2  4  3  0  0  0  0  0  4  3  4  3  1  4  2  1  1  1  1  1  1  2  4  2  3  2  3  2  4  2  3  1  1  2  4  1  4  3  3  1  2  2  3  2  2  3  3  1  4  4  4  3  3  1  2  2  2  3  3  3  2  4  4  1  1  1  1  3  3  4  1  2  2  2  2  3  3  3  4  4  4  2  4  2  4  3  2  4  1  2  2  3  2  4  4  1  1  4  3  1  1  2  4  4  3  1  3  1  4  4  3  1  1  3  1  4  4  2  1  2  2  3  2  4  4  3  4  2  0  0  2  2  1  1  1  1  4  3  4  2  1  4  4  1  1  1  1  3  2  4  4  1  1  3  3  4  4  4  2  4  1  4  3  2  4  2  1  3  2  1  3  2  2  3  4  3  2  4  4  2  1  2  2  4  1  3  4  1  1  4  3  4  3  4  3  2  2  3  1  1  4  3  4  3  3  3  4  4  2  3  4  2  4  3  3  0  0  0  0  0  0  0  0  2  4  4  3  4  1  2  3  1  1  1  2  4  1  2  3  1  2  4  4  1  1  4  2  3  1  3  2  2  2  3  4  1  1  1  1  1  1  3  4  3  4  3  3  4  3  4  4  3  3  2  4  1  3  3  3  4  2  2  2  2  1  1  1  4  4  4  4  2  2  4  3  2  3  2  4  4  2  3  4  1  2  4  4  2  1  1  1  4  2  1  4  2  2  2  4  3  4  1  1  0  0  0  0  0  0  0  0  0  0  0  0  0  0  0  0  0  4  3  1  1  3  4  1  2  4  1  2  4  2  4  2  4  3  2  3  4  2  1  4  3  3  4  4  4  1  4  4  3  3  2  4  1  2  1  3  4  2  4  1  2  2  4  1  2  1  1  1  2  3  3  4  3  3  2  2  2  4  2  4  3  1  2  3  3  1  1  3  3  4  3  3  1  2  2  4  2  4  4  1  1  4  1  4  4  4  3  4  3  4  2  3  1  1  2  2  4  4  3  0  0  0  0  0  0  0  0  0  0  4  3  4  1  1  3  4  3  1  3  1  3  1  2  2  4  4  2  3  3  2  2  2  2  2  4  2  1  2  3  4  2  2  4  4  1  3  3  3  3  1  2  4  2  3  4  1  1  1  2  2  4  4  2  4  1  4  4  4  2  1  3  0  3  4  2  1  0  0  0  3  2  4  1  1  1  2  3  2  3  1  3  4  2  2  4  2  3  4  2  4  1
              nom=    21  ZZ=   6.2  J0=      282230  JM=      282749         564
V2= 24 25 26 27 28 29 30 31 32 33 34 35 36 37 38 39 40 41 42 43 44 45 46 47 48 49 50 51 52 53 54 55 56 57 58 59 60 61 62 63 64 65 66 67 68 69 70 71 72 73 74 75 76 77 78 79 80 81 82 83 84 85 86 87 88 89 90 91 92 93 94 95 96 97 98 99100101102103104105106107108109110111112113114115116117118119120121122123124125126127128129130131132133134135136137138139140141142143144145146147148149150151152153154155156  0157  0  0  0  0158159  0160161162163164165166167168169170171172173174175176177  0  0  0  0178179180181182183184185186187188189190191192193194195196197198199200  0  0  0  0  0201202203204205206207208209210211212  0  0  0  0213214215216217218219220221222223224225226227228229230231232233234235236237238239240241242243244245246247248249250251252253254255256257258259260261262263264265266267268269270271272273274275276277278279280281282283284285286287288289290291292293294295296297298299300301302303304305306307308309310311312313314315316317318319320321322323324325326327328329330331332333334335336337338339340341342343344345346347348349350351352353354355356357358359360361362363364365366367368369370371372373374375376377378379380381382383384385386387388389390391392393394395396397398399400401402403404405406407408409410411412413414415416417418419420421422423424425426427428429430431432433  0434435436437  0  0  0  0  0438  0439440441442443444445446447448449450451452453454455456457458459460461462463464465466467468469470471472473474475476477478479480481482483484485486487488489490491492493494495496497498499500501502503504  0  0  0  0505506507508509510511512513514515516517518519520521522523524525526527528529530531532533534535536537538539540541542543544545546547  0  0  0  0548549  0  0550551
V1=  4  1  1  3  4  3  2  4  2  2  3  2  1  2  1  1  2  4  2  1  4  1  1  3  1  1  1  1  2  4  1  2  2  3  1  4  3  1  1  4  4  1  4  1  2  3  2  3  1  2  4  3  3  4  0  0  0  0  0  0  0  0  0  0  0  0  0  0  3  1  4  2  3  3  4  3  4  2  2  4  2  2  3  1  3  4  4  4  1  1  2  3  1  2  2  3  3  3  3  3  2  4  2  3  2  3  3  1  3  3  1  2  2  2  2  2  1  3  3  4  3  3  4  1  3  4  4  3  3  1  4  3  2  3  4  1  2  1  1  4  3  3  4  4  4  3  1  3  3  4  3  3  4  3  4  3  2  4  1  2  3  4  1  3  4  1  2  3  2  4  1  2  3  1  1  1  4  3  1  4  4  3  4  2  2  4  1  3  4  4  3  3  2  4  2  2  3  2  2  3  3  2  4  4  4  3  1  4  3  4  4  2  4  4  3  4  1  4  2  2  3  2  3  3  3  1  4  3  2  3  4  4  3  4  3  3  4  1  0  0  0  0  0  1  4  1  4  3  4  2  0  1  1  1  4  3  3  1  2  2  4  3  3  3  4  3  2  2  2  4  3  2  1  2  3  4  1  2  3  1  2  4  2  3  4  1  2  3  4  2  3  4  3  4  2  4  3  3  4  4  2  4  3  2  4  1  2  3  4  4  3  1  3  3  4  4  3  4  4  3  1  3  3  1  1  3  4  3  3  3  4  4  4  1  1  1  3  3  1  2  3  4  1  1  3  2  3  1  4  3  3  1  4  3  1  3  4  3  4  3  1  4  3  1  4  4  3  4  4  4  3  4  3  4  4  1  3  4  4  3  1  2  3  4  2  4  4  2  4  1  2  3  1  1  3  3  3  3  2  1  3  2  1  3  2  4  4  1  1  1  4  2  4  2  3  4  4  1  1  4  3  4  1  1  3  3  2  4  1  2  3  3  4  3  2  1  2  2  2  3  4  1  4  3  1  0  0  0  0  0  0  0  0  0  0  0  0  0  4  4  2  4  4  3  3  4  1  3  1  4  3  4  2  3  1  3  4  3  2  4  3  3  4  4  0  0  0  0  0  0  0  0  2  4  1  2  4  3  2  3  2  1  2  1  1  3  2  2  3  3  3  4  4  3  4  3  2  4  1  3  3  4  4  4  3  0  1  4  4  1  2  3  2  4  1  3  2  3  3  4  4  3  4  3  0  0  2  4  4  2  4  1  1  1  1  3  3  3  2  3  4  3  3  4
              nom=    21  ZZ=   6.2  J0=      273450  JM=      273988         580
V2= 20 21 22 23 24 25 26 27 28 29 30 31 32 33 34 35 36 37 38 39 40 41 42 43 44 45 46 47 48 49 50 51 52 53 54 55 56 57 58 59 60 61 62 63 64 65 66 67 68 69 70 71 72 73 74 75 76 77 78 79 80 81 82 83 84 85 86 87 88 89 90 91 92 93 94 95 96 97 98 99100101102103104105106107108109110111112113114115116117118119120121122123124125126127128129130131132133134135136137138139140141142143144145146147148149150151152153154155156157  0158159160  0  0  0  0  0  0  0161162163164165166167168169170171172173174175176177178179180181182183184185186187188189190  0  0  0  0191192193194195196197198199200201202203204205206207208  0  0  0  0  0  0  0  0  0  0  0  0  0  0209210211212213214215216217218219220221222223224225226227228229230231232233234235236237238239240241242243244245246247248249250251252253254255256257258259260261262263264265266267268269270271272273274275276277278279280281282283284285286287288289290291292293294295296297298299300301302303304305306307308309310311312313314315316317318319320321322323324325326327328329330331332333334335336337338339340341342343344345346347348349350351352353354355356357358359360361362363364365366367  0  0368369370371372373  0374375376377378379380381382383384385386387388389390391392393394395396397398399400401402403404405406407408409410411412413414415416417418419420421422423424425426427428429430431432433434435436437  0  0  0  0  0438439440  0441442443444445446  0  0447448449450451452453454455456457458459460461462463464465466467468469470471472473474  0475476477478  0479480481482483484485486487488489490491492493494495496497498499500501502503504505506507508509510511512513514515516517518519520521522523524525526527528529530531532533534535536  0  0537538539  0540541542543544545546547548  0  0  0  0549  0550551552
V1=  4  3  4  4  4  1  3  1  2  1  0  0  0  0  0  0  2  3  4  1  2  4  2  3  4  4  2  3  2  0  3  2  2  2  3  4  4  4  3  4  4  3  3  1  4  2  4  1  1  4  4  2  4  2  4  3  3  1  3  1  4  4  4  3  4  4  2  4  2  2  1  2  1  2  3  4  3  3  4  3  2  1  2  2  1  2  3  4  1  1  0  0  3  1  2  3  1  2  4  3  2  4  1  1  2  4  1  4  2  2  3  4  1  2  3  1  1  2  1  3  3  2  4  3  1  2  4  1  4  3  4  3  2  1  3  3  2  4  1  4  3  4  4  4  1  1  1  4  3  3  1  4  1  1  1  1  4  1  2  3  4  4  2  4  4  2  1  3  2  4  4  1  1  2  1  1  3  1  4  2  1  2  3  3  1  1  3  4  4  4  4  3  3  4  1  1  4  2  1  3  4  4  3  4  4  2  3  1  4  1  4  1  1  1  1  3  2  4  4  3  1  4  2  4  4  1  1  1  3  3  3  4  3  4  4  2  4  4  3  4  2  1  3  2  4  3  3  4  3  2  1  0  0  0  0  2  4  3  3  4  1  2  4  1  2  2  2  2  4  2  3  3  2  3  1  2  3  4  2  3  1  1  1  4  4  3  1  3  3  1  1  1  4  3  1  3  1  4  4  2  4  4  1  1  4  3  3  1  2  3  1  4  4  4  1  4  4  1  4  2  4  2  3  4  4  4  4  2  4  2  4  3  2  3  4  1  1  4  4  3  1  4  2  3  2  4  1  1  1  3  2  0  0  0  0  0  0  0  0  0  0  0  0  0  0  0  0  0  0  3  1  4  4  3  2  4  1  1  3  1  2  4  4  1  2  1  1  4  1  3  2  1  1  1  1  2  3  3  3  3  3  1  2  4  2  2  1  1  2  4  1  3  4  4  3  2  2  2  1  2  3  2  2  2  3  2  4  4  4  4  3  1  3  1  4  4  3  2  3  1  2  2  0  0  3  4  3  1  1  1  3  4  3  1  4  2  3  4  2  2  1  2  4  4  3  4  1  4  1  2  4  3  4  1  4  2  4  4  2  3  2  3  1  1  3  4  1  2  3  3  3  4  3  1  4  4  1  4  1  1  1  4  3  3  1  4  1  1  1  3  2  2  3  4  3  3  4  3  1  2  3  4  3  2  4  0  0  0  1  3  1  4  3  1  3  2  4  2  2  1  2  0  0  0  0  0  4  4  1  1  4  4  2  4  3  4  1  1  2  1  1  4  3  4  4  4  4  1  1  1  2  2  3  2  2  3  2  3  4  4
              nom=    21  ZZ=   6.0  J0=      179374  JM=      179936         582
V2= 14 15 16 17 18 19 20 21 22 23 24 25 26 27 28 29 30 31 32 33 34 35 36 37 38 39 40 41 42 43 44 45 46 47 48 49 50 51 52 53 54 55 56 57 58 59 60 61 62 63 64 65 66 67 68 69 70 71 72 73 74 75 76 77 78 79 80 81 82 83 84 85 86 87 88 89 90 91 92 93 94 95 96 97 98 99  0100101102103104105106107108109110111112113114115116117118119120121122123124125126127128129130131132133134135136137138139140141142143144145146147148149150151152153154155156157158  0  0  0  0  0  0  0  0  0  0  0159  0  0160161162163164165166167168169170171172173174175176177178179180181182183184185186187188189190191192193194195196197198199200201202203204205206207208209  0210211  0  0212213  0  0  0  0  0  0  0  0214215216217218219220221222223224225226227228229230231232233234235236237238239240241242243244245246247248249250251252253254255256257258259260261262263264265266267268269270271272273274275276277278279280281282283284285286287288289290291292293294295296297298299300301302303304305306307308309310311312313314315316317318319320321322323324325326327328329330331332333334335336337338339340341342343344345346347348349350351352353354355356357358359360361362363364365366367368369370371372373374375376377378379380381382383384385386387388389390391392393394395396397398399400401402403404405406407408409410411412413414415416417418419420421422423424425426427428429430431432433434435436437438  0  0  0  0  0  0  0  0  0  0  0  0  0  0439  0440441442443444445446447448449450451452453454455456457458459460461462463464465466467468469470471472473474475476477478479480481482483484485486487488489490491492493494495496497498499500501502503504505506507508509510511512  0513514515516517518519520521522523524525526527528529530531532533534535536537538539540541542543544545546547548  0  0549550551552
V1=  2  3  4  2  3  2  4  3  1  1  3  1  1  1  1  4  1  3  3  3  1  4  4  2  2  2  2  2  3  3  1  3  2  4  4  1  4  3  4  3  1  1  2  4  3  3  4  3  3  4  2  4  3  4  3  1  3  4  3  4  2  3  2  2  1  3  3  3  1  3  2  3  4  1  2  4  4  1  1  4  2  3  3  1  4  3  1  4  4  2  4  4  4  4  3  4  3  2  1  3  1  2  3  4  3  3  1  1  1  4  1  1  1  2  2  2  2  1  1  4  3  3  4  2  3  2  4  1  1  1  4  1  4  3  2  2  1  1  1  2  2  1  3  2  4  4  1  1  4  3  1  2  1  3  4  4  3  3  2  4  4  1  2  4  1  1  3  2  4  1  3  3  4  4  2  3  3  3  2  2  2  4  1  1  1  0  0  0  0  0  4  3  1  2  2  4  2  2  4  1  4  1  2  4  2  3  1  2  4  3  3  2  4  1  2  4  3  1  3  4  1  2  1  2  3  4  4  3  1  1  2  3  3  4  3  3  4  2  2  2  4  4  2  3  1  2  2  2  2  4  4  3  4  1  0  0  0  0  1  4  3  4  4  3  4  1  2  1  1  1  0  0  2  4  1  3  2  4  4  2  2  2  3  4  3  3  1  1  3  4  2  2  2  4  3  1  3  3  3  4  4  1  1  4  1  2  4  3  3  4  1  1  1  4  3  3  1  4  3  3  2  3  2  4  1  3  2  4  1  3  4  1  2  3  4  3  2  4  3  1  4  3  4  2  4  4  3  4  4  3  1  3  2  1  3  4  2  2  2  1  3  4  4  4  1  3  4  4  4  4  1  1  4  1  1  3  3  4  3  2  2  1  1  3  4  1  4  3  2  4  3  4  4  3  4  3  1  1  4  1  2  2  3  4  2  3  1  4  4  1  3  2  2  1  2  4  2  3  1  2  2  2  2  4  1  4  4  4  4  1  1  2  4  3  1  3  1  1  4  4  3  1  2  2  0  0  3  4  3  3  2  4  4  2  4  3  1  2  1  3  1  2  2  4  1  2  4  3  4  4  0  0  1  2  4  1  1  2  3  2  3  1  3  3  2  4  4  4  0  3  1  3  1  4  4  2  2  4  4  3  4  4  2  1  2  2  2  2  1  1  1  1  2  1  2  1  3  3  3  4  2  3  3  4  4  3  4  2  4  4  2  4  4  3  4  2  4  4  3  4  1  1  1  3  4  3  3  2  4  1  4  1  3  1  3  1  2  3  1  3  2  1  2  2  2  1  1  2  0  0  0  4  1  1  1  1  1  4  3  3  4  4
              nom=    21  ZZ=   5.9  J0=      244587  JM=      245119         566
V2= 20 21 22 23 24 25 26 27  0 28 29 30 31 32 33 34 35 36 37 38 39 40  0  0  0  0 41 42 43 44 45 46 47 48 49 50 51 52 53 54 55 56 57 58 59 60 61 62 63 64 65 66 67 68 69 70 71 72 73 74 75 76 77 78 79 80 81 82 83  0  0  0  0  0  0  0  0 84 85 86 87 88 89 90 91 92 93 94 95 96 97 98 99100101102103104105106107108109110111112113114115116117118119120121122123124125126127128129130131132133134135136137138139140141142143144145146147148149150151152153154155156157158159  0  0  0  0160161162163164165166167168169170171172173174175176177178179180181182183184185186187188189190191192193194195196197198199200201202203204205206207208209210211212213214215216217218219220221222223224225226227228229230231232233234235236237238239240241242243244245246247248249250251252253254255256257258259260261262263264265266267268269270271272273274275276277278279280281282283284285286287288289290291292293294295296297298299300301302303304305306307308309310311312313314315316317318319320321322323324325326327328329330331332333334335336337338339340341342343344345346347348349350351352353354355356357358359360361362363364365366367368369370371372373374375376377378379380381382383384385386387388389390391392393394395396397398399400401402403404405406407408409410411412413414415416417418419420421422423424425426427428429430431432433434435436437  0438439440441442443444445446447448449450451452453454455456457458459460461462463464465466467468469470471472473474475476477478479480481482  0  0  0483484485486487488489490491492493494495496497498499500501502503504505506507508509510511512513514515516517518519  0  0  0  0  0  0520521522523  0524525526527528529530531532533534535  0  0536537538539540541  0542543544  0  0  0545546547548549550551
V1=  4  3  2  4  4  1  1  1  1  2  1  3  2  3  1  3  3  3  1  2  2  2  1  3  3  3  4  3  4  1  4  2  2  1  2  4  4  4  4  4  3  4  2  1  1  3  2  4  4  1  3  0  0  0  0  2  2  1  2  4  3  3  3  1  2  1  1  3  4  4  1  3  1  1  3  2  4  1  3  4  4  4  3  2  1  3  1  1  1  2  3  1  3  2  4  4  1  1  1  3  3  4  4  3  1  1  3  2  2  3  3  4  3  3  3  4  4  2  1  4  4  3  4  1  1  1  3  3  4  1  3  1  4  3  4  1  1  1  1  1  4  3  3  2  2  3  2  4  3  2  4  4  3  2  3  3  2  4  3  1  2  1  1  1  2  2  1  1  3  4  3  0  0  0  0  1  4  3  4  2  2  1  3  3  3  4  3  4  3  1  0  3  1  3  3  4  4  4  3  1  1  3  1  2  4  4  3  0  4  4  3  4  4  2  1  2  2  2  1  1  1  2  1  2  1  2  3  4  3  3  2  3  1  3  2  4  4  3  4  4  1  2  4  1  1  3  2  4  0  3  4  4  3  1  0  4  1  1  4  4  4  3  4  2  2  2  2  3  1  1  3  1  2  4  3  2  4  3  2  2  2  3  4  4  1  3  4  4  4  3  4  3  2  1  2  4  2  1  1  2  4  4  3  4  2  1  2  2  4  3  2  3  4  1  3  2  1  1  2  2  2  1  3  1  3  2  4  4  1  2  3  1  3  3  3  4  3  3  4  3  4  3  4  3  3  4  2  2  2  4  4  3  4  2  4  4  3  1  1  3  4  2  2  4  3  2  4  4  1  2  3  1  4  4  1  2  4  2  4  4  1  1  1  2  3  4  1  3  2  2  3  1  4  3  2  3  4  3  1  4  1  3  3  1  3  1  3  3  4  1  1  2  4  1  2  4  2  4  4  2  3  1  3  4  4  2  4  1  2  2  4  3  1  1  3  1  3  1  4  3  0  0  0  0  0  0  0  0  0  0  0  0  0  3  4  3  2  4  0  0  0  0  0  0  0  0  1  3  4  4  4  3  1  1  2  4  1  1  1  3  3  2  4  4  3  1  1  1  1  4  1  2  2  1  2  4  3  3  1  4  4  3  4  1  1  2  4  4  3  4  3  2  2  1  2  2  2  2  4  3  3  2  3  4  4  4  4  1  4  3  4  2  4  2  1  4  2  2  2  4  1  2  4  3  3  1  4  2  2  4  2  4  4  3  2  4  3  1  3  1  1  3  2  2  3  4
              nom=    21  ZZ=   5.9  J0=      168322  JM=      168879         581
V2= 19 20 21 22 23 24 25 26 27 28 29 30 31 32 33 34 35 36 37 38 39  0  0  0  0  0  0  0 40 41 42 43 44 45 46 47 48 49 50 51 52 53 54 55 56 57 58 59 60 61 62 63  0 64 65 66 67 68 69 70 71 72 73 74 75 76 77 78 79 80 81 82 83 84 85 86 87 88 89 90 91 92 93 94 95 96 97 98 99100101102103104105106107108109110111112113114115116117118119120121122123124125126127128129130131132133134135136137138139140141142143144145146147148149150151152153  0154155156157  0158159160161162163164165166167168169170171172  0  0  0  0173174175176177178179180181182183184185186187188189190191192193194195  0  0  0  0  0  0  0  0  0  0  0196197198199200201202203204205206207208209210  0  0  0  0  0  0  0211212213214215216217218219220221222223224225226227228229230231232233234235236237238239  0  0240241242243244245246247248249250251252253  0  0  0  0254255256257258259260261262263264265266267268269270271272273274275276277278279280281282283284285286287288289290291292293294295296297298299300301302303304305306307308309310311312313314315316317318319320321322323324325326327328329330331332333334335336337338339340341342343344345346347348349350351352353354355356357358359360361362363364365366367368369370371372373374375376377378379380381382383384385386387388389390391392393394395396397398399400401402403404405406407408409410411412413414415416417418419420421422423424425426427428429430431432433434435436437438439  0  0440441442443444445446447448449450451452453454455456457458459460461462463464465466467468469470471472473474475476  0  0  0477478479480481482483484485486487488489490491492493494495496497498499500501502503504  0  0505506507508509510511512513514515516517518519520521522523524525526527528529530531532533534535536537538539540541542543544545546547  0  0548549550551552
V1=  2  4  3  3  0  4  1  1  1  4  1  4  4  4  1  1  3  3  4  2  2  4  1  4  3  3  4  3  2  4  3  3  4  1  1  3  4  4  2  1  1  4  3  4  2  3  2  4  3  3  4  1  3  1  4  1  3  2  2  2  1  1  2  4  1  1  4  4  4  4  3  4  1  1  4  1  1  3  1  1  3  1  3  3  2  1  2  2  3  2  3  4  2  1  1  2  4  1  4  1  1  4  1  2  4  4  2  3  4  4  3  2  1  3  1  4  3  2  2  3  4  1  2  3  1  3  4  1  1  2  2  2  1  1  3  4  1  3  1  3  3  2  2  2  1  3  2  4  2  4  3  4  2  3  1  4  1  1  3  3  2  4  3  4  3  2  2  2  4  3  2  4  1  1  1  1  3  1  1  1  1  3  3  2  3  4  3  1  1  1  1  3  1  4  3  4  2  2  2  1  2  4  4  2  2  1  3  4  4  3  4  2  3  2  4  3  2  3  3  4  1  2  3  3  4  4  3  4  1  0  0  1  2  4  3  2  2  1  3  1  4  3  1  1  1  3  1  4  2  4  2  4  3  4  4  3  1  2  2  1  4  3  4  3  3  1  4  3  4  4  1  2  1  1  1  4  4  3  3  1  2  2  1  2  3  2  4  4  3  1  3  4  2  1  1  1  2  1  3  4  2  3  4  2  2  4  1  2  4  1  2  4  1  4  1  1  4  3  2  4  3  1  1  1  1  3  2  2  3  2  3  3  4  2  2  4  1  2  1  3  3  3  1  4  2  2  4  3  1  4  1  4  3  1  1  4  2  2  2  4  3  3  1  3  2  4  4  3  4  1  2  1  2  3  4  1  3  3  1  3  1  3  3  3  2  4  3  2  4  1  3  3  4  4  2  4  2  3  4  1  3  2  2  2  1  2  4  3  4  2  1  2  4  3  4  2  1  1  2  4  1  3  1  2  3  1  1  3  4  3  3  2  4  4  2  2  2  4  4  2  2  1  3  4  1  3  4  1  3  2  3  2  4  2  0  4  3  3  1  3  2  4  3  2  3  1  1  2  3  2  4  2  1  3  1  1  2  3  3  0  4  4  2  4  1  1  0  0  0  0  0  2  1  3  3  4  1  2  2  2  3  4  1  3  2  2  3  1  1  2  4  3  3  1  1  1  4  1  2  3  3  4  4  3  1  1  1  3  2  3  3  4  4  3  0  0  3  3  2  2  1  3  3  4  3  0  1  2  0  0  0  0  0  0  0  0  0  2  3  2  4  1  1  2  1  1  1  0  3  1  4  1  1  1  3  1  1  1  3  4  4
              nom=    21  ZZ=   5.8  J0=      205252  JM=      205780         568
V2= 24 25 26 27 28 29 30 31 32 33 34 35 36 37 38 39  0 40 41  0  0 42 43 44 45 46 47 48 49 50 51 52 53 54 55 56 57 58 59 60 61 62 63 64 65 66 67 68 69 70 71 72 73 74 75 76 77 78 79 80 81 82 83 84 85 86 87 88 89 90 91 92 93 94 95 96 97 98 99100101102103104105106107108109110111112113114115116117118119120121122123124125126127128129130131132133134135136137138139140141142143144145146147148149150151152153154155156157158159160  0161162163164165166167168169170171172173174175176177178179180181182183184185186187188189190191192193194195196197198199200201202203204205206207208209210211  0  0  0  0  0  0  0  0  0212213214215216217218219220221222223224225226227228229230231232233234235236237238239240241242243244245246247248249250251252  0253254255256257258259260261262263264265266267268269270271272273274275276277278279280281282283284285286287288289290291292293294295296297298299300301302303304305306307308309310311312313314315316317318319320321322323324325326327328329330331332333334335336337338339340341342343344345346347348349350351352353354355356357358359360361362363364365366367368369370371372373374375376377378379380381382383384385386387388389390391392393394395396397398399400401402403404405406407408409410411412413414415416417418419420421422423424425426427428429430431432433434435436437438439440  0  0441442  0443444445446447448449450451452453454455456457458459460461462463464465466467468469470471472473474475476477478479480481482483484485486487488489490491492493494495496497498499500  0  0  0  0  0501502503504505506507508509510  0511512513514515516517  0  0518519520521522523524525526527528529530531532533534535536  0  0  0  0537538539540541542543  0  0  0544545546547548549550551  0  0  0  0  0  0552553
V1=  4  1  2  2  2  3  1  3  3  1  1  3  3  2  2  2  4  2  4  4  2  3  2  4  4  2  4  1  1  4  2  2  3  2  1  3  4  4  1  4  3  4  4  0  0  4  1  3  1  2  4  4  3  4  3  1  4  4  4  1  2  2  1  1  4  3  3  2  1  2  3  4  2  3  4  4  4  4  3  1  4  1  2  2  2  2  1  1  3  4  2  3  3  1  4  2  4  3  4  1  3  3  2  4  3  2  4  4  4  2  4  1  2  4  1  4  2  2  1  1  3  3  3  1  3  3  2  4  1  3  4  4  2  1  3  2  4  4  3  4  4  3  4  1  1  3  1  1  2  1  3  3  4  4  3  2  1  2  0  0  0  0  0  0  0  0  0  0  0  0  0  3  1  4  1  1  2  3  2  4  1  0  0  0  3  4  2  2  4  3  2  4  1  2  3  2  3  1  1  1  1  4  3  4  2  0  0  0  0  0  1  2  3  1  4  3  4  3  4  4  4  2  1  3  4  4  2  4  3  3  4  3  3  4  4  0  0  0  0  0  4  3  3  4  1  2  3  1  2  0  0  0  0  0  3  4  1  2  3  4  3  4  1  3  2  4  4  3  2  2  1  2  3  4  1  1  2  2  1  1  1  3  4  1  1  4  4  4  2  2  4  1  2  3  3  2  2  3  2  2  2  3  3  4  4  3  4  4  1  3  4  3  1  2  4  4  4  3  4  1  3  4  2  3  4  4  1  3  4  3  1  4  2  3  2  2  2  2  4  3  4  2  4  4  2  1  1  3  1  4  3  4  3  4  3  2  4  4  2  1  4  1  2  4  1  4  2  4  2  4  2  3  4  3  4  2  2  2  2  1  2  4  1  1  4  1  1  3  1  3  2  2  3  3  3  4  4  1  2  3  4  3  2  1  2  2  2  2  3  2  3  4  1  4  3  2  4  1  2  3  3  4  3  1  3  3  4  4  3  1  4  4  3  3  4  4  1  2  4  1  1  4  1  1  1  4  3  2  1  2  3  2  4  0  0  0  0  0  0  3  1  3  4  3  4  4  3  4  4  2  4  4  1  1  3  2  4  4  3  4  4  1  1  4  3  4  3  4  3  4  4  2  2  2  4  3  3  3  4  2  3  4  2  4  4  3  4  1  3  3  1  1  3  4  1  3  4  2  4  3  4  3  2  2  2  1  2  3  4  1  3  1  4  3  1  4  3  4  1  3  2  2  2  4  1  3  4  3  1  3  1  3  4  1  1  1  2  3  3  4  3  4  2  3  4  3  4  1
              nom=    21  ZZ=   5.8  J0=      196607  JM=      197173         593
V2= 19 20 21 22 23 24 25 26  0  0  0  0  0  0  0 27 28 29 30 31 32 33 34 35 36 37 38 39 40 41 42 43 44 45 46 47 48 49 50 51 52 53 54 55 56 57 58 59 60 61 62 63 64 65 66 67 68 69 70 71 72 73 74  0  0 75 76 77 78 79 80 81 82 83 84 85  0 86 87 88 89 90 91 92 93 94 95 96 97 98 99100101102103104105106107108109110111112113114115116117118119120121122123124125126127128129130131132133134135136137138139140141142143144145146147148149150151152153154155156157158  0159160161162163164165166167168169170171172173174175176177178179180181182183184185186187188189190191192  0  0193194195196197198199200201202203204205206207208209210  0  0211212213214215216217218219220221222223224225226227228229230231232233234235236237238  0  0  0  0239240241242243244245246247248249250251252253254255256257258259260261262263264265266267268269270271272273274275276277278279280281282283284285286287288289290291292293294295296297298299300301302303304305306307308309310311312313314315316317318319320321322323324325326327328329330331332333334335336337338339340341342343344345346347348349350351352353354355356357358359360361362363364365366367  0368369370371372373374375376377378379380381382383384385386387388389390391392393394395396397398399400401402403404405406407408409410411412413414415416417418419420421422423424425426427428429430431432433434435436437438  0  0439  0  0440441442443444445446447448449450451452453454455456457  0  0  0458459460461  0462463464465466467468469470471472473474475476477478479480481482483484485486  0  0  0  0  0  0487488489490491492493494495496497498499500501502503504505506507  0  0  0508509510  0511512513514515516517518519520521  0  0  0  0  0  0  0  0522523524525526527528529530531532533  0  0  0  0534535536537  0  0538539540541542543544545  0  0  0  0  0  0546  0547548549550551552
V1=  2  4  3  1  2  4  1  1  2  2  2  4  4  2  3  1  2  2  0  0  0  2  3  2  4  4  4  2  2  4  3  3  0  0  0  0  0  0  0  0  0  3  4  4  3  4  2  2  4  2  4  4  2  4  2  2  3  4  3  4  2  2  4  1  4  3  4  2  2  2  3  2  3  1  1  2  1  4  4  4  2  2  2  4  4  2  1  1  4  4  3  4  3  2  3  2  4  4  3  4  4  3  4  1  1  3  2  4  1  2  1  1  4  3  2  3  4  4  3  1  3  3  4  1  1  2  1  2  4  2  2  1  2  3  4  3  3  3  2  4  1  2  3  3  3  4  2  2  4  4  4  3  4  4  0  0  0  2  2  1  2  4  2  3  1  1  1  1  2  4  3  2  4  4  1  2  4  1  4  3  4  3  4  3  1  4  1  1  3  3  4  4  2  3  4  2  2  3  3  4  4  1  1  3  2  3  3  4  0  3  3  1  3  3  1  2  4  3  3  2  2  3  1  1  2  1  1  2  1  1  1  2  3  2  4  2  3  4  4  3  3  1  1  3  4  1  0  0  4  3  4  4  3  4  1  2  0  0  2  1  2  2  4  3  3  4  3  1  4  4  2  3  3  4  4  2  2  4  3  1  1  1  3  2  2  3  1  2  2  2  2  2  4  3  2  1  2  3  2  2  2  4  3  3  2  1  3  2  4  4  3  2  4  4  2  2  2  2  2  1  2  2  1  2  2  4  4  2  4  2  4  3  3  2  4  4  3  4  2  1  3  4  2  3  3  4  4  2  4  4  2  2  4  4  3  4  1  0  0  1  1  2  1  4  3  1  4  3  3  1  1  2  2  3  4  1  2  1  4  3  2  4  3  4  4  1  1  4  3  1  3  1  1  1  2  2  4  3  1  3  3  1  4  4  2  1  3  4  4  1  1  3  2  1  1  1  1  4  3  3  4  2  1  4  1  2  4  4  2  1  2  3  4  1  1  1  3  4  3  3  2  4  1  2  2  4  4  4  1  2  4  3  3  4  2  4  3  4  2  2  2  4  3  1  4  2  2  4  4  2  3  4  1  2  1  1  1  1  2  2  4  4  3  4  1  2  4  1  1  1  4  3  1  3  3  1  3  3  1  2  2  1  3  1  4  2  1  4  3  4  3  3  1  0  0  0  0  2  2  2  4  4  3  1  4  3  4  1  3  3  1  1  3  4  4  3  4  4  4  1  2  4  2  1  1  1  4  3  2  3  4  1  2  2  2  1  3  4  2  3  1  3  2  4  4  4  3  4  2  2  2  4  1  4  3  3  2  4  1  2  1  1  1  4  1  1  4  1  2  3  3  4  4
              nom=    21  ZZ=   5.7  J0=      175180  JM=      175727         580
V2= 13 14 15 16 17 18 19 20 21 22 23 24 25  0  0  0 26 27 28 29 30 31 32  0  0  0 33 34 35 36 37 38 39 40 41 42 43 44 45 46 47 48 49 50 51 52 53 54 55 56 57 58 59 60 61 62 63 64 65 66 67 68 69 70 71 72 73 74 75 76 77 78 79 80 81 82 83 84 85 86 87 88 89 90 91 92 93 94 95 96 97 98 99100101102103104105106107108109110111112113114115116117118119120121122123124125126127128129130131132133134135136137138139140141142143144145146147148149  0150151152153154155156157158159160161162163164165166167168169170171172173174175176177178179180181182183184185186187188189190191192193194195196197198199200201202203204205206207208209210211212213214215216217218219220221222223224225226227228229230231232233234235236237238239240241242243244245246247248249250251252  0  0  0  0  0253254255256257258259260261262263264265266267268269270271272273274275276277278279280281282283284285286287288289290291292293294295296297298299300301302303304305306307308309  0  0310311312313314315316317318319320321322323324325326327328329330331332333334335336337338339340341342343344345346347348349350351352353354355356357358359360361362363364365366367368369370371372373374375376  0  0  0  0377378379380381382383384385386387388389390391392393394395396397398399400401402403404405406407408409410411412413414415416417418419420421  0422423424425426427428429430431432433434435436437438  0  0  0  0439440  0  0  0  0441442443444445446447448449450451452453454455456457458459  0  0  0  0  0  0  0  0  0  0460461462463464465466467468469470471472473474475476477478479480481482483484485486487488489490491492493494495496497498499500501502503504505506507508509  0510511512513514515516517518519520521522523524525526527528529530531532533534535536537538539540541542543544545546547548549550551552553554
V1=  2  2  3  2  2  4  1  4  3  4  3  4  1  2  1  1  1  1  3  3  3  3  4  2  2  1  4  3  3  1  2  2  2  2  4  2  2  2  1  2  4  4  3  4  4  3  1  4  2  3  4  2  3  4  4  3  1  3  4  3  2  2  4  2  2  4  4  4  3  2  4  4  3  1  4  3  4  0  0  0  0  0  0  0  0  0  0  0  4  2  2  4  3  2  2  2  2  4  1  3  1  1  1  4  4  2  4  2  3  4  3  3  2  4  4  2  2  4  3  1  4  1  1  3  3  1  1  3  4  2  1  2  4  4  4  4  4  3  4  3  2  4  4  2  1  3  1  2  1  3  2  4  0  3  2  4  1  2  1  1  2  2  1  2  3  3  4  3  2  2  3  2  4  2  2  1  1  3  3  4  2  3  4  3  2  2  2  2  3  2  3  2  4  2  2  3  4  4  3  4  4  2  4  3  2  4  4  3  4  1  2  4  0  0  0  2  2  2  4  4  3  2  1  3  2  2  2  2  2  4  4  2  4  3  0  4  3  1  1  1  2  1  3  4  3  4  3  3  4  4  1  1  4  3  1  4  4  2  4  4  2  2  3  4  4  4  4  1  2  3  3  3  4  4  1  1  1  2  2  4  1  1  4  4  4  4  3  4  3  2  4  4  1  1  4  1  2  3  1  1  3  4  2  3  3  3  4  2  2  3  4  3  2  4  4  2  4  4  3  4  2  4  2  1  2  2  4  3  3  4  4  2  4  1  1  4  2  2  3  2  2  2  4  4  3  4  4  4  3  2  4  4  4  4  1  3  1  3  2  3  4  4  3  4  4  1  4  4  3  1  2  4  4  2  4  2  2  4  4  4  4  3  4  3  4  1  1  4  4  4  3  3  1  1  3  3  4  2  4  3  1  4  1  2  3  4  4  3  4  4  2  1  1  3  1  2  2  4  4  3  3  4  2  1  2  4  4  2  4  3  2  2  4  1  2  1  2  2  2  2  3  3  4  3  3  2  4  1  1  1  4  4  2  4  1  3  4  1  1  4  3  2  3  4  3  3  1  2  1  3  4  3  2  4  3  2  4  4  3  1  1  3  3  4  4  2  4  3  2  4  3  2  4  3  4  4  4  4  3  2  4  4  3  2  4  3  4  4  3  3  2  2  2  1  1  3  4  3  4  3  3  4  0  0  0  0  0  3  2  4  4  3  4  4  4  2  1  2  2  2  2  4  2  2  2  1  2  2  1  2  3  4  1  1  4  1  4  1  2  4  3  4  2  0  0  0  0  0  0  0  0  0  0  0  3  3  4  3  1  4
              nom=    21  ZZ=   5.7  J0=      190695  JM=      191236         575
V2= 20 21 22  0  0 23 24 25 26  0 27 28 29 30 31 32 33 34 35 36 37 38 39 40 41 42 43 44 45 46 47 48 49 50 51 52 53 54 55 56 57 58 59 60 61 62 63 64 65 66 67 68 69 70 71 72 73 74 75 76 77 78 79 80 81 82 83 84 85 86 87 88 89 90 91 92 93 94 95 96 97 98 99100101102103104105106107108109110111112113114115116117118119120121122123124125126127128129130131132133134135136137138139140141142143144145146147148149150151152153154155156157  0158159160161162163164165166167168169170171172173174175176177178179180181182183184185186187188189190191192193194195196197198199200201202203204205206207208209210211212213214215216217218219220221222  0  0223224225226227228229230231232233234235236237238239  0240241242243244245246247248249250251252253254255256257258259260261262263264265266267268269270271272273274275276277278279280281282283284285286287288289290291292293294295296297298299300301302303304305306307308309310311312313314315316317318319320321322323324325326327328329330331332333334335336337338339340341342343344345346347348349350351352353354355356357358359360361362363364365366367368369370  0371372373374375376377378379380381382383384385386387388389390391392393394395396397398399400401402403404405406407408409410411412413414415416417418419420421422423424425426427428429430431432433434435  0436437438439440  0  0  0  0  0  0  0  0441442443444445446447448449450451452453454455456457458459460461462463464465466467468469470471472473474  0  0  0  0  0  0  0475  0  0476  0  0477478479480481482483484485486487488489490491492493494495496497498499500501502503504505506507508  0  0  0  0  0  0509510511512513514515516517518  0519520  0  0521522  0  0  0  0523524525526527528529530531532533534535536  0537538539540541542543544545546547548549550551552
V1=  4  3  4  1  4  3  4  1  1  4  1  2  1  1  0  0  0  3  4  3  1  2  3  2  4  3  0  0  0  0  0  0  0  4  4  3  4  3  4  1  1  1  2  1  2  4  1  1  4  4  4  4  4  1  4  1  0  4  3  3  3  2  2  1  2  1  4  1  3  3  1  4  4  2  1  4  2  1  3  1  3  4  2  2  2  4  4  2  2  1  4  4  4  4  4  3  3  2  4  3  1  2  1  2  4  4  3  3  3  3  3  2  2  2  2  2  3  1  3  2  2  2  2  1  2  0  0  0  0  0  0  0  0  0  0  0  1  2  3  2  4  2  4  3  4  4  2  2  0  2  1  1  2  4  3  3  4  4  4  0  0  0  0  3  1  4  1  2  3  1  3  1  2  3  2  3  3  4  1  4  4  1  2  2  2  2  1  4  1  1  2  4  4  3  2  4  1  1  1  2  2  1  3  3  4  3  1  2  3  3  3  2  4  4  2  1  1  1  1  4  1  4  3  2  4  3  4  2  4  1  4  3  4  2  1  3  2  4  4  3  4  3  1  4  4  3  1  2  4  1  2  4  4  1  2  2  4  3  1  1  1  1  1  1  4  3  1  3  2  4  1  3  2  4  1  1  4  3  2  1  1  3  4  4  3  4  1  3  1  2  3  4  1  4  3  2  4  4  3  1  1  2  3  4  1  1  1  1  3  1  2  4  3  4  2  1  1  0  0  0  0  4  2  3  3  4  4  2  4  3  2  1  2  2  1  1  1  4  3  1  4  3  4  1  1  1  1  1  1  4  3  1  4  4  3  1  1  3  4  2  2  4  3  2  4  3  2  4  1  3  4  4  3  4  2  4  1  2  3  1  1  1  1  3  3  1  1  1  1  2  3  4  1  3  4  4  3  1  1  3  2  1  3  4  4  3  1  2  3  1  2  2  3  2  4  4  1  1  4  2  2  1  1  3  2  4  3  3  1  4  1  3  2  4  1  3  2  2  3  4  2  2  4  0  0  3  1  1  1  1  4  1  3  4  3  2  4  4  2  2  2  3  3  1  4  4  3  4  2  2  3  4  3  1  4  1  3  1  1  1  4  2  2  3  2  4  4  1  3  4  3  1  4  3  2  4  2  2  4  3  2  4  4  3  1  1  1  1  2  3  1  3  2  4  1  3  4  2  2  4  1  1  4  2  2  3  2  4  1  1  1  4  3  1  3  1  4  2  2  3  4  1  1  4  1  1  4  1  1  3  4  2  4  2  2  4  3  4  3  2  4  4  2  1  4  3  4  1  1  1  1  2  2  4  4
              nom=    21  ZZ=   5.7  J0=      248087  JM=      248625         568
V2= 20 21 22 23 24  0  0 25  0  0  0 26 27 28 29 30 31 32 33 34 35 36 37 38 39 40 41 42 43 44 45 46 47 48 49 50 51 52 53 54 55 56 57 58 59 60 61 62 63 64 65 66 67 68 69 70 71 72 73 74 75 76 77 78 79 80 81 82 83 84 85 86 87 88 89 90 91 92 93 94 95 96 97 98 99100101102103104105106107108109110111112113114115116117118119120121122123124125126127128129130131132133134135136137138139140141142143144145146147148149150151152153154155156157158159160161162163164165166167168169170171172173174175176177178179180181182183184185186187188189190191192193194195196197198199200201202203204205206207208209210211212213214215216217218219220221222223224225226227228229230231232233234235236237238  0  0  0239  0  0  0  0240241242243  0  0  0  0  0244245246247248249250251252253254255256257258259260261262263264265266267268269270271272273274275276277278279280281282283284285286287288289290291292  0  0293294295296297298299300301302303304305306307308309310311312313314315316317318319320321322323324325326327328329330331332333334335336337338339340341342343344  0  0345346347348349350351352353354355356357358359360361362363364365366367368369  0  0  0  0  0370371372373374375376377378379380381382383384385386387388389390391392393394395396397398399400401402403404405406407408409410411412413414415416417418419420421422423424425426427428429430431432433434435436437  0  0  0438439  0  0  0440441442443444445446447448449450451452453454455456457458459460461462463464465466467468469470471472473474475476477478479480481482483484485486487488489490491492493494495496497498499500501502503504505506507508509510511512513514515516517518519520521522523524525526527528529530531532533534535536537538539540541542  0543544545  0  0  0546547548549550551
V1=  4  3  4  4  4  4  4  1  3  4  2  1  1  0  0  3  4  4  1  2  2  2  2  1  4  2  4  3  3  4  4  4  4  1  4  3  4  2  1  2  3  1  2  2  2  3  1  2  1  1  2  0  0  0  0  0  2  4  2  4  3  0  0  0  0  0  0  0  0  0  4  3  1  4  1  2  4  3  3  2  4  1  2  4  3  4  1  3  4  3  2  1  4  3  4  3  4  2  3  2  2  1  2  3  1  2  4  3  3  2  1  3  1  1  1  3  2  2  4  2  4  3  3  4  4  1  2  3  4  4  2  1  4  4  3  3  4  4  1  2  1  1  4  4  3  4  2  0  0  0  2  2  1  2  4  3  3  4  3  1  2  3  3  4  4  3  1  4  2  2  1  2  4  0  3  4  3  1  4  1  2  4  3  3  2  4  1  2  4  3  4  1  3  4  3  2  4  4  3  4  3  4  2  3  2  2  1  2  3  1  2  4  3  3  2  1  3  1  1  1  3  2  2  4  2  4  3  3  2  4  1  1  3  4  4  2  1  4  4  1  3  4  4  1  2  1  1  4  4  3  4  2  2  3  1  3  4  3  3  4  3  1  2  3  3  4  4  3  1  4  2  2  4  2  4  3  1  3  3  1  1  2  4  3  2  4  4  1  2  1  3  2  2  1  3  1  2  3  1  1  3  4  3  3  3  3  3  1  2  1  1  2  3  2  2  3  1  1  3  2  3  3  1  4  3  2  3  1  2  3  3  4  4  3  1  3  2  2  3  4  2  2  1  2  1  3  4  1  3  1  4  3  1  3  1  2  4  3  1  4  3  3  3  3  4  4  3  4  3  1  1  1  3  1  1  3  3  2  2  4  3  1  2  1  1  3  4  3  4  3  3  1  4  3  1  1  1  4  4  4  3  4  3  1  4  3  2  4  3  4  4  2  4  4  3  1  3  3  1  4  3  1  4  3  1  3  3  4  4  4  2  3  2  2  2  3  3  3  3  4  3  3  4  3  2  2  2  3  1  2  3  2  4  3  2  3  2  2  2  3  1  3  3  2  4  2  4  4  3  1  2  3  4  2  1  3  2  3  2  4  4  1  1  3  2  4  4  2  2  4  1  0  4  3  1  2  1  2  2  3  4  4  1  2  3  4  1  3  3  4  4  3  1  3  4  3  2  4  2  3  4  1  0  0  0  0  0  0  0  4  3  0  1  2  3  1  3  2  2  2  3  3  3  4  3  3  3  2  4  2  2  4  3  4  3  3  2  4  1  2  2  3  1  3  3  1  3  4
              nom=    21  ZZ=   5.6  J0=      214113  JM=      214652         570
V2= 26 27 28 29 30 31 32 33 34 35 36 37 38 39 40 41 42 43 44 45 46 47 48  0 49 50 51 52 53 54 55 56 57 58 59 60 61 62 63 64 65 66 67 68 69 70 71 72 73 74 75 76 77 78 79 80 81 82 83 84 85 86 87 88 89 90 91 92 93 94 95 96 97 98 99100101102103104105106107108109110111112113114115116117118119120121122123124125126127128129130131132133134135136137138139140141142143144145146147148149150151152153154155156157158159160161162163164165166167168169170171172173174175176177178179180181182183184185186  0  0187188189190191192193194195196197198199200201202203204205206207208  0  0  0  0  0  0  0  0  0  0  0209210  0  0  0211212213214215216217218219220221222223224225226227228229230231232233234235236237238239240241242243244245246247248249250251252  0  0  0  0  0  0  0253254255256257258259260261262263264265266267268269270271272273274275276277278279280281282283284285286287288289290291292293294295296297298299300301302303304305306307308309310311312313314315316317318319320321322323324325326327328329330331332333334335336337338339340341342343344345346347348349350351352353354355356357358359360361362363364365366367368369370371372373374375376377378379380381382383384385386387388389390391392393394395396397398399400401402403404405406407408409410411412413414415416417418419420421422423424425426427428429430431432433434435436437438439440441442443444445446447448449450451452453454455456457458459460  0  0  0  0  0461462463464465466467468469470471472473474  0475476477478479480481482483  0  0484485486487488489490491492493494495496497498499500501502503504505506507508509510511512513514515516517518519520521522523524525526527528529530531532533534535536537538539  0  0  0540541542543544  0  0  0  0  0  0545546547548549550551552553554
V1=  1  1  2  1  2  2  2  2  2  3  3  1  3  1  2  4  3  3  3  2  3  3  2  4  2  3  1  4  3  1  3  2  3  2  4  1  3  2  2  1  1  3  3  4  2  4  4  1  2  4  3  0  0  0  0  0  0  0  0  0  0  0  0  0  0  1  1  4  2  3  2  1  1  4  3  3  2  1  3  4  1  1  4  1  2  1  1  1  3  2  3  2  4  2  2  2  3  4  0  0  0  0  0  0  0  3  1  1  4  4  2  4  1  3  2  1  2  1  3  3  1  3  1  3  2  3  1  2  2  2  3  2  4  0  3  1  1  2  1  2  3  1  4  3  4  3  3  4  3  1  1  3  2  4  3  1  3  4  2  1  2  2  3  3  4  2  2  1  3  1  1  2  4  4  3  3  2  3  3  2  4  1  2  2  3  4  1  1  1  4  4  1  4  2  2  2  2  3  2  2  1  2  4  4  3  4  3  2  2  1  1  1  4  3  4  1  3  1  1  2  2  2  1  2  1  1  1  4  3  4  1  3  4  4  2  2  1  1  2  4  2  4  4  3  3  4  1  2  3  2  3  4  1  3  3  4  3  1  1  3  3  1  4  2  2  2  3  2  3  4  1  2  4  3  3  2  3  2  3  2  4  1  3  4  3  2  4  4  3  4  3  4  3  3  1  2  3  3  2  2  3  1  4  1  1  1  3  3  3  1  4  4  1  4  3  4  2  1  2  4  1  2  4  3  2  4  3  4  3  2  2  4  3  2  4  4  3  4  2  4  4  3  2  4  1  1  1  2  1  2  4  3  2  4  1  2  4  1  1  3  4  2  3  2  4  3  1  1  2  2  2  1  3  3  3  4  2  4  4  2  2  2  4  2  4  2  4  3  3  4  1  0  0  0  0  0  0  2  4  1  2  4  1  4  3  3  4  4  1  1  4  3  4  2  4  4  3  2  4  3  4  2  1  1  3  4  1  2  3  1  3  3  2  4  4  4  3  1  2  2  4  1  2  2  2  4  2  4  4  1  2  2  4  1  4  3  2  4  4  4  4  3  2  4  3  3  4  4  1  2  4  1  4  3  4  4  3  4  4  1  2  2  1  1  4  1  1  1  4  3  3  2  4  3  1  3  3  3  1  4  4  3  3  4  3  1  4  1  1  4  2  4  4  3  4  3  2  4  2  2  2  1  3  0  3  2  1  2  1  1  2  1  4  2  3  4  4  4  3  4  4  3  4  3  1  1  1  2  3  2  4  4  2  4  4  3  1  4  3  1  1  1  1  2  3  1  4  0  1  4
              nom=    21  ZZ=   5.5  J0=      165865  JM=      166414         592
V2= 19 20 21 22 23 24 25 26  0 27 28 29 30 31 32 33 34 35 36 37 38 39 40 41 42 43 44 45 46 47 48 49 50 51 52 53 54 55 56 57 58 59 60 61 62 63 64 65 66 67 68 69 70 71 72 73 74 75 76  0 77 78 79 80 81 82 83 84 85 86 87 88 89 90 91 92 93 94 95 96 97 98 99100101102  0  0  0  0  0  0  0  0103104105106107108109110111112113114115116117118119120121122123124125126127128129130131132133134135136137138139140141142143144145146147148149150151152153154155156157158  0159160161162163  0  0  0  0  0  0  0  0  0164165166167168169170171172173174175176177178179180181182183184185186187188189190191192193194195196197198199200201202203204205206207208209210211212213214215216217218219220221222223224225226227228229230231232233234235236237238239240241242243244245246247248249250251252253254255256257258259260261262263264265266267268269270271272273274275276277278279280281282283284285286287288289290291292293294295296297298299300301302303304305306307308309310311312313314315316317318319320321322323324325326327328329330331332333334335336337338339340341342343344345346347348349350351352353354355356357358359360361362363364365366367368369370371372373374375376377378379380381382383384385386387388389390391392393394395396397  0  0  0  0398399400401402403404405406407408409410411412413414415416417418419420421422423424425426427428429430431432433434435  0  0  0  0  0  0  0  0  0  0  0  0436437438439440441442443444445446447448449450451452453454455456457458459460461462463464465466467468469470471472473474  0475476477478479480481482483484485486487488489490491492493494495496497498499500  0501502503504505506507508509510511512513  0  0  0514515516517518519520  0  0  0  0  0  0  0521522523  0  0  0  0  0  0  0524525526527528529530531532533534535536537538539540541542543544545546547548549550551552  0553554
V1=  2  4  3  2  4  3  1  1  3  1  4  3  1  1  3  1  4  1  2  2  1  2  2  4  0  0  0  0  0  0  1  2  3  1  1  4  1  1  3  2  3  2  1  2  4  1  3  1  2  4  2  2  4  1  4  2  4  3  3  3  4  2  3  3  4  3  2  4  4  4  4  4  2  2  3  1  4  3  3  4  3  4  3  4  4  2  4  4  4  4  2  4  1  2  3  2  3  2  3  3  2  3  1  4  3  3  1  4  3  3  2  2  2  1  2  4  3  1  1  3  2  4  4  2  4  3  4  2  3  1  4  4  1  4  3  2  4  3  1  4  4  3  1  1  1  1  3  2  4  4  4  3  4  1  2  1  1  4  4  2  1  1  1  1  4  1  2  3  2  3  2  3  3  4  4  3  0  0  0  0  0  4  2  4  1  1  4  1  2  3  2  2  3  1  0  0  3  2  1  3  3  2  2  2  4  1  3  2  3  4  4  2  4  4  3  0  0  0  0  0  3  3  1  4  4  1  3  4  3  4  4  3  1  4  1  1  1  1  1  4  3  3  4  3  3  4  2  4  4  1  1  4  4  3  0  0  0  0  0  0  1  2  2  3  3  4  4  3  1  3  2  4  1  1  4  1  1  1  3  1  4  3  4  2  1  1  4  2  2  4  1  4  3  4  1  2  3  2  2  4  1  1  1  3  2  4  3  4  1  2  2  4  2  4  4  2  3  4  2  3  4  1  3  3  4  3  2  2  2  1  4  2  4  4  2  4  1  1  4  2  2  3  4  2  4  3  4  1  2  4  4  2  3  4  4  1  4  4  2  2  3  2  4  1  4  3  3  4  3  1  4  2  2  2  4  3  4  4  4  3  2  1  3  1  1  3  3  4  2  4  3  4  1  2  4  3  1  4  4  3  4  3  4  2  3  4  2  2  3  4  1  2  2  4  4  2  2  3  3  3  2  2  4  3  1  1  1  1  3  3  1  4  3  4  1  3  2  2  1  2  3  2  4  1  3  4  4  3  3  2  2  1  1  4  3  3  1  4  3  3  4  1  1  1  1  2  3  2  1  2  3  4  2  0  3  2  4  1  1  2  1  3  4  2  4  4  1  2  2  4  3  4  4  1  2  4  3  0  0  0  0  0  0  0  0  0  0  0  0  0  0  0  4  3  3  1  1  2  2  4  3  4  3  2  4  0  3  4  2  3  1  4  3  3  4  1  1  2  4  4  3  3  1  4  4  2  3  2  4  4  2  3  1  3  3  4  3  1  4  1  1  2  4  1  2  4  1  3  3  4  2  3  4  2  2  1  2  1  4  3  4  1  1  1  4  0  3  4  4  3  1  4
              nom=    21  ZZ=   5.5  J0=      207324  JM=      207885         583
V2= 24 25 26  0  0  0  0 27 28 29 30 31 32 33 34 35 36 37 38 39 40 41 42 43 44 45 46 47 48 49 50 51 52 53 54 55 56 57 58 59 60 61 62 63 64 65 66 67 68 69 70 71 72 73  0 74 75 76 77 78 79 80 81 82 83 84 85 86 87 88 89 90 91 92 93 94 95 96 97 98 99100101102103104105106107108109110111112113114115116117118119120121122123124125126127128129130131132133134135136137138139140141142143144145146  0  0147148149150151152153154155156157158159160161162163164165166167168169170171172173174175176177178179180181182183184185186187188189190191  0  0192193194195196197198199200201202203204205206207208209210211212213214215216217218219220221222223224225226227228229230231232233234235236237238239240241242243244245246247248249250251252  0253254255256257258259260261262263264265266267268269270271272273274275276277278279280281282283284285286287288289290291292293294295296297298299300301302303304305306307308309310311312313314315316317318319320321322323324325326327328329330331332333334335336337338339340341342343344345346347348349350351352353354355356357358359360361362363364365366367368369370371372373374375376377378379380381382383384385386387388389390391392393394395396397398399400401402403404405406407408409410411412413414415416417418419420421422423424425426427428429430431432433434435436  0  0  0437438439  0  0  0  0  0  0  0  0  0  0  0  0440441442443444445446447448449450451452453454455456457458459460461462463464465466467468469470471472473474  0  0  0  0  0  0  0  0  0  0475476477478479480481482483484485486487488489490491492493494495  0  0  0  0496497498499500501502503504505506  0  0  0  0  0  0507508509510511512513514515516517518519520  0  0521522523524525526527528529530531532533534535536537538539540541542543544545546  0  0  0547548549550551552  0  0553554
V1=  4  1  1  3  4  4  1  1  2  3  1  1  3  4  3  2  4  1  1  3  2  4  4  3  4  1  2  4  1  1  1  1  2  3  2  2  3  4  1  3  3  2  4  4  2  4  4  1  4  1  1  1  2  2  3  4  3  2  4  4  2  2  1  3  4  4  0  1  2  2  2  1  1  3  1  1  1  2  3  4  3  1  3  2  3  2  4  3  4  4  3  3  2  1  2  4  3  2  2  2  4  4  2  4  2  3  1  2  1  2  3  1  1  1  3  4  2  2  1  2  4  4  3  2  4  1  1  1  4  3  4  3  1  3  2  1  2  3  3  2  4  0  3  4  4  1  4  2  2  2  1  2  4  4  3  4  4  3  0  0  0  0  0  4  4  2  1  1  2  4  1  3  3  4  3  3  4  1  2  1  2  4  4  1  3  1  1  3  1  3  3  4  1  4  1  1  4  4  2  4  4  2  4  4  4  2  3  2  4  4  2  4  4  0  0  0  0  1  2  4  1  4  2  4  3  2  4  4  3  4  4  1  2  4  4  4  4  3  2  4  1  1  1  1  2  3  3  2  4  3  3  1  3  3  1  4  1  2  1  2  1  1  1  3  2  3  3  0  0  4  4  2  3  2  2  2  1  3  3  1  2  2  2  3  3  1  3  4  2  3  1  1  3  4  1  3  4  1  3  4  4  3  4  1  1  1  2  3  4  2  4  2  1  2  4  4  2  1  2  2  4  4  3  4  3  4  1  2  3  1  1  1  4  4  4  4  2  3  4  4  2  4  1  1  4  4  2  3  3  4  1  2  2  4  1  4  4  3  3  1  2  3  1  2  3  4  1  1  4  3  3  3  4  2  1  1  2  1  1  1  4  4  3  4  4  3  2  1  3  2  2  3  3  4  3  4  1  1  3  2  4  2  2  2  4  1  2  3  2  3  2  4  3  4  3  3  3  4  2  1  3  3  4  1  3  1  3  3  1  1  1  1  1  4  2  2  4  1  1  3  3  4  2  3  4  3  4  2  4  3  2  4  4  1  1  1  1  1  3  2  4  1  2  3  1  2  4  2  3  3  4  4  4  4  3  4  2  2  2  4  1  3  3  4  2  3  2  2  4  4  4  3  3  1  3  1  2  3  4  3  4  3  1  4  3  4  3  2  4  1  2  4  1  1  3  2  3  4  3  2  4  4  4  3  4  1  2  4  3  4  2  2  1  1  1  1  4  3  4  4  3  1  4  1  2  3  1  1  3  1  0  0  0  0  0  0  3  4  3  4  0  1  1  1  4  3  4  4  1  1  4  3  2  1  2  3  0  4  4  2  3  1  4
              nom=    21  ZZ=   5.4  J0=      209956  JM=      210514         581
V2= 19 20 21 22 23 24 25  0 26  0  0  0  0  0 27 28  0  0  0  0 29 30 31 32 33 34 35 36 37 38 39 40 41 42 43 44 45 46 47 48 49 50 51 52 53 54 55 56 57 58 59 60 61 62 63 64 65 66 67 68 69 70 71 72 73 74 75 76 77 78 79 80 81 82 83 84 85 86 87 88 89 90 91 92 93 94 95 96 97 98  0 99100101102103104105106107108109110111112113  0114115116117118119120121122123124125126127128129130131132133134135136137138139140141142143144145146147148149150151152153154155156157158159160  0  0  0  0  0  0  0  0  0  0161162163164165166167168169170171172173174175176177178179180181182  0183184185186187188189190191192193194195196197198199200201202203204205206207208209210211212213214215216217218219220221222223224225226227228229230231232233234235236237238239240241242243244  0  0245246247248249250251252  0253254255256257258259260261262263264265266267268269270271272273274275276277278279280281282283284285286287288289290291292293294295296297298299300301302303304305306307308309310311312313314315316317318319320321322323324325326327328329330331332333334335336337338339340341342343344345346347348349350351352353354355356357358359360361362363364  0  0365366367368369370371372373374375376377378379380381382383384  0385386387388389390391392393394395396397398399400401402403404405406407408409410411412413414415416417418419420421422423424425426427428429430431432433434435436  0437438439440441442443444445446447448449450451452453454455456457458459460461462463464465466467468469470471472473474475476477478479480481482483484485486487488489490491492493494495496497498499500501502503504505506507  0508509510511512513514515516517518519520521522523524525526527528529530531532533534535536537  0  0  0  0  0  0  0  0538539540541542543544545546547548549550  0  0  0  0  0  0551  0552553
V1=  2  4  3  1  4  4  1  2  1  2  4  3  4  4  1  2  4  4  3  4  3  2  3  2  4  4  2  2  2  2  2  2  4  1  1  2  1  2  4  3  4  3  2  4  4  4  4  3  1  4  4  3  4  4  1  1  4  1  2  1  2  3  4  0  0  0  3  3  1  2  2  3  4  2  1  2  4  3  4  2  3  1  4  2  1  3  1  3  3  4  1  3  4  1  1  2  1  2  3  2  2  4  1  2  1  1  3  1  2  2  1  3  1  3  3  4  3  3  4  2  2  3  1  3  4  1  1  1  4  3  3  2  2  4  2  2  2  1  3  3  2  1  3  4  2  3  1  1  1  4  1  4  3  4  4  1  1  4  2  1  3  1  3  3  2  2  2  2  4  2  1  3  4  3  3  4  4  4  4  3  1  2  1  2  4  4  4  3  4  4  3  1  3  3  4  3  1  2  1  2  3  1  1  1  1  1  1  4  3  3  3  4  4  2  2  4  4  3  2  4  2  3  2  4  2  2  2  2  1  2  4  1  2  2  2  2  2  2  3  4  4  3  4  4  4  1  1  2  1  3  2  3  2  2  1  1  4  4  3  2  4  1  2  4  2  3  2  3  2  1  2  2  2  3  4  4  2  3  1  3  3  4  1  4  3  2  2  4  4  2  2  3  4  2  2  4  3  2  3  4  1  3  3  1  3  1  3  3  4  4  4  3  3  1  3  1  3  3  2  4  4  1  1  4  3  4  4  1  1  4  1  4  2  1  3  1  2  3  4  3  4  3  4  4  1  3  2  2  2  2  4  4  3  4  3  4  4  1  1  3  1  4  1  4  2  2  1  2  1  2  3  4  2  2  1  3  3  1  1  3  4  4  1  1  3  1  2  3  4  1  3  4  2  3  4  1  1  3  1  1  1  1  2  2  4  2  4  4  4  2  1  2  4  2  1  3  4  3  3  4  3  4  3  3  1  2  3  3  4  4  3  1  4  2  1  3  4  3  2  4  2  2  4  1  2  3  4  1  3  3  0  4  3  1  1  2  2  4  2  3  1  2  1  1  1  2  3  4  3  2  4  4  3  4  0  0  0  3  1  2  3  2  4  2  2  4  1  2  4  1  2  4  0  0  1  1  3  4  1  2  4  2  1  4  2  4  3  3  1  4  2  0  0  0  3  2  4  4  3  2  4  1  1  1  3  3  4  1  3  4  3  0  0  0  0  0  0  0  0  0  0  4  2  1  1  2  4  3  4  2  2  4  4  4  4  1  2  2  3  2  2  4  4  2  4  4  4  1  2  3  3  3  4  3  4  3  3  4  2  4  1
              nom=    21  ZZ=   5.4  J0=      145093  JM=      145637         566
V2= 20 21 22 23 24 25 26 27 28 29 30 31 32 33 34 35 36 37 38 39 40 41 42 43 44 45 46 47 48 49 50 51 52 53 54 55 56 57 58 59 60  0 61 62 63 64 65 66 67 68 69 70 71 72 73 74 75 76  0  0  0 77 78 79 80 81 82 83 84 85 86 87 88 89 90 91 92 93 94 95 96 97 98 99100101102103104105106107108109110111112113114115116117118119120121122123124125126127128129130131132133134135136137138139140141142143144145146147148149150151152153154155156157158159160161162163164165166167168169170171172173174175176177178179180181182183184185186187188189190191192193  0  0  0  0  0  0  0194195196197198199200201202203204205206207208209210  0  0211212213  0  0  0  0214215216217218219220221222223224225226227228229230231232233  0234235236237238239240241242243244245246247248249250251252253254255256257258259260261262263264265266267268269270271272273274275276277278279280281282283284285286287288289290291292293294295296297298299300301302303304305306307308309310311312313314315316317318319320321322323324325326327328329330331332333334335336337338339340341342343344345346347348349350351352353354355356357358359360361362363364365366367368369370371372373374375376377378379380381382383384385386387388389390391392393394395396397398399400401402403404405406407408409410411412413414415416417418419420421422423424425426427428429430431432433434435436437438  0  0  0  0  0  0  0439440  0  0441442443444445446447448449450451452453454455456457458459460461462463464465466467468469470471472473  0  0  0  0474475476477478479480481482483484485486487488489490491492493494495496497498499500501502503504505506507508509510511512513514515516517518519520521522523524525526527528529530531532533534535536537538539540541542543544545546547548549  0  0  0550551
V1=  4  3  2  4  2  2  0  1  2  2  3  2  3  3  2  4  3  2  4  1  2  4  3  2  4  2  2  2  1  3  3  4  3  1  1  4  2  4  2  3  1  4  2  4  3  3  4  3  4  2  2  1  3  3  2  4  3  3  3  4  2  2  1  2  1  2  4  3  1  1  1  3  3  1  2  3  4  1  1  1  1  2  4  3  2  4  3  4  4  2  3  2  4  4  4  3  4  3  1  1  1  2  2  4  4  2  4  1  3  1  1  4  1  2  4  4  2  4  1  3  3  4  2  4  4  4  4  1  1  2  1  2  2  0  0  3  4  4  4  3  3  4  4  1  3  1  1  1  2  3  1  2  2  4  3  3  4  0  0  0  2  4  4  1  4  3  3  3  1  3  2  4  3  3  4  3  1  1  4  2  2  1  2  2  1  3  4  3  1  2  2  2  1  1  2  2  2  2  4  4  3  2  2  2  4  4  3  1  1  1  4  4  2  2  2  2  1  2  3  4  1  2  1  1  1  4  4  2  3  1  2  3  2  3  4  1  4  3  3  4  4  2  2  3  1  4  4  0  4  4  3  4  1  3  1  1  1  0  0  0  0  1  1  4  2  2  4  1  1  4  1  3  4  4  2  2  2  4  4  4  3  4  1  3  3  2  3  1  1  3  1  1  4  3  3  4  3  2  4  1  4  2  1  1  2  3  1  4  1  1  3  2  2  1  4  2  2  1  3  3  2  4  4  1  1  1  4  1  2  1  3  4  3  3  4  4  2  3  2  1  2  1  1  3  4  3  4  3  3  4  1  4  2  4  3  4  4  4  1  1  4  2  4  3  4  3  3  1  2  2  2  4  4  4  4  2  1  3  2  4  4  3  4  4  1  3  1  1  2  2  2  4  3  4  3  2  1  3  3  3  4  1  2  2  2  2  4  3  1  2  1  1  1  3  2  4  1  1  1  4  1  3  1  4  4  2  2  1  1  1  2  3  1  1  1  3  3  2  4  4  2  1  2  3  1  4  1  2  3  3  4  2  1  2  2  4  4  3  4  1  2  3  4  1  3  2  4  4  3  3  2  1  2  1  2  3  1  4  3  4  3  1  3  2  4  4  1  2  4  3  3  3  1  1  3  3  3  4  1  2  1  1  2  4  0  4  3  3  0  0  0  0  0  0  0  2  4  2  3  4  4  2  4  3  2  1  1  3  0  3  2  1  2  3  1  3  3  1  2  1  2  2  3  0  2  4  3  4  3  4  1  3  4  1  1  4  1  1  1  1  3  1  3  3  3  4
              nom=    21  ZZ=   5.3  J0=      242323  JM=      242899         595
V2= 20 21 22  0 23 24 25  0  0 26 27 28 29 30 31 32 33 34 35 36 37 38 39 40 41 42 43 44 45 46 47 48 49 50 51 52 53 54 55 56 57 58 59 60 61 62 63 64 65 66 67 68 69 70 71 72 73 74 75 76 77 78 79 80 81 82 83 84 85 86 87 88 89 90 91 92 93 94 95 96 97 98 99100101102103104105106107108109110111112113114115116117118119120121122123124125126127128129130131132133134135136137138139140141142143144145146147148149150151152153154155156157158159160161162163164165166167168169170171172173174175176177178179180181182183184185186187188189190191192193194195196197198199200201202203204205206207208  0  0  0209210211  0  0  0  0  0  0212213  0  0  0  0  0  0  0214215216217218219220221222223224225226227228229230231232233234235236237238239240  0  0  0  0  0  0  0  0  0  0  0241242243244245246247248249250251252  0253254255256257258259260261262263264265266267268269270271272273274275276277278279280281282283284285286287288289290291292293294295296297298299300301302303304305306307308309310311312313314315316317318319320321322323324325326327328329330331332333334335336337338339340341342343344345346347348349350351352353354355356357358359360361362363364365366367368  0  0  0  0369370371372373374375376377378379380381382383384385386387388389390391392393394395396397398399400401402403404405406407408409410411412413414415416417418419420421422423424425426427428429430431432433434435436  0  0  0  0  0  0437438439440441442443444445446447448449450451452453454455456457458459460461462463464465466467468469470471  0  0  0  0  0472473474475476477478479480481482483484485486487488489490491492493494495496  0497498499500501502503504505506507508509510511512513514515516517518519520  0  0521522523524525526527528529530531532533534535536537538539540541542543544545546547548549  0  0  0  0  0  0  0  0  0  0550551552  0553554
V1=  4  3  4  1  3  4  1  3  3  1  1  2  2  2  3  3  1  3  4  3  3  3  4  4  3  4  2  4  4  2  4  4  2  2  4  4  4  1  2  3  1  4  3  4  0  0  0  3  1  3  1  4  4  2  1  1  2  4  3  3  2  1  1  1  2  3  2  2  3  2  4  3  1  3  3  4  3  3  4  1  0  4  2  1  1  2  2  2  2  2  3  3  4  4  4  2  3  4  4  1  4  1  4  2  2  2  1  1  1  3  4  3  3  1  4  3  3  3  1  1  4  3  1  3  4  4  2  3  4  3  1  1  2  3  4  4  2  4  3  3  1  4  3  4  2  0  0  1  1  2  4  2  1  4  3  4  2  2  2  4  2  2  3  3  1  4  4  2  3  1  4  1  3  4  3  1  2  3  3  3  3  1  4  3  1  3  3  2  4  3  2  4  4  3  3  3  2  4  3  3  1  2  2  3  4  3  3  3  1  2  4  3  1  4  1  3  1  1  2  3  3  3  4  4  2  4  2  3  3  4  4  1  1  2  3  4  3  4  3  3  3  4  3  1  2  3  4  4  1  1  3  3  3  4  3  2  2  3  3  4  4  4  3  2  4  4  2  3  1  4  2  4  3  1  1  1  4  3  1  4  4  4  4  1  2  3  2  3  3  2  4  1  3  3  1  3  4  3  4  3  3  1  4  1  3  4  3  4  4  3  1  4  1  2  1  4  2  4  1  2  3  2  2  2  3  2  4  3  2  3  4  2  3  1  4  2  4  3  3  4  2  1  1  2  4  2  2  4  3  1  1  3  1  4  2  2  3  4  3  3  3  4  4  4  3  3  2  1  1  2  4  1  4  2  2  2  4  4  3  1  3  4  3  3  4  1  3  4  4  2  1  1  2  3  4  3  3  1  4  4  1  2  3  3  3  4  3  2  3  1  3  4  3  3  4  4  1  4  1  4  2  2  2  2  2  4  3  1  4  3  1  3  4  3  4  1  4  1  3  2  4  4  4  3  1  2  1  1  4  3  3  4  1  4  1  1  3  2  3  3  1  4  3  3  3  4  3  3  4  2  1  3  2  3  2  2  2  2  2  2  4  1  2  4  1  2  3  1  2  3  4  3  4  1  1  4  1  1  1  3  4  1  2  4  3  2  3  2  2  2  1  0  0  0  1  4  4  2  1  3  4  3  3  3  1  3  1  1  3  2  3  3  4  4  3  4  4  3  1  4  1  2  3  3  4  3  3  1  4  3  2  3  1  2  0  0  0  0  0  0  0  0  0  4  4  4  2  4  1  2  3  2  4  4  1  1  1  2  3  1  2  2  3  4  3  3  1  2  3  3  4  4  3  1  4
              nom=    21  ZZ=   5.0  J0=      188379  JM=      188924         582
V2= 20 21 22 23 24 25 26 27 28  0  0  0  0 29 30 31 32 33 34 35 36 37 38 39 40 41  0 42 43 44 45 46 47 48 49 50 51 52 53 54 55 56 57 58 59 60 61 62 63 64 65 66 67 68 69 70 71 72 73 74 75 76 77  0 78 79 80 81 82 83 84 85 86 87 88 89 90 91 92 93 94 95 96 97 98 99100101102103104105106107108109110111112113114115116117118119120121122  0  0  0123124125126127128129130131132133134135136137138139140141142143144145146147148149150151152153154155156157158  0  0  0  0  0  0  0159160161162163164165166167168169170171172173174175176177178179180181182183184185186187188189190191192193194195196197198199200201202203204205206207208209  0210211212213214215216217218219220221222223224225226227228229230231232233234235236237238  0239240241242243244245246247248249250251252253254255256257258259260261262263264265266267268269270271272273274275276277278279280281282283284285286287288289290291292293294295296297298299300301302303304305306307308309310311312313314315316317318319320321322323324325326327328329330331332333334335336337338339340341342343344345346347348349350351352353354355356357358359360361362363364365366367  0368369370371372373374375376377378379380381382383384385386387388389390391392393394395396397398399400401402403404405406407408409410411412413414415416417418419420421422423424425426427428429430431432433434435436437  0  0  0438439440441442443444445446447448449450451452453454455456457458  0  0  0  0  0  0459460461462463464465466467468469470471472473474475476477478479480  0  0481482483484485486487488489490491492493494495496497498499500501502503  0504505506  0  0507508  0  0  0  0509510511512513514515516517518519520521522523524525526527528529530531532533534535536537538539540541542543544545546  0  0  0  0547548549550  0  0551552  0  0  0  0553554
V1=  4  3  4  1  3  3  1  1  2  4  3  3  1  4  4  2  3  4  4  3  1  1  2  3  2  4  4  3  2  4  1  1  2  3  3  3  4  3  2  2  3  1  1  2  3  3  1  2  1  1  2  0  0  0  0  3  4  2  2  4  3  1  4  4  1  4  3  2  4  4  2  3  4  1  2  1  1  1  3  2  3  4  4  2  4  3  4  3  4  3  3  2  3  1  1  2  3  1  1  3  2  4  2  2  3  2  4  3  1  4  1  4  1  2  3  3  3  1  2  2  4  2  3  1  1  1  4  4  3  1  2  3  1  3  3  3  1  4  3  3  1  1  3  4  3  2  4  4  1  1  1  4  2  1  2  3  4  1  2  1  2  4  4  4  3  2  2  2  2  1  2  3  3  3  1  3  3  4  1  3  4  4  2  2  1  1  2  2  3  1  2  3  1  3  4  4  4  4  3  3  1  4  1  3  4  3  1  2  4  4  0  0  0  0  0  0  0  0  0  0  0  0  0  0  1  2  2  2  2  4  3  4  4  2  2  4  1  3  3  4  4  4  3  1  4  4  4  2  4  4  4  4  1  4  1  4  3  4  4  2  4  2  2  2  4  3  4  2  0  0  1  3  2  4  2  2  3  2  4  4  1  1  4  4  4  2  1  2  2  3  1  2  2  4  2  4  3  4  3  3  1  3  3  3  1  2  1  1  4  1  2  2  1  1  1  2  2  1  2  3  4  3  1  2  2  1  1  1  1  1  1  4  3  3  4  4  3  1  2  2  3  4  3  3  4  4  3  2  2  3  1  2  3  2  2  1  2  2  3  4  2  3  4  2  4  3  4  1  4  1  2  2  1  2  3  4  3  3  4  4  0  0  0  0  0  0  0  0  0  0  0  0  0  0  0  0  4  1  2  4  4  2  4  2  3  1  2  3  3  2  2  4  3  4  2  1  4  3  4  2  3  1  4  1  1  2  2  2  3  4  3  1  4  3  3  4  2  2  1  2  3  1  4  2  3  1  3  3  1  3  1  1  2  1  4  2  1  2  4  3  2  3  1  2  1  2  2  4  2  4  3  1  4  1  3  1  1  4  3  2  4  3  4  1  2  3  2  2  2  4  4  2  2  2  2  2  1  3  3  4  2  3  3  1  4  3  3  1  2  3  2  2  2  3  1  2  4  4  2  4  3  4  4  1  2  3  2  3  2  2  2  2  2  2  1  3  3  3  4  3  4  2  2  4  1  3  3  1  2  2  4  4  3  2  3  4  1  2  4  4  2  4  1  1  3  4  2  3  1  2  3  3  3  1  4  4  2  2  2  3  1  4
              nom=    21  ZZ=   7.1  J0=      370986  JM=      371540         587
V2= 22 23 24 25  0 26 27 28 29 30  0  0 31 32 33 34 35 36 37 38 39 40 41 42 43 44 45 46 47 48 49 50 51 52 53 54 55 56 57 58 59 60 61 62 63 64 65 66 67 68 69 70 71 72 73 74 75 76 77 78 79 80 81 82 83 84 85 86 87 88 89 90 91 92 93 94 95 96 97 98 99100101102103104105106107108109110111112113114115116117118119120121122123124125126127128129130131132133134135136137138139140141142143144145146147148149150151152153154155156157158  0  0159160161162163164165166167168169170171172173174175176177178179180181182183184185186187188189190191192193194195196197198199200201202203204205206207208209210211212213214215216217218219220221222223224225226227  0  0  0  0  0228229230231232233234235236237238239240241242243244245246247248249250251252  0  0253254255256257258259260261262263264265266267268269270271272273274275276277278279280281282283284285286287288289290291292293294295296297298299300301302303304305306307308309310311312313314315316317318319320321322323324325326327328329330331332333334335336337338339340341342343344345346347348349350351352353354355356357358359360361362363364365366367368369370371372373374375376377378379380381382383384385386387388389390391392393394395396397398399400401402403404405406407408409410411412413414415416417418419420421422423424425426427428429430431432433434435436437  0  0  0  0  0  0  0  0  0  0  0  0  0  0  0  0  0  0438439440441442443444445446447448449450451452453454455456457458459460461  0  0  0  0  0  0462463464465466467468469470471472473474475476  0  0  0  0  0  0477478479480481482483484485486487488489490491492493494495496497498499500501502503504  0  0505506  0507508  0  0  0  0  0509510511512513514515516517518519520521522523524525526527528529530531532533534535536537538539540541542543544545546547548549550551  0  0  0  0  0552553
V1=  4  4  4  1  2  1  1  3  3  1  4  2  2  3  1  2  4  1  3  2  2  2  4  3  2  4  4  1  4  3  1  4  4  4  1  3  4  3  1  2  1  0  0  3  1  4  4  1  1  3  2  4  4  1  2  4  3  3  4  2  3  1  4  2  1  1  3  4  1  1  4  1  4  3  2  2  2  3  3  4  3  3  0  0  0  0  0  0  0  0  0  0  0  0  0  0  0  0  0  0  0  0  0  0  1  2  2  4  3  3  4  4  1  1  1  4  2  3  4  1  3  1  3  1  2  4  1  1  1  2  3  1  1  1  1  3  3  2  4  4  4  2  3  4  3  3  4  3  2  2  2  2  4  3  3  4  3  2  1  2  2  2  3  2  4  0  0  3  4  2  2  2  4  4  3  1  1  3  2  4  4  3  4  2  1  4  3  4  1  1  4  4  0  0  0  4  3  4  2  2  1  2  2  1  3  3  4  3  3  3  1  1  2  3  3  3  4  4  1  4  2  4  4  1  2  2  4  3  3  4  4  0  0  0  1  2  2  2  4  4  3  2  3  4  2  2  1  1  4  3  4  3  3  1  4  1  1  3  1  4  1  4  1  1  3  2  4  1  1  2  1  2  4  3  1  4  4  1  4  1  1  4  1  2  4  1  2  4  1  4  2  2  1  2  3  1  4  3  3  1  3  1  1  1  3  3  4  1  1  4  3  3  4  3  3  1  3  3  1  4  3  3  4  2  2  2  2  3  2  4  1  1  2  4  2  1  4  1  1  4  1  1  4  3  4  4  4  2  1  1  1  1  3  4  3  2  4  3  4  3  1  2  3  3  1  2  2  2  2  1  1  2  4  1  3  2  4  3  4  4  1  3  1  1  4  4  3  4  1  3  4  1  1  1  3  3  4  2  2  4  2  3  3  2  4  3  2  4  3  1  2  4  4  2  2  3  3  4  4  3  3  3  4  4  4  2  4  3  2  1  3  2  4  4  3  2  4  4  4  3  4  1  1  3  2  2  3  1  4  3  3  4  3  1  1  2  1  2  3  4  1  2  3  3  4  3  2  4  4  2  1  4  1  4  4  3  4  4  4  3  2  1  2  3  4  4  4  2  4  1  2  3  3  2  4  3  2  4  4  1  2  2  4  2  3  3  4  4  4  2  2  4  4  4  4  3  1  1  4  1  4  3  4  1  2  2  3  4  4  2  3  4  2  2  1  1  2  1  4  2  4  4  2  2  3  4  3  4  1  2  3  4  4  1  2  3  2  2  1  1  2  4  3  1  3  4  1  1  2  3  3  2  4  1  1  1  1  4  3  4  2  4  4  2  4  4  1
              nom=    21  ZZ=   6.9  J0=      373602  JM=      374139         566
V2= 24 25 26 27 28 29 30 31 32 33 34 35 36 37 38 39 40 41 42 43 44 45  0  0  0  0  0  0 46 47 48 49 50 51 52 53 54 55 56 57 58 59 60 61 62 63 64 65 66 67 68 69 70 71 72 73 74 75 76 77 78 79  0 80 81 82 83 84 85 86 87 88 89 90 91 92 93 94 95 96 97 98 99100101102103104105106107108109110111112113114115116117118119120121122123124125126127128129130131132133134135136137138139140141142143144145146147148149150151152153154155156157158  0  0  0  0  0  0  0  0  0  0  0  0  0  0  0159160161162163164165166167168169170171  0172173174175176177178179180181182183184185186187188189190  0191192193194  0195196197198199200201202203204205206207208209210211212213214215216217218219220221222223224225226227228229230231232233234235236237238239240241242243244245246247248249250251252253254255256257258259260261262263264265266267268269270271272273274275276277278279280281282283284285286287288289290291292293294295296297298299300301302303304305306307308309310311312313314315316317318319320321322323324325326327328329330331332333334335336337338339340341342343344345346347348349350351352353354355356357358359360361362363364365366367368369370371372373374375376377378379380381382383384385386387388389390391392393394395396397398399400401402403404405406407408409410411412413414415416417418419420421422423424425426427428429430431432  0  0  0433434435436437438439440441442443444445446447448449450451452453454455456457458459460461462463464465  0  0  0466467468469470471472473474475  0  0  0476477478479480481482483484485486487488489490491492493494495496497498499500501502503504505506507508509510511512513514515516517518519520  0  0  0521522523524525526527528529530531532533534535536537538539540541542543544545546547548549550551552
V1=  4  1  1  1  2  4  4  3  2  4  1  4  4  3  4  4  2  4  3  1  4  4  3  2  2  1  3  4  2  1  3  3  4  4  4  2  2  1  2  3  4  3  3  2  4  1  1  1  3  1  4  3  4  3  4  2  4  3  1  4  2  2  2  4  1  1  4  2  2  1  2  3  3  3  4  3  1  4  4  1  2  1  1  1  3  3  4  4  2  3  1  1  2  2  2  1  3  3  4  4  4  3  4  2  4  4  4  4  3  1  1  2  2  3  2  3  3  4  4  1  3  2  4  1  1  1  1  3  1  4  3  4  4  2  3  2  4  4  3  2  4  4  1  1  4  2  3  4  1  1  4  4  3  4  3  1  4  3  4  3  1  2  2  1  2  3  2  4  3  3  2  4  3  3  2  1  2  4  3  4  4  4  3  1  1  3  3  2  3  4  1  3  1  2  2  1  2  4  1  3  2  2  3  3  1  4  2  4  3  4  3  2  4  4  3  4  1  0  0  0  0  0  0  0  0  0  3  1  4  3  4  4  1  1  1  1  1  1  2  4  4  3  3  3  1  4  2  3  1  3  2  4  4  3  4  3  4  3  1  1  4  4  3  1  4  4  1  4  1  1  4  3  4  4  3  1  2  4  1  1  3  4  4  2  1  1  1  1  1  1  3  2  2  2  1  2  1  2  3  2  3  4  4  1  3  4  2  3  1  3  1  2  2  4  3  4  2  4  1  3  4  4  2  1  2  4  3  0  0  0  1  3  4  3  3  1  2  2  3  4  2  3  1  2  3  1  4  2  1  2  2  3  4  3  2  4  4  1  1  1  1  3  4  2  2  3  4  3  3  1  4  1  2  2  4  3  3  1  1  1  4  3  1  3  2  4  4  1  3  4  1  2  4  3  3  3  4  3  4  2  4  4  1  2  2  3  4  1  2  2  4  1  1  4  2  4  4  3  3  3  1  3  4  4  3  4  1  3  4  4  2  2  2  4  3  1  1  4  4  2  2  3  3  1  4  3  2  2  2  1  0  0  0  0  0  0  0  0  1  3  2  1  2  4  4  2  2  2  3  4  4  3  4  3  1  3  1  2  1  4  3  4  1  3  3  2  2  4  1  1  2  4  4  1  2  2  4  1  1  4  0  0  3  4  4  3  4  4  3  4  4  1  2  4  2  4  4  2  4  1  0  0  1  4  3  1  3  4  3  3  1  1  1  1  2  3  4  3  4  1  3  4  2  2  4  2  2  4  3  2  0  0  4  3  3  1  4  4  1  1  0  2  3  0  4  4
              nom=    21  ZZ=   6.6  J0=      378453  JM=      379006         570
V2= 19 20 21 22 23 24 25 26 27 28 29 30 31 32 33 34 35 36 37 38 39 40  0  0  0  0  0  0  0  0  0  0  0  0  0  0  0  0  0 41 42 43 44 45 46 47 48 49 50 51 52 53 54 55 56 57 58 59 60 61 62 63 64 65 66 67 68 69 70 71 72 73 74 75 76 77 78 79 80 81 82 83 84 85 86 87 88 89 90 91 92 93 94 95 96 97 98 99100101102103104105106107108109110111112113114115116117118119120121122123124125126127128129130131132133134135136137138139140141142143144145146147148149150151152153154155156157158  0  0  0159160161162  0163164165166167168169170171172173174175176177178179180181182183184185186187188189190191192  0  0193194195196197198199200201202203204205206207208209210211212213214215216217218219220221222223224225226227228229230231232233234235236237238239240241242243244245246247248249250251252253254255256257258259260261262263264265266267268269270271272273274275276277278279280281282283284285286287288289290291292293294295296297298299300301302303304305306307308309310311312313314315316317318319320321322323324325326327328329330331332333334335336  0  0  0337338339340341342343344345346347348349350351352353354355356357358359360361362363364365366367368369370371372373374375376377378379380381382383384385386387388389390391392393394395396397398399400401402403404405406407408409410411412413414415416417418419420421422423424425426427428429430431432433434  0435436437438439440441442443444445446447448449450451452453454455456457458459460461462463464465466467468469470471472473474475476477478479480481482483484485486487488489490491492493494495496497498499500501502503504505  0  0506507508509510511512513514515516517518519520  0521522523524525526527528529530531532533534535536537538539540541542543544545546547548549550551552  0  0  0  0553554
V1=  2  4  3  4  4  4  1  1  1  2  3  1  4  2  1  1  3  4  1  1  2  2  1  3  4  4  2  2  3  4  1  1  2  4  4  1  2  2  2  4  3  3  2  2  3  1  2  4  3  1  2  3  1  4  4  2  3  4  1  1  4  4  3  4  2  3  1  2  2  1  1  2  2  2  3  1  2  3  3  1  4  4  3  2  3  1  2  4  4  2  1  2  4  3  4  2  4  1  3  1  1  1  3  4  4  2  2  3  3  1  4  1  2  3  4  1  2  1  2  3  1  3  3  2  2  2  3  1  2  3  4  3  1  2  3  2  2  3  1  1  3  3  1  2  4  3  3  3  4  4  2  1  1  3  2  4  4  4  1  1  3  4  1  3  3  2  2  2  3  1  3  4  3  3  4  3  3  1  1  1  3  4  3  4  4  1  1  3  3  2  2  2  3  3  1  2  1  3  4  3  4  1  3  3  1  4  2  4  1  3  3  1  1  3  2  4  4  0  0  1  1  2  4  4  1  3  4  4  4  2  4  4  1  4  1  2  2  2  3  3  2  4  1  3  3  4  4  3  1  1  0  0  0  3  3  4  3  4  1  3  3  3  3  4  1  2  4  1  2  3  1  3  3  4  1  3  2  4  1  3  3  3  3  1  4  3  3  4  3  4  4  2  4  3  4  3  1  3  2  2  2  3  3  1  4  3  4  3  3  4  3  1  3  4  3  1  2  3  1  3  4  2  2  4  1  3  4  2  2  1  3  3  4  1  2  4  3  1  2  2  3  1  1  1  4  4  2  1  2  4  4  2  3  4  1  2  1  3  3  3  3  1  2  2  2  4  2  2  4  1  2  1  2  3  3  1  1  3  1  4  4  1  3  1  2  3  2  2  2  2  1  2  3  4  4  2  2  2  4  2  3  4  2  1  4  2  3  1  2  2  3  4  4  4  2  2  1  1  2  4  3  1  4  2  3  4  4  2  1  4  3  1  3  3  4  1  1  4  3  4  1  3  4  3  4  3  3  1  4  1  2  3  4  1  1  2  2  2  3  2  2  3  4  4  4  2  2  4  4  2  0  0  0  1  2  3  4  1  2  1  4  3  4  1  2  1  1  2  3  3  4  1  3  3  3  4  3  2  2  2  3  0  4  3  3  0  0  0  0  0  0  0  2  4  1  3  4  3  4  3  4  3  3  3  2  4  1  1  3  3  1  3  2  4  3  3  1  4  1  3  3  1  1  2  3  4  3  4  3  3  1  1  4  1  3  3  1  1  1  3  1  3  4  4  3  1  1  3  1  4
              nom=    21  ZZ=   6.5  J0=      356238  JM=      356808         603
V2= 13 14 15 16 17 18 19 20 21  0  0  0  0 22 23 24 25 26 27  0  0 28 29 30 31 32 33 34 35 36 37 38  0 39 40 41 42  0  0  0  0  0  0 43 44 45 46 47 48 49 50 51 52 53 54 55 56 57 58 59 60 61 62 63 64  0  0  0 65 66 67 68 69 70 71 72 73 74 75 76 77 78 79 80 81 82 83 84 85 86 87 88 89 90 91 92 93 94 95 96 97 98 99100101102103104105106107108109110111112113114115116117118119120121122123124125126127128129130131132133134135136137138139140141142143144145146147148149150151152153154155156157158159160161162163164165166167168169170171172173174175176177178179180181182183184185186187188189190191192193194195196197198199200201202203204205206207208209210211212  0  0213214215216217218219220221222223224225226227228229230231232233234235236237238239240241242243244  0  0  0245246247248249250251252253254255256257258259260261262263264265266267268269270271272273274275276277278279280281282283284285286287288289290291292293294295296297298299300301302303304305306307308309310311312313314315316317318319320321322323324325326327328329330331332333334335336337338339340341342343344345346347348349350351352353354355356357358359360361362363364365366367368369370371372373374375376377378379380381382383384385386387388389390391392393394395396397398399400401402403404405406407408409410411412413414415416417418419420421422423424425426427428429430431432433434435436  0  0  0  0437438439  0  0  0  0  0  0  0  0440441442443444445  0  0  0  0  0  0446447448449450451452453454455456457458  0  0  0  0459460461  0  0  0462463464465466467468469470471472473474475476477478479480481482483484485486487488489490491492493494495496497498499500501502503504505506507508509510511512513514515516517518  0  0519520521522523524  0  0  0525526527528529530531532533534535536537538539540541542543544545546547548  0  0  0  0549550551  0  0  0  0  0  0  0552553
V1=  2  2  3  1  2  3  2  4  3  1  4  4  1  3  4  4  1  1  1  1  1  2  3  1  4  3  4  3  3  1  2  2  4  1  2  4  3  4  3  1  1  2  3  3  4  4  3  4  2  4  1  2  4  3  3  3  1  2  1  1  3  2  4  1  1  1  1  3  1  4  3  3  2  4  4  1  2  4  3  3  4  1  1  3  1  1  4  4  2  2  2  1  4  2  2  1  0  2  1  3  3  4  3  3  4  2  2  2  4  2  4  4  1  4  3  3  1  3  1  2  1  2  2  3  1  3  3  2  4  4  1  3  1  3  3  1  3  4  3  1  1  1  3  3  4  3  3  4  4  1  3  1  1  3  3  4  1  1  3  2  4  4  0  0  0  0  1  1  2  3  1  4  2  3  3  4  4  3  1  3  0  0  4  3  2  4  2  2  2  4  1  1  4  4  3  1  0  0  0  0  0  0  0  0  0  2  2  4  1  1  3  4  3  2  4  4  4  3  3  4  1  4  3  4  3  1  1  1  4  3  4  2  2  1  2  2  1  1  3  3  3  1  2  4  1  3  4  1  2  4  2  4  1  1  1  3  1  1  3  4  3  4  3  0  0  0  1  2  4  4  3  1  1  1  3  4  3  2  4  1  1  1  2  4  4  3  1  4  1  2  2  4  3  3  1  1  3  4  4  3  1  2  2  3  1  4  3  1  2  4  2  4  3  4  2  1  3  3  3  1  2  4  2  3  4  1  2  4  2  2  2  3  4  4  1  2  4  3  1  1  3  4  3  2  1  1  3  2  4  3  4  3  2  4  1  1  1  4  3  1  1  2  4  3  2  4  4  1  1  4  2  4  1  1  4  3  1  4  4  1  1  4  2  3  4  3  4  3  3  4  2  4  4  1  2  2  4  1  2  3  2  4  3  1  1  1  2  3  4  2  3  4  3  3  2  2  3  3  3  2  3  1  4  0  0  0  0  0  0  0  4  1  1  4  4  4  1  2  2  2  2  4  2  3  4  2  1  2  3  3  3  1  1  3  4  4  2  4  1  1  4  3  4  2  2  4  3  2  4  4  1  1  4  1  4  4  3  4  2  2  1  3  4  3  2  2  1  4  4  4  4  3  1  4  1  2  4  2  1  4  2  4  4  4  4  4  3  4  1  2  2  3  3  4  3  1  2  2  2  2  4  1  1  2  2  2  1  3  3  3  4  2  4  1  1  2  1  3  4  4  3  4  2  0  4  4  1  4  2  3  4  3  2  4  3  1  2  1  1  1  1  3  3  2  2  3  4  3  3  3  2  4  4  3  4  3  1  1  1  0  0  0  0  0  1  1  2  1  3  4  1  3  3  4  2  3  2  3  1  2  3  4  1
              nom=    21  ZZ=   6.4  J0=      339884  JM=      340450         573
V2= 24 25 26 27 28 29 30 31 32 33 34 35 36 37 38 39 40 41 42 43 44 45 46 47 48 49 50 51 52 53 54 55 56 57 58 59 60 61 62 63 64 65 66 67 68 69 70 71 72 73 74 75 76 77 78 79 80 81 82 83 84 85 86 87  0  0  0 88 89 90 91 92 93 94 95 96 97 98 99100101102103104105106107108109110111112113114115116117118119120121122123124125126127128129130131132133134135136137138139140141142143144145146147148149150151152153154155156157158159  0  0  0  0160161162163164165166167168169170171172173174175176177178179180181182183184185186187188189190191192193194195196197198199200201202203204205206207208209210211212213214  0  0  0  0  0215216217218219220221222223224225226227228229230231232233234235236237238239  0  0240241242243244245246247248249250251252253254255256257258259260261262263264265266267268269270271272273274275276277278279280281282283284285286287288289290291292293294295296297298299300301302303304305306307308309310311312313314315316317318319320321322323324325326327328329330331332333334335336337338339340341342343344345346347348349350351352353354355356357358359360361362363364365366367368  0  0  0  0  0  0  0  0  0  0  0  0369370371372373374375376377378379380381382383384385386387388389390391392393394395396397398399400401402403404405406407408409410411412413414415416417418419420421422423424425426427428429430431432433434435436437438439440441442443444445446447448449450451452453454455456457458459460461462463464465466467468469470471472473474  0  0  0475476  0  0  0  0477478479480481482483484485486487488489490491492493494495496  0  0  0  0497498499500501502503504505506507508509510511512513514515516517518519520521522523524525526527528529530531532533534535  0  0  0536537538539540541542543544545546547548549550  0  0  0  0551552
V1=  4  1  1  2  4  4  3  4  3  1  1  4  1  1  2  3  2  4  2  1  4  4  3  3  2  4  1  2  1  1  4  3  4  2  1  4  3  4  3  1  2  3  1  4  4  3  1  2  2  2  4  3  3  1  3  3  1  3  2  4  3  3  4  4  1  2  4  3  4  4  3  4  2  4  4  1  3  4  3  3  2  2  1  2  3  3  4  4  3  3  2  1  3  4  1  4  2  4  4  3  4  3  4  1  4  1  1  2  3  2  4  2  1  4  4  3  3  2  4  1  2  1  1  4  3  4  2  1  4  3  4  3  1  2  3  1  4  4  3  1  2  2  2  4  2  3  1  3  3  1  2  2  4  3  3  4  4  0  0  0  1  2  4  3  4  4  3  4  2  4  1  1  3  4  3  3  0  2  2  1  2  3  3  4  4  3  3  2  1  3  4  1  4  2  4  4  3  4  3  4  1  4  1  1  2  2  4  2  1  4  4  3  3  2  4  1  2  1  1  4  3  4  2  1  4  3  4  3  1  2  3  1  4  4  3  1  4  2  3  2  4  4  3  4  2  2  4  4  2  3  1  2  1  1  3  3  3  3  1  2  3  1  3  3  3  2  3  2  4  2  1  4  3  4  4  1  3  1  2  1  1  3  1  1  3  1  2  4  1  1  1  4  1  4  3  2  2  4  2  4  4  2  3  4  2  2  4  3  3  1  2  2  4  4  2  4  4  3  1  1  3  1  4  3  1  2  2  1  2  3  1  1  1  4  1  2  1  1  3  4  3  3  1  4  3  3  1  4  2  3  4  1  2  2  4  1  4  3  1  2  3  1  4  4  3  4  4  1  4  4  3  4  4  2  4  1  1  1  4  3  3  4  2  3  4  3  3  4  1  2  1  3  4  4  2  4  3  2  4  4  1  1  1  2  4  3  2  4  4  3  2  2  3  3  4  1  2  2  1  3  4  1  3  1  2  2  4  2  4  3  2  4  1  3  3  3  1  3  4  4  3  1  1  3  4  4  4  3  3  4  3  1  4  4  2  3  4  4  4  3  2  4  4  1  2  2  2  1  3  4  3  3  4  2  4  3  4  4  1  4  1  2  2  4  3  3  3  1  3  1  1  4  3  4  3  4  1  1  4  4  4  3  2  4  3  3  3  2  2  1  1  3  4  3  3  4  3  2  4  4  3  4  1  1  3  2  4  2  4  2  4  4  3  1  4  1  2  1  3  4  3  1  4  4  4  3  4  4  3  1  2  3  4  4  3  2  1  2  3  2  4  1  0  0  2  3  3  1  1  3  1  4  4
              nom=    21  ZZ=   6.3  J0=      371740  JM=      372270         559
V2= 24 25 26 27 28 29 30 31 32 33 34 35 36 37 38 39 40 41 42 43 44 45 46 47 48 49 50 51 52 53 54 55 56 57 58 59 60 61 62 63 64 65 66 67 68 69 70 71 72 73 74  0 75 76 77 78 79 80 81 82 83 84 85 86 87 88 89 90 91 92 93 94 95 96 97 98 99100101102103104105106107108109110111112113114115116117118119120121122123124125126127128129130131132133134135136137138139140141142143144145146147148149150151152153154155156157158  0  0  0  0  0  0  0  0  0159160161162163164165166167168169170171172173  0174175176177178179180181182183184185186187188189190191  0  0192193194195196197198199200201202203204205206207208209210211  0  0  0212213214215216217218219220221222223224225226227228229230231232233234235236237238239240241242243244245246247248249250251252253254255256257258259260261262263264265266267  0268269270271272273274275276277278279280281282283284285286287288289290291292293294295296297298299300301302303304305306307308309310311312313314315316317318319320321322323324325326327328329330331332333334335336337338339340341342343344345346347348349350351352353354355356357358359360361362363364365  0366367368369370371372373374375376377378379380381382383384385386387388389390391392393394395396397398399400401402403404405406407408409410411412413414415416417418419420421422423424425426427428429430431432433434435436437  0  0  0  0438439440  0  0441442443444445446447448449450451452453454455456457458459460461462463464465466467468469470471472473474475476477478479480481482483484485486487488489490491492493494495496497498499500501502503504505  0  0506507508509510511512513514515516517518519520521  0522523524525526527528529530531532533534535536537538539540541542543544545546  0547548549550551552553554
V1=  4  1  1  1  1  3  3  2  4  1  1  4  3  2  4  1  2  4  1  2  4  4  1  2  1  2  3  2  2  3  4  2  2  2  2  2  4  1  2  1  3  3  1  4  3  4  1  2  2  2  4  1  3  3  4  1  0  0  0  0  0  0  3  4  3  3  3  2  4  2  2  2  4  1  1  4  3  4  3  4  3  3  2  4  1  1  2  1  1  2  1  2  4  3  2  4  2  3  4  3  4  3  3  4  3  4  1  2  3  1  3  3  2  4  4  1  1  1  1  3  2  2  3  4  2  2  1  1  4  1  4  3  3  2  4  4  1  1  4  3  2  1  1  2  3  3  4  1  1  1  3  1  4  2  2  3  3  3  4  4  1  2  2  2  2  4  4  3  3  3  1  3  4  2  3  2  4  4  3  4  4  1  1  1  2  3  1  1  1  4  3  4  3  1  1  1  3  3  3  2  4  1  2  2  4  2  3  2  4  4  4  4  4  3  4  3  1  1  3  4  1  3  3  4  3  2  2  2  4  2  4  3  3  4  1  2  4  4  1  2  4  3  4  4  4  2  3  2  4  3  4  2  3  2  4  3  2  4  2  3  3  4  4  3  1  2  2  4  3  3  4  4  2  2  3  2  4  1  1  3  2  4  3  1  2  1  2  3  2  2  3  3  4  3  4  1  3  2  4  2  4  4  2  3  1  3  2  4  4  4  3  4  3  1  4  2  4  4  4  1  1  3  1  2  4  3  3  4  1  3  4  3  2  2  2  3  1  1  2  3  1  1  3  2  4  4  2  4  3  2  4  1  1  2  2  2  3  3  2  3  4  3  1  3  4  3  3  3  2  2  1  1  4  4  1  1  0  2  4  4  2  3  1  2  4  1  3  4  1  1  4  3  1  2  1  3  2  3  2  2  4  1  4  3  1  1  3  2  4  4  3  4  4  3  4  4  1  2  2  2  1  3  4  3  3  4  3  4  3  3  4  3  1  4  1  4  3  1  4  4  4  3  4  1  1  4  3  4  1  2  2  4  3  1  3  3  4  3  2  4  0  0  0  0  0  0  0  0  0  0  0  3  4  3  4  1  2  3  0  0  0  0  0  0  0  2  4  1  2  2  4  4  2  1  2  3  4  1  2  1  1  3  4  3  2  4  1  1  4  3  4  4  3  0  0  2  2  1  3  4  3  3  1  2  2  3  1  4  3  1  3  1  2  1  1  1  2  4  2  4  3  1  1  3  1  0  2  4  1  3  4  2  2  4  3  4  3  1  4
              nom=    21  ZZ=   6.3  J0=      353402  JM=      353943         573
V2= 24 25 26 27 28 29 30 31 32 33 34 35 36 37 38 39 40 41 42 43 44 45 46 47 48 49 50 51 52 53 54 55 56 57 58 59 60 61 62 63 64  0  0  0 65 66 67 68 69 70 71 72 73 74 75  0  0 76 77  0  0 78 79 80 81 82 83 84 85 86 87 88 89 90 91 92 93 94 95 96 97 98 99100101102103104105106107108109110111112113114115116117118119120121122123124125126127128129130131132133134135136137138139140141142143144145146147148149150151152153154155156157158159160161162163164165166167168169170171172173174175176177178179180181182183184185186187188189190191192  0  0  0  0  0  0  0193194195196197198199  0  0200201202203204205206207208209210211212213214  0  0  0  0  0  0215216217218219220221222223224225226227228229230231232233234235236237238239240241242243244245246247248249250251  0  0  0  0252253254255256257258259260261262263264265266267268269270271272273274275276277278279280281282283284285286287288289290291292293294295296297298299300301302303304305306307308309310311312313314315316317318319320321322323324325326327328329330331332333334335336337338339340341342343344345346347348349350351352353354355356357358359360361362363364365366367368369370371372373374375376377378379380381382383384385386387388389390391392393394395396397398399400401402403404405406407408409410411412413414415416417418419420421422423424425426427428429430431432433434435436437438439440441442443444445446447448449450451452453454455456457458459460  0461462463464465466467468469470471472473474475  0  0  0  0  0  0  0476477  0  0478479480481482483484485486487488489490491492493494495496497498499500501502503504505506507508509510511512513514515516517518519520521522  0  0  0  0  0523524525526527528529530531532533534535536537538539540541542543544  0  0545546  0547548549550551552
V1=  4  1  1  1  3  3  2  3  3  2  4  3  1  2  2  3  2  3  2  1  3  1  3  2  2  3  3  4  4  3  1  3  4  1  3  3  4  4  3  1  1  1  3  3  2  1  1  1  4  4  3  4  2  4  3  1  4  3  4  2  4  1  3  4  2  3  4  4  3  4  4  1  2  1  2  4  3  4  4  2  4  4  3  4  3  2  4  4  3  4  1  3  3  2  3  4  1  2  4  4  1  3  1  3  3  1  2  2  2  2  2  4  4  3  4  4  3  1  1  1  4  3  4  4  4  3  1  4  3  4  2  4  2  2  3  2  2  2  0  2  4  0  3  4  3  1  2  3  4  4  1  2  1  2  3  4  4  3  0  0  0  0  2  4  4  4  2  4  4  2  4  4  4  4  3  1  2  2  3  4  2  1  2  1  2  3  4  2  2  2  1  3  4  3  4  3  3  4  3  2  4  3  2  4  4  3  4  4  4  4  1  2  4  4  3  4  1  3  2  1  2  3  4  2  2  2  1  3  4  1  1  4  4  1  2  2  4  3  3  4  1  3  3  2  4  4  3  3  4  4  1  3  2  4  3  4  4  3  4  2  4  2  4  4  2  4  4  1  3  1  1  2  3  4  2  3  4  1  4  1  1  1  2  1  2  3  1  4  4  2  2  1  4  3  3  4  4  1  2  4  2  2  3  2  3  1  4  3  4  3  3  4  1  3  3  4  3  3  1  2  2  3  4  3  4  2  4  3  2  4  1  1  1  1  1  1  2  2  3  3  3  2  1  3  3  4  3  2  4  1  1  0  0  0  0  0  0  0  0  0  0  0  0  0  1  2  2  3  4  3  1  1  1  0  0  0  0  0  3  1  3  4  1  2  3  2  3  2  3  4  2  3  4  3  2  4  4  1  1  4  2  4  3  2  3  2  1  2  3  2  4  4  3  2  4  4  1  4  1  1  3  3  4  3  2  4  4  1  3  4  1  4  3  3  4  1  3  3  4  3  3  1  4  2  2  4  4  4  2  4  1  4  3  1  1  2  1  3  4  3  2  4  4  1  2  4  2  4  3  3  4  4  2  3  1  2  3  4  1  3  1  1  3  2  1  3  2  4  4  3  1  4  1  3  3  4  1  1  2  3  3  4  4  3  2  4  4  3  3  4  0  0  1  2  2  1  2  4  4  3  4  1  2  2  4  3  2  0  3  4  3  4  4  2  3  2  4  4  1  3  4  1  3  1  4  4  3  3  4  1  3  4  3  4  2  0  0  0  0  3  2  4  4  4  1  1  4  3  3  3  3  4  4
              nom=    21  ZZ=   6.1  J0=      320322  JM=      320883         584
V2= 19 20 21  0  0 22 23 24 25 26  0  0 27 28 29 30 31 32 33 34 35 36 37 38 39 40 41  0 42  0  0  0 43 44 45 46 47 48 49 50 51 52 53 54 55 56 57 58 59 60 61 62 63 64 65 66 67 68 69 70 71 72 73 74 75 76 77 78 79 80 81 82 83 84 85 86 87 88 89 90 91 92 93 94 95 96 97 98 99100101102103104105106107108109110111112113114115116117118119120121122123124125126127128129130131132133134135136137138139140141142143144145146147148149150151152153154155156157158159160161162163164165166167168169170171172173174175176177178179180181182183184185186187188189190191192193194195196197198199200201202203204205206207208209210  0211212213214215216217218219220221222223224225226227228229230231232233234235236237238239240241242243244245246247248249250251252253254255256257258259260261262263264265266267268269270271272273274275276277278279280281282283284285286287288289290291292293294295296297298299300301302303304305306307308309310311312313314315316317318319320321322323324325326327328329330331332333334335336337338339340341342343344345346347348349350351352353354355356357358359360361362363364365366367  0368369370371372373374375376377378379380381382383384385386387388389390391392393394395396397398399400401402403404  0  0  0405406407408409410411412413414415416417418419420421422423424425426427428429430431432433434435436437438439440  0  0  0  0441442443444445446447448449450451452453454455456457458459460461462463464465466467468469470471472473474475476477478479480481482483484485486487488489  0490491492493494495496497498  0  0  0499500501502503504505506  0  0  0  0  0507508509510511512513514515516517518519520  0  0  0  0  0  0  0521522523524525526527528529530531532533534535  0  0536537538539540541542  0  0  0  0  0  0  0  0  0  0  0  0543544545546  0  0547548549550551552553
V1=  2  4  3  3  4  4  4  4  1  1  2  2  1  2  3  4  4  2  2  1  2  2  3  4  2  2  4  4  3  1  2  4  3  4  2  2  1  1  3  4  3  1  1  4  4  1  4  3  4  4  3  4  1  1  4  3  2  4  4  1  1  1  2  4  3  3  4  1  3  4  4  4  4  4  1  4  1  2  2  2  2  2  1  3  1  2  2  1  3  4  3  0  0  0  0  3  3  4  4  4  1  1  1  2  4  2  4  4  2  3  3  2  4  3  2  1  3  3  1  3  1  1  1  1  2  2  3  1  4  3  2  3  1  2  3  4  3  3  2  4  1  4  2  3  1  2  4  2  3  4  1  2  1  1  2  4  1  1  2  3  0  4  1  3  0  3  2  4  2  1  2  2  4  2  3  2  4  3  4  4  3  1  3  2  3  2  2  3  4  4  2  2  4  3  1  1  3  1  2  2  3  4  4  3  4  3  0  0  0  4  2  2  1  2  2  2  2  2  2  1  1  3  4  2  3  2  2  2  4  3  3  4  4  0  0  0  0  0  0  1  1  1  3  4  3  2  4  2  2  2  2  2  1  4  3  1  3  3  4  4  2  2  1  1  3  3  1  3  1  4  3  4  2  4  4  1  1  2  1  2  1  1  3  2  4  4  3  2  4  1  4  4  4  1  4  4  3  4  1  2  3  3  3  4  2  2  2  2  2  1  3  1  1  3  1  4  4  1  1  2  3  3  1  4  1  2  3  4  4  3  1  1  2  4  3  3  4  4  4  1  4  2  4  4  1  2  4  3  1  3  2  4  2  4  2  1  4  3  3  1  4  1  2  3  2  4  3  4  3  2  1  3  1  2  2  3  2  2  2  1  3  3  3  2  3  4  3  4  4  2  4  3  4  2  4  1  4  2  4  4  1  2  2  4  3  1  3  1  4  4  2  2  1  1  2  1  3  2  4  1  4  1  1  1  1  1  3  1  2  2  3  2  3  1  4  2  2  2  4  3  2  2  3  2  4  3  1  2  3  3  1  3  4  2  3  2  2  4  4  2  4  0  0  0  0  0  0  0  3  4  4  2  1  1  2  1  3  1  4  3  1  1  1  2  4  3  2  4  4  1  1  1  2  4  3  3  1  4  4  1  3  1  3  4  3  3  2  4  4  1  3  3  4  2  3  4  1  1  2  3  4  3  2  4  4  3  3  1  4  3  1  2  3  4  3  2  3  1  3  1  2  4  2  3  3  3  4  4  4  3  1  1  4  2  2  2  2  4  3  3  3  1  4  3  2  2  2  2  3  3  4  2  4  1  2  4  2  2  2  3  3  4  4  1
              nom=    21  ZZ=   6.0  J0=      370344  JM=      370900         590
V2= 19 20 21 22 23 24 25  0  0  0  0  0  0  0 26 27 28 29 30 31 32 33 34 35 36 37 38 39 40 41 42 43 44 45 46 47 48 49 50 51 52 53 54 55 56 57 58 59 60 61 62 63 64 65 66 67 68 69 70 71 72 73 74 75  0  0 76 77 78 79 80 81 82 83 84 85 86 87 88 89 90 91 92 93 94 95 96 97 98 99  0100101102103104105106107108109110111112113114115116117118119120121122123124125126127128129130131132133134135136137138139140141142143144145146147148149150151152153154155156157  0  0  0  0  0158159160  0  0  0  0  0  0161162163164165166167168169170171172173174175176177178179180181182183184185186187188189190191192  0  0  0  0  0  0  0  0193194195196197198199200201202203204205206207208209210211212213214215216217218219220221222223224225226227228229230231232233234235236237238239240241242243244245246247248249250251252253254255256257258259260261262263264265266267268269270271272273274275276277278279280281282283284285286287288289290291292293294295296297298299300301302303304305306307308309310311312313314315316317318319320321322323324325326327328329330331332333334335336337338339340341342343344345346347348349350351352353354355356357358359360361362363364365366367368369370371  0372373374375376377378379380381382383384385386387388389390391392393394395396397398399400401402403404405406407408409410411412413414415416417418419420421422423424425426427428429430431432433434435436437438439440441442443444445446447448449450451452453454455456457458459  0  0460461462463464465466467468469470471472473474475476477478479480481482483484485486487488489490491492493494495496497498499500501  0  0  0  0502503504505506507508509510511512513  0514515516517518519  0  0  0520521  0  0  0522523524525526527528529530531532533534535536537538539540541542543544545546547  0  0  0  0548  0  0549550551  0  0  0  0  0552553554
V1=  2  4  3  2  3  4  1  2  4  1  4  4  2  3  1  1  2  4  0  0  0  4  3  4  2  4  1  2  2  4  3  3  0  0  0  0  0  0  0  0  0  0  0  0  1  4  3  4  3  3  3  4  3  4  1  4  3  4  2  1  2  2  4  3  4  4  3  1  2  2  3  2  3  3  3  3  2  4  1  1  3  2  4  4  2  4  4  2  4  3  2  4  2  2  2  4  3  4  3  3  1  4  1  2  3  1  3  2  1  3  1  1  3  4  4  3  2  2  2  2  2  3  2  1  2  4  1  3  4  2  4  1  2  4  0  0  0  0  3  3  1  3  3  4  2  2  3  2  4  2  2  2  1  4  4  3  4  2  2  4  4  1  4  3  4  1  3  4  4  3  1  1  2  2  4  4  2  4  1  2  2  2  3  4  4  3  1  4  2  4  3  4  4  3  1  4  4  1  4  1  4  3  2  4  3  3  3  4  2  4  3  3  2  4  2  4  4  1  4  3  2  4  4  3  4  4  0  0  0  0  0  0  0  0  1  4  4  3  3  2  4  2  4  3  4  3  1  2  4  3  3  4  2  3  1  2  4  1  1  4  1  4  3  4  4  4  1  2  3  4  1  2  3  2  2  4  3  3  4  2  2  2  3  2  2  1  3  2  4  2  1  2  4  3  1  4  4  2  4  4  1  3  3  1  3  4  4  4  2  2  3  4  3  3  3  1  4  3  3  4  3  2  4  4  1  0  0  0  4  2  2  3  3  2  4  3  2  3  4  4  2  4  4  4  3  2  4  4  1  2  1  1  4  4  2  4  3  3  1  4  2  2  3  2  4  3  3  2  4  0  2  4  2  2  3  1  2  3  1  1  3  4  4  2  4  2  3  4  3  3  1  3  4  3  3  4  3  2  4  3  3  3  4  4  2  2  2  3  3  1  4  3  4  2  1  3  3  3  4  3  1  2  4  2  2  4  4  4  2  4  1  1  4  3  3  1  2  2  4  4  1  3  4  2  2  2  3  1  3  3  1  4  3  1  3  2  3  2  3  1  1  2  1  1  1  3  4  3  4  2  4  3  2  4  2  2  0  3  3  2  4  4  4  2  2  3  3  4  4  2  4  4  4  3  2  2  2  3  3  3  1  2  3  1  4  3  3  4  3  3  4  4  2  4  3  3  3  4  1  1  3  2  4  4  3  4  1  1  1  4  3  3  4  1  2  4  3  3  3  1  2  1  2  4  3  4  3  4  1  3  3  4  2  3  2  4  2  2  4  4  4  4  1  4  3  4  4  0  4  1  1  1  4  1  2  2  2  1  3  3  3  4  3  3  1  4  2  4  1  4
              nom=    21  ZZ=   5.9  J0=      307323  JM=      307860         576
V2= 24 25 26  0 27 28 29 30 31 32 33 34 35 36 37 38 39 40 41 42 43 44 45 46 47 48 49 50  0  0 51 52 53 54 55 56 57 58 59 60 61 62 63 64 65 66 67 68 69 70 71  0  0  0 72 73 74 75 76 77 78 79 80 81 82 83 84 85 86 87 88 89 90 91 92 93 94 95 96 97 98 99100101102103104105106107108109110111112113114115116117118119120121122123124125126127128129130131132133134135136137138139140141142143144145146147148149150151152153154155156157158159160161162163164165166167168169170171172173174175176177178179180181182183184185186187188189190191192193194195196197198199200201202203204205206207208209210211212213214215216217218219220221222223224225226227228229230231232233234235236237238239240241242  0  0  0  0  0  0  0  0  0  0  0  0243244245246247248249250251252253254255256257258259260261262263264265266267268269270271272273274275276277278279280281282283284285286287288289290291292293294295296297298299300301302303304305306307308309310311312313314315316317318319320321322323324325326327328329330331332333334335336337338339340341342343344345346347348349350351352353354355356357358359360361362363364365366367368369370371372373374375376377378379380381382383384385386387388389390391392393394395396397398399400401402403404405406407408409410411412413414415416417418419  0  0420421422423424425426427428429430431432433434435436437  0  0  0  0438439  0440441442443444445446447448449450451452453454455456457458459460461462463464465466467468469470471472473474475476477478479480481482483484485486487488489490491492493494495496497  0  0498499500501502503504505506507  0508509510511512513514515516517518519520521522523524525526527528529530531532533534535536537538539540541542543544545546  0  0  0  0  0  0  0547548549  0  0550551  0  0  0  0  0  0  0  0552553554
V1=  4  1  1  2  1  2  3  1  3  3  3  3  1  4  3  4  2  2  4  3  3  1  2  3  1  4  2  3  3  4  3  3  3  4  3  2  4  4  3  1  4  3  1  1  2  4  2  2  2  2  2  1  3  3  3  2  4  3  3  1  0  0  0  0  4  3  3  4  1  3  4  3  2  4  3  3  1  2  2  4  4  3  4  4  2  3  1  1  4  2  2  4  4  2  1  2  2  4  1  3  4  2  1  4  3  3  4  2  3  3  4  3  3  4  3  4  3  2  1  2  2  4  1  3  4  2  2  3  1  4  3  4  2  2  3  3  4  3  2  4  4  3  4  2  1  1  3  4  1  4  3  4  2  3  4  1  0  0  0  0  0  0  0  0  0  0  0  1  2  2  4  2  4  3  1  0  0  0  0  2  1  3  4  3  3  3  3  4  3  3  4  3  2  4  0  0  0  1  4  4  4  2  2  2  2  4  2  3  1  2  3  1  3  3  4  4  2  1  2  3  4  3  3  4  4  1  4  1  2  4  4  3  1  3  4  2  4  1  3  1  4  1  2  2  4  4  3  1  3  3  1  1  3  1  4  2  4  3  4  1  1  2  4  4  2  2  3  3  2  2  3  1  2  3  1  1  1  3  2  4  2  2  2  4  3  4  2  4  3  2  4  1  3  1  4  4  2  2  2  4  3  3  1  2  4  4  2  4  2  1  4  3  3  4  2  2  2  2  4  1  2  4  1  4  2  3  1  2  3  3  3  2  4  3  4  3  2  1  1  1  3  3  1  4  2  2  4  3  3  3  1  4  2  4  4  2  1  4  3  4  1  4  1  4  1  2  3  4  1  4  1  4  3  4  1  2  1  2  1  2  2  2  2  3  3  2  4  2  1  2  2  4  4  3  4  2  2  4  3  2  4  2  3  4  3  3  4  2  2  4  2  2  1  2  1  4  3  4  3  2  4  1  1  2  1  3  3  4  4  3  3  3  4  3  1  4  4  3  3  1  1  4  3  4  1  1  3  3  1  1  1  4  4  2  1  3  3  4  3  2  4  0  2  1  4  1  3  1  2  2  2  2  4  0  0  0  1  2  1  0  0  0  0  0  0  0  0  0  4  2  1  1  2  3  2  4  3  3  4  2  4  2  1  1  2  1  1  2  4  4  3  2  4  2  2  4  2  1  1  3  4  4  3  4  4  2  3  1  2  3  1  2  0  0  2  4  2  1  4  3  2  0  4  1  2  4  3  2  4  1  1  2  4  2  4  3  3  3  1  4  3  2  2  3  4  1  3  3  1  3  1  4  2  4  1  4
              nom=    21  ZZ=   5.9  J0=      338134  JM=      338673         586
V2= 20 21 22 23 24 25 26 27 28 29 30 31 32 33 34 35 36 37 38 39 40 41 42 43 44 45 46 47 48 49 50 51 52 53 54 55 56 57 58 59 60 61 62 63 64 65 66 67 68 69 70 71 72 73 74 75 76 77 78 79 80 81 82 83 84 85 86 87 88 89 90 91 92 93 94 95 96 97 98 99100101102103104105106107108109110111112113114115116117118119120121122123124125126127128129130131132133134135136137138139140141142143144145146147148149150151152153154155156157158159160161162163164165166167168169170171172173174175176177178179180181182183184185186187188189190191192193194195196  0197198199200201202203204205206207208209210211212213214215216217218219220221222223224225226227228229230231232233234235236237238239240241242243244245246247248249250251252253254255256257258259260261262263264265266267268269270271272273274275276277278279280281282283284285286287288289290291292293294295296297298299300301302303304305306307308309310311312313314315316317318319320321322323324325326327328329330331332333334335336337338339340341342343344345346347348349350351352353354355356357358359360361362363364365366367368369370371372373374375376377378379380381382383384385386387388389390391392393394395396397398399400401402403404405406407408409410411412413414415416417418419420421422423424425426427428429430431432433434435436437438  0  0  0  0  0  0  0  0  0  0  0  0  0  0  0  0  0  0  0439440441442  0  0  0  0  0  0  0  0443444445446447448449450451452453454455456457458459  0  0  0  0460461462463464465466467468469470471472473474475476477478479480481482483484485486487488489490491492493494495496497498  0499500501502503504505506507508509510511512  0  0  0  0  0  0  0  0  0  0  0  0  0  0  0513514515516517518519  0520521522523  0  0  0  0  0524525526527528529530531532533534535536537538539540541542543544545546547548549550551
V1=  4  3  4  0  0  1  1  1  4  0  3  4  1  2  3  4  3  3  4  3  2  4  3  3  4  1  0  0  0  0  1  4  4  1  3  4  3  4  1  4  2  2  4  1  2  3  1  2  0  0  2  3  2  3  4  3  3  2  1  2  4  2  4  3  2  4  4  4  2  1  3  3  4  1  2  3  2  2  4  0  0  1  2  1  3  4  3  3  1  2  3  4  2  2  1  4  1  1  3  1  1  3  1  1  1  4  3  3  1  4  1  2  4  3  2  4  3  2  2  4  1  2  4  0  3  3  4  4  1  4  2  4  1  2  2  3  2  4  4  3  4  1  0  0  0  0  0  0  0  0  0  0  0  0  0  0  0  0  0  0  0  0  0  0  0  0  0  4  3  1  4  3  1  4  3  1  3  3  1  1  2  1  3  3  4  4  1  2  2  4  3  2  4  4  3  4  3  4  2  4  1  1  2  2  2  1  2  3  2  4  3  1  1  1  4  4  4  4  1  4  4  1  1  4  3  3  2  4  1  2  4  1  4  3  3  1  4  2  3  1  3  2  4  2  2  2  1  4  3  3  1  1  3  3  1  2  2  4  1  1  3  4  2  2  1  2  2  1  1  3  4  2  3  4  4  3  1  2  3  4  3  3  1  2  4  2  2  2  1  4  3  4  1  2  4  1  3  3  2  4  1  1  1  1  1  4  3  1  4  3  1  2  4  2  1  4  1  1  4  2  4  1  3  2  3  1  1  3  2  3  4  1  3  2  4  4  1  3  4  3  3  4  3  3  4  4  4  4  3  1  4  4  4  3  1  1  2  1  2  4  3  1  4  4  2  4  4  2  4  3  1  4  4  3  4  3  2  4  4  1  2  1  1  3  1  2  2  4  3  3  4  1  2  2  3  4  3  3  4  3  2  4  4  3  4  4  1  3  1  1  1  1  2  3  4  3  3  4  3  3  4  3  2  1  1  3  3  1  4  3  1  4  4  3  4  3  2  4  4  1  4  3  4  2  1  2  2  1  2  3  3  1  4  2  3  4  3  1  2  3  3  4  4  2  4  3  2  4  1  2  2  4  4  2  2  2  2  4  1  2  3  1  0  4  4  3  4  1  2  2  1  1  0  0  0  0  0  0  0  0  3  4  2  4  4  2  4  3  3  4  4  4  3  1  2  4  1  3  4  4  3  4  1  1  1  1  3  3  1  2  2  3  2  2  3  1  3  4  3  3  4  4  4  3  3  4  3  3  4  1  2  3  1  3  3  2  4  4  4  1  1  1  1  1  1  2  4  2  4  3  4  4  3  4  3  4  1  2  4  1  1  1  4  4  3  4
              nom=    21  ZZ=   5.8  J0=      386208  JM=      386734         567
V2= 19 20 21 22 23 24 25 26 27 28 29  0 30 31 32 33 34 35 36 37 38 39 40 41 42 43 44 45 46 47 48 49 50 51 52 53 54 55 56 57 58 59 60 61 62 63 64 65 66 67 68 69 70 71 72 73 74 75 76 77 78 79 80 81 82 83 84 85 86 87 88 89 90 91 92 93 94 95 96 97 98 99  0100101102103104105106107108109110111112113114115116117118119120121122123124125126127128129130131132133134135136137138139140141142143144145146147148149150151152153154155156157158159160161  0162163164165166167168169170171172173174175176177178179180181182183184185186187188189190191192193194195196197198199200201202203204205206207208209210211212213214215216217218219220221222223224225226227228229230231232233234235236237238  0  0  0  0  0239240241242  0  0  0  0243244245246247248249250251252253254255256257258259260261262263264265266267268269270271272273274275276277278279280281282283284285286287288289290291292293294295296297298299300301302303304305306307308309310311312313314315316317318319320321322323324325326327328329330331332333334335336337338339340341342343344345346347348349350351352353354355356357358359360361362363364365366367368369370371372373374375376377378379380381382383384385386387388389390391392393394395396397398399400401402403404405406407408409410411412413414  0415416417418419420421422423424425426427428429430431432433434435436437438439440441442  0  0  0  0  0443444445446447448449450451452453454455456457458459460461462463464465466467468469470471472473474475  0476477478479480481482483484485486487488489490491492493  0  0494495496497498499500501502503504505506507508509510511512513514515516517518519520521522523  0  0  0524525526527528529530531532533534535536  0  0  0  0  0537538539540541542543544545546547  0548549550551552  0553554
V1=  2  4  3  2  4  3  1  1  1  2  3  2  3  2  3  1  2  3  2  2  2  1  3  4  3  3  4  1  2  2  1  2  4  4  0  0  0  0  0  0  0  3  4  4  3  1  1  1  3  3  4  4  3  1  3  2  4  0  0  0  0  0  0  4  1  1  4  1  2  1  2  3  1  1  3  3  2  4  1  3  4  3  2  4  4  1  1  1  4  3  4  4  3  4  1  4  3  2  1  3  2  4  4  2  4  4  2  4  3  2  4  4  4  4  3  3  4  2  3  3  4  4  3  2  4  3  4  4  2  1  1  1  1  3  3  1  3  3  3  2  4  3  2  4  1  1  2  3  2  4  1  2  2  4  3  3  4  4  2  2  2  2  4  2  0  4  3  3  2  2  1  2  3  1  4  3  1  0  0  0  2  4  4  3  1  4  3  1  2  2  3  1  1  3  2  4  4  3  4  4  0  0  0  0  0  0  0  0  0  0  0  4  2  1  1  4  3  4  2  1  2  2  4  1  4  4  4  1  3  3  4  4  4  1  4  3  1  4  1  4  3  4  2  4  4  3  4  2  1  4  2  2  2  2  2  3  1  4  1  1  2  4  1  1  4  4  4  3  2  1  3  2  1  3  3  4  2  4  4  3  4  3  1  1  2  4  2  1  3  1  4  4  1  3  1  1  3  4  2  4  4  3  4  2  2  3  4  4  3  3  2  4  3  1  1  2  2  4  4  0  0  0  3  1  4  4  2  1  2  1  4  1  4  1  1  1  1  2  4  3  1  4  3  4  1  3  2  4  4  1  1  1  2  3  4  3  4  3  1  3  3  1  4  1  2  4  3  2  4  1  1  1  1  1  1  4  2  4  4  4  4  3  2  4  4  1  1  4  4  3  4  3  1  4  1  1  1  1  1  3  4  3  2  1  3  1  2  3  2  4  4  3  1  4  3  2  2  2  3  3  4  4  2  4  4  2  3  1  1  3  4  2  3  1  4  3  4  4  4  2  4  4  4  4  1  2  2  4  3  2  3  4  2  4  3  4  3  2  4  4  3  0  0  0  0  0  0  0  0  0  4  4  3  4  1  1  2  3  3  3  3  1  4  3  2  4  2  2  1  2  2  1  3  2  3  4  1  3  4  1  1  3  3  4  2  2  2  4  4  2  4  3  4  3  2  4  4  1  3  4  3  3  2  2  3  1  3  3  3  4  3  4  1  3  3  1  4  1  2  4  3  1  1  1  3  3  3  2  4  3  2  4  3  2  4  1  1  1  3  2  3  2  4  4  3  1  4
              nom=    21  ZZ=   5.7  J0=      351336  JM=      351883         567
V2= 19 20 21 22 23 24 25  0 26  0  0 27 28 29 30 31 32 33 34 35 36 37 38 39 40 41 42 43 44 45 46 47 48 49 50 51 52 53 54 55 56 57 58 59 60 61 62 63 64 65 66 67 68 69 70 71 72 73 74 75 76 77 78 79 80 81 82 83 84 85  0 86 87 88 89 90 91 92 93 94 95 96 97 98 99100101102103104105106107108109110111112113114115116117118119120121122123124125126127128129130131132133134135136137138139140141142143144145146147148149150151152153154155156157158159160161162163164165166167168169170171172173174175176177178179180181182183184185186187188189190191192193194195196197198199200201202203204205206207208209210211212213214215216217218219220221222223224225226227228229230231232233234235236237238239240241242243244245246247248249250251252253  0  0254255256257258259260261262263264265266267268269270271272273274275276277278279280281282283284285286287288289290291292293294295296297298299300301302303304305306307308309310311312313314315316317318319320321322323324325326327328329330331332333334335336337338339340341342343344345346347348349350351352353354355356357358359360361362363364365366367368369370371372373374375376377378379380381382383384385386387  0388389390391392393394395396397398399400401402403404405406407408409410411412413414415416417418419420421422423424425426427428429430431432433434435436437438439440441442443444445446447448449450451452453454455456457458  0459460461462463464465466467468469470471472473474475476477478479480481482483484485486487488489490491492493494495496497498499500501502503504505506507508  0  0  0  0  0  0  0  0  0  0  0  0  0  0  0  0  0  0  0  0  0  0  0509510511512513514515516517518519520521  0522523524525526527528529530531532533534535536537538539540541542543544545546547548549550  0551552
V1=  2  4  3  2  3  4  1  3  1  3  4  3  2  3  4  4  3  2  4  3  4  4  2  3  2  4  4  1  1  4  3  2  3  2  3  4  1  1  2  1  3  3  3  4  4  3  3  2  4  2  1  1  1  1  1  1  3  2  4  3  2  4  4  4  4  3  3  1  1  2  2  4  2  2  3  3  3  4  4  3  1  3  3  4  2  3  4  2  1  3  3  3  1  1  3  4  4  3  4  2  4  3  4  3  4  2  3  3  3  3  4  4  1  1  3  2  3  1  4  2  2  3  3  1  4  3  2  3  4  1  3  3  3  3  4  2  3  3  1  4  4  3  4  4  3  1  2  2  2  1  1  3  1  2  3  4  4  3  4  3  4  1  2  4  1  2  3  3  4  3  2  4  4  3  2  3  4  1  2  2  2  3  1  1  3  4  1  2  1  3  3  2  4  4  3  2  4  4  3  4  4  0  0  0  0  0  3  4  4  1  4  2  4  4  4  4  3  3  1  2  3  3  2  2  3  3  4  1  3  1  1  3  3  2  3  4  4  3  4  4  3  1  2  2  3  2  4  4  3  1  1  3  4  4  3  4  4  1  3  2  4  4  3  2  2  2  3  4  3  4  3  1  1  3  4  3  4  4  2  3  4  3  3  1  4  3  4  4  3  1  1  1  4  3  4  3  3  4  2  2  4  1  3  3  1  2  4  1  1  1  3  1  4  4  2  4  3  2  4  1  3  3  4  3  1  1  2  4  1  2  3  1  1  1  4  3  3  3  1  2  4  1  1  1  2  2  3  1  4  4  4  3  2  4  3  1  2  3  4  3  4  3  2  4  4  1  1  1  1  3  2  3  3  2  2  2  1  1  3  3  4  3  4  2  3  4  4  3  3  2  3  4  1  3  3  1  3  4  2  2  3  2  4  2  2  1  4  2  4  1  1  1  4  2  4  4  3  2  2  3  3  1  3  3  4  3  3  0  0  0  4  2  4  4  2  3  4  3  3  4  1  1  1  2  4  3  2  3  4  4  3  0  0  0  3  2  4  1  3  3  3  4  3  4  1  4  4  1  1  0  0  0  0  0  1  2  2  3  2  3  1  1  3  4  3  3  4  2  2  2  3  4  3  2  4  4  3  4  2  4  4  4  2  4  4  1  3  4  4  2  3  1  4  2  3  4  3  2  4  3  4  3  1  3  3  2  1  2  3  4  3  3  1  2  4  3  4  3  3  4  1  1  3  1  3  3  4  4  3  0  0  0  1  3  4  3  4  2  1  1  1  2  3  3  2  4  4
              nom=    21  ZZ=   5.6  J0=      427824  JM=      428381         585
V2= 24 25 26 27 28 29 30 31 32 33 34 35 36 37 38 39 40 41 42 43 44 45 46 47 48 49 50 51 52 53 54 55 56 57 58 59 60 61 62 63 64 65 66 67 68 69 70 71 72 73 74 75 76 77 78 79 80 81 82 83 84 85 86 87 88 89 90 91 92 93 94 95 96 97 98 99100101102103104105106107108109110111112113114115116117118119120121122123124125126127128129130131132133134135136137138139140141142143144145146147148149150151152153154155156157158159160  0  0  0161162163164165166167168169170171172173174175176177178179180181182183184185186187188189190  0191192193194195196197198199200201202203204205206207208209210211  0212213  0214215216217218219220221222223224225226227228229230231232233234235236237238239240241242243244245246247248249250251252253254255256257258259260261262263264265266267268269270271272273274275276277278279280281282283284285286287288289290291292293294295296297298299300301302303304305306307308309310311312313314315316317318319320321322323324325326327328329330331332333334335336337338339340341342343344345346347348349350351  0  0  0  0  0  0  0  0  0  0  0352353354355356357358359360361362363364365366367368369370371372373374375376377378379380  0381382383384385386387388389390391392393394395396397398399400401402403404405406407408409410411412413414415416417418419420421422423424425426427428429430431432433434  0435436437438439  0  0  0  0  0  0  0  0  0  0  0  0  0  0  0  0  0  0  0  0440441442443444445446447448449450451452453454455456457458459  0460461462463464465466467468469470471472473474475476477478479480481482483484485486487488489490491492493494495496497498499500501502503504505506507508509510511512513514515516517518  0519520521522523524525526527528529530531532533534535536537538539540541542543544  0  0  0  0  0  0545546547548  0  0  0  0  0  0  0549550551552553554
V1=  4  1  1  1  1  1  1  2  0  0  0  0  0  1  1  3  2  4  3  2  0  0  0  1  1  4  2  3  2  4  2  4  4  3  1  3  2  4  4  1  1  4  1  4  4  4  3  4  3  2  1  2  2  3  2  2  4  3  4  3  4  3  2  2  3  4  1  3  2  3  3  1  3  2  4  1  3  1  3  3  3  1  4  2  2  4  3  4  3  4  3  2  3  4  2  4  1  1  4  3  1  2  2  1  1  2  4  4  4  3  4  2  2  1  2  4  4  4  2  4  1  3  1  1  1  2  1  3  4  2  3  4  2  4  4  3  4  3  2  2  1  1  3  3  2  2  4  3  3  3  3  4  4  3  1  1  3  4  3  3  4  3  4  3  2  4  4  3  2  4  4  3  1  4  3  2  1  2  2  3  0  0  0  0  0  0  1  3  4  3  2  4  1  4  3  3  4  1  2  4  1  1  4  3  0  0  0  0  0  0  0  0  2  3  4  4  3  3  2  2  4  1  3  3  2  4  3  4  2  4  4  3  4  4  3  4  2  2  3  1  3  2  2  3  3  2  4  1  2  4  4  1  1  4  2  4  4  1  2  1  2  4  4  1  3  1  3  3  4  3  4  3  2  2  4  4  3  1  1  1  3  2  3  3  1  4  4  1  1  3  1  1  1  1  2  1  2  3  4  1  2  1  4  3  3  2  1  3  4  3  1  4  2  4  1  3  3  2  4  3  4  3  4  1  1  1  1  4  4  4  3  1  2  3  3  3  4  2  1  2  1  3  3  1  3  2  4  2  2  3  4  2  1  1  1  4  1  1  1  1  3  1  1  3  2  1  3  4  4  3  3  2  4  1  4  3  1  2  3  1  3  2  2  2  3  3  4  3  4  1  2  4  3  2  1  1  1  4  3  2  3  4  2  4  1  2  4  1  1  4  3  3  1  2  2  4  3  4  2  1  2  3  2  4  1  4  3  1  1  4  3  4  3  3  1  2  3  3  4  4  1  3  3  2  4  4  2  4  1  2  2  1  4  3  1  4  3  3  1  4  4  4  3  1  4  3  1  1  3  3  1  4  3  2  4  3  4  2  4  3  4  4  2  1  1  2  4  1  4  3  4  1  2  4  3  2  3  4  2  3  2  4  1  4  2  4  1  1  4  3  4  3  0  4  2  4  1  1  2  1  2  4  0  3  4  4  2  4  3  1  4  3  1  4  1  1  3  1  2  2  1  1  2  1  2  0  0  0  3  3  2  4  3  4  2  1  1  3  3  4  2  4  2  1  1  1  3  3  1  1  3  2  2  4  4  3  4  2  4  4  3  4  4  1  4
              nom=    21  ZZ=   5.6  J0=      410655  JM=      411189         557
V2= 20 21 22  0 23 24 25 26 27 28 29 30 31 32 33 34 35 36 37 38 39 40 41 42 43 44 45 46 47 48 49 50 51 52 53 54 55 56 57 58 59 60 61 62 63 64 65 66 67 68 69 70 71 72 73 74 75 76 77 78 79 80 81 82 83 84 85 86 87 88 89 90 91 92 93 94 95 96 97 98 99100101102103104105106107108109110111112113114115116117118119120121122123124125126127128129130131132133134135136137138139140141142143144145146147148149150151152153154155156157158159  0  0  0160161162163164165166167168169170171172173174175176177178179180181182183184185186187188189190191192193194195196197198199200201202203204205206207208209210211212213214215216217218219220221222223224225226227228229230231232233234235236237238239240241242243244245246247248249250251252253254255256257258259260261262263264265266267268269270271272273274275276277278279280281282283284285286287288289290291292293294295296297298299300301302303304305306307308309310311312313314315316317318319320321322323324325326327328329330331332333334335336337338339340341342343344345346347348349350351352353354355356357358359360361362363364365366367  0  0368369370371372373374375376377378379380381382383384385386387388389390391392393394395396397398399400401402403404405406407408409410411412413414415416417418419420421422423424425426427428429430431432433434435436437438439440441442443444445446447448449450451452453454455456457  0458459  0  0460461462463464465466467468469470471472473474  0  0  0  0475476477478479480481482483484485486487488489490491492493494495496497498499500501  0502503504505506507  0  0508509510511512  0  0  0  0  0513514515516517518519  0  0520521522523524525526527528529530531532533534535536  0  0537538539540541542543544545546547548549550551
V1=  4  3  4  1  4  4  1  1  4  2  3  3  0  3  2  2  4  2  2  1  2  2  4  3  0  4  4  2  1  1  1  3  1  1  4  4  2  2  4  2  1  2  2  4  1  1  1  0  0  0  0  0  0  0  0  0  3  3  2  2  2  1  2  2  2  3  4  4  4  3  1  3  4  4  4  1  2  2  3  4  3  4  1  2  4  4  1  2  2  1  2  3  4  2  3  4  2  2  2  4  1  4  3  4  4  1  3  1  2  4  3  4  3  2  4  1  1  1  4  4  3  1  4  2  4  1  1  1  2  2  1  2  3  3  4  3  3  2  4  4  2  2  4  1  1  4  1  1  1  4  3  4  1  2  3  3  4  4  2  1  4  3  4  4  1  1  3  2  4  4  3  1  2  2  4  3  4  2  3  4  3  2  1  3  4  1  4  3  2  4  3  4  4  3  2  4  4  3  1  0  0  0  0  0  0  0  0  1  1  1  2  3  4  3  2  4  4  3  1  3  1  2  4  2  3  4  2  4  1  1  2  1  2  2  3  2  3  4  1  2  3  3  4  4  1  2  4  2  4  1  2  2  4  2  3  3  2  4  4  4  4  4  4  3  4  4  4  1  2  4  1  4  3  1  1  2  4  2  1  4  1  3  3  4  2  2  2  1  2  1  2  3  1  1  1  3  4  4  2  2  4  4  4  3  1  4  2  2  4  1  2  2  1  1  1  3  1  1  2  2  2  4  2  3  2  2  3  4  4  3  4  4  3  4  1  1  2  4  2  4  1  1  1  3  4  3  3  4  4  2  4  3  4  2  1  1  4  4  3  4  1  1  4  3  1  3  4  4  2  4  1  2  2  3  3  1  4  3  4  4  3  4  2  1  3  4  3  4  4  3  4  3  2  4  3  4  2  4  4  2  2  1  2  4  4  3  3  1  3  1  1  4  1  4  2  1  1  1  1  1  1  3  4  2  1  4  4  3  1  1  2  2  4  4  3  4  3  1  2  3  1  2  4  3  3  2  4  1  2  4  3  4  1  3  4  3  2  2  4  3  3  4  3  4  2  3  2  2  1  2  3  0  1  4  4  3  3  2  1  3  1  1  1  1  4  4  2  4  3  3  1  4  1  1  3  3  4  2  1  4  4  3  3  4  4  1  2  1  1  4  4  3  4  2  2  3  1  3  4  3  3  4  3  1  2  3  3  4  4  3  1  1  2  1  1  4  2  4  3  2  3  3  4  1  2  4  3  3  2  4  1  0  0  2  4  3  4
              nom=    21  ZZ=   5.5  J0=      426091  JM=      426649         571
V2= 20 21 22 23 24  0  0  0  0 25 26 27  0  0 28 29 30 31 32 33 34 35 36 37 38 39 40 41 42 43 44 45 46 47 48 49 50 51 52 53 54 55 56 57 58 59 60 61 62 63 64 65 66 67 68 69 70 71 72 73 74 75 76 77 78 79 80 81 82 83 84 85 86 87 88 89 90 91 92 93 94 95 96 97 98 99100101102103104105106107108109110111112113114115116117118119120121122123124125126127128129130131132133134135136137138139140141142143144145146147148149150151152153154155156157158159160161162163164165166167168169170171172173174175176177178179180181182183184185186187188189190191192193194195196197198199200201202203204205206207208209210211212213214215216217218219220221222223224225226227228229230231232233234235236  0237238239240241242243244245246247248249250251252253254255256257258259260261262263264265266267268269270271272273274275276277278279280281282283284285286287288289290291292293294295296297298299300301302303304305306307308309310311312313314315316317318319320321322323324325326327328329330331332333334335336337338339340341342343344345346347348349350351352353354355356357358359360361362363364365366367368369370371372373374375376377378379380381382383384385386387388389390391392393394395396397398399400401402403404405406407408409410411412413414415416417418419420421422423424425426427428429430431432433434435436  0  0437438  0  0  0439  0  0  0  0  0  0  0  0440441442443444445446447448449450451452453454455456457458459460461462463464465466467468469470471472473  0  0474475476  0  0  0  0477478479480481482483484485486487488489490491492493494495496497498499500501502503504505506  0  0  0  0  0507508509510511512513514515516517518519520521522523524525526527528529530531532533534535536537538539540541542543544545546  0  0  0  0547548549550551  0552553554
V1=  4  3  2  4  4  2  2  2  1  1  1  1  3  4  2  2  4  4  1  3  2  4  2  2  2  2  2  3  2  4  1  3  4  2  1  4  2  4  4  1  4  1  1  1  1  1  1  2  4  1  1  1  2  2  2  4  1  1  3  2  4  4  1  3  1  3  3  1  3  3  0  4  1  3  4  4  2  3  4  3  4  3  1  3  4  3  3  4  2  4  4  3  3  4  3  3  2  4  4  2  3  2  2  2  4  1  2  3  4  2  4  4  3  4  2  1  4  2  4  4  1  1  1  3  4  3  3  2  2  4  2  2  2  2  1  2  4  3  3  2  4  2  2  4  4  3  1  3  3  2  1  3  4  4  3  1  3  3  4  0  2  1  1  1  1  4  4  4  1  2  4  1  3  4  3  3  4  4  1  1  4  1  1  4  2  2  4  1  0  0  1  4  3  3  1  3  2  4  4  3  4  3  4  3  1  1  1  2  2  1  2  3  3  2  3  4  4  3  1  1  3  1  3  3  2  2  3  3  1  3  3  2  4  2  4  4  3  2  4  3  4  3  3  3  0  4  4  4  3  3  1  4  4  1  1  1  2  3  1  2  4  1  1  1  3  2  4  3  1  3  4  4  3  4  1  2  3  2  4  3  1  3  4  1  2  2  2  2  1  2  4  3  1  4  2  4  4  1  1  4  4  4  4  3  3  4  1  2  3  3  2  3  1  3  3  4  1  3  2  3  3  4  4  3  4  4  3  2  2  3  3  1  4  4  2  3  2  2  3  1  4  3  3  2  2  4  4  3  4  1  2  1  2  2  3  4  2  1  1  1  1  2  3  1  3  3  4  1  1  3  1  4  4  4  3  4  2  4  3  1  3  2  2  3  3  4  2  1  1  3  3  3  4  1  2  3  1  1  3  4  0  0  0  0  0  0  4  3  4  1  2  3  3  4  1  2  2  2  2  3  3  2  3  4  1  2  3  3  2  4  1  1  1  1  1  2  3  1  1  2  4  4  1  4  1  2  2  3  1  4  2  1  3  4  1  2  3  2  2  4  4  2  2  3  4  4  1  2  1  2  3  4  2  3  1  2  4  1  2  3  2  2  2  4  1  2  4  1  4  2  4  2  1  3  4  3  3  4  2  1  2  3  3  2  4  3  2  4  1  3  2  4  4  4  1  2  2  1  3  4  3  1  1  1  1  3  4  3  2  3  3  1  2  4  4  1  4  1  2  4  2  3  2  3  2  4  3  4  2  2  4  4  4  3  0  4  1  1  4  3  4  2  1  4  3  3  4  2  4  1  4
              nom=    21  ZZ=   5.5  J0=      407882  JM=      408406         568
V2= 19 20 21 22 23 24 25 26 27 28 29 30 31 32 33 34 35 36 37 38 39 40  0  0  0  0  0  0 41  0  0  0  0  0 42 43 44 45 46 47 48 49 50 51 52 53 54 55 56 57 58 59 60 61 62 63 64 65 66 67 68 69 70 71 72 73 74 75 76 77 78 79 80 81 82 83 84 85 86 87 88 89 90 91 92 93 94 95 96 97 98 99100101102103104105106107108109110111112113114115116117118119120121122123124125126127128129130131132133134135136137138139140141142143144145146147148149150151152153154155156157158159160161162163164165166167168169170171172173174175176177178179180181182183184185186187188189190191  0192193194  0195196197198199200201202203204205206207208209210211212213214215216217218219220221222223224225226227228229230231232233234235236237238239240241242243244245246247248249250251252253254255256257258259260261262263264265266267268269270271272273274275276277278279280281282283284285286287288289290291292293294295296297298299300301302303304305306307308309310311312313314315316317318319320321322323324325326327328329330331332333334335336337338339340341342343344345346347348349350351352353354355356357358359360361362363364365366367368369370371372373374375376377378379380381382383384385386387388389390391392393394395396397398399400401402403404405406407408409410411412413414415416417418419420421422423424425426427428429430431432433434435436437438439440441  0  0  0442443444445446447448449450451452453454455456457458459  0  0  0460461462463464465466467468469470471472473474475476477478479480481482483484485486487488489490491492493494495496497498499500501502503504505  0  0506507508509510511512513514515516517518519520521522523524525526527528529530531532533534535  0536537538539540541542543544  0  0  0545546547  0  0548549550  0551552  0  0  0  0553554
V1=  2  4  3  1  0  4  1  1  1  2  3  4  3  3  4  4  2  1  2  2  2  2  3  1  2  2  4  4  4  2  1  1  3  3  3  3  1  2  2  3  1  2  4  1  2  2  3  1  4  1  1  3  1  1  1  1  1  1  2  3  1  2  2  4  1  2  4  3  3  4  4  4  1  1  1  4  1  1  2  2  1  3  2  4  4  3  1  1  1  1  4  4  4  4  3  2  4  1  2  4  2  3  1  2  3  1  2  4  3  2  4  4  1  2  2  4  2  2  2  1  4  4  1  2  2  2  3  1  3  3  1  1  3  4  2  3  1  2  3  4  3  4  1  2  2  2  1  3  2  4  0  3  1  1  1  1  1  3  1  4  3  2  3  0  4  1  2  4  2  2  3  3  2  4  2  3  2  2  4  3  2  4  2  3  2  1  1  3  4  2  1  2  2  4  1  2  2  4  3  1  3  4  4  3  2  4  4  3  2  4  3  4  4  1  1  2  2  1  3  2  4  4  2  4  2  0  1  1  2  2  2  2  4  3  0  4  2  4  1  3  1  4  3  3  1  4  3  4  3  0  0  0  0  0  3  2  3  2  4  4  3  3  3  3  2  1  2  1  4  2  4  1  1  4  2  1  4  1  2  4  2  2  3  1  1  3  2  1  3  3  1  1  1  3  1  4  4  4  3  3  1  4  2  2  2  1  2  4  3  2  2  3  1  1  1  4  2  1  1  2  4  1  4  2  1  3  2  2  2  2  3  3  4  4  3  1  1  1  4  2  4  1  1  1  2  3  1  1  2  3  4  4  3  2  2  2  2  3  3  1  4  3  1  4  0  0  0  0  0  0  0  0  0  0  0  0  0  0  0  0  0  3  1  4  3  1  3  2  4  4  2  3  4  3  4  3  3  1  4  3  4  2  4  4  4  2  4  2  2  1  2  4  4  2  2  4  1  1  4  4  3  4  1  1  2  1  3  1  3  3  2  2  3  1  4  3  1  3  3  4  3  2  4  1  4  3  3  4  4  1  1  4  1  4  1  2  4  1  3  4  4  2  1  1  2  3  1  4  2  4  4  3  4  3  4  3  2  4  1  1  0  0  0  0  0  2  4  2  4  2  2  1  3  2  4  3  3  0  0  0  0  0  0  0  2  4  1  3  4  3  4  1  3  3  4  1  3  2  4  4  3  0  0  0  0  1  4  4  2  4  2  1  2  4  1  1  4  3  3  4  4  2  2  3  4  4  2  4  2  2  2  1  1  2  4  2  2  3  3  3  4  4  2  3  1  3  1  4
              nom=    21  ZZ=   5.4  J0=      398123  JM=      398674         578
V2= 20 21 22 23 24 25  0  0  0  0 26 27 28 29 30 31 32 33 34 35 36 37 38 39 40 41 42 43 44 45 46 47 48 49 50 51 52 53 54 55 56 57 58 59 60 61 62 63 64 65 66 67 68 69 70 71 72 73 74 75 76 77 78 79 80 81 82 83 84 85 86 87 88 89 90 91 92 93 94 95 96 97 98 99100101102103104105106107108109110111112113114115116117118119120121122123124125126127128129130131132133134135136137138139140141142143144145146147148149150151152153154155  0  0  0  0156157158159  0  0  0  0160161162163164165166167168169170171172173174  0  0  0  0  0  0  0175176177178179180181182183184185186187188189190191192193194195196197198199200201202203204205206207208209210211212213214215216217218219220221222223224225226227228229230231232233234235236237238239240241242243244245246247248249250251252253254255256257258259260261262263264265266267268269270271272273274275276277278279280281282283284285286287288289290291292293294295296297298299300301302303304305306307308309310311312313314315316317318319320321322323324325326327328329330331332333334335336337338339340341342343344345346347348349350351352353354355356357358359360361362363364365366367368369370371372373374375376377378379380381382383384385386387388389390391392393394395396397398399400401402403404405406407408409410411412413414415416417418419420421422423424425426427428429430431432433434435436437438439440  0  0  0  0  0  0  0  0  0  0  0441442443444445446447448449450451452453454455456457458459460461462463464465466467468469470471472473474475476477478479480481482483484485486487488489490491492493494495496497498499500501502503504505  0  0  0506507508509  0510511512513514515516517518519520521522523524525526527528529530531532533534  0  0  0535536537538539540541542543544545  0  0  0546547548549550551  0  0  0  0552553
V1=  4  3  1  4  4  1  4  2  3  1  1  1  2  2  1  2  3  1  4  0  0  0  0  0  0  4  3  1  4  1  2  3  3  4  4  3  3  4  2  2  3  3  4  4  4  3  2  2  1  1  4  3  1  1  4  1  2  3  4  3  3  2  4  4  3  1  1  4  1  4  1  2  2  4  1  3  3  4  2  3  4  2  4  3  2  4  1  1  3  4  4  1  2  4  3  1  3  1  2  2  3  3  2  4  3  2  2  2  2  3  2  4  4  2  2  3  1  2  1  3  3  4  3  4  3  2  1  1  1  1  1  2  3  1  1  1  2  3  4  3  3  1  1  1  3  4  4  3  1  1  1  1  4  2  2  1  2  1  4  3  4  1  1  3  4  4  2  2  1  4  1  2  2  3  4  4  2  4  3  4  2  1  3  1  4  1  1  1  1  4  3  1  1  2  2  4  1  4  3  4  3  4  1  2  2  2  2  2  0  0  4  1  3  4  1  2  0  0  0  0  0  0  0  3  2  4  1  2  3  1  1  3  1  2  4  4  2  4  3  3  1  1  2  4  4  4  4  3  1  4  1  3  4  3  2  4  2  0  0  2  2  4  4  2  2  3  4  3  2  3  1  1  2  3  3  4  4  2  4  3  4  3  1  3  3  4  4  2  4  4  4  3  3  4  1  2  4  3  1  4  4  2  3  1  4  3  1  2  2  4  3  2  2  2  2  4  3  3  4  1  1  3  1  4  3  1  2  1  3  3  1  1  1  4  4  4  2  1  2  3  3  4  2  4  4  1  1  1  1  2  4  4  1  3  4  4  2  1  3  1  4  2  3  3  4  2  3  1  4  4  1  1  4  2  3  2  2  3  0  0  0  0  0  1  4  2  3  4  3  3  4  3  4  4  3  4  4  4  2  2  4  2  4  4  2  2  2  4  4  2  1  3  2  2  1  3  3  1  2  2  2  1  3  2  4  1  1  2  2  1  2  3  0  3  3  4  3  3  1  4  2  2  1  2  1  4  3  4  3  1  3  3  4  1  2  1  2  0  1  3  3  4  2  2  2  2  4  3  2  4  1  2  2  2  2  1  1  3  4  3  2  4  4  3  0  0  2  4  4  2  1  3  4  3  3  1  4  3  3  4  2  1  1  2  4  3  3  4  3  4  2  2  2  3  1  4  1  1  3  4  3  4  4  2  3  1  4  2  1  1  4  4  3  3  1  4  3  4  4  3  4  2  4  1  1  4  3  2  4  4  3  1  3  2  4  4  1  3  4  4  2  4  1  2  2  2  1  1  2  2  3  4  2  2  1  3  4  1
              nom=    21  ZZ=   5.4  J0=      332697  JM=      333266         589
V2= 20 21 22 23 24 25 26  0  0  0 27 28 29 30 31 32 33 34 35 36 37 38 39 40 41  0  0  0  0  0  0 42 43 44 45 46 47 48 49 50 51 52 53 54 55 56 57 58 59 60 61 62  0 63 64 65  0 66 67 68 69 70 71 72 73 74 75  0  0  0  0  0  0  0  0  0  0  0 76 77 78 79 80 81 82 83 84 85 86 87 88 89 90 91 92 93 94 95 96 97 98 99100101102103104105106107108109110111112113114115116117118119120121122123124125126127128129130131132133134135136137138139140141142143144145146147148149150151152153154155156157158159160161162163164165166167168169170171172173174  0  0  0  0175176177178179180181182183184185186187188189190191  0192193194195196197198199200201202203204205206207208209210211212213214215216217218219220221222223224225226227228229230231232233234235236237238239240241242243244245246247248249250251252253254255256257258259  0260261262263264265266267268269270271272273274275276277278279280281282283284285286287288289290291292293294295296297298299300301302303304305306307308309310311312313314315316317318319320321322323324325326327328329330331332333334335336337338339340341342343344345346347348349350351352353354355356357358359360361362363364365366367368369370371372373374375376377378379380381382383384385386387388389390391392393394395396397398399400401402403404405406407408409410411412413414415416417418419420421422423424425426427428429430431432433434435436437438  0  0  0  0  0  0439440441442  0  0443444445446447448449450451452453454455456457458459460461462463464465466467468469470471472473474  0  0  0  0475476477478479480481482483484485486487488489490491492493494495496497498499500501502503504  0505506  0507508509510511512513514515516517518519520521522  0  0  0  0  0  0  0  0  0  0523524525526527528529530531532533534535536  0  0537538539540541542543544545546547548549  0  0550551552
V1=  4  3  3  2  4  1  1  4  3  3  1  2  3  1  4  2  3  2  4  4  3  4  2  2  4  4  1  1  1  1  3  3  1  3  4  1  1  2  2  3  1  1  1  3  3  4  2  4  4  1  2  3  3  1  1  3  3  4  4  2  2  2  2  3  2  4  3  4  3  4  3  1  4  1  3  2  4  4  3  4  2  1  3  2  4  1  3  4  4  4  3  2  4  2  4  1  4  4  2  4  3  2  2  4  2  3  3  4  3  2  4  4  4  1  1  3  1  2  3  3  1  3  1  1  1  3  4  4  4  1  1  2  2  1  2  3  3  3  1  3  3  4  4  1  2  3  1  4  2  2  2  1  2  2  3  3  2  3  2  4  4  3  4  4  1  4  2  3  1  2  3  0  0  3  4  4  2  3  2  2  1  2  2  4  2  3  1  2  1  1  2  4  1  3  3  3  4  3  3  1  1  3  2  4  1  2  4  1  1  1  3  1  4  1  0  0  3  2  4  0  3  4  4  0  0  0  0  0  0  0  0  0  0  0  0  1  2  1  2  2  3  2  4  1  2  4  3  3  4  4  2  1  1  1  1  3  1  2  2  2  4  3  2  4  3  3  4  4  1  3  1  1  2  2  2  3  3  1  2  1  2  2  4  4  3  1  2  3  1  1  3  4  2  3  2  3  4  4  3  4  4  4  2  2  4  2  2  2  2  2  2  4  4  3  1  4  3  4  4  4  1  2  2  2  4  1  1  1  1  1  4  1  4  2  4  2  3  2  4  1  1  3  3  2  4  4  2  2  1  1  2  1  1  1  2  2  1  4  4  2  1  1  3  4  1  2  1  1  1  1  2  3  1  1  4  3  2  4  4  2  2  3  2  3  4  1  0  0  4  3  2  1  1  3  4  4  1  1  3  4  2  1  1  3  3  3  2  1  2  2  3  3  4  4  2  1  1  3  4  3  3  1  4  1  1  4  3  3  1  4  1  4  3  4  1  2  1  2  2  2  4  1  3  1  4  3  3  2  2  3  1  2  3  1  4  3  1  3  1  1  3  1  2  2  1  3  3  2  2  2  4  3  4  3  2  4  4  1  2  4  1  3  2  2  2  4  4  2  1  3  4  4  4  2  2  1  2  4  3  4  1  3  3  2  1  2  3  4  2  2  1  3  2  2  4  3  1  4  4  3  4  2  2  3  3  3  4  4  2  3  4  1  2  2  2  2  1  2  2  1  1  4  1  2  3  4  1  2  1  1  4  2  3  1  2  2  2  4  2  4  3  1  1  1  2  4  4  3  4  1  4  2  4  2  3  4  1  3  4  1  1  1  2  3  2  3  3  4  4
              nom=    21  ZZ=   5.4  J0=      429222  JM=      429740         559
V2= 24 25 26  0  0  0 27 28 29 30 31 32 33 34 35 36 37 38 39 40 41  0  0  0  0  0  0  0  0  0  0  0  0  0 42 43 44 45 46 47 48 49 50 51 52 53 54 55 56 57 58 59 60 61 62 63 64 65 66 67 68 69 70 71 72 73 74 75 76 77 78 79 80 81 82 83 84 85 86 87 88 89 90 91 92 93 94 95 96 97 98 99100101102103104105106107108109110111112113114115116117118119120121122123124125126127128129130131132133134135136137138139140141142143144145146147148149150151152153154155156157  0158159160161162163164165166167168169170171172173174175176177178179180181182183184185186187188189190191192193194195196197198199200201202203204205206207208209210211  0  0212213214215216217218219220221222223224225226227228229230231232233234235236237238239240241242243244245246247248249250  0  0  0251252253254255256257258259260261262263264265266267268269270271272273274275276277278279280281282283284285286287288289290291292293294295296297  0298299300301302303304305306307308309310311312313314315316317318319320321322323324325326327328329330331332333334335336337338339340341342343344345346347348349350351352353354355356357358359360361362363364365366367368369370371372373374375376377378379380381382383384385386387388389390391392393394395396397398399400401402403404405406407408409410411412413414415416417418419420421422423424425426427428429430431432433434435436437438439440441442443444445446447448449450451452453454455456457458459460461462463464465466467468469470471472473474475476477478479480481482483484485486487488489490491492493494495  0496497498499500501502503504505506507  0508509510511512513514515516517518519520521522523524525526527528529530531532533534535536537538539540541542  0  0543544  0  0  0545546547548549550551552
V1=  4  1  1  3  4  2  1  2  2  1  1  1  4  1  1  4  1  4  2  2  4  1  4  3  1  1  3  4  4  1  3  4  2  1  3  2  4  2  2  3  1  1  3  1  4  4  3  1  1  2  2  4  1  2  4  1  1  4  4  2  2  1  2  3  4  2  4  4  3  4  3  1  2  2  3  1  4  2  2  3  2  1  2  3  2  2  3  4  1  2  4  3  4  1  1  3  1  2  3  1  3  3  1  3  4  3  2  4  0  0  0  0  0  0  0  0  0  0  0  0  0  0  0  0  0  0  0  0  0  0  0  0  1  2  2  1  1  1  4  2  3  1  2  3  1  2  3  3  2  4  2  1  3  4  3  1  4  2  4  4  4  2  1  3  3  4  4  4  4  3  1  1  2  2  1  1  1  4  4  4  2  2  3  4  3  4  1  2  2  1  3  2  1  3  3  4  4  2  1  2  3  4  4  2  4  2  4  4  3  4  1  3  4  2  3  4  1  2  4  2  2  2  1  3  3  4  3  4  1  0  0  2  2  4  2  3  4  4  2  1  3  4  3  4  2  4  3  3  1  2  3  4  2  1  1  1  3  3  2  4  3  2  1  2  1  2  4  4  3  4  4  3  1  1  4  3  4  3  4  2  3  1  1  4  1  1  4  3  2  4  2  3  1  1  2  3  2  4  1  4  4  1  4  2  4  3  4  1  2  4  2  4  4  3  1  3  1  4  4  1  1  2  1  2  1  3  2  4  2  2  4  1  1  3  1  1  3  2  1  1  1  3  3  1  3  4  4  3  3  4  2  1  1  1  4  2  3  2  1  2  4  1  3  2  2  2  1  2  4  3  4  3  2  4  4  4  1  3  2  1  3  2  4  4  4  3  2  2  2  3  4  4  3  1  2  3  2  3  2  4  4  2  3  2  4  3  2  4  2  2  1  1  2  3  4  3  2  4  3  2  1  2  3  4  2  2  1  2  2  1  2  4  4  4  3  4  2  4  3  4  3  4  4  3  2  2  2  1  1  3  2  4  4  4  4  4  3  2  4  4  1  2  2  2  3  1  3  3  0  0  4  4  2  4  4  2  1  3  4  4  2  2  1  2  2  4  1  1  1  2  2  1  3  4  3  2  3  4  1  1  1  1  1  3  3  4  4  3  2  4  1  1  1  2  2  4  1  3  4  2  1  1  2  0  0  0  0  0  0  0  0  0  0  0  0  4  3  4  2  4  1  2  4  3  1  2  2  4  3  1  1  1  1  1  4  3  3  4  4
              nom=    21  ZZ=   5.4  J0=      329969  JM=      330536         595
V2= 14 15 16 17 18 19 20 21 22 23 24 25 26 27 28 29 30 31 32 33 34 35 36 37 38 39 40 41  0  0  0 42 43 44 45 46 47 48 49 50 51 52 53 54 55 56 57 58 59 60 61 62 63 64 65 66 67 68 69 70 71 72 73 74 75 76 77 78 79 80  0  0  0  0 81 82 83 84 85 86 87 88 89 90 91 92 93 94 95 96 97 98 99100101102103104105106107108109110111112113114115116117118119120121122123124125126127128129130131132133134135136137138139140141142143144145146147148149150151152153154155156  0  0  0  0  0  0  0157158159160161162163164165166167168169170171172173174175176177178179180181182183184185186187188189190191192193194195196197198199200201202203204205206207208209210211212213214215216217218219220221222223224225226227228229230231232233234235236237238239240241242243244245246247248249250251252  0  0  0253254255256257  0258259260261262263264265266267268269270271272273274275276277278279280281282283284285286287288289290291292293294295296297298299300301302303304305306307308309310311312313314315316317318319320321322323324325326327328329330331332333334335336337338339340341342343344345346347348349350351352353354355356357358359360361362363364365366367  0  0  0368  0  0  0369370371372373374375376377378379380381382383384385386387388389390391392393394395396397398399400401402403404405406407408409410411412413414415416417418419420421422  0  0  0  0423424425426427428429430431432433434435436  0437438439440441442443444445446447448449450451452453454455456457458459460  0  0  0  0461462463464465466467468469470471472473474475476477478479480481482483484485486487488489490491492493494495496  0  0  0  0  0  0  0  0  0  0497498499500501502503504505506507508509510511512513514515516517518  0  0  0  0  0  0  0  0  0  0519520521522523524525526527528529530531532533534535  0  0536537538539540541542543544545  0  0546547548549550551
V1=  2  2  2  4  3  3  4  3  2  3  1  3  3  1  2  3  3  4  3  2  3  4  4  3  4  3  2  4  2  1  3  3  3  4  1  2  3  2  2  3  4  4  2  1  1  1  3  4  4  1  2  2  1  1  3  0  0  0  0  0  0  4  4  4  3  3  4  1  2  1  4  4  2  3  1  3  2  3  1  4  2  4  4  1  2  1  2  2  4  3  1  4  3  4  4  2  4  1  2  3  4  4  3  1  3  2  1  2  3  2  2  3  4  4  2  1  2  2  4  3  3  1  3  2  1  3  4  3  2  3  4  4  2  1  2  3  4  4  2  4  2  4  4  2  4  3  1  4  3  2  2  1  1  3  2  1  2  4  4  3  0  0  0  0  0  0  2  2  4  1  4  3  4  0  2  1  3  2  4  2  2  2  4  1  2  1  2  2  3  3  0  0  0  0  0  0  0  0  0  0  0  0  3  4  1  2  2  3  4  1  2  4  4  3  4  4  3  4  1  1  1  4  3  4  4  3  1  3  2  4  1  2  3  4  3  3  2  2  4  2  3  4  4  2  4  1  2  1  1  2  3  4  3  3  1  3  4  1  2  3  2  3  2  4  2  3  1  3  3  2  3  3  4  4  2  4  2  3  4  1  2  1  1  4  4  4  3  1  2  2  3  4  3  4  2  4  2  2  1  2  3  4  4  1  4  3  2  2  1  1  2  4  2  3  4  3  4  3  2  4  4  3  4  3  2  4  4  4  1  2  2  4  1  2  3  3  2  4  2  2  3  4  2  1  2  2  4  2  2  2  1  2  4  4  4  3  4  1  3  1  3  2  2  3  4  2  2  3  3  2  4  3  2  2  1  1  2  4  3  1  3  2  4  4  2  4  3  2  4  1  1  2  4  2  2  4  4  3  4  1  3  2  1  2  4  2  4  1  1  2  3  4  3  2  2  2  1  2  4  4  4  3  1  2  4  1  3  4  3  2  3  1  1  3  1  4  2  2  2  2  4  3  3  2  2  3  4  1  3  3  4  2  3  3  4  4  2  2  4  1  4  2  4  4  1  2  4  1  1  2  1  1  3  2  4  4  1  3  4  3  2  3  2  2  3  2  2  3  2  4  4  4  3  0  1  2  4  4  2  4  4  4  2  0  4  4  3  1  2  4  4  2  3  4  3  3  4  2  2  2  4  2  3  4  4  3  2  2  4  2  2  3  3  2  4  4  3  4  3  4  2  1  2  3  2  3  4  3  4  2  4  4  4  3  4  2  1  3  3  1  2  2  3  4  3  3  1  4  2  2  3  4  2  4  3  2  4  4  4  3  1  3  4  2  2  4  1  2  2  1  2  2  3  3  4
              nom=    21  ZZ=   5.3  J0=      327847  JM=      328405         570
V2= 20 21 22 23 24 25 26  0  0  0  0  0 27 28 29 30 31 32 33 34 35 36 37 38 39 40 41 42 43 44 45 46 47 48 49 50 51 52 53 54 55 56 57 58 59 60 61 62 63 64 65 66 67 68 69 70 71 72 73 74 75 76 77 78 79 80 81 82 83 84 85 86 87 88 89 90 91 92 93 94 95 96 97 98 99100101102103104105106107108109110111112113114115116117118119120121122123124125126127128129130131132133134135136137138139140141142143144145146147148149150151152153154155156157158  0159160161162163164165166167168169170171172173174175176177178179180181182183184185186187188189190191192193194195196197198199200201202203204205206207208209210211212213214215216217218219220221222223224225226227228229230231232233234235236237238  0  0  0  0  0  0239240241242243244245246247248249250251252253254255256257258259260261262263264265266267268269270271272273274275276277278279280281282283284285286287288289290291292293294295296297298299300301302303304305306307308309310311312313314315  0316317318319320321322323324325326327328329330331332333334335336337338339340341342343344345346347348349350351352353354355356357358359360361362363364365366367368369370371372373374375376377378379380381382383384385386387388389390391392393394395396397398399400401402403404405406407408409410411412413414415416417418419420421422423424425426427428429430431432433434435436  0  0  0  0  0  0  0437438439  0440441442443444445446447448449450451452453454455456457458459460461462463464465466467468469470471472473474  0  0  0  0  0  0475476477478479480481482483484485486487488489490491492493  0494495496497  0498499500501502503504505506507  0508509  0510511512513514515516517518519  0  0  0520521522523524525526527528529530531532533534535536537538539540541542543  0  0  0544  0545546547548549550551
V1=  4  3  3  4  4  1  1  3  4  1  1  4  1  3  4  3  4  4  4  2  4  3  3  1  2  2  4  4  2  1  3  1  3  1  3  3  2  4  1  3  3  4  4  1  4  3  2  4  1  1  4  1  1  4  2  2  0  0  2  4  3  3  1  0  0  0  2  3  1  2  4  4  3  4  1  2  1  2  3  4  4  3  4  4  3  4  1  4  1  2  3  4  1  4  1  2  3  3  4  3  1  2  3  1  2  3  4  1  1  1  1  3  4  1  2  3  1  4  3  4  4  2  4  1  2  2  2  1  3  3  4  3  3  3  1  4  2  2  3  3  1  2  4  4  2  3  1  3  2  2  3  2  2  2  3  1  4  4  4  1  1  4  1  4  4  3  3  4  3  3  4  1  4  2  2  1  4  3  3  1  2  3  1  3  2  2  2  2  2  0  2  4  3  3  4  3  2  4  4  3  4  1  3  1  3  3  4  3  3  4  4  2  1  1  1  2  4  1  3  1  3  2  2  2  4  4  3  1  1  2  4  3  3  3  4  4  1  2  4  3  2  3  4  4  2  3  1  4  1  2  1  2  2  4  3  3  3  4  4  2  3  2  3  3  4  3  4  3  3  3  1  3  4  3  3  3  4  4  3  1  1  3  1  3  4  2  2  1  1  1  2  1  3  4  3  3  4  2  3  3  4  4  3  1  4  4  3  3  3  4  3  2  2  3  4  3  2  4  2  1  1  1  2  2  2  3  1  4  3  3  1  4  3  2  2  2  1  1  3  4  3  4  4  2  1  1  4  3  4  4  4  4  2  1  1  3  2  2  3  4  3  2  3  4  4  2  2  2  4  1  1  1  1  2  3  1  2  2  4  3  4  2  2  4  3  3  2  4  3  3  4  3  3  1  4  3  4  3  3  4  4  4  4  3  4  4  1  2  2  2  3  3  1  3  1  4  4  4  3  1  1  2  3  2  4  4  1  2  3  4  4  4  2  1  4  2  2  3  3  1  2  4  3  4  3  3  1  1  2  3  3  3  2  4  3  3  1  3  2  1  3  4  3  3  3  1  4  3  4  4  2  2  3  4  3  4  4  3  4  4  4  2  1  2  1  3  1  3  1  1  1  4  4  1  3  4  2  2  2  3  1  3  4  3  1  1  3  4  4  4  1  2  3  2  4  4  3  2  4  3  3  2  2  3  3  1  4  3  4  3  3  4  4  4  1  2  3  1  4  3  3  0  0  0  0  0  3  4  4  3  4  2  1  4  2  1  3  2  3  3  1  4  3  1  3  4  2  3  3  4
              nom=    21  ZZ=   5.3  J0=      319250  JM=      319767         555
V2= 21 22 23 24 25 26 27 28 29 30 31 32 33 34 35 36 37 38 39 40 41 42 43 44 45 46 47 48 49 50 51 52 53 54 55 56 57 58 59 60 61 62 63 64 65 66 67 68 69 70 71 72 73 74 75 76 77 78 79 80 81 82 83 84 85 86 87 88 89 90 91 92 93 94 95 96 97 98  0 99100101102103104105106107108109110111112113114115116117118119120121122123  0  0  0124125126127128129130131132133134135136137138139140141142143144145146147148149150151152153154155156157158159160161162163164165166167168169170171172173174175176177  0  0178179180181182183184185186187188189190191192193194195196197198199200201202203204205206207208209210211212213214215216217218219220221222223224225226227228229230231232233234235236237238239240241242243244245246247248249250251252253254255256257258259260261262263264265266267268269270271272273274275276277278279280281282283284285286287288289290291292293294295296297298299300301302303304305306307308309310311312313314315316317318319320321322323324325326327328329330331332333334335336337338339340341342343344345346347348349350351352353354355356357358359360361362363364365366367368369370371372373374375376377378379380381382383384385386387388389390391392393394395396397398399400401402403404405406407408409410411412413414415416417418419420421422423424425426427428429430431432433434435436437438439440441442443444445446447448449450451452453454455456457458  0  0459460461  0  0  0  0462463464465466467468469470471472473474475476477478479480481482483484485486487488489490491492493494495496497498499500501502503504505506507  0  0  0  0508509510511512513514515516517518519520521522523524525526527528529530531532533534535536537538539540541542543544545546547  0  0548549  0  0  0  0  0  0550551
V1=  3  3  4  4  1  1  4  3  2  1  2  2  1  1  3  1  4  0  0  2  4  3  1  0  0  2  3  3  1  3  3  4  3  3  1  4  2  2  4  4  4  3  4  2  4  3  2  3  4  3  2  1  2  4  3  1  3  2  2  4  3  1  3  2  2  4  1  2  2  2  2  3  1  2  4  4  2  4  1  3  2  4  1  2  2  3  4  3  2  3  3  1  3  1  2  4  4  4  3  1  2  2  4  1  4  4  1  2  1  1  2  1  2  3  4  1  3  4  3  3  3  2  4  1  2  3  4  3  0  0  4  2  1  1  1  1  2  3  4  2  3  4  3  4  1  2  1  2  2  1  2  3  1  4  3  1  1  2  1  2  3  3  3  4  1  2  3  2  2  3  3  3  4  1  4  4  3  1  1  1  1  1  0  0  0  0  3  1  4  3  4  1  1  4  3  2  4  0  3  2  2  3  2  1  1  1  1  2  4  4  2  2  1  3  3  0  0  0  0  0  0  2  2  4  3  2  4  3  3  1  1  1  1  2  2  1  4  3  4  1  1  3  1  2  1  4  1  4  4  3  4  1  1  3  2  3  1  1  0  0  0  0  0  0  0  0  0  3  4  3  3  1  1  2  1  2  1  2  3  3  4  3  3  4  3  3  3  1  1  1  1  2  1  3  3  2  1  1  1  2  4  3  3  3  1  4  4  3  1  1  2  2  3  2  2  2  2  1  4  1  2  2  1  1  4  2  1  1  2  3  3  4  4  2  4  3  2  4  2  3  1  2  1  2  1  3  2  3  3  2  4  4  3  0  0  0  4  2  4  4  2  4  4  2  1  1  2  2  3  3  1  4  4  1  1  2  2  4  4  3  4  4  1  1  3  3  1  3  4  4  2  2  2  4  2  4  3  1  3  3  4  4  2  1  2  2  1  1  2  1  1  1  1  1  2  2  2  2  3  2  3  4  3  3  1  2  4  1  1  2  2  2  3  3  1  4  1  2  2  2  3  3  3  2  3  1  4  4  3  3  4  1  2  4  1  1  3  1  3  4  3  1  4  4  3  2  1  2  4  1  2  2  1  2  2  4  1  2  1  1  1  3  2  3  3  4  3  3  0  0  0  0  0  0  0  2  4  4  3  3  4  2  3  4  1  2  3  1  3  4  2  3  4  1  2  1  2  2  4  4  4  3  1  2  1  2  3  3  0  4  3  1  1  4  1  2  2  1  2  4  1  1  1  1  2  2  3  2  2  1  2  2  1  3  4
              nom=    21  ZZ=   5.3  J0=      401816  JM=      402373         582
V2= 21 22 23 24 25 26 27 28  0  0  0  0  0  0  0 29 30 31 32 33 34 35 36 37 38 39 40 41 42 43 44 45 46 47 48 49 50 51 52 53 54 55 56 57 58 59 60 61 62 63 64 65 66 67 68 69 70 71 72 73 74 75  0  0  0 76 77 78 79 80 81 82 83 84 85 86 87 88 89 90 91 92 93 94 95 96 97 98 99100101102103104105106107108109110111112113114115116117118119120121122123124125126127128129130131132133134135136137138139140141142143144145146147148149150151152153154155156157158159160161162163164165166167168169170171172173174175176177178179180181182183184185186187188189190191192  0  0  0193194195196197198199200201202203204205206207208209210211212213214  0  0  0  0  0  0  0  0  0215216217218219220221222223224225226227228229230231232233234235236237238239240241242  0  0  0  0  0  0  0  0243244245246247248249250251252253254255256257258259260261262263264265266267268269270271272273274275276277278279280281282283284285286287288289290291292293294295296297298299300301302303304305306307308309310311312313314315316317318319320321322323324325326327328329330331332333334335336337338339340341342343344345346347348349350351352353354355356357358359360361362363364365366367368369370371372373374375376377378379380381382383384385386387388389390391392393394395396397398399400401402403404405406407408409410411412413414415416417418419420421422423424425426427428429430431432433434435436437  0  0  0  0  0  0  0438439440  0  0441442443444445446447448449450451452453454455456457458459460461462463464465466467468469470471472473474  0475476477478479480481482483484485486487488489490491492493494495496497498499500501502503504  0  0505506  0  0507508509510511512513514515516517518519520521522523524525526527528529530531532533534535536537538539540541542543  0  0  0544545546547548549  0  0550551552553
V1=  3  3  1  4  1  1  1  2  4  3  3  2  4  2  2  3  2  4  4  1  1  1  1  3  3  4  4  4  3  2  4  3  2  3  1  4  4  4  3  4  1  2  1  2  2  1  3  2  4  3  1  3  3  3  4  4  3  4  4  2  4  3  2  3  4  3  3  4  2  2  2  1  1  3  4  4  4  2  4  1  2  3  1  4  1  3  2  4  3  3  4  3  0  0  2  3  2  4  3  4  2  4  1  2  2  3  2  3  2  2  1  4  3  4  1  2  1  1  1  3  3  2  4  3  1  1  1  1  1  1  2  1  2  2  1  2  2  2  2  4  3  2  4  1  2  2  4  4  3  4  1  2  4  4  4  1  2  4  4  4  4  4  1  3  2  3  4  4  1  1  1  2  2  1  3  2  4  3  3  4  3  1  3  4  2  1  1  2  2  1  2  4  3  3  4  1  1  4  4  2  4  3  4  4  4  3  4  4  3  2  2  2  2  2  2  1  1  1  4  4  2  1  2  1  4  1  2  4  3  3  2  2  1  3  3  4  3  2  2  1  3  3  4  4  4  3  1  1  2  1  3  1  3  2  3  1  3  2  1  2  4  3  4  3  2  4  1  1  0  0  2  1  1  1  1  1  1  1  3  3  4  4  3  1  1  1  3  3  4  4  1  3  2  1  3  4  2  3  1  3  3  4  1  3  2  3  4  4  3  2  4  3  1  2  3  1  4  3  1  1  3  3  4  3  3  2  4  4  2  3  1  1  3  3  4  4  2  4  2  3  1  1  1  1  3  3  2  1  2  1  1  3  4  4  3  4  3  4  3  2  4  4  4  3  4  2  3  4  1  2  1  2  2  3  1  3  4  1  1  1  1  1  4  1  2  3  1  3  3  3  1  1  3  4  1  2  2  3  2  4  4  1  1  1  2  4  4  3  1  1  1  1  4  3  3  4  3  1  4  4  2  3  2  4  4  3  4  1  3  3  4  4  2  1  1  3  4  2  2  2  3  2  1  3  3  4  3  1  4  1  4  2  2  4  3  1  4  4  1  2  4  3  3  1  3  4  3  3  3  4  3  2  4  3  4  3  2  4  4  2  4  0  0  0  0  0  0  0  0  0  4  3  1  3  1  2  4  2  0  0  0  0  0  0  0  0  0  4  1  3  3  2  3  4  3  4  3  1  1  1  2  4  3  2  1  3  4  4  2  3  3  4  1  4  3  4  3  4  1  3  0  0  3  1  4  2  4  1  1  1  1  1  2  4  2  3  3  4  4  4  2  1  1  3  4  3  2  3  2  4  4  1  1  1  1  1  4  4  3  4  4  1
              nom=    21  ZZ=   5.3  J0=      400050  JM=      400616         586
V2= 12 13 14 15 16 17 18 19 20 21 22 23 24 25 26  0  0  0  0  0 27 28 29 30 31 32 33 34 35 36 37 38 39 40 41 42 43 44 45 46 47 48 49 50 51 52 53 54 55 56 57 58 59 60 61 62 63 64 65 66 67 68 69 70 71 72 73 74 75 76 77  0  0  0  0  0  0  0  0  0  0  0 78 79 80 81 82 83 84 85 86 87 88 89 90 91 92 93 94 95 96 97 98 99100101102103104105106107108109110111112113114115116117118119120121122123124125126127128129130131132133134135136137138139140141142143144145146147148149150151152153154155156157158159160161162163164165166167168169170171172173174175176177178179180181182183184185186187188189190191192193194195196197198199200201202203204205206207208209210211212213214215216217218219220221222223224225226227228229230231232233234235236237238239240241242243244245246247248249250251252  0  0253254255256257258259260261262263264265266267268269270271272273274275276277278279280281282283284285286287288289290291292293294295296297298299300301302303304305306307308309310311312313314315316317318319320321322323324325326327328329330331332333334335336337338339340341342343344345346347348349350351352353354355356357358359360361362363364365366367368369370371372373374375376377378379380381382383384385386387388389390391392393394395396397398399400401402403404405406407408409410411412413414415416417418419420421422423424425426427428429430431432433434435436437  0  0  0  0438439440441442443444445446447448449450451452453454455456457458459460461462463464465466467468469470471472473  0474475476477478479480481482483484485486487488489490491492493494495496497  0  0  0  0498499500501502503504505506507508509510511512513514515516517518  0  0519520521  0  0  0  0  0  0  0  0  0  0  0  0  0  0522523524525526527528529530531532533534535536537538539540541542543544545  0546547548549550551552553
V1=  2  2  2  4  1  2  1  1  4  3  3  2  4  1  1  3  4  4  3  1  1  2  3  4  3  3  3  4  4  1  2  3  2  2  1  2  3  4  2  2  4  1  2  0  0  0  0  2  2  3  2  4  4  3  4  3  1  1  2  0  0  0  0  4  4  3  2  4  3  3  4  4  1  1  3  2  1  3  3  1  3  2  2  2  3  4  3  4  3  3  1  2  3  2  2  3  4  2  3  1  1  2  4  2  1  3  2  2  4  4  2  4  2  3  4  2  1  4  4  3  1  2  1  4  1  1  1  2  3  4  3  0  0  2  4  4  2  4  1  4  2  1  3  4  1  2  3  2  3  2  3  3  1  3  1  4  4  2  4  3  2  4  4  3  2  2  4  3  4  4  1  2  2  4  2  3  4  0  0  0  2  2  4  3  3  3  1  4  1  1  3  2  4  3  4  3  1  2  2  3  4  1  2  3  2  3  1  3  4  1  3  3  2  2  2  4  1  2  3  3  3  2  2  4  3  2  3  1  1  3  4  1  2  3  1  3  2  2  2  1  2  4  1  2  3  4  1  1  3  2  3  4  1  1  3  4  3  3  1  4  1  2  3  4  1  3  4  4  3  1  1  2  2  4  3  4  2  1  3  2  4  2  2  3  2  2  3  1  3  2  4  4  2  2  1  3  2  2  2  4  3  2  4  1  3  1  3  3  1  1  3  1  4  1  1  4  1  4  3  3  3  2  4  1  2  2  1  4  3  3  4  4  2  2  2  2  1  3  1  1  1  3  1  4  2  4  4  2  1  1  3  3  3  3  1  4  2  2  2  1  4  1  3  2  3  3  1  3  2  2  3  4  4  3  1  1  1  1  3  0  0  2  1  1  2  4  2  2  4  2  4  1  3  4  1  2  2  4  4  3  4  3  4  3  4  2  3  1  4  4  4  2  1  1  2  1  1  1  2  4  4  3  4  3  1  1  2  4  2  2  3  1  4  3  3  3  4  4  3  1  2  3  4  3  4  2  1  4  3  1  4  1  3  4  2  2  2  4  4  2  4  1  3  1  2  3  2  2  2  4  2  3  3  1  2  1  3  1  4  4  3  2  4  3  2  4  1  1  4  3  3  1  4  1  1  3  1  2  3  1  4  1  1  3  3  2  1  3  1  1  1  3  4  4  2  1  1  1  2  2  4  4  3  4  1  0  0  0  0  3  3  3  4  3  1  4  3  1  2  2  3  3  3  2  4  3  1  1  4  4  1  1  3  3  1  2  3  2  2  3  4  3  3  3  1  4  3  4  2  1  3  3  4  2  4  4  1  3  1  1  2  3  4  4  4  1
              nom=    21  ZZ=   5.3  J0=      423409  JM=      423975         588
V2= 12 13 14 15 16 17 18 19 20 21 22 23 24 25  0  0 26 27 28 29 30 31 32 33 34 35 36 37 38 39  0 40 41 42 43 44 45  0 46 47 48 49 50 51 52 53 54 55 56 57 58 59 60 61 62 63 64 65 66 67 68 69 70 71 72 73 74  0 75 76 77 78 79 80 81 82 83 84 85 86 87 88 89 90 91 92 93 94 95 96 97 98 99100101102103104105106107108109110111112113114115116117118119120121122123124125126127128129130131132133134135136137138139140141142143144145146147148149150151152153154155156157158159160161162163164165166167168169170171172173174175176177178179180181182183184185186187188189190191192  0  0  0  0193194195196197198199200201202203204205206207208209210211212213214215216217  0  0  0  0218219220221222223224225226227228229230231232233234235236237238  0239  0  0240241242243244245246247248249250251252253254255256257258259260261262263264265266267268269270271272273274275276277278279280281282283284285286287288289290291292293294295296297298299300301302303304305306307308309310311312313314315316317318319320321322323324325326327328329330331332333334335336337338339340341342343344345346347348349350351352353354355356357358359360361362363364365366367368369370371372373374375376377378379380381382383384385386387388389390391392393394395396397398399400401402403404405406407408409410411412413414415416417418419420421  0  0  0  0422423424425426427428429430431432433434435436437  0  0  0  0  0  0  0  0  0438439440441442443444445446447448449450451452453454455456457458459  0460461462463464465466467468469470471472473  0474475476477478479480481482483484485486487488489490491492493494495496497498499500501502503504505506507508509510511512513514515516517518  0  0  0  0519520  0  0521  0  0  0522523524525526527528529530531532533534535536537  0  0  0  0538539540541542543544545  0  0546547548549550551552553
V1=  2  2  4  3  3  4  1  1  4  3  2  4  4  1  2  2  1  2  3  1  4  2  3  4  4  1  1  1  4  2  3  2  4  4  2  4  1  1  2  4  1  1  1  2  2  2  1  2  3  4  3  4  4  4  4  1  1  4  1  3  1  4  2  1  2  2  4  2  3  3  4  0  0  0  0  0  0  0  0  0  0  0  0  0  0  3  3  1  3  2  4  4  3  2  4  1  0  0  0  0  0  1  1  4  3  4  3  3  4  2  4  4  1  1  2  1  2  4  4  1  3  4  4  3  2  4  4  3  4  4  3  2  4  4  1  2  4  2  4  4  2  4  3  1  2  1  2  4  3  2  4  4  4  4  4  1  4  4  3  4  4  4  2  4  4  4  4  3  4  3  4  3  1  1  2  1  1  2  1  2  4  3  1  4  3  1  3  4  2  2  4  3  3  4  4  4  1  2  3  1  3  3  4  1  1  4  3  0  4  4  3  4  1  1  1  4  1  1  1  3  3  3  1  4  3  3  4  4  1  1  4  3  4  2  1  2  1  2  2  4  2  3  4  4  3  4  1  1  3  1  2  2  2  2  4  4  3  4  1  2  4  3  1  3  4  4  3  1  1  2  4  4  2  2  1  3  1  4  4  3  3  4  1  2  4  2  4  4  1  1  4  1  2  4  3  3  4  3  3  1  2  4  1  1  3  2  1  2  3  4  2  4  4  3  2  2  3  1  3  1  2  2  3  3  3  4  2  2  4  2  4  4  4  4  1  2  2  2  3  2  2  4  3  3  1  1  2  1  3  3  4  1  2  1  2  3  2  3  2  2  1  3  4  1  2  3  3  4  3  1  4  3  1  1  1  2  2  4  1  2  4  3  3  3  1  1  1  3  3  2  4  2  1  2  4  4  3  3  2  4  4  1  2  4  4  1  2  1  1  2  2  1  3  3  4  3  4  3  1  4  4  4  3  2  2  2  3  2  3  1  2  3  1  1  3  1  1  3  1  1  2  2  1  3  4  2  1  2  4  2  2  2  1  1  2  3  1  4  3  2  3  4  1  3  1  4  3  3  1  3  4  1  2  1  3  2  4  3  4  3  4  1  2  2  2  1  1  1  1  3  4  3  2  4  3  2  3  4  4  2  3  4  4  4  1  2  1  2  2  4  3  4  3  4  3  3  2  4  3  0  3  4  3  2  4  4  3  4  4  2  4  4  2  3  2  4  4  3  2  4  2  2  3  1  3  3  2  4  4  3  3  2  4  4  2  4  2  1  3  3  4  2  4  3  1  2  2  2  1  2  2  1  3  4  4  2  4  1  2  4  1  1  4  2  1  4  4  1
              nom=    21  ZZ=   5.2  J0=      300504  JM=      301079         577
V2= 20 21 22  0  0 23 24 25  0  0 26 27 28 29 30 31 32 33 34 35 36 37 38 39 40 41 42 43 44 45 46 47 48 49 50 51 52 53 54 55 56 57 58 59 60 61 62 63 64 65 66 67 68 69 70 71 72 73 74 75 76 77 78 79 80 81 82 83 84 85 86 87 88 89 90 91 92 93 94 95 96 97 98 99100101102103104105106107108109110111112113114115116117118119120121122123124125126127128129130131132133134135136137138139140141142143144145146147148149150151152153154155156157158159160161162163164165166167168169  0  0  0  0  0  0  0  0  0  0  0  0  0  0  0  0  0  0170171172173174175176177178179180181182183184185186187188189190  0191192193194195196197198199200201202203204205206207208209210  0  0  0  0  0  0  0  0211212213214215216217218219220221222223224225226227228229230231232233234235236237238239240241242243244245246247248249250251252253254255256257258259260261262263264265266267268269270271272273274275276277278279280281282283284285286287288289290291292293294295296297298299300301302303304305306307308309310311312313314315316317318319320321322323324325326327328329330331332333334335336337338339340341342343344345346347348349350351352353354355356357358  0  0359360361362363364365366367368369370371372373374375376377378379380381  0382383384385386387388389390391392393394395396397398399400401402403404405406407408409410411412413414415416417418419420421422423424425426427428429430431432433434435436437438439440  0  0441442443444445446447448449450451452453454455456457458459460461462463464465466467468469470471472473474475476477478479480481482483484485486487488489490491492493494495496497498499500501502503504505506507508509510511512513514515516517518519520521  0  0  0522523524525526527528529530531532533534535  0  0536537538539540541542543544545  0546547548549550551552553554
V1=  4  3  3  1  4  4  4  1  4  2  1  1  4  3  2  3  3  2  2  2  1  2  2  1  3  4  4  3  4  1  2  1  4  2  4  2  4  3  3  2  4  3  1  3  3  1  4  3  0  4  1  4  4  3  3  4  3  3  4  3  2  3  4  3  4  3  3  2  4  2  2  3  4  1  1  4  4  2  3  2  3  4  4  3  3  1  3  2  1  3  3  1  4  3  4  3  1  1  2  4  4  3  3  2  4  1  2  4  1  2  1  4  2  4  3  2  3  1  1  2  1  4  2  4  4  4  4  3  3  4  3  3  2  1  1  3  1  4  3  3  2  4  4  3  4  4  2  4  2  2  2  2  2  4  2  3  4  3  3  2  2  2  4  3  3  4  1  4  2  4  3  3  3  3  4  4  3  4  2  2  1  3  2  4  4  3  4  4  2  1  1  2  4  1  3  1  4  3  3  1  4  2  1  3  4  3  3  3  4  4  3  4  3  2  2  2  2  2  4  3  4  3  4  4  3  4  2  3  3  4  2  1  2  3  1  1  4  4  4  3  4  4  2  4  1  4  4  3  4  2  3  3  2  2  2  4  4  3  1  1  2  4  4  3  4  4  1  1  3  3  4  1  3  4  1  2  1  2  1  4  3  3  1  2  1  4  4  3  4  4  3  4  2  2  4  4  4  4  4  3  2  2  3  2  2  3  1  2  4  3  3  1  2  2  3  4  2  1  4  4  3  4  2  1  4  3  4  2  4  3  3  4  2  4  3  3  4  4  2  1  4  2  2  2  2  3  1  4  3  4  4  2  3  3  4  2  3  4  1  2  4  3  4  4  2  3  1  2  4  4  4  4  1  3  4  1  3  3  4  1  3  1  1  3  3  2  2  3  1  4  3  2  4  1  2  3  4  1  2  3  4  4  4  2  2  2  2  3  3  3  3  2  4  3  4  4  4  2  2  2  1  2  3  1  1  1  2  2  2  3  1  2  4  3  3  2  4  2  4  3  3  3  2  3  4  3  2  2  3  1  4  3  3  1  4  2  1  3  4  4  1  4  4  3  1  1  4  3  4  2  2  3  4  3  2  2  3  4  3  3  1  1  3  1  4  4  1  4  2  2  2  1  1  1  4  4  2  4  2  2  2  2  3  1  4  3  4  4  2  4  4  4  1  2  4  4  4  3  4  3  2  4  4  3  4  1  1  3  1  4  3  4  2  4  2  3  1  2  1  2  1  3  4  4  3  3  2  4  3  4  3  3  3  3  3  2  4  4  4  1  2  1  4  3  2  4  1  4  3  1  2  3  3  4  3  1  4
              nom=    21  ZZ=   5.2  J0=      355226  JM=      355753         560
V2= 20 21 22 23 24 25 26 27 28 29 30 31 32 33 34 35 36 37 38 39 40 41 42 43 44 45 46 47 48 49 50 51 52 53 54 55 56 57 58 59 60 61 62 63 64 65 66 67 68 69 70 71 72 73 74 75 76 77 78 79 80 81 82 83 84 85 86 87 88 89 90 91 92 93 94 95 96 97 98  0  0 99  0100101102103104105106107108109110111112113114115116117118119120121122123124125126127128129130131132133134135136137138139140141142143144145146147148149150151152153154155156  0157158159160161162  0  0163164165166167168169170171172173174175176177178179180181182183184185186187188189190191192193194195196197198199200201202203204205206207208209210211212  0213214215216217218219220221222223224225226227228229230231232233234235236237238239240241242243244245246247248249250251252  0  0  0  0  0  0253254255256257258259260261262263264265266267268269270271272273274275276277278279280281282283284285286287288289290291292293294295296297298299300301302303304305306307308309310311312313314315316317318319320321322323324325326327328329330331332333334335336337338339340341342343344345346347348349350351352353354355356357  0  0358359360361362363364365366367368369  0  0  0370371372373374375376377378379380381382383384385386387388389390391392393394395396397398399400401402403404405406407408409410411412413414415416417418419420421422423424425426427428429430431432433434435436437438439440441442443444445446447448449450451452453454455456457458459460461462463464  0  0  0  0465466467468469470471472473474475476477478479480481482483484485486487488489490491492493494495496497498499500501502503504505  0  0  0506507508509510511512513514515516517518519520521522523524525526527528529530531532533534535536537538539540541542543544545546  0547548549550551552553
V1=  4  3  4  0  4  1  1  3  2  3  0  0  0  0  0  0  1  4  4  2  2  4  0  0  0  4  3  2  4  4  2  2  2  4  4  3  4  2  3  4  4  2  4  2  4  4  3  4  1  2  4  2  2  2  4  3  3  1  2  2  3  3  4  4  2  4  4  4  2  1  1  4  4  3  1  1  3  3  4  4  4  3  2  4  4  1  2  1  2  2  1  1  2  2  2  4  3  2  4  1  2  2  4  3  3  4  2  2  2  3  3  4  4  2  2  2  1  3  2  4  1  2  4  1  3  3  4  2  3  1  3  3  4  2  3  2  2  2  2  2  2  4  4  3  1  2  2  2  3  4  4  3  4  3  2  4  1  3  4  4  2  2  3  2  2  2  3  4  4  2  4  1  2  2  4  3  4  4  2  2  3  3  4  4  3  2  1  2  3  4  3  3  2  4  3  3  2  4  4  4  3  4  4  2  2  1  2  2  3  3  4  2  4  2  4  4  3  2  4  4  3  2  4  2  2  1  1  3  4  4  3  1  2  4  4  4  3  4  4  3  3  2  4  4  1  3  4  3  1  2  2  1  1  1  1  4  3  4  4  2  3  4  2  2  3  3  3  4  3  1  3  1  1  3  3  4  2  2  1  4  1  2  2  2  3  1  1  2  4  2  3  4  3  4  3  2  4  4  3  4  3  2  4  4  2  2  4  2  4  4  4  4  2  3  1  2  2  2  1  2  3  1  4  2  4  3  4  4  4  2  1  3  4  3  2  3  1  3  3  4  3  2  4  1  3  2  2  2  4  2  3  3  4  4  2  2  2  4  4  2  3  4  3  1  1  2  4  3  3  1  1  1  3  2  4  4  3  4  4  2  4  3  2  4  4  2  4  4  3  4  1  2  4  4  2  4  4  3  3  2  2  2  2  2  3  3  2  3  4  4  3  1  1  3  2  3  4  2  2  4  1  2  4  2  2  2  1  2  2  2  2  3  4  4  2  4  3  1  4  3  4  4  0  0  4  3  4  3  2  4  3  4  4  3  1  3  2  4  4  4  3  1  2  4  4  3  4  4  1  2  1  2  3  2  3  2  4  1  2  4  2  4  1  2  4  1  2  2  4  3  2  3  0  1  4  4  4  3  3  2  4  3  2  0  4  3  2  4  3  3  2  4  3  4  1  2  2  4  2  4  4  2  4  3  0  0  0  0  0  0  0  0  0  0  0  0  0  0  0  0  0  0  2  4  4  4  4  3  2  4  1  1  2  1  2  3  2  4  4  1
              nom=    21  ZZ=   5.2  J0=      394770  JM=      395325         576
V2= 20 21 22 23 24 25 26 27 28 29 30 31 32 33 34 35 36 37 38 39 40 41  0  0 42 43 44 45 46 47 48 49 50 51 52 53 54 55 56 57 58 59 60 61 62 63 64 65 66 67 68 69 70 71 72 73  0  0 74 75 76 77 78 79 80 81 82 83 84 85 86 87 88 89 90 91 92 93 94 95 96 97 98 99100101102103104105106107108109110111112113114115116117118119120121122123124125126127128129130131132133134135136137  0138139140141142143144145146147148149150151152153154155  0  0  0  0  0  0  0156157158159160161162163164165166167168169170171172173174175176177178179180181182183184185186187188189190191192193  0  0  0  0194195196197198199200201202203204205206207208209210211212  0  0213214215216217218219220221222223224225226227228229230231232233234235236237238239240241242243244245246247248249250251252253254255256257258259260261262263264265266267268269270271272273274275276277278279280281282283284285286287288289290291292293294295296297298299300301302303304305306307308309310311312313314315316317318319320321322323324325326327328329330331332333334335336337338339340341342343344345346347348349350351352353354355356357  0358359360361362363364365366367368369370371372373374375376377378379380381382383384385386387388  0  0389390391392393394395396397398399400401402403404405406407408409410411412413414415416417418419420421422423424425426427428429430431432433434435436437438439440441442443444445446447448449450451452453454455456457458459460461462463464465466467468469470471472473474475  0476477478479480481482483484485486487488489490491492493494495496497498499500501502503504  0  0  0505506507508509510511512513514515516517518519520521  0  0  0  0  0  0  0  0  0  0  0  0  0522523524525526527528529530531532533534535536537538539540541542543544545546  0  0547548549550  0  0551552553
V1=  4  1  1  4  4  1  1  1  2  0  0  0  0  0  0  0  0  0  0  0  2  4  2  1  3  4  4  4  1  2  1  2  3  1  2  3  2  1  3  3  1  4  3  3  1  1  1  3  1  1  1  3  3  1  2  2  1  3  4  3  2  2  1  2  2  4  1  1  3  1  1  1  1  2  3  1  1  3  2  3  2  4  4  3  4  1  4  1  3  4  3  2  2  2  2  2  1  3  2  4  4  2  2  1  4  3  3  2  4  4  3  1  1  1  1  2  1  4  1  1  2  2  3  2  4  4  1  1  2  2  1  3  4  3  4  1  3  4  2  4  3  1  4  3  2  3  1  2  2  4  4  4  3  1  2  1  1  2  2  3  3  2  1  3  4  1  0  0  0  0  0  0  1  3  1  1  1  2  3  3  4  3  4  3  1  1  3  1  2  2  1  2  2  1  2  3  1  1  2  4  1  2  2  4  1  3  2  4  4  1  1  2  4  1  1  4  1  1  2  2  4  3  4  1  2  3  1  3  4  2  1  2  2  4  4  2  4  2  4  1  2  4  1  1  2  2  1  2  1  2  3  3  1  2  3  1  1  3  4  2  1  3  1  3  4  3  1  2  1  2  3  4  3  4  2  2  3  2  4  2  3  4  2  3  4  3  1  4  1  1  4  2  2  3  2  3  4  3  2  4  3  2  2  2  4  3  4  2  1  1  1  4  4  3  4  4  3  2  1  2  1  2  3  4  1  1  1  2  4  1  1  2  1  1  1  4  4  3  1  1  1  3  2  4  4  2  3  4  3  2  1  2  3  1  1  3  3  4  2  2  2  4  3  3  2  2  3  1  4  1  4  2  1  2  2  1  1  2  3  1  4  4  1  3  4  3  4  4  4  4  1  2  1  1  3  3  1  1  3  4  4  2  2  2  1  2  2  3  3  3  4  3  2  2  1  4  3  2  3  4  4  2  3  1  3  3  1  4  4  2  3  1  2  2  4  1  2  4  3  3  1  2  3  4  3  2  3  1  2  1  2  2  2  2  2  1  1  1  4  3  4  3  4  2  3  1  1  3  4  4  3  4  1  1  3  4  1  4  2  4  1  3  0  0  3  1  3  3  1  3  1  1  1  3  4  3  4  3  3  1  1  2  1  2  2  3  2  2  3  2  4  0  3  4  4  4  1  2  3  1  2  3  4  3  3  1  2  1  2  1  4  4  2  1  1  2  4  1  1  1  3  3  4  3  3  1  3  3  1  3  3  4  3  3  2  4  2  3  2  2  3  2  4  1  1  2  1  1  2  3  3  3  3  4  4  1
              nom=    21  ZZ=   5.2  J0=      375997  JM=      376555         607
V2= 13 14 15 16 17 18 19 20 21 22 23 24 25 26 27 28 29 30 31 32 33 34 35 36 37 38 39 40 41 42 43 44 45 46 47 48 49 50 51 52 53 54 55 56 57 58 59 60  0  0  0  0 61 62 63 64 65 66 67 68 69 70 71 72 73 74 75 76 77 78 79 80 81 82 83 84 85 86 87 88 89 90 91 92 93 94 95 96 97 98 99100101102103104105106107108109110111112113114115116117118119120121122123124125126127128129130131132133134135136137138139140141142143144145146147148149150151152153154155156157158  0  0  0  0  0  0  0159  0  0  0  0  0160161162163164165166167168169170  0  0  0171172173174175176177178179180181182183184185186187188189190191192193194195196197198199200201202203204205206207208209210211212213214215216217218219220221222223224225226227228229230231232233234235236237238239240  0  0241242243244245246247248249250251252253254255256257258259260261262263264265266267268269270271272273274275276277278279280281282283284285286287288289290291292293294295296297298299300301302303304305306307308309310311312313314315316317318319320321322323324325326327328329330331332333334335336337338339340341342343344345346347348349350351352353354355356357358359360361362363364365366367368369370371372373374375376377378379380381382383384385386387388389390391392393394395396397398399400401402403404405406407408  0409410411412413414415416417418419420421422423424425426427428429430431432433434435436437  0  0  0  0  0  0  0  0  0  0  0  0  0  0438439440  0  0  0  0  0441442443444445446447448449450451452453454455456457  0  0458459460  0  0  0  0  0  0  0  0  0461462463464465466467468469470471472473474475476  0  0  0  0  0477478479480481482483484485486487488489490491492493494495496497498499500501502503504  0  0505506507508509510511512513514515516517518519520521  0  0  0522523524525526527528529530531532533534  0  0535536537  0  0  0538539540541542543544545546547548549550551552
[truncated: 3,751,040 more chars]
