# Supplementary material for: Search for Dispersed Repeats in Bacterial Genomes Using an Iterative Procedure
Source: Int J Mol Sci. 2023 Jun 30;24(13):10964. doi: 10.3390/ijms241310964 (PMC10341722; doi:10.3390/ijms241310964)
Supplement: Supplementary file 1 [file ijms-24-10964-s001.zip › uni3_600.txt]

              nom=    18  ZZ=   7.9  J0=      130691  JM=      131272         600
V2= 14 15 16 17 18 19 20 21 22 23 24 25  0  0  0  0  0 26 27 28 29 30 31 32 33 34 35 36 37 38 39 40 41 42 43 44 45 46 47 48 49 50 51 52 53 54 55 56 57 58 59 60 61 62 63 64 65 66 67  0  0  0  0  0  0 68 69 70 71 72 73 74 75 76 77  0 78 79 80 81 82 83 84 85 86 87 88 89 90 91 92 93 94 95 96 97 98 99100101102103104105106107108109110111112113114115116117118119120121122123124125126127128  0  0  0  0  0129130131132133134135136137138139140141142143144145146147148149150151152153154155156157158159160161162163164165166167168169170171172173174175176177178179180181182183184185186187188189190191192193194195196197198199200201202203204205206207208209210211212213214215216217218219220221222223224225226227228229230231232233234235236237238239240241242243244245246247248249250251252253254255256257258259260261262263264265266267268269270271272273274275276277  0  0278279280281282283284285286287288289290291292  0  0  0293294295  0  0  0  0296297298299300301302303304305306307308309310311312313314315316317318319320321322323324325326327328329330331332333334335336337338339340341342343344345346347348349350351352353354355356357358359360361362363364365366367368369370371372373374375376377378379380381382383384385386387388389390391392393394395396397398399400401402403404405406407408409410411412413414415416417418419420421422423424425426427428429430431  0  0  0432433434435436437438439440441442443444445446447448449450451452453454455456457458459460461462463464465466467468469470471472473474475476477478479480481482483484485486487488489490491492493494495496497498499500501502503504505506507508509510511512513514515516517518519520521522523524525526527528529530531532533534535536537538539540541542543544545546547548549550551552553554555556557558559560561562563564565566567568569570571572573574575576577578579580581582583584
V1=  2  4  1  3  2  2  3  1  4  3  4  1  4  3  3  4  4  2  2  2  4  2  2  4  3  4  3  3  1  4  2  2  4  3  3  4  3  1  1  2  3  4  3  2  4  2  1  3  3  4  1  4  2  3  3  1  2  3  1  3  4  2  3  3  2  4  3  4  4  3  2  4  4  4  3  3  1  4  1  1  1  1  4  3  1  2  3  4  3  3  0  0  0  0  0  3  1  4  4  2  2  2  2  4  3  1  3  3  3  1  2  2  4  3  4  4  0  0  4  2  2  2  2  3  4  3  3  3  1  2  3  1  1  2  4  3  3  1  2  3  1  1  2  2  4  2  4  4  1  1  1  4  4  3  3  1  3  3  1  4  2  4  1  2  2  2  0  0  0  0  0  0  0  1  1  3  4  3  2  4  4  3  4  2  3  3  3  1  3  4  4  3  2  4  4  2  3  1  4  1  2  1  3  3  4  3  3  2  4  1  1  2  1  4  3  1  4  3  1  2  3  4  3  3  2  2  4  2  2  2  1  1  4  2  4  4  1  2  2  1  2  3  4  2  4  3  4  1  3  3  1  2  2  4  3  1  3  2  4  3  2  2  4  1  4  3  1  1  3  4  2  2  2  4  2  3  4  4  1  2  1  4  4  2  2  4  1  2  4  3  3  1  2  3  1  4  3  1  3  3  2  4  3  4  1  1  1  4  2  1  4  4  4  3  4  2  3  4  4  4  1  2  1  3  1  4  3  4  3  4  1  3  4  4  4  3  4  3  4  1  3  3  3  1  2  2  4  1  2  3  2  1  2  2  2  4  2  4  3  1  4  2  4  3  2  4  1  1  2  4  3  4  4  1  2  2  2  4  1  3  4  1  3  4  4  3  4  4  4  2  4  2  2  1  3  4  4  4  1  4  4  2  4  3  4  4  1  1  1  3  3  4  2  2  4  3  1  4  4  1  1  1  3  4  2  1  1  3  3  4  3  4  4  3  1  4  3  4  2  3  1  4  1  3  1  3  1  4  3  3  1  4  2  2  4  2  4  2  3  4  0  0  1  2  2  4  3  4  4  2  2  3  0  3  1  3  1  4  4  3  4  3  2  2  3  3  1  3  2  4  2  4  3  4  4  3  2  2  2  2  2  1  2  1  2  1  2  1  4  3  3  3  4  4  2  1  4  1  4  4  3  4  4  3  1  3  1  1  1  4  3  3  3  0  4  4  3  1  3  2  4  3  1  1  1  2  2  1  4  3  4  3  3  1  4  3  1  3  1  2  4  4  4  4  2  2  2  1  1  1  3  4  4  3  1  1  1  4  2  3  1  2  2  2  2  3  1  2  1  1  2  2  3  4  4  1  2  3  2  3
              nom=    18  ZZ=   7.3  J0=       37953  JM=       38522         614
V2= 13 14 15 16 17 18 19 20 21 22 23 24 25 26 27 28 29 30 31 32 33  0  0  0  0  0 34 35 36 37 38 39  0  0  0  0  0 40 41 42 43 44 45 46 47 48 49 50 51 52 53 54 55 56 57 58 59 60 61 62 63 64 65 66 67 68 69 70 71 72 73 74 75 76 77 78 79 80 81 82 83 84 85 86 87 88 89 90 91 92 93 94  0  0 95 96 97 98 99100101  0102103104105106107108109110111112113  0  0  0  0  0114115116117118119120121122  0123124125126  0  0  0  0127128129  0  0  0  0130131132133134135136137138139140141142143144145146147148149150151152153154155156157158159160161  0  0162163164165166167168169170171172173174175176177178179180181182183184185186187188189190191192193194195196197198199200201202203204205206207208209210211212213214215216217218219220221222223224225226227228229230231232233234235236237238239240241242243244245246247248249250251252253254255256257258259260261262263264265266267268269270271272273274275276277278279280281282283284285286287288289290291292293  0  0  0  0  0294295296297298299300301302303304305306307308309310311312313314315316317318319320321322323324325326327328329330331332333334335336337338339340341342343344345346347348349350351352353354355356357358359360361362363364365366367368369370371372373374375376377378379380381382383384385386387388389390391392393394395396397398399400401402403404405406407408409410411412413414415416417418419420421422423424425426427428429430431  0  0  0  0432433434435436437438439440441442443444445446447448449450451452453454455456457458459460461462463464465466467468469470471472473474475476477478479480481482483484485486487488489490491492493494495496497498499500501502503504505506507508509510511512513514515516517518519520521522523524525526527528529530531532533534535536537538  0  0  0539540541542543544545546547548549550551552553554555556557558559560561562563564565566567568569570571572573574575576577578579580581582583584585
V1=  3  2  4  2  1  4  3  3  4  0  0  0  1  2  1  2  2  2  2  2  3  1  1  1  1  2  4  4  3  1  4  3  3  4  2  4  2  3  3  1  2  4  3  3  1  2  4  2  4  1  4  4  4  3  1  2  2  3  3  4  3  4  3  3  1  4  1  2  2  2  4  2  3  3  4  4  4  4  2  2  1  2  2  2  2  2  4  1  1  2  2  2  3  4  4  3  1  2  4  1  2  4  2  2  3  4  4  3  3  3  2  2  2  4  3  1  4  4  2  4  3  4  1  3  3  1  2  3  3  1  2  3  4  2  2  2  4  3  3  1  3  2  4  1  4  2  4  1  2  2  4  1  2  2  3  4  3  4  1  4  3  3  1  3  1  2  1  3  2  4  2  4  4  1  2  2  4  3  2  2  2  3  3  1  4  2  2  3  3  4  4  2  1  0  0  0  0  0  0  0  0  0  0  0  0  3  4  4  2  3  1  4  3  1  3  2  2  2  4  4  3  4  3  1  4  4  3  4  1  2  1  2  2  3  1  4  2  2  3  1  4  3  1  1  1  4  3  4  2  2  3  2  2  2  2  1  3  2  2  3  3  4  3  4  1  2  4  4  2  1  2  4  2  4  2  3  4  3  3  1  4  3  3  1  4  4  3  1  2  3  4  1  4  2  2  2  3  2  3  2  2  3  1  1  0  0  3  3  1  4  2  4  4  4  3  3  4  2  1  1  4  4  4  3  1  2  2  3  4  1  2  1  3  4  4  2  4  4  1  2  1  1  4  3  2  4  1  4  2  4  3  3  2  2  3  3  4  4  4  1  2  2  2  3  2  4  4  3  4  2  4  3  3  1  1  4  3  1  4  1  2  4  2  4  3  4  1  4  4  3  3  1  1  2  1  2  3  2  2  2  1  1  1  4  3  1  3  2  3  2  2  3  1  1  2  2  2  4  4  4  2  1  1  2  4  0  0  0  3  3  3  1  3  3  1  4  2  2  3  3  1  2  3  1  3  4  1  2  4  2  1  4  3  3  4  2  3  4  4  3  1  3  1  2  2  2  1  2  1  3  1  4  1  3  3  4  3  1  1  3  3  4  4  3  4  2  1  4  2  1  4  4  4  1  2  3  2  2  2  1  3  3  2  2  2  4  3  2  3  1  2  4  3  4  3  4  4  4  3  1  3  1  2  2  2  3  4  3  3  4  3  3  4  2  2  4  1  1  4  2  1  1  2  3  3  1  2  3  1  2  4  1  1  4  2  1  3  2  4  4  3  3  3  1  2  1  3  4  3  1  0  0  0  0  0  0  0  0  0  0  0  0  0  0  0  4  3  1  0  0  0  0  0  0  0  0  0  2  3  1  3  2  2  3  1  2  1  3  1  2  4  4  3  4
              nom=    18  ZZ=   7.2  J0=       37101  JM=       37641         596
V2= 14 15 16 17 18 19 20 21 22 23 24 25 26 27 28 29 30 31 32 33 34 35 36 37  0  0  0  0  0 38 39 40 41 42 43 44 45 46 47 48 49 50 51 52 53 54 55 56 57 58 59 60 61 62 63 64 65 66 67 68  0 69 70 71 72 73 74 75 76  0 77 78 79 80 81 82 83 84 85 86 87 88 89 90 91 92 93 94 95 96 97 98 99100101102103104105106107108109110111112113114115116117118119120121122123124125126127128129130131132133134135136137138139140141142143144145146147148149150151152153154155156157158159160161162163164165166167168169170171172173174175176  0  0177178179180181182183184185186187188189190191192193194195196197198199200201202203204205206207208209210211212213214215216217218219220221222223224225226227228229230231232233234235236237238239240241242243244245246247248249250251252253254255256257258259260261262263264265266267268269270271272273274275276277278279280281282283284285286287288289290291292293294295296297298299300301302303304305306307308309310311312313314315316317318319320321322323324325326327328329330331332333334335336337338339340341342343344345346347348349350351352353354355356357358359360361362363364365366367368369370371372373374375376377378379380381382383384385386387388389390391392393394395396397398399400401402403404405406407408409410411412413414415416417418419420421422423424  0  0  0  0  0  0425426427428429430431432433434435436437438439440441442443444445446447448449450451452453454455456457458459460461462463464465466467468469470471472473474475476477478479480481482483484485486487488489490491492493494495496497498499500501502503504505506507508509510511512513514515516517518519520521522523524525526527528529530531532533534535536537538539540541542543544545546547548549550551552553554555556557558559560561562563564565566567568569570  0  0  0571572573574575576577578579580  0  0  0  0581582583584585586587
V1=  2  4  4  3  3  3  3  4  4  3  1  4  1  1  1  1  3  4  3  3  4  3  3  1  2  3  4  3  3  4  3  1  4  2  1  3  1  3  2  4  4  3  1  1  2  3  4  1  2  1  2  4  1  1  1  3  4  3  1  4  4  3  1  2  2  1  3  3  4  2  3  1  4  4  2  1  4  1  3  4  2  3  1  2  3  4  2  3  1  3  4  3  1  4  2  4  3  1  3  1  3  2  4  3  3  1  4  4  3  4  4  0  1  4  2  1  1  2  1  2  3  3  1  4  3  4  1  1  4  3  4  3  1  4  4  2  2  4  2  1  1  2  4  4  4  2  1  1  2  3  1  3  3  1  3  1  3  3  2  2  2  3  4  4  2  3  4  4  4  1  4  4  2  4  4  2  4  3  3  4  4  1  4  4  2  4  1  1  4  1  4  1  1  2  2  2  3  3  4  3  3  4  2  1  2  3  4  2  3  1  4  2  3  4  1  2  1  4  3  4  4  3  4  4  2  4  3  1  2  1  4  3  1  3  1  1  4  4  2  4  4  3  1  4  4  2  2  4  2  2  4  1  2  2  2  2  2  3  1  4  2  2  4  1  4  2  1  1  1  3  4  1  1  3  2  3  1  3  4  3  3  1  2  3  1  2  3  1  4  3  4  4  4  1  1  0  0  0  0  0  0  0  0  0  0  0  0  0  0  0  0  0  0  0  0  0  0  0  0  0  0  0  0  0  0  4  2  4  3  3  1  3  1  2  3  2  4  2  3  1  4  4  3  1  1  1  2  4  2  4  3  3  4  3  1  1  2  2  4  1  4  2  4  4  3  1  2  3  2  2  3  3  2  4  3  2  4  1  1  2  3  2  4  2  2  4  1  2  1  3  1  2  1  4  4  1  2  1  4  1  1  2  2  4  3  4  3  1  3  2  4  4  2  3  1  3  3  1  4  3  1  4  4  3  1  3  4  3  3  2  4  4  3  0  0  0  0  2  1  2  2  2  2  4  3  1  4  4  1  2  3  0  0  0  0  0  0  3  1  3  4  3  4  3  2  2  2  3  3  2  3  4  3  1  3  1  1  3  1  4  4  3  4  4  4  3  4  2  2  1  1  2  3  4  4  3  1  3  3  1  2  1  1  2  3  4  3  0  0  0  0  0  0  0  0  0  4  3  3  1  1  2  2  2  2  2  4  3  3  1  4  3  3  3  4  1  1  3  3  1  4  3  1  1  1  1  4  1  2  1  1  1  2  2  3  3  4  4  4  3  1  4  0  0  0  0  0  2  2  4  2  3  4  1  4  1  2  4  2  1  4  2  4  3  1  1  3  3  2  2  4  2  3  4  3  3
              nom=    18  ZZ=   6.8  J0=       84669  JM=       85251         601
V2= 13 14 15 16 17 18 19 20 21 22 23  0  0  0 24 25 26 27 28 29 30 31 32 33 34 35 36 37 38 39 40 41 42 43 44 45 46 47 48 49 50 51 52 53 54 55 56 57 58 59 60 61 62 63 64 65 66 67 68 69 70  0 71 72 73 74 75 76 77 78 79 80 81 82 83 84 85 86 87 88 89 90 91 92 93 94 95 96 97 98 99100101102103104105106107108109110111112113114115116117118119120121122123124125126127128129130131132133134135136137138139140141142143144145146147148149150151152153154155156157158159160161162163164165166167168169170171172173174175176177178179180181182183184185186187188189190191192193194195196197198199200201202203204205206207208209210211212213214215216217218219220221222223224225226227228229230231232233234235236237238239240241242243244245246247248249250251252253254255256257258259260261262263264265266267268269270271272273274275276277278279280281282283284285286287288289290291292293294295296297298299300301302303304  0  0  0  0  0  0  0  0  0  0  0  0  0305306307308309310311312313314315316317318319320321322323324325326327328329330331332333334335336337338339340341342343344345346347348349350351352353354355356357358359360361362363364365366367368369370371372373374375376377378379380381382383384385  0  0386387388389390391392393394395396397398399400401402403404405406407408409410411412413414415416417418419420421422423424425426427428429430431  0  0  0432433434435436437438439440441442443444  0445446447448449450451452453454455456457458459460461462463464465466467468469470471472473474475476477478479480481482483484485486487488489490491492493494495496497498499500501502503504505506507508509510511512513514515516517518519520521522523524525526527528529530531532533534535536537538539540541542543544545546547548549550551552553554555556557558559  0560561562563564565566567568569570571572573574575576577578579580581582583584585586587588589
V1=  3  2  4  4  2  2  3  1  4  4  2  2  2  2  4  1  1  3  3  3  4  3  4  1  4  3  0  1  4  2  4  1  1  3  4  2  4  2  1  2  2  2  3  1  2  3  2  2  2  4  2  4  2  2  2  4  3  1  4  3  3  3  4  2  2  1  4  1  3  1  4  3  1  0  0  0  2  2  3  2  4  1  3  3  2  3  4  3  1  4  0  1  2  2  2  1  2  1  1  2  3  1  3  1  2  2  4  1  4  3  1  4  1  2  2  4  3  4  3  3  1  0  0  0  1  1  2  1  2  1  3  1  2  4  2  2  1  2  4  2  2  3  1  1  4  2  3  2  2  3  1  2  2  1  1  1  2  3  1  4  1  1  3  1  3  2  4  1  1  3  1  2  3  1  4  3  2  4  3  4  2  2  1  2  3  1  4  4  1  1  1  3  4  4  1  4  2  2  2  4  2  4  1  2  2  1  4  2  2  1  2  4  1  1  4  1  3  2  2  3  3  1  2  3  4  2  3  3  2  4  1  1  2  2  2  1  3  3  1  4  3  4  2  0  0  0  0  0  0  1  3  3  1  2  2  1  2  2  2  1  1  1  4  1  2  4  1  1  1  2  4  4  2  4  3  2  4  4  2  1  4  3  3  1  4  3  1  1  1  1  1  2  3  1  2  3  3  1  1  3  1  1  2  2  1  1  4  4  4  3  3  3  4  2  2  1  3  2  4  1  1  1  3  1  2  4  1  2  4  2  2  2  1  2  1  1  3  4  1  1  3  1  1  3  1  2  4  3  4  4  3  4  4  2  2  2  3  4  3  2  3  4  1  2  3  4  2  2  2  3  4  3  4  2  3  1  2  2  2  1  4  2  3  1  1  3  3  2  2  4  4  2  1  2  4  1  3  1  3  4  4  2  1  4  1  2  1  1  4  3  1  1  4  3  3  1  4  2  1  2  3  4  3  4  2  1  2  3  1  4  4  4  3  1  2  4  4  3  1  1  2  4  1  2  4  1  4  3  4  2  1  3  2  2  1  4  3  4  2  4  4  2  4  2  3  4  3  1  1  1  3  4  3  1  2  2  2  4  4  2  3  4  3  2  1  2  2  4  3  4  3  3  4  3  4  2  2  4  4  3  2  4  4  3  2  4  1  1  4  1  4  2  2  3  4  3  2  4  1  1  0  0  2  3  3  2  2  1  4  1  1  2  2  1  3  1  4  4  2  1  2  2  1  3  3  4  3  0  2  4  3  3  4  2  2  1  1  1  1  3  1  1  1  1  3  0  1  4  3  1  4  1  1  3  3  2  4  2  2  1  2  3  2  3  2  3  3  2  4  4  3  1  2  4  1  1  4  3  2  4  3
              nom=    18  ZZ=   6.5  J0=       69493  JM=       70045         605
V2= 13 14 15 16 17 18 19 20 21 22 23 24 25 26 27 28 29 30 31 32 33 34 35  0 36 37 38 39 40 41 42 43 44 45 46 47 48 49 50 51 52 53 54 55 56 57 58 59 60 61 62 63 64 65 66 67  0  0  0  0  0  0  0  0  0  0  0  0  0 68 69 70  0  0  0 71 72 73 74 75 76 77 78 79 80 81 82 83 84 85 86 87 88 89 90 91 92 93 94 95 96 97 98 99100101102103104105106107108109110111112113114115  0  0116117  0118119120121122123124125126127128129130131132133134135136137138139140141142143144145146147148149150151152153154155156157158159160161162163164165166167168169170171172173174  0175176177178179180181182183184185186187188189190191192193194195196197198199200201202203204205206207208209210211212213214215216217218219220221222223224225226227228229230231232233234235236237238239240241242243244245246247248249250251252253254255256257258259260261262263264265266267268269270271272273274275276277278279280281282283284285286287288289290291292  0  0  0  0  0  0293294295296297298299300301302303304305306307308309310311312313314315316317318319320321322323324325326327328329330331332333334335336337338339340341342343344345346347348349350351352353354355356357358359360361362363364365366367368369370371372373374375376377378379380381382383384385386387388389390391392393394395396397398399400401402403404405406407408409410411412413414415416417418419420421422423424425426427428429430431432433434435436437438439440441442443444445446447448449450451452453454455456457458459460461462463464465466467468469470471472473474475476477478479480481482483484485486487488489490491492493494495496497498499500501502503504505506507508509510511512513514515516517518519520521522523524525526527528529530531532533534535536537538  0  0539540541542543544545546547548549550551552553554555556557558559560561562563564565566567568569570  0571  0  0572573574575576577578579580  0581582583584
V1=  3  2  4  4  3  1  3  3  0  0  0  0  0  0  0  0  3  1  4  2  3  4  3  1  3  1  4  3  2  3  1  1  2  3  3  1  3  4  1  2  4  3  4  4  3  1  4  1  2  2  4  3  4  3  3  1  3  4  4  3  4  3  2  4  2  3  3  2  4  4  3  4  1  4  2  3  1  3  1  2  4  3  1  4  4  1  2  0  0  2  2  2  2  4  3  3  3  0  1  4  1  1  3  3  1  2  2  0  0  0  0  0  0  0  0  0  0  3  4  3  2  4  4  1  1  2  1  1  1  2  1  3  3  1  3  3  1  1  2  4  2  1  4  3  4  4  4  1  4  2  1  4  2  3  1  1  3  4  2  2  4  3  3  3  4  4  3  4  3  4  2  4  4  3  1  3  1  1  1  3  4  4  4  2  1  1  2  3  2  3  2  2  3  3  4  3  2  2  3  2  2  3  1  0  0  0  0  0  0  0  0  1  3  3  4  3  1  4  2  4  2  4  4  2  3  2  2  2  3  3  1  3  1  1  2  1  3  4  1  1  3  1  2  3  4  3  4  2  2  3  4  4  4  2  2  2  2  3  4  4  3  1  1  1  3  2  3  3  4  4  4  3  4  3  1  4  3  4  3  3  1  4  3  1  3  4  2  2  2  3  3  4  2  3  4  4  3  1  2  3  1  1  2  3  4  4  2  4  3  4  4  0  0  0  4  3  4  2  3  4  1  4  3  3  4  4  2  1  3  2  4  2  3  1  1  3  4  3  3  1  1  2  3  3  3  4  1  3  3  1  3  1  4  3  2  4  3  4  3  4  3  2  4  2  2  3  4  1  3  4  3  2  1  1  4  3  2  3  2  4  3  1  1  4  3  1  3  4  4  2  2  2  2  3  1  4  2  4  3  3  4  3  2  2  3  3  1  2  2  4  1  3  2  3  1  1  2  4  2  1  4  2  3  1  3  4  3  4  4  1  2  4  1  2  4  1  3  4  4  1  1  3  2  4  4  0  0  0  0  0  2  2  1  2  2  3  4  4  4  4  3  1  2  3  0  0  0  0  0  0  0  0  0  0  0  0  0  0  0  1  3  1  1  1  1  2  2  4  3  3  3  2  2  2  3  2  4  3  3  1  1  3  4  4  4  4  1  2  1  3  3  1  3  2  3  2  1  3  4  3  2  4  4  2  4  4  3  4  1  2  3  2  3  2  2  3  1  3  3  4  4  2  1  4  3  4  3  1  4  2  3  3  1  3  3  4  3  3  1  1  1  4  3  2  3  4  3  1  3  1  4  1  1  2  3  1  3  2  4  3  3  1  1  1  1  2  3  4  1  4  4  3  3  1  1  2  2  4  3  1  1  2  3  4  3
              nom=    18  ZZ=   6.5  J0=       15871  JM=       16463         609
V2= 12 13 14 15 16 17 18 19 20 21 22 23 24 25 26 27 28 29 30 31 32 33 34 35 36 37 38 39 40 41 42 43 44 45 46 47 48 49 50 51 52 53 54 55 56 57 58 59 60 61 62 63 64 65 66 67 68 69 70 71 72 73 74 75 76  0 77 78 79  0  0  0  0  0 80 81 82 83 84 85 86 87 88 89 90 91 92 93 94 95 96 97 98 99100101102103104105106107108109110111112113114115116117118119120121122123124125126127  0128129130131132133134135136137138139140141142143144145146147148149150151152153154155156157158159160161162163164165166167168169170171172173  0174175176177178179180181182183184185186187188189190191192193194195196197198199200201202203204205206  0  0207208209210211212213214215216217218219220221222223224225226227228229230231232233234235236237238239240241242243244245246247248249250251252253254255256257258259260261262263264265266267268269270271272273274275276277278279280281282283284285286287288289290291292293294  0  0295296297298299300301302303304305306307308309310311312313314315316317318319320321322323324325326327328329330331332333334335336337338339340341342343344345346347348349350351352353354355356357358359360361362363364365366367368369370371372373374375376377378379380381382383384385386387388389390391392393394395396397398399400401402403404405406407408409410411412413414415416417418419420421422423424425426427428429430431432433434435436  0  0437438439440441442443444445446447448449450451452453454455456457458459460461462463464465466467468469470471472473474475476477478479480481482483484485486487488489490491492493494495496497498499500501502503504  0505506507  0  0508509510511512513514515516517518519520521522523524525526527528529530531532533534535536  0537538  0  0  0  0  0  0  0  0  0  0539540541542543544545546547548549  0550551552553554555556557558559560561  0  0  0  0562563564565566567568569570  0  0  0  0  0571572573574575576577578579580581582
V1=  1  3  2  4  1  0  0  0  2  2  2  2  4  1  4  0  3  2  1  1  3  3  4  1  3  1  4  3  1  4  0  1  4  1  3  4  3  2  4  1  1  3  4  4  3  2  4  4  1  3  3  4  1  2  2  2  4  3  4  3  1  1  1  3  4  4  3  1  4  1  3  4  1  4  1  2  1  3  4  3  1  2  2  4  3  2  4  1  3  3  4  4  4  4  1  2  2  3  4  4  2  2  3  4  3  4  2  3  3  3  4  1  1  2  4  2  1  2  3  3  4  3  2  3  1  3  2  2  4  3  2  2  2  2  4  4  1  4  1  1  4  3  2  4  1  2  2  1  2  1  2  3  4  2  3  3  4  4  4  2  2  3  1  3  2  4  4  3  4  1  4  4  1  2  2  4  3  4  3  2  4  4  2  2  1  1  3  2  4  3  1  4  1  1  4  4  1  1  2  4  3  4  3  2  2  2  4  1  3  1  2  4  1  2  4  4  4  2  2  2  2  3  2  4  3  4  3  4  4  4  3  2  4  4  1  2  2  4  3  4  4  2  1  1  4  1  1  3  4  4  2  4  1  1  1  3  3  1  3  2  4  2  1  1  2  4  1  2  1  4  4  3  1  1  2  2  3  1  4  4  2  1  1  2  1  1  1  1  1  0  1  4  3  3  4  4  1  4  3  2  3  3  3  2  2  2  3  3  4  4  3  1  3  4  2  3  2  3  1  2  2  4  3  3  4  2  1  2  3  1  3  2  2  3  3  2  3  3  3  4  1  1  1  1  1  4  3  1  2  2  1  1  2  3  1  4  2  1  1  1  1  3  3  3  4  1  3  2  4  3  2  3  1  4  3  4  1  4  1  1  2  3  4  2  3  4  1  1  1  1  4  4  1  3  4  1  4  2  1  4  2  2  3  1  4  4  3  4  4  1  1  1  3  4  3  2  4  4  1  1  4  3  1  4  3  4  4  0  0  0  4  3  3  1  2  4  2  4  3  2  1  2  2  4  3  2  1  1  3  1  2  3  0  0  0  0  0  0  0  1  2  2  1  3  3  4  4  1  1  4  1  2  4  1  1  2  1  2  2  3  1  4  3  1  4  1  4  3  1  1  4  2  4  4  3  2  4  1  2  2  4  2  2  1  3  3  4  2  3  2  4  3  4  1  2  4  4  3  1  1  1  2  2  4  1  1  3  2  4  4  3  2  2  2  2  1  1  4  3  4  4  3  2  3  1  1  1  1  4  2  2  2  4  3  2  4  3  1  3  3  2  4  4  1  2  4  3  2  2  2  4  3  4  2  4  3  1  1  1  4  4  1  1  3  3  2  4  1  1  3  2  3  4  3  4  1  1  1  4  3  4  2  4  4  1  2  1  2  2
              nom=    18  ZZ=   6.3  J0=       62546  JM=       63135         606
V2= 11 12 13 14 15  0 16 17 18 19 20 21 22 23 24 25 26 27 28 29 30 31 32 33 34 35 36 37 38 39 40 41 42  0  0  0  0 43 44 45 46 47 48 49 50 51 52 53 54 55 56 57 58 59 60 61 62 63 64 65 66 67 68 69 70 71 72 73 74 75 76 77  0 78 79 80 81 82 83 84 85 86 87 88 89 90 91 92 93 94 95 96 97 98  0  0 99100101102103104105106107108109110111112113114115  0  0  0  0116117118119120121122123124125126127128129130  0131132133134135136137138139140141142143144145146147148149150151152153154155156157158159160161162163164165166167  0168169170171172173174175176177178179180181182183184185186187188189190191192193194195196197198199200201202203204205206207208209210211212213214215216217218219220221222223224225226227228229230231232233234235236237238239240241242243244245246247248249250251252253254255256257258259260261262263264265266267268269270271272273274275276277278279280281282283284285286287288289290291292293  0  0294295  0  0  0296297298299300301302303304305306307308309310311312313314315316317318319320321322323324325326327328329330331332333334335336337338339340341342343344345346347348349350351352353354355356357358359360361362363364365366367368369370371372373374375376377378379380381382383384385386387388389390391392393394395396397398399400401402403404405406407408409410411412413414415416417418419420421422423  0  0  0  0  0  0  0  0  0  0424425426427428429430431  0  0  0432433434435436437438439440441442443444445446447448449450451452453454455456457458459460461462463464465466467468469470471472473474475476477478479480481482483484485486487488489490491492493494495496497498499500501502503  0  0504505  0  0  0506507508509510511512513514515516517518519520521522523524525526527528529530531532533534535536537538539540541542543544545546547548549550551552553554555556557558559560561562563564565566567568569570571572573574575576577578579
V1=  2  4  3  2  4  1  4  3  2  2  3  4  4  3  0  1  2  1  1  3  4  3  2  3  1  2  3  1  2  3  1  1  1  2  1  4  3  4  3  1  1  1  4  3  4  3  1  4  4  2  2  4  1  1  1  3  4  4  3  4  3  1  4  3  1  2  2  2  3  2  1  3  3  1  4  3  3  1  3  0  2  4  1  2  4  3  2  4  2  1  1  4  4  2  2  2  3  3  4  4  4  1  3  4  1  2  1  1  2  2  1  4  3  1  3  1  3  4  2  2  3  1  4  3  1  4  3  4  3  3  1  4  1  4  1  4  3  1  4  2  2  4  3  2  4  1  2  4  3  1  4  4  1  2  3  1  2  3  3  3  4  4  3  2  2  3  1  1  2  4  4  2  2  2  2  3  3  3  2  1  1  1  3  3  3  1  3  2  2  3  4  2  3  1  4  3  3  1  4  3  1  4  4  1  3  4  3  4  3  4  4  3  4  3  4  2  4  4  3  4  4  3  4  1  3  3  1  1  3  1  2  3  1  2  4  1  4  3  4  1  2  4  2  2  4  1  4  3  2  4  1  2  4  3  4  4  4  1  2  3  1  4  4  3  2  4  4  0  0  0  0  0  0  0  0  0  0  0  0  0  0  2  1  3  4  3  2  4  1  3  3  4  3  4  3  1  4  4  3  3  4  3  2  4  2  1  3  4  4  3  1  2  1  3  4  4  1  1  3  2  4  2  2  3  4  3  2  4  4  1  1  2  1  2  2  2  1  3  4  3  4  3  4  3  4  1  2  1  1  3  4  3  1  4  3  4  3  1  1  1  4  3  4  4  2  3  3  1  2  1  3  4  4  2  3  1  1  2  3  2  4  3  3  3  4  4  3  1  1  1  3  1  4  1  3  4  4  2  3  3  2  4  3  4  4  2  2  2  4  3  2  4  1  1  3  1  3  3  1  4  2  2  2  4  3  2  1  2  3  1  1  4  4  1  1  1  1  3  2  2  3  1  3  4  3  1  4  4  4  3  2  1  3  4  3  3  4  4  1  3  2  3  2  2  3  1  4  2  1  2  3  3  1  4  4  3  4  1  4  2  1  3  3  4  1  2  1  2  1  4  4  2  3  1  4  3  1  1  4  3  3  1  2  2  2  2  3  2  2  3  2  2  2  2  1  3  2  2  3  2  2  3  4  1  3  2  2  4  3  1  2  3  2  4  3  3  1  4  3  3  4  2  3  1  2  4  4  3  2  4  4  2  1  1  2  4  4  2  1  2  3  1  3  3  1  4  4  4  2  2  4  1  1  3  1  2  3  1  3  4  3  4  4  4  2  3  1  3  4  4  4  4  4  1  1  2  3  1  3  2  4  3  4  2  4  3
              nom=    18  ZZ=   6.0  J0=       35597  JM=       36163         603
V2= 16 17 18 19 20 21 22 23 24 25 26 27 28 29 30 31 32 33 34 35 36 37 38  0 39 40  0  0 41 42 43 44 45 46 47 48 49 50 51 52 53 54 55 56 57 58 59 60 61 62 63 64 65 66 67 68 69 70  0  0  0  0  0 71 72 73 74 75 76 77 78 79 80 81 82 83 84 85 86 87 88 89 90 91 92 93 94  0  0 95 96 97 98 99100101102103104  0  0  0  0  0105106107108109110111112113114115116  0  0117118119120121122123124125126  0127  0  0  0  0  0128129130131132133134135136137138139140141142143144145146147148149150151152153154155156157158159160161162163164165166167168169170171172173174175176177178179180181182  0  0183184185186187188189190191192193194195196197198199200201202203204205206207208209210211212213214215216217218219220221222223224225226227228229230231232233234235236237238239240241242243244245246247248249250251252253254255256257258259260261262263264265266267268269270271272273274275276277278279280281282283284285286287288289290291  0292293294295296297298299300301302303304305306307308309310311312313314315316317318319320321322323324325326327328329330331332333334335336337338339340341342343344345346347348349350351352353354355356357358359360361362363364365366367368369370371372373374375376377378379380381382383384385386387388389390391392393394395396397398399400401402403404405406407408409410411412413414415416417418419420421422423424425426427428429430431432433434435436437438439440441442443444445446447448449450451452453454455456457458459460461462463464465466467468469470471472473474475  0  0  0  0  0  0  0476477478479480481482483484485486487488489490491492493494495496497498499500501502503504505506507508509510511512513514515516517518519520521522523524525526527528529530531532533534535536537538539540541542543544545546547548549550551552553554555556557  0558559  0560561562563564565566567568569  0570571572573574575576577578579580581582
V1=  4  3  4  2  2  1  2  3  3  1  2  3  1  4  2  2  3  3  4  3  3  2  4  4  3  2  1  1  3  3  1  3  4  3  4  4  2  2  4  1  3  2  1  2  3  3  3  3  3  1  1  3  4  3  1  4  3  4  3  3  2  3  2  2  3  2  4  3  4  3  3  0  3  1  2  2  3  4  2  3  2  4  3  3  4  4  2  3  1  2  3  1  3  3  1  2  2  2  3  1  2  2  4  1  3  4  1  2  4  4  3  1  4  4  3  4  4  3  1  4  4  1  2  3  2  2  3  4  4  3  1  4  1  3  4  3  1  4  3  1  3  1  3  3  4  3  3  4  3  2  4  2  3  1  4  4  1  1  3  4  1  2  4  3  3  3  1  4  2  2  2  4  4  3  2  2  3  0  0  3  4  4  3  1  4  4  4  3  4  1  1  4  3  2  4  4  3  4  2  2  1  2  3  4  4  3  1  0  0  0  0  0  0  0  0  0  0  0  3  1  1  1  3  1  1  2  1  1  1  1  2  3  2  4  3  3  4  3  3  1  4  3  4  3  3  1  4  2  2  3  1  1  1  4  3  3  4  3  3  4  3  3  1  1  1  4  4  3  1  2  1  4  3  3  4  2  2  3  1  3  1  4  3  2  4  3  4  1  2  1  1  3  3  4  4  2  2  2  4  2  3  4  1  4  0  0  0  0  0  1  2  2  4  1  1  1  1  2  2  2  3  4  4  2  2  1  1  2  3  3  3  4  3  1  1  1  1  3  3  1  3  3  3  4  4  1  3  3  1  1  1  4  2  3  1  4  3  1  0  0  0  2  3  3  4  4  2  4  3  2  2  3  4  3  3  2  2  3  2  4  3  2  4  3  3  4  3  2  2  2  2  1  1  1  2  3  0  3  3  1  4  3  3  3  4  3  4  4  1  1  1  1  4  1  1  3  2  2  3  2  3  2  3  3  4  4  3  1  3  3  4  4  2  1  1  2  1  1  2  4  4  3  4  1  3  1  3  4  2  1  1  2  2  4  3  4  4  1  2  3  4  2  3  1  3  4  4  1  1  1  2  2  2  1  4  1  1  1  2  1  3  2  2  3  4  3  3  3  1  2  2  2  3  1  1  1  4  3  2  4  4  2  2  2  2  2  4  3  1  2  3  1  1  2  1  4  3  1  2  2  3  4  3  2  0  0  0  0  0  0  0  2  2  2  4  4  1  3  4  1  2  3  1  1  4  4  4  2  1  1  2  2  2  3  3  1  4  1  0  1  2  2  4  1  2  3  3  1  2  2  4  3  4  4  4  2  3  1  4  1  2  4  2  1  1  2  4  1  2  2  3  1  3  0  0  0  0  0  2  3  1  2  2
              nom=    18  ZZ=   6.0  J0=       72739  JM=       73328         611
V2= 22 23 24 25 26 27 28 29 30 31 32 33 34 35 36 37 38 39 40 41 42 43 44 45 46 47 48 49 50 51 52 53 54 55 56  0 57 58 59 60 61 62 63 64 65 66 67 68 69 70 71 72 73 74 75 76 77 78 79 80 81 82 83 84 85 86 87 88 89 90 91 92 93 94 95 96 97 98 99100101102103104105106107108109110111112113114115  0  0  0116117118  0119120121122123124125126127128129130131132133134135136137138139140141142143144145146147148149150151152153154155156157158159160161162163164165166167168169170171172173174175176177  0  0  0  0  0  0  0  0178179180181182183184185186187188189190191192193194195196197198199200201202203204205206207208209210211212213214215216217218219220221222223224225226227228229230231232233234235236237238239240241242243244245246247248249250251252253254255256257258259260261262263264265266267268269270271272273274275276277278279280281282283284285286287288289290291292293294295296297298299300301302303304305306307308309310311312313314315316317318319320321322323324325326327328329330331332333334335  0336337338339340341342343344345346  0  0  0  0  0347348349350351352353354355356357358359360361362363364365366367368369370371372373374375376377378379380381382383384385386387388389390391392393394395396397398399400401402403404405406407408409410411412413414415416417418419420421422423  0  0  0  0  0  0  0424425426427428429430431432433434435436437438439440441442443444445446447448449450451452453454455456457458459460461462463464465466467468469470471472473474475476477478479480481482483484485486487488489490491492493494495496497498499500501502503504505506507508509510511512513514515516517518519520521522523524525526527528529530531532533534535536537538539540541542543544545546547548549550551552553554555556  0  0  0  0  0557558559560561562  0563564565566567568569570571572  0  0  0  0  0573574575576577578579580  0  0  0  0  0581  0  0582583584585586587588
V1=  4  2  4  1  2  3  0  0  0  2  1  3  4  3  3  1  2  3  4  1  2  1  4  2  3  1  4  3  4  1  1  3  3  4  3  2  4  4  3  2  4  4  3  4  2  3  1  4  1  1  1  1  3  3  4  4  3  4  1  2  3  1  1  1  2  2  3  1  4  3  1  4  4  0  0  0  4  2  1  3  2  2  2  2  1  3  3  3  4  3  4  3  3  4  3  2  2  4  4  3  3  3  4  1  4  4  1  2  3  4  3  3  1  3  3  2  4  3  2  3  4  3  3  4  0  0  0  0  0  3  4  2  2  3  3  1  3  3  4  2  2  1  1  4  3  2  1  1  1  1  3  4  3  1  2  3  4  4  3  1  1  1  2  4  4  2  4  4  2  1  1  1  4  3  3  1  4  4  2  4  1  2  1  2  3  1  4  2  3  1  4  2  2  2  0  0  0  0  0  0  0  0  0  0  2  1  1  3  1  2  2  2  3  4  3  3  3  3  4  4  2  1  4  2  2  2  2  2  3  1  1  2  3  1  3  4  4  2  1  1  1  3  1  4  3  1  4  1  1  1  1  3  1  4  1  4  3  1  4  3  1  4  3  1  4  1  1  2  2  1  1  3  4  3  4  4  2  4  1  3  3  4  3  1  3  3  4  2  3  3  2  4  4  3  2  4  3  4  1  2  1  4  4  1  4  3  3  1  1  2  2  2  4  3  2  4  4  2  1  4  1  4  1  2  1  1  1  1  3  4  4  3  1  4  4  4  2  4  3  4  4  1  1  1  2  3  1  2  3  4  2  2  1  3  3  4  1  1  3  1  1  3  4  3  3  1  3  3  1  3  4  3  3  1  1  1  1  2  3  1  3  3  1  1  2  3  4  1  3  1  4  3  1  3  4  3  1  2  4  3  1  1  1  4  4  3  3  1  4  3  4  3  3  2  4  3  4  3  3  1  4  2  4  4  1  3  4  2  2  2  3  1  4  4  4  3  4  3  4  3  1  4  3  2  3  3  1  3  3  1  3  2  2  2  2  1  1  4  3  4  2  4  1  3  3  1  4  3  3  2  2  3  1  1  2  3  3  3  3  1  4  3  4  1  3  2  4  1  3  1  2  1  1  3  1  2  4  3  2  4  2  1  4  3  4  4  4  3  4  4  2  4  1  2  1  2  3  4  3  4  3  1  2  3  4  4  4  2  2  2  2  3  3  1  4  3  1  3  2  2  2  3  1  4  3  4  3  1  2  1  1  4  4  4  1  2  3  4  3  3  1  2  2  1  1  3  4  3  1  2  2  4  4  2  4  1  1  1  1  2  3  1  3  1  1  2  4  3  3  4  2  3  1  4  3  1  4  1  2  2  4  2  4  4  3  1  4  4  3  3  4
              nom=    18  ZZ=   5.9  J0=       21155  JM=       21737         608
V2= 14 15 16 17 18 19 20 21 22 23 24 25 26 27 28 29 30 31 32 33 34 35 36  0  0  0  0 37  0  0  0 38 39 40 41 42 43 44 45 46 47 48 49 50 51 52 53 54 55 56 57 58 59 60 61 62 63 64 65 66 67 68 69 70 71 72 73 74 75 76 77 78 79 80 81 82 83 84 85 86 87 88 89 90 91 92 93 94 95 96 97 98 99100101102103104105106107108109110111112113114115116117118119120121122123124125126127  0  0  0  0  0  0  0  0  0  0128129130131132133134135136137138139140141142143144145146147148149150151152153154155156157158159160161162163164165166167168169170171172173174175176177178179180181182183184185186187188189190191192193194  0  0  0195196197198199200201202203204205206207208209210211212213214215216217218219220221222223224225226227228229230231232233234235236237238239240241242243244245246247248249250251252253254255256257258259260261262263264265266267268269270271272273274275276277278279280281282283284285286287288289290291292293  0  0  0  0294295  0  0  0  0296297298299300301302303304305306307308309310311312313314315316317318319320321322323324325326327328329330331332333334335336337338339340341342343344345346347348349350351352353354355356357358359360361362363364365366367368369370371372373374375376377378379380381382383384385386387388389390391392393394395396397398399400401402403404405406407408409410411412413414415416417418419420421422423424425426427428429430  0  0431  0  0  0  0  0432433434435436437438439440441442443444445446447448449450451452453454455456457458459460461462463464465466467468469470471472473474475476477478479480481482483484485486487488489490491492493494495496497498499500501502503504505506507508509510511512513514515516517518519520521522523524525526527528529530531532533534535536537538539  0540541542543544  0  0  0545546547548549550551552553554555556557558559560561562563564565566567568569570571572573574575576577578579580581582
V1=  2  4  4  1  2  2  2  4  0  2  4  3  1  1  1  2  1  1  4  3  4  3  3  4  2  2  1  1  2  4  2  4  3  3  4  4  3  1  3  2  3  4  2  2  1  3  4  2  1  4  2  4  1  2  4  4  3  4  3  0  1  4  4  1  2  2  3  2  1  3  3  1  4  3  0  0  0  0  0  0  2  2  4  3  4  4  4  4  2  4  2  4  1  1  2  0  1  3  1  4  3  2  2  2  2  3  3  4  3  4  1  2  1  1  1  1  1  2  2  4  3  1  4  3  1  4  4  3  4  4  2  3  1  4  2  2  2  3  2  2  3  3  3  4  2  4  1  2  2  2  4  3  4  3  3  1  2  4  4  3  1  1  2  4  1  1  1  1  4  3  3  1  3  2  2  3  0  0  0  2  2  2  3  2  4  1  2  2  2  3  4  4  2  1  3  2  3  1  1  2  3  4  3  3  4  4  2  2  1  1  3  3  2  2  4  1  3  3  4  3  2  4  2  1  3  1  1  4  4  2  1  2  1  3  2  3  4  4  1  3  4  1  2  2  2  2  3  1  3  2  4  2  2  2  2  4  1  4  3  3  1  4  1  3  1  2  4  1  1  4  3  2  4  1  2  1  3  4  3  4  4  3  1  2  1  3  1  2  1  1  2  3  2  3  1  4  3  3  1  4  4  3  3  3  3  4  3  1  1  4  1  1  4  4  4  2  4  2  4  2  4  3  2  4  1  3  2  1  2  2  4  4  2  1  1  2  2  2  3  4  1  3  4  4  3  4  2  4  3  1  2  3  4  3  4  4  2  3  1  2  3  4  3  4  3  4  3  2  4  2  2  1  3  1  4  4  4  3  2  2  4  3  1  4  4  1  1  4  1  1  4  4  4  3  4  3  1  1  4  3  4  3  1  1  3  2  2  1  3  3  4  4  2  4  1  2  4  4  2  4  1  2  4  3  2  2  2  2  2  4  1  1  3  3  2  3  1  1  3  3  1  3  2  4  4  1  1  3  2  4  2  2  2  4  3  2  1  3  3  4  1  2  1  1  1  4  3  3  0  0  0  3  3  4  4  3  1  1  4  1  3  2  4  1  3  3  3  4  4  3  2  4  3  4  4  4  1  1  1  1  1  3  2  4  3  4  2  2  1  3  3  2  2  4  3  1  4  1  4  2  4  2  4  4  3  4  2  2  4  1  2  0  0  0  0  2  1  3  4  2  4  3  2  4  2  4  3  4  2  4  3  4  2  2  2  3  4  1  3  1  4  4  3  4  2  2  2  3  4  3  4  4  3  4  2  2  1  1  3  3  4  3  4  3  1  1  1  1  2  0  2  2  3  1  2  3  1  4  3  4  0  0  0  0  0  1  2  3
              nom=    18  ZZ=   5.9  J0=      110334  JM=      110878         601
V2= 16 17 18  0 19 20 21 22 23 24 25 26  0  0  0  0 27 28 29 30 31 32 33 34 35 36 37  0  0  0  0  0 38 39 40 41 42 43 44 45 46 47 48 49 50 51 52 53 54 55 56 57 58 59 60 61 62 63 64 65 66 67 68 69 70 71 72 73 74 75 76 77 78 79 80 81 82 83 84 85 86 87 88 89 90 91 92 93 94 95 96 97 98 99100101102103  0  0  0  0  0104105106107108109110111112113114115  0  0116117118119120121122123124125126127128129130131132133134135136137138139140141142143144145146147148149150151152153154155156157158159160161162163164165166167168169170171172173174175176177178179180181182183184185186187188189190191192193194195196197198199200201202203204205206207208209210211212213214215216217218219220221222223224225226227228229230231232233234235236237238239240241242243244245246247248249250251252253254255256257258259260261262263264265266267268269270271272273274275276277278279280281282283284285286287288289290291292293294295296297298299300301302303304305306307308309310311312313314315316317318319320321322323324325326327328329330331332333334335336337338339340341342343344345346347348349350351352353354355356357358359360361362363364365366367368369370371372373374375376377378379380381382383384385386387388389390391392393394395396397398399400401402403404405406407408409410411412413414415416417418419420421422423424425  0  0426427428429430  0  0  0431432433434  0435436437438439440441442443444445446447448449450451452453454455456457458459460461462463464465466467468469470471472473474475476477478479480481482483484485486487488489490491492493494495496497498499500501502503504505506507508509510511512513514515516517518519520521522523524525526527528529530531532533534535536537  0538539540541542543544545546547548549550551552553554555556557558559560561562563564565566567568569570571572573574575576577578579580  0  0  0581582583584585586587588589
V1=  4  3  4  1  3  3  1  2  2  4  1  2  4  3  3  2  1  3  1  2  2  3  3  1  3  3  1  3  1  4  2  3  4  3  2  4  4  1  1  4  1  1  1  2  4  2  4  4  4  1  2  1  2  2  3  3  4  4  4  4  3  2  4  3  1  4  4  1  1  3  4  2  3  2  4  1  1  4  1  1  3  4  1  2  2  2  3  4  1  3  3  2  3  4  1  2  2  2  4  3  3  1  1  2  2  4  3  3  4  1  4  2  4  4  3  2  4  4  1  2  1  1  1  4  1  1  3  0  0  3  1  4  1  1  3  2  4  3  1  2  4  1  1  4  1  4  1  3  4  3  2  4  3  4  2  4  1  4  3  4  3  1  2  2  3  2  0  0  0  0  0  4  4  3  4  0  3  1  4  2  3  3  1  2  3  4  1  1  4  2  4  2  1  2  3  1  4  3  4  2  1  1  1  4  1  1  4  1  1  4  2  4  4  2  2  4  4  2  4  3  2  4  1  4  1  2  4  1  2  4  3  4  2  3  1  3  2  2  3  4  1  4  1  1  1  4  4  3  4  2  3  1  2  4  3  2  4  3  1  1  0  1  3  4  3  2  2  4  1  3  2  3  3  3  2  4  2  4  4  1  1  1  4  1  4  3  1  3  3  2  4  4  3  1  4  3  4  1  0  0  0  0  0  0  0  0  0  0  0  0  0  0  0  0  0  0  0  0  2  4  4  1  3  2  1  2  3  2  4  3  4  2  3  1  4  4  4  2  1  2  3  3  1  3  3  2  4  3  4  2  0  0  0  0  0  0  0  0  0  0  0  0  0  0  4  4  3  2  1  3  4  3  1  3  1  4  1  1  1  4  1  2  3  3  4  1  1  4  3  1  4  4  1  1  2  1  3  1  1  1  3  4  2  4  1  1  2  3  4  2  2  3  2  3  3  1  2  4  2  2  2  4  3  1  4  3  4  1  2  4  3  2  4  4  1  4  2  3  4  2  2  4  1  1  1  2  1  2  4  1  1  4  2  2  1  2  3  1  4  2  1  3  4  3  2  4  1  4  3  1  0  0  0  1  1  4  2  2  3  1  4  4  2  1  3  4  2  1  2  4  3  3  0  0  0  0  2  4  1  1  4  1  4  4  2  2  4  1  4  4  1  4  3  2  4  4  0  0  0  0  0  0  1  1  3  1  1  3  1  4  3  4  2  3  4  2  1  2  4  4  1  1  4  3  3  4  1  4  3  4  2  2  2  1  4  3  4  3  1  1  1  2  4  3  1  4  3  1  4  3  2  2  1  4  3  3  1  2  3  1  4  4  1  2  4  1  3  4  1  3  2  3  2  4  3  1  4  3  3  4  3
              nom=    18  ZZ=   5.9  J0=       32261  JM=       32857         605
V2= 13 14 15 16 17  0  0  0 18 19 20 21 22 23 24 25 26 27 28 29 30 31 32 33 34 35 36 37 38 39 40 41 42 43 44 45 46 47 48 49 50 51 52 53 54 55 56 57 58 59 60 61 62 63 64 65 66 67 68 69 70 71 72 73 74 75 76 77 78  0  0  0  0  0  0 79 80 81 82 83 84 85 86 87 88 89 90 91 92 93 94 95 96 97 98 99100101102103104105106107108109110111112113114115116  0  0117118119120121122123124125126127128129130131132133134135136137138139140141142143144145146147148149150151152153154155156157158159160161162163164165166167168169170171172173174175176177178179180181182183184185186187188189190191192  0  0  0  0  0  0193194  0  0  0  0  0  0  0  0195  0  0196197198199200201202203204205206207208209210211212213214215216217218219220221222223224225226227228229230231232233234235236237238239240241242243244245246247248249250251252253254255256257258259260261262263264265266267268269270271272273274275276277278279280281282283284285286287288289290291292293294295296297298299300301302303304305306307308309310311312313314315316317318319320321322323324325326327328329330331332333334335336337338339340341342343344345346347348349350351352353354355356357358359360361362363364365366367368369370371372373374375376377378379380381382383384385386387388389390391392393394395396397398399400401402403404405406407408409410411412413414415416417418419420421422423424425426427428429430  0  0  0  0431432433434435436437438439440441442443444445446447448449450451452453454455456457458459460461462463464465466467468469470471472473474475476477478479480481482483484485486487488489490491492493494495496497498499500501502503504505506507508509510511512513514515516517518519520521522523524525526527528529530531532533534535536537538539540  0  0541542543544545546547548549550551552553554555556557558559  0  0560561562563564565566567568569570571572573574575576577578579580581582
V1=  3  2  4  4  3  3  2  4  1  1  3  4  3  2  4  1  3  2  2  3  3  2  4  3  4  3  3  1  4  3  2  4  0  0  0  1  1  1  3  4  3  1  1  1  4  4  3  2  2  2  4  3  3  4  1  2  4  3  4  3  4  3  2  2  4  0  4  3  1  1  1  1  3  2  4  4  3  4  4  4  3  4  2  1  3  4  3  4  1  1  4  3  4  4  1  1  1  2  0  0  0  3  3  4  2  1  1  4  3  2  4  3  4  2  4  1  3  3  1  4  2  1  2  4  1  3  3  2  4  3  1  3  3  3  4  4  2  2  2  1  2  1  1  4  3  4  3  4  2  4  4  1  2  1  3  3  2  4  2  4  3  4  4  3  1  4  1  4  2  2  3  4  3  3  1  3  3  4  1  3  1  3  3  4  3  2  2  1  3  1  2  4  2  1  3  2  3  3  1  3  2  2  1  2  4  1  1  4  1  1  4  1  4  2  4  3  4  1  1  4  3  4  1  1  2  3  3  4  2  3  2  1  3  3  4  1  3  3  4  2  4  1  1  1  1  1  1  2  3  1  2  4  4  2  4  3  2  2  4  4  3  4  4  3  4  4  3  3  3  4  1  1  3  3  4  2  1  2  3  4  4  2  3  1  4  4  4  2  1  2  3  4  1  1  2  2  3  4  1  3  2  1  3  2  4  2  2  4  3  4  2  1  3  1  3  4  3  3  2  3  4  3  2  4  4  3  4  3  2  4  3  4  3  4  1  1  4  1  3  4  4  2  2  1  3  4  1  1  1  3  3  1  2  2  1  2  4  4  2  2  1  1  3  2  4  2  1  1  3  3  3  4  4  1  1  1  3  3  4  2  3  2  3  3  1  3  3  4  1  3  2  1  3  4  1  3  1  3  2  2  3  3  4  1  3  3  4  3  3  2  3  2  1  3  2  2  3  4  1  4  3  3  4  4  2  1  1  3  2  3  2  4  4  1  1  4  1  2  4  2  4  3  2  4  4  1  1  1  2  3  4  2  4  3  4  2  1  2  3  4  1  4  1  1  4  3  3  4  1  1  1  4  4  3  4  2  2  1  2  3  4  2  3  3  1  4  2  1  3  4  4  3  4  4  2  3  1  4  1  3  3  3  3  4  3  2  4  1  1  1  3  2  4  4  3  4  3  4  3  4  0  3  4  3  2  4  4  1  1  4  3  2  4  3  2  4  4  3  4  2  1  3  3  4  4  2  2  1  2  3  4  4  3  1  3  3  1  4  3  3  3  4  4  1  2  4  3  2  1  2  3  4  1  3  3  4  2  4  3  1  4  1  1  4  1  3  3  4  2  4  1  1  3  4  3  2  2  3  3  1  4  3  1  2  4
              nom=    18  ZZ=   5.8  J0=       63513  JM=       64097         605
V2= 13 14 15 16 17 18 19 20 21 22 23 24 25 26 27 28 29 30 31 32 33 34  0  0  0  0 35 36 37 38 39 40 41 42 43 44 45 46 47 48 49 50 51 52 53 54 55 56 57 58 59 60 61 62 63 64 65 66 67 68  0  0 69 70 71 72 73 74 75 76  0  0  0 77 78 79 80 81 82 83 84 85 86 87 88 89 90 91 92 93 94 95 96 97 98 99100101102  0  0  0  0103104105106107108109110111112113114115116117118119120121122123124125126127128129130131132133134135136137138139140141142143144145146147148149150151152153154155156157158159160161162163164165166167168169170171172173174175176  0  0  0177178179180181182183184185186187188189190191192193194195196197198199200201202203204205206207208209210211212213214215216217218219220221222223224225226227228229230231232233234235236237238239240241242243244245246247248249250251252253254255256257258259260261262263264265266267268269270271272273274275276277278279280281282283284285286287288289290291292293294295296297298299300301302303304305306307308309310311312313314315316317318319320321322323324325326327328329330331332333334335336337338339340341342343344345346347348349350351352353354355356357358359360361362363364365366367368369370371372373374375376377378379380381382383384385386387388389390391392393394395396397398399400401402403404405406407408409410411412413414415416417418419420421422423424425426427428  0  0  0  0  0  0  0429430431432433434435436437438439440441442443444445446447448449450451452453454455456457458459460461462463464465466467468469470471472473474475476477478479480481482483484485486487488489490  0  0  0491492493494495496497498499500501502503504505506507508509510511512513514515516517518519520521522523524525526527528529530531532533534535536537  0538539540541542543544545546547548549550551552553554555556557558559560561562563564565566567568569570571572573574575576577578579580581582583  0584585586587588589
V1=  3  2  4  4  3  4  4  4  2  3  1  4  1  2  1  4  2  4  2  2  3  4  2  1  1  2  3  3  1  4  2  4  4  2  4  1  1  3  4  2  2  4  4  2  1  4  2  3  3  1  4  3  4  4  3  2  3  3  4  4  4  3  3  4  2  2  4  4  2  4  4  2  3  3  1  2  1  3  4  2  1  3  2  2  1  1  2  4  4  2  4  3  3  4  3  4  1  2  2  3  2  4  1  2  1  2  2  4  3  1  1  4  4  4  4  3  4  1  3  0  0  0  0  3  1  3  4  3  2  2  2  2  4  4  2  2  2  2  3  2  2  3  1  2  3  4  4  3  1  1  4  4  3  4  1  4  3  4  4  3  4  3  4  2  1  3  1  2  4  1  4  4  3  4  4  3  1  3  1  2  2  1  3  4  3  2  4  1  2  1  3  2  3  4  3  2  3  1  4  3  4  0  0  0  4  1  3  4  4  3  4  1  1  4  4  3  4  2  2  2  1  3  4  4  2  1  1  1  3  3  1  4  2  3  4  3  4  3  1  2  3  3  1  4  2  2  3  1  3  3  3  4  3  3  1  2  3  1  4  2  2  2  4  2  3  4  1  2  4  4  2  2  2  3  4  3  4  2  1  3  1  2  1  2  2  3  3  2  4  1  2  1  2  4  4  3  2  3  4  2  2  4  3  4  4  1  1  4  1  2  4  3  4  3  1  4  4  2  1  2  1  4  3  2  3  3  2  4  3  2  4  1  1  1  3  2  4  3  2  4  4  4  3  3  1  4  3  4  4  3  4  2  3  3  1  4  2  3  4  4  2  4  3  4  3  1  3  4  4  2  2  2  3  3  1  4  3  3  3  2  2  2  1  1  1  3  1  3  3  1  2  3  3  4  3  2  4  3  2  2  4  2  3  4  3  3  3  2  3  3  2  4  1  1  2  3  1  4  2  3  3  4  4  3  1  2  1  1  3  4  3  2  2  2  2  2  1  3  2  4  3  3  4  4  2  1  0  0  0  0  0  0  2  3  4  4  3  2  3  3  4  3  4  1  1  2  4  4  2  2  4  4  3  1  2  3  1  4  1  1  1  1  3  4  4  3  1  4  1  1  1  2  4  4  4  2  2  2  3  1  2  1  3  2  3  3  1  4  2  2  3  2  1  1  2  4  3  4  3  2  4  4  2  3  1  4  3  3  4  2  2  4  2  2  2  2  2  4  3  1  4  3  4  2  2  2  3  3  4  3  3  3  1  3  3  1  4  4  3  4  2  2  1  1  3  4  2  4  3  2  0  4  3  1  0  0  0  0  3  3  1  4  2  4  3  1  3  4  1  3  3  0  0  4  1  2  2  2  2  3  4  3  3  4  3
              nom=    18  ZZ=   5.8  J0=       52102  JM=       52662         611
V2= 12 13 14 15 16 17 18 19 20 21 22  0 23 24 25  0  0  0  0 26 27 28 29 30 31 32 33 34 35 36 37 38 39 40 41 42 43 44 45 46 47 48 49 50 51 52 53 54 55 56 57 58 59 60 61 62 63 64 65 66 67 68 69 70 71 72 73 74 75 76 77 78 79 80 81 82 83 84 85 86 87 88 89 90 91 92 93 94 95 96 97 98 99100  0101102103104  0  0  0  0  0  0  0105106107108109110111112113114115116  0  0  0  0  0117118119120121122123124125126127128129130131132133134135136137138139140141142143144145146147148149150151152153154155156157158159160161162163164165166167168169170171172173174175176177178179180181182183184185186187188189190191192193194  0  0  0  0  0  0  0  0  0195196197198199200201202203204205206207208209210211212213214215216217218219220221222223224225226227228229230231232233234235236237238239240241242243244245246247248249250251252253254255256257258259260261262263264265266267268269270271272273274275276277278279280281282283284285286287288289290291  0  0292293294295296297298299300301302303304305306307308309310311312313314315316317318319320321322323324325326327328329330331332333334335336337338339340341342343344345346347348349350351352353354355356357358359360361362363364365366367368369370371372373374375376377378379380381382383384385386387388389390391392393394395396397398399400401402403404405406407408409410411412413414415416417418419420421422423424425426427428429430431432433434435436437438439440441442443444445446447448449450451452453454455456457458459460461462463464465466467468469470471472473474475476477478479480481482483484485486487488489490491492493494495496497498499500501502503504505506507508509510511512513514515  0  0  0  0  0  0  0  0516517518519520521522523524525526527528529530531532533534535536537538539540541542543544545546547548549550551552553554555556557558559560561562563564565566567568569570571572573574575576577578579580581582583584585
V1=  1  3  1  3  4  3  1  4  3  4  4  3  2  4  1  3  3  3  1  2  2  2  2  3  2  3  4  4  3  3  1  4  2  2  3  1  3  3  1  1  1  4  2  2  1  1  1  4  4  0  0  0  0  0  0  0  0  0  2  3  1  2  3  4  0  0  0  0  0  0  3  1  2  3  3  2  4  0  0  0  3  2  4  1  2  1  1  1  2  3  4  2  3  1  4  2  2  2  3  4  4  4  3  3  2  1  1  4  1  1  2  4  4  1  2  4  3  4  2  2  2  4  3  1  4  1  3  4  2  4  3  3  4  3  3  1  4  1  2  3  4  3  4  4  2  3  1  1  4  2  2  3  4  1  2  4  1  3  3  4  2  3  1  4  3  2  4  4  2  3  3  1  4  1  3  4  2  2  3  4  3  3  4  0  0  0  0  0  1  3  3  4  4  2  2  3  4  4  2  3  1  1  2  4  3  3  4  3  3  1  4  1  3  3  4  4  4  4  3  3  4  1  2  2  2  3  4  1  3  3  1  2  3  4  3  3  2  4  4  3  3  3  2  2  2  2  4  3  4  4  4  2  2  1  1  2  4  4  3  1  4  1  3  1  3  1  1  2  1  3  2  4  2  3  4  1  2  3  1  3  4  1  1  3  2  4  1  2  3  4  2  2  4  1  4  1  1  1  4  2  2  2  2  4  3  3  3  4  1  1  4  3  4  2  2  0  0  0  0  0  0  0  0  0  2  1  3  4  4  4  3  2  1  1  4  2  4  4  3  3  3  2  4  4  2  4  4  1  3  2  3  4  1  2  2  1  2  2  3  1  2  2  4  4  4  2  4  2  2  1  1  3  1  1  2  3  1  2  2  2  2  4  1  2  4  4  3  4  1  4  1  2  2  1  1  4  3  4  3  3  4  2  1  1  2  1  1  1  1  3  2  4  3  3  4  1  3  1  2  3  4  4  3  2  2  2  4  3  3  1  3  4  2  3  3  3  4  3  3  1  4  2  2  0  3  1  1  4  3  4  3  4  4  2  4  3  3  4  2  4  4  2  3  3  1  3  2  4  1  2  4  2  4  3  4  1  1  2  1  1  1  4  4  4  3  1  4  4  3  3  3  1  4  3  4  2  1  1  2  4  2  2  3  1  3  1  3  3  4  3  4  3  3  3  4  1  1  4  3  3  3  2  4  4  2  1  2  2  2  2  1  4  3  1  3  4  4  4  1  1  4  1  3  3  3  2  4  1  2  3  4  2  4  4  2  1  3  1  2  3  4  3  3  1  4  3  1  0  0  0  0  0  0  0  0  0  0  0  0  0  3  4  4  3  4  2  3  4  4  3  4  2  2  1  2  3  1  1  4  1  2  1  0  0  0  0  2  2  2  3  4
              nom=    18  ZZ=   5.7  J0=       56458  JM=       57026         612
V2= 12 13 14 15  0  0  0  0  0  0  0  0  0 16 17  0 18 19 20 21 22 23 24 25 26 27 28 29 30 31 32 33 34  0  0  0 35 36 37 38 39 40 41 42 43 44 45 46 47 48 49 50 51 52 53 54 55 56 57 58 59 60 61 62 63 64 65 66 67 68 69 70 71 72 73 74 75 76 77 78 79 80 81 82 83 84 85 86 87 88  0 89 90 91 92 93  0  0 94 95 96 97 98 99100101102103104105106107108109110111112113114115116117118119120121122123124125126127  0  0  0  0  0  0  0  0  0128129130131132133134135136137138139140141142143144145146147148149150151152153154155156157158159160161  0162163  0  0  0  0  0164165166167168169170171172173174175176177178  0  0179180181182183184185186187188189190191192193194195196197198199200201202203204205206207208209210211212213214215216217218219220221222223224225226227228229230231232233234235236237238239240241242243244245246247248249250251252253254255256257258259260261262263264265266267268269270271272273274275276277278279280281282283284285286287288289290291292293294295296297298  0299300301302303304305306307308309310311312313314315316317318319320321322323324325326327328329330331332333334335336337338339340341342343344345346347348349350351352353354355356357358359360361362363364365366367368369370371372373374375376377378379380381382383384385386387388389390391392393394395396397398399400401402403404405406407408409410411412413414415416417418419420421422423  0424425426427428429  0  0  0  0  0  0  0430431  0  0432433434435436437438439440441442443444445446447448449450451452453454455456457458459460461462463464465466467468469470471472473474475476477478479480481482483484485486487488489490491492493494495496497498499500501502503504505506507508509510511512513514515516517518519520521522523524525526527528529530531532533534535536537538539540541542543544545546547548549550551552553554555556557558559560561562563564565566567568569  0570571572573574575576577578
V1=  1  3  2  4  3  1  1  1  2  1  4  4  4  4  3  2  1  2  1  1  1  1  4  1  2  3  4  4  2  1  3  3  4  4  1  3  3  3  1  0  0  0  0  0  0  0  0  0  0  0  3  3  2  2  1  1  1  4  3  4  4  4  3  4  2  2  3  3  1  4  1  0  2  3  2  3  3  4  3  1  1  3  2  2  4  2  2  3  2  2  3  4  3  4  4  2  3  1  2  4  1  1  2  1  1  2  2  2  3  0  0  0  0  0  0  0  0  0  4  3  2  1  3  3  2  1  3  3  1  3  4  3  2  3  3  1  4  4  2  4  2  3  1  4  1  1  3  3  3  4  4  3  1  4  1  3  1  4  4  1  4  4  2  1  1  1  4  3  2  1  3  3  4  2  2  1  2  3  3  1  4  1  1  2  4  4  2  1  2  1  4  3  4  4  2  2  2  2  3  4  3  3  1  3  4  2  2  4  2  2  2  3  1  2  3  1  4  4  2  3  3  4  3  2  2  2  1  3  3  4  3  4  1  3  3  3  2  4  4  3  4  1  3  3  3  1  3  3  1  2  3  2  4  4  2  1  1  2  3  1  3  3  2  2  3  3  3  1  4  1  3  4  2  2  4  4  2  1  2  3  2  2  2  4  4  0  0  0  0  0  0  0  0  0  0  0  0  0  2  4  2  2  3  1  4  1  2  2  3  4  3  3  3  1  4  3  3  2  2  2  3  4  4  3  3  3  2  2  2  4  1  4  4  1  2  3  1  3  3  2  4  4  2  2  1  2  3  4  2  3  4  2  1  1  2  4  4  1  3  1  2  2  1  3  3  4  1  4  3  4  3  1  2  3  1  1  3  4  4  2  1  3  4  2  1  3  3  4  4  3  2  3  3  4  4  2  2  4  2  3  3  2  4  4  2  4  3  3  2  3  2  2  2  2  2  4  1  2  4  4  1  4  3  2  4  3  1  3  2  2  3  4  2  3  4  4  3  3  2  4  0  0  0  3  1  4  1  3  4  4  3  2  4  2  2  1  3  3  3  2  4  3  1  2  4  1  2  1  2  3  3  1  3  4  3  2  4  3  3  1  4  2  1  1  1  3  1  3  4  4  3  4  2  3  1  2  3  3  4  4  4  2  1  4  2  3  3  3  3  2  2  2  3  4  3  4  2  4  4  2  3  1  4  3  1  2  2  4  1  2  1  4  2  3  1  3  4  0  0  0  0  0  0  4  4  2  1  1  4  2  3  1  2  2  4  4  2  1  2  3  4  3  3  3  2  4  2  1  3  3  1  4  1  4  4  1  3  4  4  2  3  1  2  1  4  3  2  2  4  4  3  1  3  4  3  3  3  1  1  3  1  2  4  3  1  3  2  4  2  4  1  4
              nom=    18  ZZ=   5.4  J0=       40228  JM=       40792         607
V2= 12 13 14 15 16 17 18 19 20 21 22 23 24 25 26 27 28 29 30 31 32 33 34 35 36 37  0  0 38 39  0  0  0 40 41 42 43 44 45 46 47 48 49 50 51 52 53 54 55 56 57 58 59 60 61 62 63 64 65 66 67  0  0  0  0  0  0  0  0  0  0  0  0 68 69 70 71 72 73  0 74 75 76 77 78 79 80 81 82 83 84 85 86 87 88  0 89 90 91 92 93 94 95 96 97 98 99100101102103104105106107108109110111112113114115116117118119120121122123124125126127128129130131132133134135136137138139140141142143144145146147148149150151152153154155156157158159160161162163164165166167168169170171172173174  0175176177178179180181182183184185186187188189190191192193  0  0  0  0  0194195196197198199200201202203204205206207208209210211212213214215216217218219220221222223224225226227228229230231232233234235236237238239240241242243244245246247248249250251252253254255256257258259260261262263264265266267268269270271272273274275276277278279280281282283284285286287288289290291292293  0  0294295296297298299300301302303304305306307308309310311312313314315316317318319320321322323324325326327328329330331332333334335336337338339340341342343344345346347348349350351352353354355356357358359360361362363364365366367368369370371372373374375376377378379380381382383384385386387388389390391392393394395396397398399400401402403404405406407408409410411412413414415416417418419420421422423424425426427428429430431432433434435436437438439440441442443444445446447448449450451452453454455456457458459460461462463464465466467468469470471472473474475476477478479480481482483484485486487488489490491492493494495496497498499500501502503504505506507508509510511512513514515516517518519520521522523524525526527528529530531532533534535536537538539  0  0  0  0540541542543544545546547548549550551552553554555556557  0558559  0  0  0  0560561562563564565566567568569570571572573574575576577578579580581582
V1=  1  3  2  4  2  3  4  1  2  1  3  3  3  1  2  1  2  3  0  0  0  3  4  3  3  1  4  2  4  3  2  2  2  4  1  3  1  1  1  1  3  4  2  2  3  3  4  4  4  2  1  4  1  3  4  3  2  4  2  3  1  3  4  4  2  3  4  3  1  3  2  3  4  4  3  1  1  1  1  2  1  4  4  3  3  2  3  3  3  1  4  2  2  2  2  3  4  3  2  4  4  3  3  1  2  3  1  4  2  2  3  4  3  4  4  1  2  1  3  3  4  4  3  4  1  3  1  1  1  3  1  4  2  2  3  3  2  4  3  2  3  1  2  3  0  0  0  0  1  2  2  2  1  1  1  2  2  1  1  1  1  2  3  3  1  2  3  2  2  2  3  1  1  3  3  2  3  2  2  4  1  2  1  2  2  2  2  4  4  4  4  4  2  2  1  1  2  2  1  1  2  3  2  2  2  3  3  1  4  2  2  3  2  4  2  2  2  3  4  3  4  2  3  2  2  2  1  1  2  1  1  1  4  4  1  4  1  4  3  4  2  3  1  3  3  1  2  1  1  2  4  2  2  4  1  3  4  1  1  4  1  1  3  1  4  3  4  4  4  3  1  2  3  3  2  3  3  4  4  3  4  1  2  1  1  2  4  4  3  4  4  2  2  2  4  1  1  2  3  4  4  2  2  2  3  1  4  4  3  3  4  3  3  4  1  4  3  4  3  3  1  4  3  1  4  1  1  3  1  1  2  1  3  3  4  1  2  1  1  2  4  3  3  1  1  3  3  1  4  1  1  2  2  4  1  3  3  1  1  3  3  4  1  2  1  3  4  3  1  3  3  1  4  3  1  4  1  4  4  2  4  4  2  2  3  2  2  3  1  3  3  1  2  3  4  3  4  2  1  3  2  2  3  4  3  4  4  3  1  1  4  2  4  4  1  3  1  2  3  4  3  3  1  4  4  4  2  1  0  0  2  1  1  4  1  4  3  1  4  0  0  0  0  0  0  4  3  4  2  2  1  1  3  0  0  0  0  0  0  0  0  0  0  0  0  0  0  3  1  4  3  4  2  1  1  3  4  4  2  4  4  3  1  1  2  1  1  1  4  3  1  4  1  4  4  1  2  4  1  1  4  1  1  4  3  3  3  3  1  3  1  2  4  4  2  0  4  4  3  4  4  2  4  3  2  4  0  0  0  0  0  0  0  0  0  0  0  1  4  2  4  4  3  1  4  1  4  3  4  4  3  3  3  1  4  4  2  2  2  3  1  1  0  2  4  1  2  4  4  3  4  3  4  3  4  3  3  1  3  1  3  3  4  2  1  3  2  4  2  2  3  4  1  2  3  1  4  1  2  2  2  4  4  1  1  2  4
              nom=    18  ZZ=   5.3  J0=       34444  JM=       34995         603
V2= 13 14 15 16 17 18 19 20 21 22 23  0  0  0  0 24 25  0  0 26 27 28 29 30 31 32 33 34  0  0  0  0 35 36 37 38  0  0  0  0  0  0 39 40 41 42 43 44 45 46 47 48 49 50 51 52 53 54 55 56 57 58 59 60 61 62 63 64 65 66 67 68 69 70 71 72 73 74 75 76 77 78 79 80 81 82 83 84 85 86 87 88 89 90 91 92 93 94 95 96 97 98 99100101102103104105106107108109110111112113114115116117118119120121122123124125126127128129130131132133134135136137138139140141142143144145146147148149150151152153154155156157158159160  0  0161162163164165166167168169170171172173  0174175176177178179180181182183184185186187188189190191192193194  0195196197198199200201202203204205206207208209210211212213214215216217218219220221222223224225226227228229230231232233234235236237238239240241242243244245246247248249250251252253254255256257258259260261262263264265266267268269270271272273274275276277278279280281282283284285286287288289290291292293  0  0  0294295296297298299300301302303304305306307308309310311312313314315316317318319320321322323324325326327328329330331332333334335336337338339340341342343344345346347348349350351352353354355356357358359360361362363364365366367368369370371372373374375376377378379380381382383384385386387388389390391392393394395396397398399400401402403404405406407408409410411412413414415416417418419420421422423424425426427428429430431432433434435436437438439440441442443444445446447448449450451452453454455456457458459460461462463464465466467468469470471472473474475476477478479480481482483484485486487488489490491492493494495496497498499500501502503504505506507508509510511512513514515516517518519520521522523524525526527528529530531532533534535536  0  0  0537538539540541542543544545546547548549550551552553554555556557558559560561562563564565566567568569570571572573574575576577578579580581582583584585586587588589
V1=  3  2  4  2  3  4  4  1  1  4  2  3  1  3  1  4  1  1  1  2  1  1  4  3  2  4  3  4  1  1  4  2  2  1  1  4  1  2  4  1  2  3  3  3  2  1  1  2  1  1  4  3  2  4  4  1  1  4  4  4  3  4  4  4  4  1  2  4  3  3  1  4  2  4  2  3  1  4  3  4  1  3  2  4  4  2  2  1  1  1  4  2  4  4  2  3  4  1  2  1  2  3  4  1  2  4  1  4  3  1  1  1  2  2  2  1  3  4  3  4  0  0  0  0  0  0  0  0  3  4  3  3  2  4  3  4  3  1  1  2  1  1  3  1  4  2  3  4  4  4  1  1  1  1  1  2  2  1  4  2  3  4  4  2  4  2  1  1  4  1  1  1  4  1  3  4  3  3  4  3  4  2  1  2  2  3  3  2  4  3  3  4  2  2  3  3  4  3  2  3  1  3  4  4  1  1  3  2  2  1  1  3  3  4  3  4  1  4  3  0  0  0  0  1  4  1  1  4  2  4  4  3  1  4  1  2  4  1  2  4  2  2  4  2  3  1  1  1  4  1  4  2  1  2  4  0  3  4  2  3  4  2  2  1  1  2  2  2  2  1  2  3  2  3  4  2  2  4  1  2  1  3  3  4  4  4  3  4  2  3  3  2  4  3  2  2  4  3  3  1  4  1  2  4  3  4  1  0  0  0  0  0  0  0  0  0  0  0  2  4  2  2  4  2  1  4  3  1  2  3  2  2  1  2  3  3  1  4  3  1  1  3  3  1  4  4  2  3  4  3  1  2  3  3  4  4  3  1  1  4  1  2  3  1  3  3  4  2  2  2  1  4  4  3  0  0  0  0  0  0  0  4  2  3  1  3  1  2  3  3  4  2  3  4  2  3  3  3  3  2  4  3  1  1  1  3  4  4  4  4  4  3  4  1  2  2  2  2  3  3  2  3  3  1  2  2  2  4  3  3  2  3  1  4  2  4  4  3  2  4  0  3  4  2  0  0  0  0  0  0  0  0  0  0  2  2  3  1  2  4  2  1  1  3  4  1  2  1  3  1  2  4  1  3  1  4  3  4  3  3  3  4  1  3  1  1  4  1  2  3  3  2  4  1  2  1  3  2  3  2  2  2  4  4  2  1  2  2  3  1  0  1  3  3  4  2  2  2  3  3  1  4  2  4  2  1  1  3  2  3  4  2  3  4  2  3  1  3  2  1  1  3  1  2  2  4  3  4  2  1  3  1  4  3  4  0  0  0  0  0  0  0  0  3  4  4  4  3  2  4  4  3  4  2  1  3  3  3  1  2  3  1  1  3  1  1  3  2  4  4  3  4  2  2  2  3  2  3  4  3  3  4  3
              nom=    18  ZZ=   5.3  J0=      142790  JM=      143348         606
V2= 12 13 14 15 16 17 18 19 20 21 22 23 24 25 26 27 28 29 30 31 32 33 34 35 36 37 38 39 40 41 42 43 44 45 46 47 48 49 50 51 52 53 54 55 56 57 58 59 60 61 62 63 64 65 66 67 68 69 70 71 72 73 74 75 76 77 78 79 80 81 82 83 84 85 86 87 88 89 90 91 92  0  0  0  0  0  0 93 94 95 96 97 98 99100101102103  0  0  0  0  0104105106107108109110111112113114115  0116117118119120121122123124125126  0  0  0  0  0  0  0  0  0127128129130131132133134135136137138139140141142143144145146147148149150151152153154155156157158159160161162163164165166167168169170171172173174175176177178179180181182183184185186187188189190191192193194195196197198199200201  0202203204205206207208209210211212213214215216217218219220221222223224225226227228229230231232233234235236237238239240241242243244245246247248249250251252253254255256257258259260261262263264265266267268269270271272273274275276277278279280281282283284285286287288289290  0291292293294295296297298299300301302303304305306307308309310311312313314315316317318319320321322323324325326327328329330331332333334335336337338339340341342343344345346347348349350351352353354355356357358359360361362363364365366367368369370371  0  0  0  0372373374375376377378379380381382383384385386387388389390391392393394395396397398399400401402403404405406407408409410411412413414415416417418419420421422423424425426427428429430431432433  0  0  0434435436437438439440441442443444445446447448449450451452453454455456457458459460461462463464465466467468469470471472473474475476477478479480481482483484485486487488489490491492493494495496497498499500501502503504505506507508509510511512513514515516517518519520521522523524525526527528529530531532533534535536  0537538  0  0  0  0539540541542543544545546547548549550551552553554555556557558559560561562563564565566567568569570571572573574575576577578579580581582
V1=  1  3  2  4  4  0  0  0  0  0  0  0  0  1  0  0  0  1  3  2  2  3  1  1  3  1  4  3  2  2  1  1  1  1  1  1  1  3  3  2  1  2  3  3  1  4  4  3  4  4  3  4  2  2  3  1  4  4  3  4  3  2  2  3  4  2  4  4  4  1  2  1  4  1  2  2  2  4  3  1  4  4  2  3  4  1  1  4  3  4  4  4  2  4  1  2  2  2  2  2  1  2  4  3  4  3  2  2  3  2  3  4  4  4  3  3  4  1  1  3  4  4  4  4  3  3  4  4  4  1  1  1  2  3  4  1  3  3  1  3  2  1  2  3  4  4  2  1  2  2  1  2  3  1  4  3  2  3  2  3  2  4  4  2  1  1  0  0  0  0  0  1  2  1  1  1  1  3  3  2  3  3  4  4  0  0  0  0  0  0  0  0  0  0  0  0  4  3  4  4  4  2  3  1  4  3  4  2  1  2  2  2  4  4  2  2  1  3  4  1  2  3  2  3  4  1  4  1  1  4  4  1  2  4  2  3  4  2  4  1  1  3  4  3  2  1  1  1  3  4  2  3  1  4  2  2  4  4  4  1  3  2  4  4  2  4  3  3  4  3  1  4  4  1  1  2  2  2  1  1  3  2  2  3  1  1  3  3  3  4  2  2  2  4  1  1  1  3  3  4  2  4  3  1  4  3  0  0  0  0  0  0  0  0  0  0  0  0  0  1  1  1  2  2  4  2  4  4  2  4  1  1  2  3  1  4  4  3  1  4  4  4  2  1  3  2  1  3  4  4  3  4  2  4  4  1  4  3  4  3  1  1  1  4  1  1  4  3  4  2  1  3  1  2  3  3  4  3  1  4  3  4  1  1  1  1  4  2  1  2  3  2  2  1  1  1  3  1  1  3  2  3  4  1  2  3  2  1  2  4  4  4  4  1  1  1  1  3  4  3  1  1  3  4  1  1  3  4  2  4  3  4  3  4  2  1  2  4  2  2  1  2  3  2  4  4  3  4  4  4  1  2  4  1  1  4  3  4  3  3  4  2  2  2  1  1  2  4  1  2  2  4  3  3  3  4  2  4  3  4  2  2  1  1  2  4  3  1  2  4  1  1  3  3  2  1  1  1  3  2  1  3  2  4  1  2  2  3  2  3  4  1  3  4  1  1  3  3  4  1  3  3  4  3  0  0  0  0  0  0  1  4  4  3  4  2  4  4  1  2  1  2  2  4  1  1  3  2  2  3  4  3  3  4  3  2  3  1  1  2  4  2  4  4  4  4  3  2  2  2  2  2  4  1  1  4  4  1  2  2  2  1  1  1  3  4  1  3  1  1  1  4  4  3  1  3  3  1  3  3  1  2  3  1  2  2
              nom=    18  ZZ=   5.3  J0=       53296  JM=       53882         628
V2= 14 15 16 17 18 19 20 21 22 23 24 25 26 27 28 29 30 31 32 33  0  0  0  0  0  0  0  0  0  0 34 35 36 37  0  0  0  0  0 38 39 40 41 42 43 44 45 46 47 48 49 50 51 52 53 54 55 56 57 58 59 60 61 62 63 64  0  0 65 66 67  0  0  0  0  0  0 68 69 70 71 72 73 74 75 76 77  0  0  0  0  0  0  0  0 78 79 80 81  0  0 82 83 84 85 86 87 88 89 90 91 92 93 94 95 96 97 98 99100101102103104105106107108109110111112113114115116117118119120121122123124125126127128129130131132133134135136137138139140141142143144145146147148149150151152153154155156157158159160161162163164165166167168169170171172173174175176177178179180181182183184185186187188189190191192193194195196197198199200201202203204205206207208209210211212213214215216217218219220221222223224225226227228229230231232233234235236237238239240241242243244245246247248249250251252253254255256257258259260261262263264265266267268269270271272273274275276277278279280281282283284285286287288289290291292293294295296297298299300301302303304305306307308309310311312313314315316317318319320321322323324325326327328329330331332333334335336337338339340341342343344345346347348349350351352353354355356357358359360361362363364365366367368369370371372373374375376377378379380381382383384385386387388389390391392393394395396397398399400401402403404405406407408409410411412413414415416417418419420421422423424425426427428429430  0  0  0431  0  0  0432433434435436437438439440441442443444  0  0  0  0  0445446447448449450451452453454455456457458459460461462463464465466467468469470471472473474475476477478479480481482483484485486487488489490491492493494495496497498499500501502503504505506507508509510511512513514515516517  0518519520521522523524525526527528529530531532533534535536537538539540541542543544545546547548549550551552553554555556557558559560561562563564565566  0567568569570571572573  0  0  0  0  0  0574575576577578579580581582583584585586587588589
V1=  2  4  4  3  1  2  3  4  4  3  1  3  1  1  1  3  1  1  3  3  1  4  2  2  3  4  1  3  3  4  4  3  3  1  3  2  3  1  3  4  3  2  4  2  4  3  1  1  4  3  2  4  4  1  3  1  1  3  2  1  1  4  2  3  3  4  4  4  3  3  1  1  2  3  3  3  4  4  3  4  4  4  3  2  3  4  3  3  4  4  4  1  4  2  4  1  2  3  1  3  1  1  3  1  3  4  2  2  4  4  4  2  2  2  2  1  1  3  3  1  2  2  1  4  2  2  4  3  2  3  1  4  4  1  2  2  2  2  1  1  3  4  2  1  4  4  3  4  3  2  4  4  3  1  3  4  2  2  4  2  2  3  3  2  4  3  1  2  3  3  1  4  3  2  2  4  3  2  4  3  2  2  3  2  0  0  0  0  0  2  3  3  4  1  4  1  1  3  2  2  0  0  0  1  3  4  4  2  2  3  1  2  3  1  4  3  1  2  4  3  4  4  2  1  2  4  3  1  3  4  1  2  3  2  2  2  3  2  4  3  4  3  1  4  3  4  2  3  4  4  2  2  2  2  1  2  3  4  1  3  1  2  2  1  3  4  4  4  2  1  2  3  3  1  4  3  1  4  2  2  3  4  1  2  0  0  0  0  0  0  0  0  0  0  0  0  0  0  0  0  0  0  0  2  1  1  1  2  4  3  3  1  4  3  0  0  0  0  0  0  0  0  3  4  1  1  2  4  1  1  4  1  4  2  4  1  1  3  3  4  4  2  4  3  1  3  2  3  1  2  2  2  4  1  3  3  2  2  2  4  2  2  3  1  4  4  3  4  1  4  2  3  1  4  4  4  3  4  2  3  1  3  4  4  1  1  4  4  3  3  4  4  1  2  3  4  1  1  1  1  2  1  2  3  2  4  4  2  4  2  1  4  3  3  3  1  4  3  3  4  1  4  1  2  3  4  3  3  4  3  3  3  2  4  4  2  2  1  0  4  3  1  4  1  4  3  3  2  4  4  1  2  3  3  2  4  1  4  1  4  1  1  3  2  3  2  2  2  3  4  3  2  4  3  4  4  3  1  4  3  1  1  1  1  4  2  3  4  2  2  2  2  1  3  3  1  3  2  3  2  2  4  1  2  1  2  3  1  0  4  3  1  4  3  1  1  2  3  2  4  2  2  3  3  1  4  2  2  2  3  1  3  1  3  4  4  4  3  3  2  4  2  2  3  4  2  3  1  4  2  3  1  2  4  1  2  3  4  4  3  4  1  3  4  4  2  2  2  3  1  4  3  1  4  0  0  0  0  1  1  2  1  2  4  4  3  4  1  4  3  1  2  4  1  1  3  2  2  3  4  4  2  3  1  3  3  4  1  4  1  2  1  2  2  2  2  2  4  3  2  2  2  3  4  3  3  4  3
              nom=    18  ZZ=   5.3  J0=       55195  JM=       55777         639
V2= 11 12 13 14 15 16  0  0  0  0  0  0  0  0  0  0  0  0  0 17 18 19 20 21 22 23 24  0 25 26  0  0  0  0  0  0 27 28 29 30 31 32 33 34 35 36 37  0 38 39 40 41 42 43 44 45 46 47 48 49 50 51 52 53 54 55 56 57 58 59 60 61 62 63 64 65 66 67 68  0  0  0  0  0  0  0 69 70 71 72 73 74 75 76 77 78 79 80 81 82 83 84 85 86 87 88 89 90 91 92 93 94 95 96 97 98 99100101  0  0102103104105106107108109110111112113114115116117118119120121122123124125126127128129130131132133134135136137138139140141142143144145146147148149150151152153154155156157158159160161162163164165166167168169170171172173174175176177178179180181182183184185186187188189190191192193194  0  0  0195196197  0198199200201202203204205206207208209210211212213214215216217218219220221222223224225226227228229230231232233234235236237238239240241242243244245246247248249250251252253254255256257258259260261262263264265266267268269270271272273274275276277278279280281282283284285286287288289290291292293294295296297298299300301302303304305306307308309310311312313314315316317318319320321322323324325326327328329330331332333334335336337338339340341342343344345346347348349350351352353354355356357358359360361362363364365366367368369370371372373374375376377378379380381382383384385386387388389390391392393394395396397398399400401402403404405406407408409410411412413414415416417418419420421422423424425426427428429430  0  0  0  0  0  0  0  0431432433434435436437438439440441442443444445446447448449450451452453454455456457458459460461462463464465466467468469470471472473474475476477478479480481482483484485486487488489490491492  0  0493494495496497498499500501502503504  0  0  0  0505506507508509510511512513514515516517518519520521522523524525526527528529530531532533534535536537538539  0540541542  0  0  0  0  0  0  0  0  0  0543544545546547548549550551552553  0  0  0554555556557558559560561562563564565566567568569570571572573574575576577578579580581582583584585586587
V1=  2  1  3  2  4  4  2  3  4  3  2  1  3  4  2  2  1  2  3  3  1  4  1  3  4  2  4  2  1  2  3  4  2  1  3  2  4  1  1  2  3  3  3  4  3  3  1  3  4  3  1  0  0  1  2  3  3  3  3  1  1  3  4  3  2  3  4  4  1  4  1  2  1  3  4  3  3  1  4  2  1  1  4  2  1  2  3  4  3  3  2  4  3  3  3  1  3  1  3  3  1  4  2  4  1  1  3  3  3  4  2  2  2  2  4  2  3  4  2  3  1  2  2  3  2  3  3  3  1  2  4  2  2  1  2  4  2  2  4  0  2  3  1  2  3  4  3  3  1  4  2  0  0  0  0  0  4  3  4  1  4  1  3  2  3  3  4  2  4  1  1  1  2  1  4  2  1  4  1  2  2  2  4  0  0  0  1  3  3  1  1  3  4  4  1  1  1  2  1  2  2  1  0  0  0  1  1  1  3  4  2  2  3  1  1  3  4  4  3  1  4  3  1  2  3  1  2  3  1  2  1  2  1  2  4  3  4  1  4  1  2  4  2  4  1  3  1  3  3  4  4  2  3  4  2  3  1  3  3  2  4  4  2  2  1  4  3  4  4  1  4  4  3  1  1  2  1  3  4  4  2  3  1  1  4  1  3  3  4  3  3  4  2  1  1  4  2  3  3  4  4  2  3  3  3  4  4  1  1  3  1  4  4  3  3  1  4  1  4  2  0  0  0  0  0  0  0  0  0  0  0  0  0  0  0  0  0  0  0  0  0  0  0  0  0  0  0  0  0  0  0  0  0  0  0  0  1  4  2  3  1  4  1  2  2  4  3  1  4  3  1  4  1  4  1  3  4  1  4  2  3  4  2  1  4  2  2  1  2  1  4  1  2  4  2  3  4  3  2  3  2  4  1  2  3  4  3  4  1  2  1  3  4  4  3  1  3  4  2  1  3  1  1  1  2  1  3  2  4  3  4  3  4  0  0  0  3  4  3  4  4  2  2  3  3  1  4  3  4  2  2  2  4  4  4  2  1  2  1  1  3  3  3  4  4  1  4  3  3  1  4  3  1  2  2  2  3  3  1  2  1  2  3  4  3  4  2  2  3  1  1  1  4  1  3  3  1  2  2  2  2  4  3  3  4  2  3  1  1  3  2  2  2  4  1  1  2  2  4  3  4  4  3  1  2  2  1  3  4  3  4  4  2  2  1  1  3  4  4  1  2  2  3  4  2  3  3  1  4  3  2  2  4  4  2  3  4  2  4  2  2  2  3  2  4  4  1  4  2  2  1  2  1  3  3  1  4  2  3  1  1  4  1  2  2  4  4  2  2  2  4  3  2  4  1  2  1  1  2  4  4  4  2  2  4  3  3  1  4  3  1  1  3  2  2  3  4  3  2  0  2  3  0  0  4  4  2  1  2  2  4  1  2  4  3  2  4  3  3
              nom=    18  ZZ=   5.0  J0=       89156  JM=       89725         595
V2= 17 18 19 20 21 22 23 24 25 26 27 28 29 30 31 32 33 34 35 36 37 38 39 40 41 42 43 44 45 46 47 48 49 50 51 52 53 54 55 56 57 58 59 60 61 62 63 64 65 66 67 68 69 70 71 72 73 74 75 76  0 77 78 79 80 81 82 83 84 85 86 87 88 89 90 91 92 93 94 95 96 97 98 99100101102103104105106107108109110111112113114115116117118119120121122123124125126127128129130131132133134135136137138139140141142143144145146147148149150151152153154155156157158159160161162163164165166167168169170171172173174175176177178179180181182183184185186187188189190191192193194195  0  0  0  0  0  0196197198199200201202203204205206207208209210211212213214215216217218219220221222223224225226227228229230231232233234235236237238239240241242243244245246247248249250251252253254255256257258259260261262263264265266267268269270271272273274275276277278279280281282283284285286287288289290291292293294295296297298299300301302303304305306307308309310311312313314315316317318319320321322323324325326327328329330331332333334335336337338339340341342343344345346347348349350351352353354355356357358359360361362363364365366367368369370371372373374375376377378379380381382383384385386387388389390391392393394395396397398399400401402403404405406407408409410411412413414415416417418419420421422423424425426427428429430431  0  0432433434435436437438439440441442443444445446447448449450451452453454455456457458459460461462463464465466467468469470471472473474475476477478479480481482483484485486487488489490491492493494495496497498499  0500501502503504505506507508  0  0  0  0  0509510511512513514515516517518519520521522523524525526527528529530531532533534535536537538539540541542543544545546547548549550551552553554  0555556557558559560561562563564565566567568569570  0  0  0  0  0  0571572573574575576577578579580581582583584585586587588589
V1=  3  4  3  3  3  4  2  2  1  1  2  2  1  1  3  2  3  1  3  3  1  4  3  2  4  0  0  0  0  0  0  0  0  0  1  1  1  2  2  3  1  3  1  1  2  1  1  2  2  1  1  4  2  4  1  2  1  2  3  4  1  3  1  4  3  4  3  4  2  2  2  2  2  4  3  1  2  2  1  2  0  0  0  0  0  2  2  2  4  2  2  1  3  1  2  4  3  4  4  3  4  1  2  4  1  1  0  0  2  2  4  3  3  4  0  0  0  0  0  0  1  2  2  2  1  1  3  1  1  1  3  1  3  2  2  2  2  3  2  2  2  4  3  2  2  2  2  4  3  4  3  1  1  1  3  3  3  4  3  2  4  4  3  1  2  3  1  1  4  3  4  3  3  1  3  1  0  3  1  4  1  3  4  2  1  1  3  1  1  4  4  1  3  2  4  2  2  1  1  3  3  4  4  4  4  1  1  4  1  2  1  2  4  2  3  3  2  1  1  1  1  2  4  3  3  4  3  2  3  4  3  4  2  3  4  3  1  1  1  3  2  4  1  3  1  3  2  2  2  1  2  1  2  2  2  4  3  2  4  2  4  4  1  1  1  1  2  1  4  2  4  1  4  2  3  1  2  2  2  2  1  1  1  1  3  4  4  2  4  1  2  4  1  3  4  1  2  4  1  4  4  4  1  2  2  2  2  2  2  3  2  2  1  3  1  4  3  2  1  2  2  3  1  2  1  1  3  4  2  2  1  1  2  2  2  4  3  2  2  3  4  3  0  1  3  4  2  2  4  4  1  3  4  2  1  1  1  1  2  1  1  1  3  1  1  3  4  3  2  4  1  2  1  2  2  1  4  3  3  4  2  1  1  1  3  1  2  3  4  4  4  2  2  2  2  2  2  1  3  3  2  3  4  4  2  1  2  4  3  0  3  2  2  4  2  4  1  3  2  4  4  3  2  2  4  1  3  1  1  4  3  2  2  2  2  3  3  2  3  1  4  3  2  3  3  4  2  1  1  1  3  2  3  3  2  2  2  3  1  4  2  4  4  4  1  1  1  2  2  4  2  4  4  4  4  3  1  1  1  4  2  4  4  4  1  1  2  1  1  4  4  4  4  2  4  1  4  4  3  2  4  4  3  1  2  4  2  2  3  3  4  4  4  4  1  4  3  1  1  3  4  2  2  1  4  2  3  1  1  2  3  2  3  4  1  3  1  4  3  1  1  1  4  4  4  3  4  3  2  2  1  2  3  1  4  2  4  3  3  2  1  3  3  3  4  2  2  1  2  3  4  4  4  1  1  3  1  4  3  2  4  3  2  2  4  1  4  1  1  3  4  3  2  4  3
              nom=    18  ZZ=   9.0  J0=      220309  JM=      220900         611
V2= 13 14 15 16 17 18 19 20 21 22 23 24  0  0 25 26 27  0 28 29 30 31 32 33 34 35 36 37 38 39 40 41 42 43 44 45 46 47 48 49 50 51 52 53 54 55 56 57 58 59 60 61 62 63 64 65 66 67 68 69 70 71 72 73 74 75 76  0 77 78 79 80 81 82 83 84 85 86 87 88 89 90  0  0  0  0 91 92 93 94 95 96 97 98 99100101102103104105106107108109110111112113114115116117118119120121122123124125126127128129130131132133  0134135136137138139140141142143144145146147148149150151152153154155156157158159  0160161162163164165166167168169170171172173174175176177178179180181182183184185186187188189190191192193194195196197198199200201202203204205206207208209210211212213214215216217218219220221222223224225226227228229230231232233234235236237238239240241242243244245246247248249250251252253254255256257258259260261262263264265266267268269270271272273274275276277278279280281282283284285286287288289290291292293294  0  0  0  0  0295296297298299300301302303304305  0  0  0  0306307308309310311312313314315316317318319320321322323324325326327328329330331332333334335336337338339340341342343344345346347348349350351352353354355356357358359360361362363364365366367368369370371372373374375376377378379380381382383384385386387388389390391392393394395396397398399400401402403404405406407408409410411412413414415416417418419420421  0422423424425426427428429  0  0  0  0  0  0  0  0  0  0430431432433434435436437438439440441442443444445446447448  0  0  0  0  0  0449450451452453454455456457458459460461462463464465466467468469470471472473474475476477478479480481482483484485486487488489490491492493494495496497498499500501502503504505506507508509510511512513514515516517518519520521522523524525526527528529530531532533534535536537  0  0538  0  0539540541542543544545546547548549550551552553554555556557558559560561562563564565566567568569570571572573574575576577578579580  0581582
V1=  3  2  4  4  3  1  2  1  4  4  2  4  4  2  1  2  2  4  1  2  1  1  3  2  4  3  3  1  4  0  0  0  0  0  0  0  0  0  1  4  3  4  1  2  2  2  4  3  4  3  4  2  3  4  2  3  3  1  4  1  4  1  1  3  4  3  4  4  3  1  4  0  0  2  2  4  3  4  4  2  4  3  2  2  3  3  1  4  2  2  3  1  1  3  1  1  2  2  2  2  3  1  4  1  2  2  2  2  2  4  4  4  4  2  2  3  2  3  1  1  3  1  1  3  1  2  3  1  1  4  1  1  3  4  4  2  3  4  4  3  1  4  3  1  4  4  3  3  1  1  3  4  3  3  1  2  3  2  2  2  3  1  4  2  2  2  4  1  2  3  1  1  4  3  3  3  1  3  2  2  2  2  2  4  3  1  4  3  1  4  3  1  4  3  1  4  2  4  1  1  3  4  1  3  3  1  1  4  4  2  2  1  4  2  2  4  4  4  2  3  4  2  2  2  4  4  3  1  3  4  4  3  1  1  3  3  2  4  3  4  1  1  3  3  1  2  3  3  2  4  3  1  4  2  2  3  1  0  0  0  2  3  3  1  4  2  4  1  2  2  2  4  1  2  2  2  2  3  2  2  4  4  1  4  2  1  1  3  3  1  4  3  1  1  2  3  4  4  1  2  1  1  1  3  1  1  1  1  4  2  4  2  2  4  3  3  2  1  3  2  4  3  4  1  3  3  1  4  2  2  2  4  2  1  4  3  3  1  3  4  1  2  3  2  2  2  3  1  4  2  2  4  3  2  4  1  2  3  1  1  4  4  2  1  3  4  4  2  2  2  1  2  4  3  2  4  4  1  1  4  4  3  4  2  2  4  4  3  4  2  3  4  1  2  1  2  3  4  3  3  2  2  2  4  3  2  3  1  1  2  4  3  2  2  3  4  2  2  2  4  4  3  1  4  1  1  3  1  2  1  4  2  3  4  2  2  4  1  1  4  4  2  2  1  3  3  1  4  3  2  0  3  1  1  3  4  2  3  3  1  4  4  3  3  1  2  1  2  2  2  4  2  3  2  2  2  3  4  3  1  1  3  2  2  2  3  2  4  3  4  3  4  1  3  2  2  3  2  4  3  1  1  3  3  2  4  3  2  4  2  2  3  4  4  3  1  3  3  1  1  3  1  1  2  3  1  3  4  3  3  4  1  3  2  2  2  1  1  2  4  2  4  4  2  2  2  4  4  1  2  3  2  2  2  2  2  3  1  2  3  3  2  4  1  3  3  4  3  1  4  0  0  0  0  3  3  2  1  3  3  1  4  2  4  3  3  1  4  2  4  1  2  3  3  4  1  2  3  1  4  4  4  3  2  3  3  3  1  3  2  4
              nom=    18  ZZ=   8.4  J0=      218143  JM=      218722         602
V2= 13 14 15 16 17 18 19 20 21 22 23 24 25 26 27 28 29 30 31 32 33 34 35 36 37 38 39 40 41 42 43 44 45 46 47 48 49 50 51 52 53 54 55 56 57 58 59 60 61 62 63 64 65 66 67 68 69 70 71 72 73 74 75 76 77 78 79 80 81 82 83 84 85 86 87 88 89 90 91 92 93 94 95 96 97 98 99100101102103104105106107108109110111112113114115116117118119120121122123124125126127128129130131132133134135136137138139140141142143144145146147148149150151152153154155156157158159160161162163164165166167168169170171172173174175176177178179180181182183184185186187188189190191192193194195196197198199200201202  0  0  0203204205206207208209210211212213214215216217218219220221222223224225226227228229230231232233234235236237238239240241242243244245246247248249250251252253254255256257258259260261262263264265266267268269270271272273274275276277278279280281282283284285286287288289290291292  0293294  0  0295296297298299300301302303304305306307308309310311312313314315316317318319320321322323324325326327328329330331332333334335336337338339340341342343344345346347348349350351352353354355356357358359360361362363364365366367368369370371372373374375376377378379380381382383384385386387388389390391392393394395396397398399400401402403404405406407408409410411412413414415416417418419420421422423424425426427428429430431  0  0  0  0  0  0  0  0  0432433434435436437438439440441442443444445446447448449450451  0  0  0  0  0452453454455456457458459460461462463464465466467468469470471472473474475476477478479480481482483484485486487488489490491492493494495496497498499500501502503504505506507508509510511512513514515516517518519520521522523524525526527528529530531532533534535536537538539540541542543544545546547548549550551  0  0  0552553554555556557558559560561562563564565566567568569570571572573574  0  0  0575576577578579580581582583584585586587588
V1=  3  2  4  4  1  1  2  2  3  4  2  4  1  4  1  4  4  3  4  3  2  4  3  3  4  3  3  4  1  2  1  4  1  1  3  3  4  4  2  4  2  3  4  4  3  2  2  4  2  1  3  4  4  3  0  4  3  4  4  1  1  1  2  3  3  1  4  3  3  3  3  1  2  0  0  0  4  3  0  4  4  3  2  4  1  1  4  1  2  2  2  2  0  0  4  3  2  4  2  1  4  4  3  3  4  3  1  2  1  3  1  2  2  4  3  1  2  3  4  2  1  4  4  2  2  2  3  3  2  4  3  1  4  4  4  1  2  2  3  3  2  4  1  4  1  1  4  2  1  2  4  4  1  1  1  4  1  4  2  1  1  4  3  1  2  3  2  2  0  0  0  0  0  0  0  0  2  3  1  2  3  1  4  4  1  1  2  2  3  4  3  4  4  4  1  1  3  4  3  1  2  4  1  3  4  3  3  4  1  1  1  3  4  3  4  4  1  3  4  3  1  3  2  2  3  4  2  3  4  3  4  4  1  1  3  2  2  4  4  2  3  2  4  4  1  2  3  2  4  1  2  1  4  1  1  4  2  2  3  1  4  3  4  4  3  1  4  3  2  4  2  2  2  4  2  1  1  4  1  4  3  2  1  1  4  3  2  3  4  2  2  1  3  4  1  1  2  3  1  4  4  2  3  1  4  2  4  1  2  1  1  3  2  2  3  2  2  3  1  2  4  1  4  2  2  4  4  4  3  3  4  1  4  2  1  3  4  1  1  3  4  4  1  3  4  3  2  3  4  3  3  1  3  4  4  2  3  1  1  3  1  1  1  1  3  4  3  1  4  3  1  4  2  2  3  3  4  4  1  3  3  4  2  1  3  2  4  2  2  3  3  0  3  1  1  3  4  1  3  3  1  3  2  3  2  3  2  2  4  3  3  1  3  1  1  1  2  3  4  4  3  2  4  4  3  2  4  1  1  3  3  1  3  3  4  4  3  1  2  3  4  1  3  1  3  3  2  3  4  1  2  3  4  3  1  3  3  4  4  3  4  2  2  4  2  2  3  1  2  3  2  3  2  2  3  1  3  4  3  1  3  4  1  2  4  2  2  2  2  3  4  1  3  2  2  2  2  2  2  3  1  4  1  1  3  4  3  4  3  1  3  4  3  3  4  4  2  3  4  4  3  1  4  3  3  1  4  4  2  1  2  1  2  1  1  3  3  3  4  4  1  4  4  3  3  1  4  3  2  2  4  3  4  4  1  2  3  1  2  3  3  3  4  4  3  4  3  4  3  1  4  0  0  0  0  0  0  3  1  2  3  1  4  3  2  4  1  2  4  4  3  2  4  1  2  3  1  3  3  2  3  4
              nom=    18  ZZ=   7.4  J0=      160123  JM=      160709         607
V2= 14 15 16 17 18 19 20 21 22 23 24 25 26  0  0  0  0  0  0  0  0  0 27 28 29 30 31 32 33 34 35 36 37 38 39 40 41 42 43 44 45 46 47 48 49 50 51 52 53 54 55 56 57 58 59 60 61 62 63 64 65 66 67 68 69 70 71 72 73 74 75 76 77 78 79 80 81 82 83 84 85 86 87 88 89 90 91  0  0  0  0  0  0  0  0 92 93 94 95 96 97 98 99100101102103104105106107108109110111112113114115116117  0  0  0  0  0  0  0  0  0118119120121122123124125126127128129130131132133134135136137138139140141142143144145146147148149150151152153154155156157158159160161162163164165166167168169170171172173174175176177178179180181182183184185186187188189190191192193194195196197198199200201202203204205206207208209210211212213214215216217218219220221222223224225226227228229230231232233234235236237238239240241242243244245246247248249250251252253254255256257258259260261262263264265266267268269270271272273274275276277278279280281282283284285286287288289290291292293294  0  0295296297298299300301302303304305306307308309310311312313314315316317318319320321322323324325326327328329330331332333334335336337338339340341342343344345346347348349  0350351352353354355356357358359360361362363364365366367368369370371372373374375376377378379380381382383384385386387388389390391392393394395396397398399400401402403404405406407408409410411412413414415416417418419420421422  0  0  0  0  0423424425426427428429430431432433434435436437438439440441442443444445  0  0446447448  0449450451452453454455456457458459460461462463464465466467468469470471472473474475476477478479480481482483484485486487488489490491492493494495496497498499500501502503504505506507508509510511512513514515516  0517518519520521522523524525526527528529530531532533534535536537538539540541542543544545546547548549550551  0552553554555556557558559560561562563564565566567568569570  0571572573574575576577578579580
V1=  2  4  4  2  1  1  1  3  4  2  4  1  2  4  4  1  1  3  4  4  3  2  4  2  1  1  2  2  1  4  3  3  1  4  3  0  0  3  1  2  3  2  4  2  2  2  2  2  3  4  3  4  1  1  2  2  2  3  1  4  3  3  1  4  3  4  2  2  2  2  0  4  3  1  4  0  0  0  0  2  3  4  1  2  4  3  1  3  1  4  1  2  3  4  4  3  2  4  2  3  4  4  4  3  4  3  4  3  2  2  3  3  1  4  1  3  4  4  3  4  1  1  2  1  3  3  1  1  2  2  2  3  1  1  3  1  3  3  4  3  0  1  4  4  1  2  2  3  4  3  1  4  2  1  4  3  3  4  1  1  1  2  3  2  2  3  4  2  3  2  2  3  3  1  3  2  2  2  2  2  2  3  1  4  3  4  2  3  2  2  3  2  3  4  1  2  3  2  2  2  2  2  4  1  2  3  1  4  3  2  2  1  3  4  3  2  3  4  3  4  1  2  3  4  3  4  4  2  2  1  3  4  3  1  4  2  2  3  4  1  0  0  0  0  0  0  4  4  3  2  4  1  1  3  2  3  2  2  3  2  2  3  3  2  4  4  4  3  2  4  3  1  3  4  4  2  3  2  1  3  3  4  4  4  2  3  3  4  4  4  1  1  4  2  2  4  4  3  2  4  3  2  2  3  1  2  3  3  2  4  3  1  2  1  2  4  2  4  2  1  1  3  4  4  2  4  3  4  1  2  3  4  1  3  2  2  3  1  2  3  3  3  2  4  1  4  2  2  4  1  2  2  1  3  4  3  3  1  2  4  3  2  2  3  3  1  4  1  1  2  1  3  4  1  3  4  4  1  1  4  2  4  3  4  3  3  1  4  3  2  4  4  4  3  2  2  3  1  2  2  3  1  2  1  2  1  3  2  3  2  2  3  4  3  3  3  4  4  3  2  2  3  2  3  3  2  4  1  2  1  2  4  4  2  2  3  3  1  3  3  3  3  1  4  3  4  1  0  2  4  4  3  4  1  4  1  1  2  1  3  2  3  1  4  4  4  1  3  4  1  2  4  2  2  2  2  1  3  4  4  2  2  2  2  4  3  3  3  2  2  3  2  2  4  3  1  2  4  2  2  4  3  2  2  3  2  3  3  2  2  1  1  3  1  3  4  3  1  3  2  1  2  3  4  1  2  3  3  3  3  1  2  4  2  2  3  4  4  4  4  4  1  1  1  1  1  2  4  1  4  4  3  3  4  3  2  1  2  1  1  1  2  1  4  3  1  4  1  2  4  3  2  2  2  2  3  3  4  4  1  2  1  4  3  1  1  2  0  0  0  0  0  2  1  2  3  2  1  1  1  3  4  2  1  1  3  1
              nom=    18  ZZ=   7.3  J0=      216919  JM=      217479         598
V2= 13 14 15 16 17 18 19 20 21 22 23 24 25 26 27 28 29 30 31 32 33 34 35  0 36 37  0 38 39  0 40 41 42 43 44 45 46 47 48 49 50 51 52 53 54 55 56 57 58 59 60 61 62 63 64 65 66 67 68 69 70 71 72 73 74 75 76 77 78 79 80 81 82 83 84 85 86 87 88 89 90 91 92 93 94 95 96 97 98 99100101102103104105106107108109110111112113114115116  0117118119120121122123124125126127128129130131132133134135136137138139140141142143144145146147148149150151152153154155156157158159160161162163164165166167168169170171172173174175176177178179  0  0180181182183184185186187188189190191192193194195196197198199200201202203204205206207208209210211212213214215216217218219220221222223224225226227228229230231232233234235236237238239240241242243244245246247248249250251252253254255256257258259260261262263264265266267268269270271272273274275276277278279280281282283284285286287288289290291  0292293294295296297298299300301302303304305306307308309310311312313314315316317318319320321322323324325326327328329330331332333334335336337338339340341342343344345346347348349350351352353354355356357358359360361362363364365366367368369370371372373374375376377378379380381382383384385386387388389390391392393394395396397398399400401402403404405406407408409410411412413414415416417418419420421422423424425426427428429  0  0  0430431432433434435436437438439440441442443444445446447448449450451452453454455456457458459460461462463464465466467468469470471472473474475476477478479480481482483484485486487488489490491492493494495496497498499500501502503504505506507508509510511512513514515516517518519520521522523524525526527528529530531532533534535536  0  0  0  0  0  0  0  0537538  0539540541542543544545546547548549550551552553554555  0556557558559560561562563564565566567568569570571572573  0  0  0  0  0  0  0  0574575576577578579580581582
V1=  3  2  4  4  3  2  0  4  4  3  2  4  1  2  1  2  3  1  1  3  4  4  2  1  3  1  1  4  3  3  4  1  1  1  4  2  1  1  1  1  4  1  1  1  4  3  2  4  4  4  4  1  4  1  1  1  3  1  4  4  0  0  0  0  3  4  4  3  1  4  2  1  3  4  3  3  2  2  2  4  0  0  4  2  2  2  1  2  3  3  1  2  2  2  2  1  2  1  3  1  1  2  3  3  1  2  4  2  1  1  1  1  1  1  1  4  4  4  3  3  3  2  4  1  1  1  2  2  0  0  0  0  0  0  0  0  0  0  0  0  0  0  0  3  1  4  4  1  3  3  3  2  2  2  3  0  0  0  0  0  0  0  0  2  4  4  3  1  2  3  1  4  3  3  2  2  2  1  1  2  3  2  4  2  2  2  3  1  3  3  1  4  1  2  1  2  2  3  4  1  3  4  1  2  4  2  3  1  3  3  1  4  2  3  2  2  1  1  2  2  1  1  3  2  4  2  2  2  3  2  3  4  3  3  4  2  2  4  3  4  1  3  4  1  2  1  2  2  2  1  2  1  2  2  3  4  1  2  1  2  3  4  2  3  4  2  2  4  2  3  4  1  4  4  2  2  1  3  4  4  2  3  4  3  3  3  1  4  3  0  0  0  0  1  3  1  1  2  1  4  2  4  2  4  3  4  4  1  1  2  1  3  3  4  1  2  3  1  4  2  2  3  3  1  2  1  2  3  1  4  3  1  1  1  3  1  2  3  1  3  4  3  3  3  4  4  1  3  4  3  2  3  2  2  2  4  3  4  4  2  3  1  2  3  3  1  4  3  1  4  3  1  3  2  2  3  4  1  2  1  3  3  2  2  4  2  4  3  1  3  4  3  1  4  2  2  3  4  3  2  4  2  1  3  1  4  2  2  2  3  2  3  1  4  3  1  1  4  3  2  3  2  2  4  2  1  3  4  3  4  4  0  1  1  4  4  1  2  2  2  4  2  4  3  1  2  4  2  2  3  1  2  3  4  4  3  1  4  1  1  2  3  4  3  3  1  3  3  2  4  4  1  1  3  4  4  3  4  3  4  1  2  1  0  4  3  4  2  3  1  4  4  3  3  1  2  1  3  4  1  2  4  3  3  2  3  4  2  2  3  4  2  3  4  2  1  4  2  2  3  2  4  3  2  3  1  1  2  3  4  3  3  4  3  1  4  3  2  1  3  3  1  3  1  3  4  3  4  2  2  1  3  3  3  3  4  1  2  1  3  3  4  2  1  4  3  1  1  3  3  0  3  1  2  3  4  2  3  1  4  4  1  2  2  2  4  4  2  2  1  3  4  4  3  3  1  2  3
              nom=    18  ZZ=   6.6  J0=      174261  JM=      174848         604
V2= 13 14 15 16 17 18 19 20 21 22  0  0  0  0  0 23 24 25 26 27 28 29 30 31 32 33 34 35 36 37 38  0 39 40 41 42 43 44 45 46 47 48 49 50 51 52 53 54 55 56 57 58 59 60 61 62 63 64 65 66 67 68 69 70  0 71 72 73 74 75 76 77 78 79 80 81 82 83 84 85 86 87 88 89 90 91 92 93 94 95 96 97 98 99100101102103104105106  0107108109110111112113114115116117118119120121122123124125126127128129130131132133134135136137138139140141142143144145146147148149150151152153154155156157158159160161162163164165166167168169170171172173174175176177178179180181182183184185186187188189190191192193194195196197198199200201202203204205206207208209210211212213214215216217218219220221222223224225226227228229230231232233234235236237238239240241242243244245246247248249250251252253254255256257258259260261262263264265266267268269270271272273274275276277278279280281282283284285286287288289290291292293  0  0  0294295296297298299300301302303304305306307308309310311312313314315316317318319320321322323324325326327328329330331332333334335336337338339340341342343344345  0  0  0  0  0  0346347348349350351352353354355356357358359360361362363364365366367368369370371372373374375376377378379380381382383384385386387388389390391392393394395396397398399400401402403404405406407408409410411412413414415416417418419420421422423424425426427428429430431432433434435436437438439440441442443444445446447448449450  0  0  0  0  0451452453454455456457458459460461462463464465466467468469470471472473474475476477478479480481482483484485486487488489490491492493494495496497498499500501502503504505  0  0  0506507508509510511512513514515516517518519520521522523524525526527528529530531532533534535536537538  0539540541542543544545546547548549550551552553554555556557558559560561562563564565566567568569570571572573574575576  0577578579580581582583584585586587588589
V1=  3  2  4  3  3  1  3  3  4  4  3  2  3  4  1  3  4  1  2  1  1  0  0  0  0  0  2  1  3  1  4  4  3  1  1  2  3  2  3  2  2  4  3  4  4  4  2  1  2  2  4  3  2  3  1  1  1  2  4  3  4  4  3  4  3  4  2  1  3  1  4  1  1  4  3  3  1  4  1  2  3  1  2  2  1  2  1  1  4  2  1  3  1  4  4  2  2  1  1  4  4  2  1  2  1  2  2  2  4  4  3  4  1  1  1  2  3  2  4  3  3  4  4  1  1  3  4  3  3  3  4  4  3  4  1  4  2  2  2  4  4  3  2  4  4  3  3  2  1  1  3  4  2  4  1  4  2  4  3  4  3  3  1  4  1  1  3  3  4  4  3  2  2  2  3  1  3  3  1  4  3  1  4  4  3  1  4  2  3  1  4  3  0  0  0  0  0  0  0  0  4  2  4  1  3  3  1  2  4  4  2  1  1  3  1  3  3  3  2  2  3  1  1  1  2  2  2  1  1  2  1  1  2  2  2  2  4  2  3  4  3  4  1  3  3  4  4  2  1  1  1  1  3  3  1  3  4  4  4  3  3  1  4  4  3  4  4  1  2  4  4  3  4  3  2  3  1  2  4  4  2  3  4  3  2  2  3  1  4  2  4  3  3  4  4  1  4  2  2  3  1  3  3  1  2  4  3  4  3  1  3  3  1  2  1  2  3  3  1  2  4  4  2  3  4  4  4  1  3  3  1  4  2  2  3  4  4  2  3  1  3  3  1  4  2  2  4  3  4  3  3  1  2  2  2  2  3  1  3  2  2  3  3  1  2  2  2  3  4  4  2  2  4  4  2  4  3  1  3  3  1  1  1  4  3  2  2  1  1  1  3  3  1  3  4  3  2  3  4  4  3  4  4  3  2  2  3  1  1  2  3  1  3  4  4  3  1  2  2  4  3  4  4  1  2  2  4  3  3  4  4  1  2  4  4  2  2  1  2  4  4  0  3  3  3  1  4  3  1  3  3  1  2  3  4  4  3  3  3  3  3  1  4  4  1  1  3  3  4  1  3  1  2  1  1  2  3  4  1  2  1  2  1  4  4  3  2  2  2  4  3  3  1  2  3  1  1  3  1  2  3  4  2  1  3  1  4  1  2  1  1  4  3  4  3  3  4  2  3  3  4  3  2  2  2  2  2  3  4  1  2  1  1  1  3  1  4  2  4  4  1  4  2  4  3  3  4  3  3  3  1  3  4  3  0  0  3  1  4  2  1  1  1  4  4  3  4  3  4  1  1  3  1  4  4  4  4  1  4  2  2  3  1  3  1  3  3  4  3  3  1  4  4  4  1  2  3  1  4  3  2  3  4  3
              nom=    18  ZZ=   6.2  J0=      152948  JM=      153506         594
V2= 11 12 13 14 15 16 17 18  0  0 19 20 21 22 23 24 25 26 27 28 29 30 31 32 33 34 35 36 37 38 39 40 41 42 43 44 45 46 47 48 49 50 51 52 53 54 55 56 57 58 59 60 61 62 63 64 65 66 67 68 69 70 71 72 73 74 75 76  0 77 78 79 80 81 82 83 84 85 86 87 88 89 90 91 92 93 94 95 96 97 98 99100101102103104105106107108109110111112113114115116117118119120121122123124125126127128129130131132133134135136137138139140141142143144145146147148149150151152153154155156157158159160161162163164165166167168169170171172173174175176177178179180181182183184185186187188189190191192193194195196197198199200201202203204205206207208209210211212213214215216217218219220221222223224225226227228229230231232233234235236237238239240241242243244245246247248249250251252253254255256257258259260261262263264265266267268269270271272273274275276277278279280281282283284285286287288289290291292293294295296297298299300301302303304305306307308309310311312313314315316317318319320321322323324325326327328329330331332333334335336337338339340341342343344345346347348349350351352353354355356357358359360361362363364365366367368369370371372373374375376377378379380381382383384385386387388389390391392393394395396397398399400401402403404405406407  0408409410411412413414415416417418419420421422423424425426427428  0  0  0  0429430431432433434435436437438439440441442443444445446447  0448449450451452453454455456457458459460461462463464465466467468469470471472473474475476477478479480481482483484485486487488489490491492493494495496497498499500501502  0  0  0  0503504  0505506507508509510511512513514515516517518519520521522523524525526527528529530531532533534535536537538539540  0  0  0  0  0  0  0  0541542543544545546547548549550551552553554555556557558559560561562563564565566567568569570571572573574575576577578579580581582
V1=  2  4  3  2  4  1  2  1  2  2  2  3  3  3  2  4  3  2  4  3  2  3  1  1  2  1  3  3  1  3  4  1  1  3  1  1  1  2  4  3  2  2  4  2  3  3  1  3  3  3  2  4  2  3  3  1  1  3  1  2  2  1  3  3  1  1  2  4  1  3  1  2  0  0  0  2  4  3  3  2  2  4  3  2  3  1  2  3  1  2  1  1  1  2  1  2  3  2  4  3  1  4  3  1  1  1  2  4  4  1  1  2  1  2  2  2  2  2  1  3  3  1  2  0  0  3  1  3  2  2  3  4  2  4  2  4  1  2  4  2  2  3  1  2  1  1  2  4  4  3  2  4  1  2  2  4  3  3  3  2  2  4  3  1  3  4  4  2  0  0  0  0  0  0  0  0  0  2  2  3  1  1  1  1  2  3  1  4  3  1  1  1  0  0  4  1  3  4  1  3  2  4  1  1  3  3  3  2  4  1  3  4  3  4  4  2  1  3  1  4  3  2  1  3  2  4  3  1  3  2  4  4  2  1  3  2  2  2  2  2  1  1  2  2  3  1  1  3  1  2  3  4  2  2  3  2  3  1  1  4  1  2  3  4  2  2  4  1  2  1  2  0  0  0  0  0  0  0  0  0  0  0  3  3  1  4  3  4  3  0  0  0  0  0  0  0  0  4  1  2  1  3  4  4  2  2  2  2  3  1  2  4  1  2  1  1  4  4  1  4  1  1  1  4  1  4  3  4  3  2  4  4  2  4  1  3  1  3  3  1  2  1  1  3  3  3  3  1  2  3  4  1  2  3  4  1  2  1  4  2  1  3  2  4  2  2  4  3  3  1  2  1  1  2  2  2  1  2  2  3  4  3  4  3  2  3  3  2  2  4  1  4  3  1  3  3  2  4  4  1  4  3  3  2  4  1  1  3  2  1  3  3  4  3  3  1  4  2  4  2  1  2  3  4  4  1  4  2  3  4  3  2  1  1  1  1  3  2  1  2  3  1  2  2  1  3  2  4  1  1  1  4  2  3  1  4  2  3  3  1  3  3  4  3  2  1  2  4  3  1  1  2  1  3  1  1  1  1  3  3  1  3  3  4  2  3  4  4  2  4  3  2  4  1  4  1  4  1  1  1  3  2  2  4  1  3  4  4  3  2  4  2  2  1  2  3  4  3  2  1  2  2  2  4  3  1  4  1  1  1  2  2  4  1  1  3  3  2  4  3  3  1  4  3  4  2  2  3  3  3  3  1  2  4  4  2  4  1  3  2  3  1  2  1  4  3  2  4  4  3  1  2  1  1  3  3  3  3  3  1  1  3  1  2  1  1  3  2  3  1  1  1  2  3
              nom=    18  ZZ=   5.9  J0=      222932  JM=      223524         598
V2= 15 16 17 18 19 20 21 22 23 24 25 26 27 28 29 30 31 32 33 34 35 36 37 38 39  0 40 41 42 43 44 45 46 47 48 49 50 51 52 53 54 55 56 57 58 59 60 61 62 63 64 65 66 67 68 69 70 71 72 73 74 75 76 77 78 79 80 81 82 83 84 85 86 87 88 89 90 91 92 93 94 95 96 97 98 99100101102103  0104105106107108109110111112113114115116117118119120121122123124125126  0127128  0129130131132133134135136137138139140141142143144145146147148149150151152153154155156157158159160161162163164165166167168169170171172173174175176177  0178179180181182183184185186187188189190191192193194  0  0  0195196197198199200201202203204205206207208209210211212213214215216217218219220221222223224225226227228229230231232233234235236237238239240241242243244245246247248249250251252253254255256257258259260261262263264265266267268269270271272273274275276277278279280281282283284285286287288289290291292293294  0295296297298299300301302303304305306307308309310311312313314315316317318319320321322323324325326327328329330331332333  0334335336337338339340341342343344345346  0  0  0  0  0  0  0347348349350351352353354355356357358359360361362363364365366367368369370371372373374375376377378379380381382383384385386387388389390391392393394395396397398399400401402403404405406407408409410411412413414415416417418419420421422423424425426427428429430431  0432433434435436437438439440441442443444445446447448449450451452453454  0455456457458459460461462463464465466467468469470471472473474475476477478479480481482483484485486487488489490491492493494495496497498499500501502503504505506507508509510511512513514515516517518519520521522523524525526527528529530531532533534535536537  0  0  0  0538  0539540541542543544545546547548549550551552553554555556557558559560561562563564565566567568569570571572573574575576577578579580581582583584585586587588
V1=  4  4  2  4  2  2  1  2  2  4  1  3  4  3  3  1  2  4  3  4  3  4  1  4  3  2  1  1  1  1  1  1  1  1  2  4  4  4  3  2  2  2  4  3  4  3  2  4  4  2  4  4  2  1  4  2  1  1  3  3  1  1  3  3  1  4  2  3  2  4  4  3  1  2  2  4  3  2  3  4  3  4  4  2  1  1  1  2  2  2  1  3  3  4  1  1  4  3  1  3  1  4  2  2  2  4  1  1  1  3  4  3  2  4  1  3  3  4  1  4  2  4  4  1  2  4  4  1  3  2  4  4  2  3  4  3  2  4  4  3  4  4  1  3  3  4  1  4  1  2  4  2  3  4  1  2  3  2  4  4  1  2  4  4  2  1  2  3  2  1  2  2  1  2  2  4  3  3  3  4  3  1  2  3  1  2  3  3  4  3  1  4  4  4  2  1  4  2  4  2  2  4  1  1  4  1  4  2  2  2  3  4  3  3  1  4  4  2  3  2  4  3  4  1  2  2  4  3  3  4  3  1  1  1  0  3  3  1  3  1  2  3  3  4  4  4  4  1  2  4  3  2  2  2  2  4  2  3  1  4  3  1  3  4  3  4  1  2  2  1  2  2  2  4  3  1  2  1  2  2  4  1  2  1  2  4  4  3  3  4  3  2  2  3  2  2  1  2  1  2  4  4  2  4  4  4  3  4  1  2  1  1  1  2  2  1  4  1  1  4  1  2  1  2  4  3  1  4  4  3  1  4  3  4  4  2  2  4  3  4  4  3  4  1  1  3  4  2  4  4  4  1  1  3  1  1  1  1  4  2  4  3  2  4  4  2  4  3  4  2  1  3  4  4  4  2  1  1  1  3  3  2  1  2  2  1  3  4  3  3  2  4  1  1  4  3  1  4  1  1  1  1  3  4  3  4  4  3  4  4  1  2  2  4  4  4  2  4  2  2  1  1  1  2  1  4  3  0  0  3  2  4  4  3  1  4  1  3  3  2  4  3  3  4  3  1  1  4  3  4  1  2  1  1  1  1  1  1  4  3  1  4  3  1  1  1  1  1  3  3  4  4  3  1  3  1  1  2  4  1  2  2  1  1  1  1  4  1  2  4  1  4  3  4  4  2  2  4  1  1  1  2  1  1  1  1  1  2  4  3  1  2  2  2  2  2  3  3  4  3  2  2  4  2  3  2  2  3  3  2  4  1  4  3  3  4  1  3  2  3  3  3  2  1  2  1  1  2  4  3  4  3  3  2  3  3  1  2  3  4  1  3  1  3  4  0  4  3  4  0  4  1  2  4  2  4  1  1  2  3  1  3  2  2  3  1  3  1  3  1  1  1  3  1  4  3  3  4
              nom=    18  ZZ=   5.8  J0=      154716  JM=      155302         612
V2= 13 14 15 16 17 18 19 20 21 22 23 24 25 26  0  0  0  0  0  0  0  0  0  0  0  0 27 28 29 30 31 32 33 34 35 36 37 38  0  0  0  0  0  0  0 39 40 41 42 43 44 45 46 47 48 49 50 51 52 53 54 55 56 57 58 59 60 61 62 63 64 65 66 67 68 69 70 71 72 73 74 75 76 77 78 79 80 81 82 83 84 85 86 87 88 89 90 91 92 93 94 95 96 97 98 99100101102103104105106107108109110111112113114115116117118  0  0119120121122123124125126  0127128129130131132133134135136137138139140141142143144145146147148149150151152153154155156157158159160161162163164165166167168169170171172173174175176177178179180181182183184185186187188189190191192193  0  0194195196197198199200201202203204205206207208209210211212213214215216217218219220221222223224225226227228229230231232233234235236237238239240241242243244245246247248249250251252253254255256257258259260261262263264265266267268269270271272273274275276277278279280281282283284285286287288289290291292293294  0  0  0  0  0  0295296297298299300301302303304305306307308309310311312313314315316317318319320321322323324325326327328329330331332333334335336337338339340341342343344345346347348349350351352353354355356357358359360361362363364365366367368369370371372373374375376377378379380381382383384385386387388389390391392393394395396397398399400401402403404405406407408409410411412413414415416417418419420421422423424425426427428429430  0431432433434435436437438439440441442443444445446447  0  0448  0449450451452453454455456457458459460461462463464465466467468469470471472473474475476477478479480481482483484485486487488489490491492493494495496497498499500501502503504505506507508509510511512513514515516517518519520521522523524525526527528529530531532533534535536537538539540541542543544545546547548549550551552553554555556557558559560561562563564565566567568569570571572  0  0  0573574575576577578579580581582583584585586587
V1=  3  2  4  1  1  3  1  2  1  3  3  4  1  2  2  3  2  2  1  1  1  1  2  3  1  2  1  1  2  2  1  3  2  4  3  3  1  4  1  1  2  3  4  4  2  3  1  2  3  3  1  4  2  2  4  2  1  4  2  2  4  3  3  3  4  1  4  4  3  1  3  4  3  1  4  2  3  4  3  3  1  2  4  3  1  3  3  2  1  1  1  2  2  3  1  2  3  3  3  1  3  3  4  2  2  1  1  1  2  4  3  1  4  3  1  2  1  1  1  2  4  3  2  2  2  3  1  2  2  2  2  2  2  3  4  1  3  3  1  4  4  4  4  2  2  2  3  1  3  2  1  2  4  1  2  1  2  3  3  4  2  2  4  1  4  4  2  2  4  2  1  2  4  1  0  0  3  1  1  3  1  2  4  4  3  3  4  3  1  2  2  1  1  2  4  3  3  4  2  2  2  2  3  3  3  1  2  1  1  3  4  1  2  4  4  0  1  2  3  1  1  3  1  2  1  4  2  2  2  2  4  4  2  1  1  2  2  2  2  2  3  1  2  2  1  3  3  3  1  4  4  3  2  2  4  1  4  4  1  1  3  4  2  3  2  1  2  1  2  3  3  1  4  1  3  4  2  2  4  1  2  3  4  2  2  1  1  3  4  2  3  1  2  1  1  3  4  1  1  3  1  4  1  1  4  3  3  2  4  1  4  4  4  1  2  1  1  2  2  2  3  3  4  2  3  1  1  1  2  2  4  1  4  4  3  1  1  2  2  4  3  3  4  1  4  3  4  2  2  2  3  1  2  3  3  3  2  4  4  3  1  1  4  3  1  4  1  1  0  0  0  3  4  4  3  2  2  2  2  2  3  4  2  2  1  2  2  2  1  2  1  2  3  4  4  4  1  4  1  1  2  2  1  1  2  1  2  4  1  1  1  3  2  4  3  1  1  0  0  2  1  1  1  2  2  3  2  2  2  1  1  2  4  2  4  1  2  1  3  1  1  0  4  3  3  2  4  4  4  3  4  2  2  3  2  2  2  2  2  2  3  3  2  2  3  1  1  2  2  4  3  4  1  3  1  1  1  2  4  2  1  1  2  1  3  2  2  2  4  4  2  2  1  1  2  4  1  2  2  4  4  2  2  4  4  2  3  4  2  2  2  1  3  1  2  1  1  1  3  1  3  2  4  1  3  4  0  0  0  0  0  0  0  0  0  0  0  0  0  0  0  0  2  3  4  2  1  1  1  3  1  3  3  3  4  4  2  1  2  1  4  3  4  4  4  4  2  2  1  3  3  2  2  3  1  3  2  4  2  1  3  3  4  4  3  2  4  1  4  1  2  3  1  1  2  1  2  2  1  4  1  2  4  3  1  2  2  3  2  4  3  3
              nom=    18  ZZ=   5.8  J0=      251717  JM=      252282         592
V2= 13 14 15 16 17 18 19 20 21 22 23  0  0  0  0  0  0  0 24 25 26  0  0  0  0  0  0 27 28 29 30 31 32 33 34 35 36 37 38 39 40 41 42 43 44 45 46 47 48 49 50 51 52 53 54 55 56 57 58 59 60 61 62 63 64 65 66 67 68 69 70 71 72 73 74  0 75 76 77 78 79 80 81 82 83 84 85 86 87  0 88 89  0 90 91 92 93 94 95 96 97 98 99100101102103104105106107108109110111112113114115116117118119120121122123124125126127128129130131132133134135136137138139140141142143144145146147148149150151152153154155156157158159160161162163164165166167168169170171172173174175176177  0178179180181182183184185186187188189190191192193194  0195196197198199200201202203204205206207208209210211212213214215216217218219220221222223224225226227228229230231232233234235236237238239240241242243244245246247248249250251252253254255256257258259260261262263264265266267268269270271272273274275276277278279280281282283284285286287288289290291292  0  0  0  0  0  0293294  0  0  0295296297298299300301302303304305306307308309310311312313314315316317318319320321322323324325326327328329330331332333334335336337338339340341342343344345346347348349350351352353354355356357358359360361362363364365366367368369370371372373374375376377378379380381382383384385386387388389390391392393394395396397398399400401402403404405406407408409410  0411412413414415416417418419420421422423424425426427428  0  0429  0  0430431432433434435436437438439440441442443444445446447448449450451452453454455456457458459460461462463464465466467468469470471472473474475476477478479480481482483484485486487488489490491492493494495496497498499500501502503504505506507508509510511512513514515516517518519520521522523524525526527528529530531532533534535536537538539540541542543544545546547548549550551552553554555556557558559560561562563564565566567568569570571572
V1=  3  2  4  4  3  1  1  1  4  4  2  1  1  1  1  3  3  2  4  1  2  2  2  1  3  2  4  1  2  2  4  3  2  3  4  3  3  1  4  4  4  4  4  2  4  1  1  1  2  2  1  1  1  4  2  2  3  4  1  3  4  1  2  2  2  2  3  1  4  3  1  1  1  3  3  1  3  3  3  1  4  4  1  4  3  1  3  4  2  3  2  4  4  3  3  4  3  4  4  3  2  4  1  1  2  0  0  0  0  0  0  0  0  0  1  1  1  4  3  2  4  1  2  3  2  1  1  2  3  4  3  3  1  3  3  4  3  4  0  0  0  0  0  3  4  2  1  1  1  1  3  3  2  4  4  4  1  2  4  1  1  3  4  3  3  4  3  4  4  3  4  4  4  3  4  3  4  4  2  4  2  4  3  4  2  3  2  4  4  2  4  4  4  4  3  2  4  3  1  2  4  2  4  1  3  4  2  2  4  3  2  2  4  1  3  3  3  4  3  1  1  1  2  4  4  1  1  1  4  1  3  1  1  3  2  4  4  2  4  3  2  4  4  4  1  2  2  1  2  4  1  2  4  2  1  2  1  3  2  1  2  2  1  2  4  2  1  2  1  2  2  3  2  4  4  2  4  2  4  3  1  2  2  1  2  2  1  2  4  1  4  4  4  2  1  2  3  1  3  2  4  2  1  2  4  3  1  2  3  4  1  1  2  2  3  2  3  4  3  2  4  1  1  1  1  1  2  3  4  4  2  3  1  1  2  1  2  3  1  3  2  4  1  4  2  2  1  3  4  2  1  1  1  1  1  3  3  3  1  4  3  2  1  1  1  2  1  0  0  0  0  0  0  3  2  2  2  1  2  2  4  1  2  3  1  1  3  3  4  4  2  2  4  3  4  4  2  2  3  2  2  2  3  2  1  1  2  1  1  2  3  4  3  3  3  3  4  3  1  4  4  1  2  1  2  3  2  3  2  2  1  1  4  2  4  3  3  1  4  3  4  3  1  2  2  3  4  1  1  4  3  4  2  2  1  1  2  4  0  0  0  0  0  4  1  3  1  2  4  3  2  2  4  3  2  4  1  1  3  1  1  4  1  4  4  1  4  1  1  1  1  1  4  3  3  3  1  2  1  1  1  4  4  3  4  3  4  3  2  2  3  3  4  2  3  3  1  1  4  2  4  3  2  4  3  1  1  4  1  2  2  1  4  1  4  4  1  1  1  2  2  1  3  1  3  4  3  3  4  3  4  3  2  4  1  1  3  1  1  2  1  2  3  2  2  1  1  2  4  1  2  1  2  4  1  3  4  4  1  2  4  1  2  4  1  2  2  0  2  3  1  1
              nom=    18  ZZ=   5.6  J0=      151811  JM=      152354         578
V2= 13 14 15 16 17 18 19 20 21 22 23 24 25 26 27 28 29 30 31 32 33 34 35 36 37 38 39 40 41 42 43 44 45 46 47 48 49 50 51 52 53 54 55 56 57 58 59 60 61 62 63 64 65 66 67 68 69 70 71 72 73 74 75 76 77 78 79 80 81 82 83 84 85 86 87 88 89 90 91 92 93 94 95 96 97 98 99100101102103104105106107108109110111112113114115116117118119120121122123124125126127128129130131132133134135136137138139140141142143144145146147148149150151152153154155156157158159160161162163164165166167168169170171172173174175176177178179180181182183184185186187188189190191192193194195196197198199200201202203204205206207208209210211212213214215216217218219220221222223224225226227228229230231232233234235236237238239240241242243244245246247248249250251252253254255256257258259260261262263264265266267268269270271272273274275276277278279280281282283284285286287288289290291292293294295296297298299300301302303304305306307308309310311312313314315316317318319320321322323324325326327328329330331332333334335336337338339340341342343344345346347348349350351352353354355356357358359360361362363364365366367368369370371372373374375376377378379380381382383384385386387388389390391392393394395396397398399400401402403404405406407408409410411412413414415416417418419420421422423424425426427428429430431432433434435436437438439440441442443444445446447448449450451452453454455456457458459460461462463464465466467468469470471472473474475476477478479480481482483484485486487488489490491492493494495496497498499500501502503504505506507508509510511512513514515516517518519520521522523524525526527528529530531532533534535536537  0538539540541542543544545546547548549550551552553554555556557558559560561562563564565566567568569570571572573574575576577578579580581582583584585586587588589
V1=  3  2  4  2  2  4  3  3  4  4  1  4  2  2  1  3  1  4  2  4  3  2  3  3  1  4  0  0  0  0  0  0  0  0  0  0  0  0  0  0  1  3  2  2  3  1  1  3  4  4  3  4  1  3  1  4  3  1  3  2  2  0  0  4  3  2  2  2  1  2  3  0  2  4  3  4  4  3  2  4  2  4  4  1  1  3  3  1  2  2  2  4  3  1  0  1  1  3  3  3  3  4  3  1  3  3  4  2  3  1  2  2  1  4  3  0  1  4  2  2  3  3  3  2  3  4  3  1  2  4  2  4  4  3  2  3  4  3  2  2  4  4  2  2  1  1  2  2  2  2  1  2  2  2  4  3  4  3  2  2  2  2  2  2  1  2  2  4  4  4  4  1  2  1  3  3  3  4  3  1  3  1  4  2  0  3  2  2  2  4  1  1  2  2  2  4  1  4  2  2  2  4  1  1  2  4  2  2  2  2  2  1  3  2  2  2  4  4  2  3  2  2  4  4  3  1  2  2  4  1  2  2  2  3  1  4  1  1  1  2  1  2  1  2  1  3  1  2  3  1  3  3  1  1  1  1  2  3  1  1  3  1  1  3  1  4  1  1  1  2  4  2  3  3  2  4  1  2  3  1  4  1  4  2  3  1  2  2  2  1  3  2  1  1  2  4  2  1  4  3  4  4  2  1  3  1  1  4  2  1  3  3  3  1  2  0  0  0  0  0  0  0  0  0  0  2  2  3  2  1  3  1  4  2  1  4  2  1  1  2  1  1  3  4  4  2  3  1  4  2  3  3  1  1  2  1  3  2  4  2  3  2  4  2  2  4  3  3  4  3  1  2  1  1  4  1  4  1  4  2  1  3  4  3  2  4  1  1  3  1  1  2  4  1  4  4  3  1  4  3  3  1  1  1  1  3  4  1  3  1  0  3  2  4  3  2  4  4  1  2  1  1  2  3  3  1  2  1  1  3  4  2  1  1  1  2  2  2  2  2  1  1  0  0  1  2  4  2  3  1  2  3  1  2  1  1  2  2  1  2  3  3  2  2  3  2  2  1  2  2  4  1  0  2  1  4  1  2  4  1  1  1  2  2  1  1  1  3  4  2  3  4  3  3  1  4  2  4  3  1  3  4  1  1  1  1  2  2  3  3  3  3  4  4  2  1  3  4  3  3  2  2  4  3  3  3  2  4  3  1  2  3  2  4  2  2  2  3  1  3  4  2  1  4  3  4  3  1  1  3  4  4  2  3  1  2  2  2  3  1  1  4  1  3  3  3  2  2  1  2  3  4  4  4  3  2  4  3
              nom=    18  ZZ=   5.6  J0=      184804  JM=      185394         607
V2= 26 27 28 29 30 31 32 33 34 35 36  0 37 38 39 40 41 42 43 44 45 46 47 48 49 50 51 52 53 54 55 56 57 58  0  0 59 60 61 62 63 64 65 66 67  0  0  0 68 69 70 71 72 73 74 75 76  0 77 78 79 80 81 82 83 84 85 86 87 88 89 90 91 92 93 94 95 96 97 98 99100101102103104105106107108109110111112113114115116117118119120121122123124125126  0127128129130131132133134135136137138139140141142143144145146147148149150151152153154155156157158159160161162163164165166167168169170171172173174175176177178179180181182183184185186187188189190191192193194  0  0  0  0  0  0  0  0  0  0  0  0  0  0  0  0  0  0  0  0  0  0195196197198199200201202203204205206207208209210  0211212213214215216217218219220221222223224225226227228229230231232233234235236237238239240241242243244245246247248249250251252253254255256257258259260261262263264265266267268269270271272273274275276277278279280281282283284285286287288289290  0291292293294295296297298299300301302303304305306307308309310311312313314315316317318319320321322323324325326327328329330331332333334335336337338339340341342343344345346347348349350351352353354355356357358359360361362363364365366367368369370371372373374375376377378379380381382383384385386387388389390391392393394395396397398399400401402403404405406407408409410411412413  0  0  0  0  0414415416417418419420421422423424425426427428429430431432433434435436437438439440441442443444445446447448449450451452453454455456457458459460461462463464465466467468469470471472473474475476477478479480481482483484485486487488489490491492493494495496497498499500501502503504505506507508509510511512513514515516517518519520521522523524525526527528529530531532533534535536537538  0  0539540541542  0  0  0543544545546547548549550551552553554555556557558559560561562563564565566567568569570571572573574575576577578579580581582583584585586  0587588589
V1=  2  1  1  2  3  4  3  3  4  3  3  3  1  4  2  1  1  2  1  2  3  1  1  1  2  3  4  4  4  3  2  2  2  2  4  2  2  3  2  1  2  4  3  3  1  1  4  1  4  3  1  1  2  3  4  3  4  2  3  1  4  1  1  1  0  0  0  0  0  0  2  3  1  4  4  3  2  2  1  1  1  4  4  1  1  3  1  1  1  1  3  4  1  4  1  4  2  1  1  2  4  4  1  4  1  2  3  4  4  3  3  1  4  1  1  1  1  1  4  1  1  2  2  2  2  4  1  1  2  4  4  2  4  3  2  4  3  4  2  2  4  2  3  2  2  2  1  1  1  1  1  1  4  4  3  4  1  4  4  3  4  4  2  4  1  3  4  4  1  2  2  1  1  2  2  3  1  1  1  3  3  1  4  3  3  2  4  4  3  2  3  1  3  1  4  2  1  1  2  4  3  1  2  1  2  1  1  3  3  4  1  1  1  3  3  2  4  1  4  3  2  3  4  2  4  4  3  2  1  2  3  4  2  3  4  3  4  4  3  1  4  2  1  4  3  3  2  4  3  1  1  1  1  1  2  3  4  4  3  4  4  3  4  2  4  1  1  1  2  3  1  2  3  4  3  2  3  1  2  3  3  3  2  4  3  1  1  1  1  1  1  1  2  3  4  4  4  3  1  4  3  4  2  0  0  0  0  0  0  0  0  0  3  4  2  4  3  2  4  3  3  3  4  2  4  2  4  3  1  2  1  3  2  2  2  2  1  4  2  3  4  1  2  4  4  2  1  3  4  3  1  4  3  1  4  2  2  3  4  2  2  1  1  2  4  3  3  4  1  3  2  2  2  4  3  3  4  3  4  1  4  2  2  2  2  3  4  3  4  2  3  1  1  3  2  2  2  3  2  2  1  1  3  4  1  2  1  1  3  3  4  3  1  3  1  4  2  1  4  1  4  4  3  2  4  2  1  2  2  2  4  3  3  1  2  3  2  2  2  2  4  1  3  4  4  3  1  0  4  1  2  2  1  3  3  2  4  1  1  1  3  1  1  3  3  1  3  1  4  1  3  3  3  3  4  3  3  4  4  1  1  3  4  3  4  1  3  3  4  2  1  4  2  4  4  1  2  2  2  3  4  3  3  4  4  2  2  2  3  1  3  4  4  2  3  4  2  1  1  1  2  1  3  4  4  4  2  4  3  2  3  2  4  1  3  3  1  1  2  4  2  1  2  1  3  4  3  3  3  1  2  4  4  1  1  1  2  4  1  3  4  4  1  1  3  3  2  2  3  2  2  3  4  1  3  1  1  2  3  1  3  3  3  3  2  2  3  1  1  3  3  1  3  2  2  3  1  4  1  4  3  4  3  4  3  4  3
              nom=    18  ZZ=   5.5  J0=      229913  JM=      230495         618
V2= 12 13 14 15 16 17 18 19 20 21 22 23 24 25 26  0  0  0 27 28 29 30 31 32 33 34 35 36  0  0  0  0  0 37 38 39  0  0  0  0  0  0  0  0  0  0  0  0  0  0 40 41 42 43 44 45 46 47 48 49 50 51 52 53 54 55 56 57 58 59 60 61 62 63 64 65 66 67 68 69 70 71 72 73 74 75 76  0  0  0  0 77 78 79 80 81 82 83 84 85 86 87 88 89 90  0  0  0  0  0  0 91 92 93 94 95 96 97 98 99100101102103104105106107108109110111112113114115116  0117118119120121122123124125126127128129130131132133134135136137138139140141142143144145146147148149150151152153154155156157158159160161162163164165166167168169170171172173174175176177178179180181182183184185186187188189190191192  0  0  0  0  0  0193194195196197198199200201202203204205206207208209210211212213214215216217218219220221222223224225226227228229230231232233234235236237238239240241242243244245246247248249250251252253254255256257258259260261262263264265266267268269270271272273274275276277278279280281282283284285286287288289290291292293294295296297298299300301302303304305306307308309310311312313314315316317318319320321322323324325326327328329330331332333334335336337338339340341342343344345346347348349350351352353354355356357358359360361362363364365366367368369370371372373374375376377378379380381382383384385386387388389390391392393394395396397398399400401402403404405406407408409410411412413414415416417418419420421422423424425426427428429430431432433434435436437438439440441442443444445446447448449450451452453454455456457458459460461462463464465466467468469470471472473474475476477478479480481482483484485486487488489490491492493494495496497498499500501502503504  0505506507508509510511512513514515516517518519520521522523524525526527528529530531532533534535536537538539540541  0542543544545546547548549550551552553554555556557558559560561562563564565566567568569570571572573574575576577578579580581582583584585586587588
V1=  1  3  2  4  4  0  0  0  0  0  0  0  0  1  2  2  4  3  1  1  3  4  1  3  3  4  3  3  2  4  4  2  2  1  4  3  3  3  4  4  1  1  4  4  2  3  2  4  4  3  2  3  3  2  4  1  1  2  4  4  4  1  2  2  1  1  4  3  3  2  3  2  3  2  4  1  3  1  4  3  2  3  3  2  3  3  4  4  4  1  4  3  2  4  2  2  2  2  2  1  3  1  2  4  3  2  3  4  3  2  1  1  4  4  1  1  1  2  3  4  1  2  1  1  1  1  4  3  3  3  4  4  1  2  4  3  4  3  4  2  1  3  2  2  1  3  3  4  3  1  3  4  4  2  3  4  3  2  4  2  1  1  2  1  4  1  3  4  4  3  1  3  2  4  1  1  2  4  4  3  1  2  2  2  3  3  0  0  0  0  0  1  3  2  4  4  3  1  1  3  1  3  2  2  2  1  2  3  2  4  3  3  1  2  2  1  1  3  2  3  3  1  3  3  1  1  2  2  3  2  3  3  4  3  4  1  4  3  4  1  2  0  0  0  2  2  3  2  2  2  4  2  3  4  1  2  3  1  2  4  2  1  4  2  3  4  4  1  3  1  1  1  3  1  3  4  3  1  1  2  3  3  3  4  2  2  4  3  3  1  3  2  3  1  4  4  3  1  1  1  4  3  2  4  2  2  2  3  1  4  2  4  2  2  2  3  3  3  3  1  3  2  1  2  2  4  4  1  2  4  1  3  1  1  1  3  3  4  2  1  3  2  2  3  1  3  3  2  0  3  1  2  4  2  1  1  2  2  4  2  3  3  1  2  3  4  3  2  1  3  4  4  4  3  2  0  0  0  0  0  1  2  3  4  4  3  3  1  4  4  2  1  2  2  4  1  4  4  4  1  1  4  3  4  4  4  2  2  3  1  4  2  4  1  1  2  3  3  3  1  4  4  3  1  1  1  2  1  2  4  2  2  4  3  2  2  2  1  1  1  2  3  4  2  3  4  1  2  3  0  4  2  2  2  3  2  4  4  3  2  2  3  3  3  4  2  1  4  3  4  4  4  1  1  1  2  1  2  1  1  2  3  4  4  4  4  4  1  4  4  3  4  1  2  1  1  2  2  2  2  2  3  4  1  2  1  1  3  2  4  0  0  0  0  0  0  0  0  0  0  0  0  2  2  1  1  1  2  1  1  3  4  4  3  3  2  4  4  3  1  3  4  2  1  1  4  3  2  4  4  1  1  2  3  3  4  2  2  1  1  3  4  2  1  3  3  1  4  3  4  3  4  2  1  2  3  4  3  4  1  3  1  2  3  3  1  3  2  2  2  2  3  2  2  2  3  4  1  2  3  1  1  1  2  2  1  1  2  1  1  2  3  4  2  2  2  3  4
              nom=    18  ZZ=   5.4  J0=      167123  JM=      167708         596
V2= 24 25 26  0  0  0  0  0 27 28 29 30 31 32 33 34 35 36 37 38 39 40 41 42 43 44 45 46 47 48 49 50 51 52 53 54 55 56 57 58 59 60 61 62 63 64 65 66  0  0 67 68 69 70 71 72 73  0 74 75 76 77 78 79 80 81 82 83 84 85 86 87 88 89 90 91 92 93 94 95 96 97 98 99100101102103104105106107108109110111112113114115116117118119120121122123124125126127128129130131132133134135136137138139140141142143144145146147148149150151152153154155156157158159160161162163164165166167168169170171172173  0  0  0  0  0  0  0174175176177178179180181182183184185186187188189190191192193  0  0  0  0  0  0  0194195196197198199200201202203204205206207208209210211212213214215216217218219220221222223224225226227228229230231232233234235236237238239240241242243244245246247248249250251252253254255256257258259260261262263264265266267268269270271272273274275276277278279280281282283284285286287288289290291292293294295296297298299300301302303304305306307308309310311312313314315316317318319320321322323324325326327328329330331332333334335336337338339340341342343344345346347348349350351352353354355356357358359360361362363364365366367368369370371372373374375376377378379380381382383384385386387388389390391392393394395396397398399400401402403404405406407408409410411412413414415416417418419420421422423424425426427  0  0428429430431432433434435436437438439440441  0442443444445446447448449450451452453454455456457458459460461462463464465466467468469470471472473474475476477478479480481482483484485486487488489490491492493494495496497498499500501502503504505506507  0508509510511512513514515516517518519520521522523524525526527528529530531532533534535536537538539540541542543544545546547  0548549550551552553554555556557  0558559560561562563564  0  0565566567568569570571572573574575576577578579  0580581582583584585586587588
V1=  4  1  2  4  3  1  4  3  1  4  3  1  4  3  3  4  2  3  1  4  4  3  1  1  2  3  3  4  2  2  2  4  1  2  3  1  4  2  3  2  2  3  2  3  1  4  3  3  4  3  1  4  3  1  1  3  1  4  3  3  4  3  1  1  3  1  4  3  1  1  3  3  2  4  3  2  0  0  0  3  1  4  3  1  1  4  1  4  3  1  4  1  1  1  4  1  3  1  4  3  4  1  3  4  4  2  4  0  2  1  4  3  3  4  4  2  2  4  0  0  4  1  2  3  1  1  4  4  1  2  1  2  4  2  2  2  4  4  2  1  4  2  1  1  2  2  1  1  3  1  2  3  2  1  1  4  3  4  2  4  1  1  1  2  1  3  3  4  4  1  2  4  4  3  4  1  4  2  2  4  3  3  1  2  3  3  4  4  2  1  1  1  1  2  1  1  3  1  2  3  3  3  1  2  3  2  1  1  4  1  2  1  2  2  1  1  3  3  3  2  2  2  3  2  2  2  2  3  1  2  3  2  4  4  2  2  4  2  2  2  1  2  2  1  1  3  3  3  2  2  3  1  4  4  1  1  3  4  3  2  3  1  4  1  2  2  0  0  4  3  4  2  1  3  3  4  3  2  2  4  3  4  1  1  3  3  3  4  3  3  1  4  3  4  2  2  2  3  4  1  1  2  1  2  2  1  2  3  0  2  2  1  2  3  2  2  2  1  2  1  1  2  1  1  2  3  1  2  2  3  2  3  4  2  2  2  1  3  4  2  2  1  2  3  1  2  2  3  1  3  2  2  2  1  3  1  2  3  1  4  1  4  1  2  1  2  1  3  3  1  1  2  4  4  3  4  3  4  2  2  3  3  1  1  1  1  3  2  4  3  2  3  1  4  3  3  1  1  1  1  3  1  3  2  3  1  3  2  4  3  4  2  1  1  1  1  2  3  4  3  1  4  2  2  4  2  1  4  2  1  4  3  3  1  3  1  4  3  4  4  2  2  1  4  3  4  4  3  1  2  4  2  3  2  4  2  2  2  1  2  4  3  1  3  1  4  4  3  1  4  3  4  4  2  2  4  1  1  3  3  4  1  1  1  4  1  1  4  1  3  1  3  2  1  2  3  1  3  3  4  2  2  1  3  3  4  3  2  4  3  1  3  3  2  4  3  4  3  3  4  3  1  1  4  1  1  1  4  3  4  3  1  2  4  4  4  4  4  3  3  2  4  3  2  4  3  1  1  3  2  1  2  2  4  3  4  4  3  4  3  4  1  3  1  4  2  3  2  4  3  2  1  3  3  4  4  3  1  3  2  1  1  1  1  3  3  4  1  2  1  0  3  4  3  3  4
              nom=    18  ZZ=   5.4  J0=      228801  JM=      229361         597
V2= 12 13 14 15 16 17 18 19 20 21 22 23 24 25 26 27 28 29 30 31 32 33 34 35 36  0  0 37 38 39 40 41 42 43 44 45 46 47 48 49 50 51 52 53 54 55 56 57 58 59 60 61 62 63 64 65 66 67  0 68 69 70 71 72 73 74 75 76 77 78 79 80 81 82 83 84 85 86 87 88 89 90 91 92 93 94 95 96 97 98 99100101102103104105106107108109110111112113114115116117118119120121122123124125126127128129130131132133134135136137138139140141142143144145146147148149150151152153154155156157158159160161162163164165166167168169170171172173174175176177178179180181182183184185186187188189190191192193194  0195196197198199200201202203204205206207208  0  0209210211212213214215216217218219220221222223224225226227228229230231232233234235236237238239240241242243244245246247248249250251252253254255256257258259260261262263264265266267268269  0270271272273274275276277278279280281282283284285286287288289290291292293  0  0  0294295296297298299300301302303304305306307308309310311312313314315316317318319320321322323324325326327328329330331332333334335336337338339340341342343344345346  0  0347348349350351352353354355356357358359360361362363364365366367368369370371372373374375376377378379380381382383384385386387388389390391392393394395396397398399400401402403404405406407408409410411412413414415416417418419420421422423424425426427428429  0  0  0430431432433434435436437438439440441442443444445446447448449450451452453454455456457458459460461462463464465466467468469470471472473474475476477478479480481482483484485486487488489490491492493494495496497498499500501502503504505506507508509510511512513514515516517518519520521522523524525526527528529530531532533534535536537538539  0540541542543544545546547  0  0548549550551552553554555556557558  0  0  0  0  0  0559  0  0560561562563564565566567568569570571572573574575576577578579580581582
V1=  1  3  2  0  0  3  1  4  1  1  4  2  4  1  0  0  0  0  0  1  1  3  4  3  3  4  2  1  4  3  4  3  3  4  0  0  1  2  4  4  2  1  4  2  4  2  4  4  4  4  2  3  2  3  3  3  3  1  2  4  3  4  1  4  1  0  0  0  0  0  4  2  1  4  4  4  1  1  3  2  4  3  3  1  4  4  3  1  2  3  1  1  1  2  2  1  1  4  3  1  4  2  1  1  4  3  3  4  4  2  3  1  2  1  1  1  1  0  3  3  4  4  2  4  4  2  2  4  2  1  1  1  1  4  1  1  2  2  3  4  4  2  4  4  1  4  3  4  4  2  1  4  2  2  3  1  4  2  0  0  0  0  0  3  4  4  2  2  1  4  1  1  2  1  3  3  2  4  3  3  2  4  0  2  3  1  3  4  3  1  4  4  4  4  4  2  3  4  3  4  4  4  2  2  3  4  1  4  2  3  3  3  4  2  3  3  4  2  2  3  3  4  3  3  1  3  2  2  1  2  2  1  1  4  1  1  4  3  3  2  3  4  1  4  2  2  1  1  3  4  3  2  3  4  1  4  4  2  2  2  2  2  2  2  2  3  4  2  3  2  4  2  1  2  1  2  3  2  1  2  2  1  2  2  4  3  3  1  4  1  1  2  3  4  3  0  1  1  1  1  1  2  3  3  2  3  2  4  3  1  2  2  2  2  1  3  4  3  2  3  2  0  0  0  2  2  2  2  3  3  2  3  1  1  3  1  4  2  3  2  4  1  1  4  3  3  3  1  2  1  1  2  3  1  3  3  2  3  1  4  2  2  1  1  3  4  1  1  1  1  2  1  4  3  1  2  2  1  1  1  1  4  1  4  4  3  1  2  1  2  2  1  2  4  4  3  2  1  2  3  3  3  2  4  3  1  2  2  2  4  4  2  2  2  1  4  4  2  1  3  2  2  2  3  3  4  2  3  2  4  1  1  1  4  1  3  4  1  3  4  2  2  4  2  2  1  2  2  2  3  1  2  3  0  0  0  0  0  0  0  0  0  0  0  2  4  2  4  1  2  1  1  3  4  4  3  4  3  2  2  4  1  1  3  2  2  4  4  2  2  1  2  3  4  3  4  3  1  1  2  2  4  1  2  1  3  3  4  3  1  3  1  1  1  2  3  2  1  2  4  1  2  1  1  3  4  1  1  4  3  3  4  3  1  4  2  1  4  4  2  3  1  4  4  3  4  1  2  2  4  3  1  4  1  1  1  4  2  4  4  3  4  2  4  3  3  1  3  4  2  3  1  2  4  1  1  3  2  3  2  1  3  1  2  3  1  3  3  1  3  2  1  1  1  1  2  3
              nom=    18  ZZ=   5.3  J0=      180065  JM=      180632         597
V2= 13 14  0 15  0  0  0  0  0 16 17 18 19 20 21 22 23 24 25  0  0  0  0  0  0  0  0  0  0 26 27 28 29 30 31 32 33 34 35 36 37 38 39  0  0  0 40 41 42 43 44 45 46 47 48 49 50 51 52 53 54 55 56 57 58 59 60 61 62 63 64 65 66 67 68 69 70 71 72 73 74 75 76 77 78  0 79 80 81 82 83 84 85 86 87 88  0 89 90 91 92 93 94 95 96 97 98 99100101102103104105106107108109110111112113114115  0  0  0  0116117118119120121122123124125126127  0128129130131132133134135136137138139140141142143144145146147148149150151152153154155156157158159160161162163164165166167168169170171172173174175176177178179180181182183184185186187188189190191192193194195196197198199200201202203204205206207208209210211212213214215216217218219220221222223224225226227228229230231232233234235236237238239240241242243244245246247248249250251252253254255256257258259260261262263264265266267268269270271272273274275276277278279280281282283284285286287288289290291292293294295296297298299300301302303304305306307308309310311312313314315316317318319320321322323324325326327328329330331332333334335336337338339340341342343344345346347348349350351352353354355356357358359360361362363364365366367368369370371372373374375376377378379380381382383384385386387388389390391392393394395396397398399400401402403404405406407408409410411412413414415416417418419420421422423424425426427428429430431432433434435436437438439440441442443444445446447448449  0450451452453454455456457458459460461462463464465466467468469470471472473474475476477478479480481482483484485486487488489490491492493494495496497498499500501502503504505506507508509510511512513514515516517518519520521522523524525526527528529530531532533534535536537538  0  0  0539540  0  0541542543544545546547548549550551552553554555556557558559  0  0560561562563564565566567568569570571572573574575
V1=  3  2  2  4  1  1  4  1  2  4  3  4  4  2  1  4  1  4  1  1  1  1  4  1  1  2  1  2  2  2  1  3  3  4  2  2  4  1  4  3  1  4  3  2  2  2  1  2  3  1  2  3  1  2  2  2  4  3  1  3  4  1  1  4  3  4  2  4  4  4  4  3  3  1  4  0  0  0  0  0  0  0  0  3  1  2  4  1  4  1  1  1  4  4  2  2  3  4  3  2  3  2  2  2  2  3  4  3  2  4  4  2  4  4  2  2  4  1  1  1  1  2  4  3  3  2  4  4  4  1  1  1  1  1  2  3  1  3  4  3  2  3  1  1  1  2  1  4  2  2  2  1  1  4  3  3  4  3  1  4  2  1  3  4  4  1  1  4  1  2  3  1  4  2  2  2  2  2  2  1  2  4  2  1  2  2  2  1  3  4  4  4  2  1  1  1  3  1  3  3  3  2  1  1  1  2  1  1  1  3  2  4  4  2  1  3  3  3  2  1  3  4  3  4  4  3  1  3  1  1  3  4  1  2  2  2  1  2  2  4  1  2  1  1  2  3  2  4  3  3  2  4  3  4  1  2  2  2  2  3  4  3  3  4  4  1  1  3  4  2  2  2  1  1  2  3  1  2  4  3  1  2  2  1  2  2  4  4  1  1  4  1  2  4  3  3  1  4  3  4  1  1  2  4  3  1  4  3  4  1  2  3  2  2  3  2  2  1  1  4  3  2  1  2  1  2  1  1  1  1  1  2  4  2  3  4  3  2  4  2  1  1  1  1  3  1  2  4  2  4  2  2  2  1  4  3  3  1  2  3  3  1  4  1  2  4  2  3  4  1  4  3  4  4  3  2  2  4  1  1  2  2  4  3  1  4  4  4  3  2  1  2  3  4  4  4  2  3  1  2  2  1  0  4  3  4  4  1  2  2  1  2  2  1  4  1  4  1  2  2  2  1  2  3  4  2  3  3  2  2  2  1  2  2  1  1  4  3  0  0  3  2  4  2  3  4  2  2  1  0  0  0  0  0  0  0  0  0  0  0  0  2  3  1  4  1  3  2  2  2  1  3  2  4  1  1  3  2  4  4  2  1  4  1  1  1  1  1  4  1  1  3  4  4  4  2  4  1  1  1  3  4  2  2  2  3  3  3  2  1  2  2  4  1  0  1  2  3  4  3  4  3  2  2  1  2  2  3  3  1  3  1  1  1  3  2  3  2  3  4  1  3  4  0  0  0  0  0  3  4  3  3  1  2  3  4  4  3  2  4  4  3  3  2  1  2  4  2  3  4  1  4  4  3  2  4  2  3  1  4  2  1  1  1  2  2  1  3  3  4  2  3  1  4  1  2  2
              nom=    18  ZZ=   5.1  J0=      245451  JM=      246033         596
V2= 14 15 16 17 18 19 20 21 22 23 24 25 26 27 28 29 30 31 32 33 34 35  0  0  0  0  0  0  0  0  0  0 36 37 38 39 40 41 42 43 44 45 46 47 48 49 50 51 52 53 54 55 56 57 58 59 60 61 62 63 64 65 66 67 68 69  0  0  0 70 71 72 73 74 75 76 77 78 79 80 81 82 83 84 85 86 87 88 89  0  0  0  0  0  0 90 91 92 93 94 95 96 97 98 99100101102103104105106107108109110111112113114115116117118119120121122123124125126127128129130131132133134135136137138139140  0141142143144145146147148149150151152153154155156157158159160161162163164165166167168169170171172173174175176177178179180181182183184185186187188189190191192193  0194195196197198199200201202203204205206207208209210211212213214215216217218219220221222223224225226227228229230231232233234235236237238239240241242243244245246247248249250251252253254255256257258259260261262263264265266267268269270271272273274275276277278279280281282283284285286287288289290291  0292293294295296297298299300301302303304305306307308309310311312313314315316317318319320321322323324325326327328329330331332333334335336337338339340341342343344345346347348349350351352353354355356357358359360361362363364365366367368369370371372373374375376377378379380381382383384385386387388389390391392393394395396397398399400401402403404405406407408409410411412413414415416417418419420421422423424425426427428429430431432433434435436437438439440441442443444445446447448449450451452453454455456457458459460461462463464465466467468469470471472473474475476477478479480481482483484485486487488489490491492493494495496497498499500501502503504  0  0  0  0505506507508509510511512513514515516517518519520521522523524525526527528529530531532533534535536537538539  0  0  0  0  0  0540541542  0  0  0  0543544545546547548549550551552553554555556557558559560561562563564565566567568569570571572573
V1=  2  4  4  4  4  1  1  1  3  3  1  1  2  1  2  2  1  1  2  3  4  3  2  2  2  4  2  1  4  2  1  1  3  4  4  3  2  4  2  3  2  4  4  2  2  2  2  1  1  3  2  4  1  2  2  1  3  4  3  2  4  4  1  3  4  3  2  1  2  1  1  1  1  3  3  3  2  2  3  3  4  4  4  3  2  2  2  2  4  1  1  1  2  3  4  3  3  3  2  4  1  3  4  3  2  4  2  2  2  2  0  0  0  0  0  0  0  0  4  4  3  3  3  2  1  1  4  3  0  0  3  4  3  3  4  4  1  1  2  1  2  2  2  1  3  1  4  1  2  2  2  2  1  2  1  4  3  2  4  2  3  4  1  4  3  1  4  2  2  4  1  2  1  2  2  4  3  2  3  4  3  3  3  1  2  2  2  2  4  1  3  4  2  1  4  1  4  1  2  3  4  1  4  3  4  2  1  3  4  2  2  3  2  2  3  3  2  2  4  1  1  4  1  2  3  2  4  4  1  2  4  2  1  4  1  3  1  4  4  4  4  1  2  3  3  3  1  2  3  1  1  3  2  4  3  2  4  3  2  2  1  2  1  3  2  3  2  2  2  4  3  2  3  1  3  1  4  4  3  4  2  4  4  2  1  4  1  4  3  2  1  3  2  4  3  2  4  3  3  3  1  4  3  1  0  0  1  1  3  3  4  4  3  1  1  1  2  4  1  1  1  3  4  3  1  3  4  4  4  1  2  3  1  1  3  1  1  3  1  2  3  4  3  1  1  4  1  1  2  2  1  1  2  4  3  4  1  2  2  2  2  1  3  4  3  1  2  1  3  2  4  3  2  2  1  2  2  3  3  2  2  4  1  2  1  1  1  1  3  4  4  2  2  1  3  1  3  1  3  4  3  3  1  4  4  1  3  4  4  3  1  1  1  1  2  4  4  1  2  3  3  3  1  1  1  2  3  4  4  1  1  2  1  4  2  3  2  4  4  1  2  2  2  4  4  1  1  4  4  3  2  3  1  3  0  1  2  2  1  2  3  1  3  3  1  1  1  1  4  1  4  2  2  2  2  1  3  4  3  1  1  4  3  3  2  4  2  3  4  4  3  4  3  1  4  4  4  2  2  2  1  3  1  1  1  2  2  2  3  1  2  3  4  4  1  1  4  3  4  4  4  3  2  2  2  1  3  3  3  1  1  1  4  1  4  3  4  3  3  4  3  4  2  4  1  4  2  2  3  3  1  4  2  2  3  2  3  2  3  1  1  1  2  3  4  2  1  1  1  1  4  2  2  2  1  2  3  4  4  2  1  1  4  2  2  2  4  2  1  1  1  2  3  1  4  4
              nom=    18  ZZ=   7.6  J0=      366793  JM=      367392         623
V2= 14 15 16 17 18 19 20 21 22 23 24 25 26 27 28 29 30 31 32 33 34 35 36 37 38 39  0  0  0  0  0  0  0  0  0  0 40 41 42 43 44 45 46 47 48 49 50 51 52 53 54 55 56 57 58 59 60 61 62 63 64 65 66 67 68  0  0  0  0  0  0  0  0  0  0  0  0  0  0 69 70 71 72 73 74 75 76  0 77 78 79 80 81 82 83 84 85 86 87 88 89 90 91 92 93 94 95 96 97 98 99100101102103104105106107108109110111112113114115  0  0116117118119120121122123124  0125126127128  0129130131132133134135136137138139140141142143144145146147148149150151152153154155156157158  0  0159160161162163164165166167168169170171172  0  0  0  0173174175176177178179180181182183184185186187188189190191192193194195  0  0  0196197198199200201202203204205206207208209210211212213214215216217218219220221222223224225226227228229230231232233234235236237238239240241242243244245246247248249250251252253254255256257258259260261262263264265266267268269270271272273274275276277278279280281282283284285286287288289290291292293294  0  0  0295296297298299300301302303304305306307308309310311312313314315316317318319320321322323324325326327328329330331332333334335336337338339340341342343344345346347348349350351352353354355356357358359360361362363364365366367368369370371372373374375376377378379380381382383384385386387388389390391392393394395396397398399400401402403404405406407408409410411412413414415416417418419420421422423424425426427428429430431  0  0  0  0  0432433434435436437438439440441442443444445446447448449450451  0452453454455456457458459460461462463464465466467468469470471472473474475476477478479480481482483484485486487488489490491492493494495496497498499500501502503504505506507508509510511512513514515516517518519520521522523524525526527528529530531532533534535536537538539540541542543544545546547548549550551552553554555556557558559560561562563564565566567568569  0570571572573574575576577578579580581582583584585586587588
V1=  2  4  4  4  1  1  3  4  0  0  0  1  2  4  3  3  3  2  3  1  2  2  3  1  4  3  1  2  2  2  4  3  1  2  4  4  2  2  2  4  2  2  4  1  1  1  1  3  3  4  4  1  3  1  2  4  4  3  1  3  2  3  3  1  4  2  3  4  3  3  2  2  3  3  3  4  2  2  3  3  4  3  2  1  2  3  4  4  3  2  4  1  1  2  2  2  4  1  2  2  4  3  4  1  4  2  4  1  4  1  2  1  2  2  2  1  2  4  3  3  1  4  3  3  1  4  3  3  1  4  1  3  4  3  1  4  1  3  4  3  4  3  3  4  1  4  1  3  1  4  1  1  3  2  2  1  1  2  4  4  4  3  3  3  4  3  2  1  1  3  1  4  3  4  3  4  1  2  2  2  4  3  2  4  4  2  4  1  3  3  3  1  1  2  4  3  4  1  3  3  1  4  1  2  4  3  2  3  3  1  3  4  3  3  3  1  4  2  3  4  3  4  2  1  3  3  4  2  3  2  2  3  1  2  4  4  4  1  4  1  1  1  1  2  1  1  2  1  3  2  4  2  2  4  1  2  4  4  4  2  4  2  3  2  4  4  2  3  1  4  1  4  1  3  1  2  3  1  1  4  1  1  1  2  1  1  3  4  3  3  4  4  1  1  3  1  2  2  1  4  2  4  3  1  4  4  3  1  4  3  2  2  3  3  1  3  1  4  3  1  1  2  4  4  3  1  2  3  3  2  4  4  2  3  1  2  3  3  1  4  3  4  4  1  2  1  4  2  2  1  1  2  4  1  2  3  1  4  3  3  3  1  3  2  4  1  3  4  3  4  2  2  4  3  4  3  4  1  4  1  1  0  0  0  0  0  0  0  0  0  4  1  2  2  4  2  4  3  1  3  3  4  3  3  4  3  2  2  2  1  3  1  4  4  3  2  2  3  4  1  3  4  3  3  4  3  2  2  3  4  2  2  3  2  1  3  3  1  2  3  4  1  3  1  3  3  1  3  3  1  0  0  3  4  3  2  4  4  3  1  3  3  3  1  4  2  2  4  1  2  3  4  4  3  4  3  4  1  4  1  2  2  2  1  1  2  3  4  3  3  4  3  4  1  3  1  1  2  2  2  4  3  4  1  3  4  4  3  4  3  4  2  4  3  1  4  4  4  3  3  1  4  1  3  2  4  4  1  4  4  2  4  4  3  1  1  3  4  3  3  1  1  2  0  0  0  0  0  0  3  1  4  3  1  1  3  4  1  3  2  4  2  2  2  4  3  3  3  4  3  3  1  4  2  2  4  2  2  4  2  4  3  3  1  3  0  4  3  4  4  2  2  4  4  4  1  1  2  4  2  1  1  2  2  3  1  4  3  2  3  3  4  3  3  1  2  3  0  0  4  3  3  4
              nom=    18  ZZ=   7.4  J0=      399026  JM=      399602         616
V2= 11 12 13 14 15 16 17 18 19 20 21 22 23 24 25 26 27 28 29 30 31 32 33 34 35 36 37 38  0  0  0  0  0  0 39 40 41 42 43 44 45 46 47 48 49 50 51 52 53 54 55 56 57 58 59 60 61 62 63 64 65 66 67 68 69  0  0  0  0  0 70 71 72 73 74 75 76  0  0  0  0 77 78 79 80  0  0  0 81 82 83 84 85 86 87 88 89 90 91 92  0  0  0  0  0 93 94 95 96 97 98 99100101102103104105106107108109110111112113114115116117118119120121122123124125126127128129130131132133134135136137138139140141142143144145146147148149150151152153154155156157158159160161162163164165166167168169170171172173174175176177178179180181182183184185186187188189190191192193194195196197198199200201202203204205206207208209210211212213214215216217218219220221222223224225226227228229230231232233234235236237238239240241242243244245246247248249250251252253254255256257258259260261262263264265266267268269270271272273274275276277278279280281282283284285286287288289290291292293294295296297298299300301302303304305306307308309310311312313314315316317318319320321322323324325326327328329330331332333334335336337338339340341342343344345  0346347348349350351352353354355356357358359360361362363364365366367368369370371372373374375376377378379380381382383384385386387388389390391392393394395396397398399400401402403404405406407408409410411412413414415416417418419420421422423424425426427  0428429430431432433434435436437438439440441442443444445446447448449450451452453454455456457458459460461462463464465466467468469470471472473474475476477478479480481482483484485486487488489490491492493494495496497498499500501502503504505506507508509510511512513514515516517518519520521522523524525526527528529530531532533534535536  0537538539  0540541542543544545546547548549550551552553554555556557558559560  0  0  0  0561562563564565566567568569570  0  0  0  0571572573574575576577  0  0578579580581582583584585586587588589
V1=  2  1  3  2  4  4  3  4  0  0  0  4  3  4  1  2  4  0  0  0  0  2  3  4  3  3  1  4  2  4  3  1  4  3  3  1  2  1  4  3  4  3  3  1  3  3  1  3  2  4  3  1  1  1  1  1  2  4  1  4  4  3  1  4  3  3  2  1  3  2  1  1  1  1  1  3  4  4  4  1  2  3  1  4  3  3  3  4  1  1  1  1  2  4  4  2  4  3  3  4  1  3  1  3  3  2  1  1  1  3  3  1  1  2  2  2  3  3  1  3  3  3  4  2  4  4  4  3  4  1  3  3  2  4  2  2  2  3  0  0  3  2  4  4  1  3  3  2  4  3  1  2  2  1  1  1  3  4  3  2  3  1  2  1  4  1  3  4  3  3  4  4  0  0  0  0  0  0  0  0  0  0  0  0  0  0  4  3  4  3  1  2  4  3  1  3  2  1  1  3  1  4  4  2  2  3  1  4  3  1  1  0  0  2  2  4  3  4  3  3  3  3  1  4  3  3  3  1  1  1  1  4  3  1  1  1  1  3  1  4  3  1  3  1  1  1  3  1  1  3  4  3  1  2  1  4  4  3  1  1  2  4  2  2  4  3  3  1  4  4  3  4  2  2  4  1  1  4  1  4  4  3  1  2  2  4  3  4  1  2  1  2  2  2  2  3  3  4  3  2  1  1  1  3  1  4  3  4  1  2  2  2  2  4  1  0  0  0  0  0  0  0  0  0  0  3  1  4  4  4  2  4  1  1  1  2  3  1  4  3  3  1  2  1  1  1  1  1  3  3  2  3  3  4  4  1  1  4  2  3  1  2  3  2  4  3  2  2  3  2  3  2  2  3  2  4  4  2  4  2  4  1  2  1  3  3  1  4  3  4  4  3  2  2  1  2  4  4  3  1  1  4  2  3  2  4  1  3  1  4  4  2  3  1  2  2  2  1  4  1  2  2  4  2  3  1  1  2  0  0  0  0  1  2  3  1  4  1  1  2  3  1  2  4  4  2  1  1  1  2  2  4  1  2  4  2  2  4  4  4  1  1  2  1  2  2  3  3  3  4  1  1  4  3  4  2  4  1  1  2  3  2  2  3  4  2  2  4  2  4  1  4  2  3  1  3  1  1  1  1  2  4  4  3  1  1  3  3  2  2  1  1  4  2  2  1  1  1  2  2  2  1  2  2  1  1  3  1  1  2  2  1  3  4  1  1  1  1  2  4  2  2  4  2  3  2  1  3  1  3  3  1  3  1  4  1  3  4  4  2  2  4  2  2  4  3  1  4  1  1  2  1  2  4  3  1  1  4  4  1  2  4  2  2  4  2  2  2  2  2  3  4  2  2  1  1  3  4  4  1  4  3  2  4  3  3  1  2  4  1  1  2  3  2  4  3
              nom=    18  ZZ=   7.3  J0=      412232  JM=      412809         599
V2= 14 15 16 17 18 19 20 21 22  0  0  0 23 24 25 26 27 28 29 30 31 32 33 34 35 36 37 38 39  0 40 41 42 43 44 45 46 47 48 49 50 51 52 53 54 55 56 57 58 59 60 61 62 63 64 65 66 67 68 69 70 71 72 73 74 75 76 77 78 79 80 81 82 83 84 85 86 87 88 89 90 91 92 93 94 95 96 97 98 99100101102103104105106107108109110111112113114115116117118119120121122123124125126127128129130131132133134135136137138139140141142143144145146147148149150151152153154155156157158159160161162163164165166167168169170171172173174175176177178179180181182183184185186187188189190191192193194195196197198199200201202203204205206207208209210211212213214215216217218219220221222223224225226227228229230231232  0  0  0  0  0  0233234235236237238239240241242243244245246247248249250251252253254255256257258259260261262263264265266267268269270271272273274275276277278279280281282283284285286287288289290291292293  0  0294295296297298299300301302  0303304305306307308309310311312313314315316317318319320321322323324325326327328329330331332333334335336337338339340341342343344345346347348349350351352353354355356357358359360361362363364365366367368369370371372373374375376377378379380381382383384385386387388389390391392393394395396397398399400401402403404405406407408409410411412413414415416417418419420421422423424425  0426427428429  0  0  0  0  0  0  0  0430431  0  0  0  0432433434  0435436437438439440441442443444445446447448449450451452453454455456457458459460461462463464465466467468469470471472473474475  0  0476477478479480481482483484485486487488489490491492493494495496497498499500501502503504505  0  0  0506507508509510511512513514515516517518519520521522523524525526527528529530531532533534535536  0  0  0  0  0  0537538539540541542543544  0545546547548549550551552553554555556557558  0559560561562563564565566567568569570571572
V1=  2  4  4  3  4  2  2  4  3  3  1  1  2  4  1  3  4  3  1  3  1  1  3  4  3  3  1  3  3  1  4  1  1  1  3  1  1  3  1  1  4  1  2  1  2  4  2  2  2  4  1  4  2  4  1  4  2  1  4  3  4  0  0  0  0  0  4  3  2  4  4  1  1  1  1  4  1  4  2  4  3  0  0  0  0  0  4  1  2  4  1  2  2  4  4  3  4  3  0  0  0  0  0  1  3  3  4  1  3  3  1  3  3  1  3  3  3  3  3  1  4  2  4  3  1  2  1  1  2  1  3  4  1  4  1  2  3  1  2  1  2  4  3  3  3  4  4  3  4  4  0  0  0  0  0  3  1  4  4  1  1  2  3  4  1  1  1  2  2  3  3  2  1  3  4  2  2  1  2  4  3  4  3  3  1  4  3  2  3  3  4  2  4  1  4  3  1  3  4  3  3  3  1  2  1  1  2  4  3  3  1  1  1  2  2  3  4  4  3  3  1  2  3  3  3  3  1  1  1  3  3  1  1  1  3  4  2  4  3  3  3  1  4  1  4  3  3  1  1  1  4  1  2  1  1  1  1  2  4  1  3  2  2  2  2  2  2  3  1  2  1  3  3  1  3  3  1  2  3  1  3  1  1  3  3  1  3  3  1  4  1  1  3  4  4  3  2  1  3  3  1  1  2  3  1  3  3  4  2  1  4  3  3  1  1  2  1  1  1  4  2  4  1  2  1  4  3  2  2  4  3  1  4  4  1  2  1  1  3  4  1  3  3  1  4  3  1  1  4  4  3  3  1  1  4  1  4  1  2  1  1  2  2  3  4  3  3  3  3  2  3  2  4  2  1  2  2  3  1  2  2  1  2  3  3  2  4  3  2  4  1  1  2  1  4  2  2  1  2  0  2  2  3  1  3  2  4  3  1  1  1  3  4  2  1  3  2  2  2  3  3  1  4  2  2  2  4  3  2  4  2  1  4  3  3  3  1  4  4  3  3  4  2  2  4  1  2  3  2  2  2  2  2  3  1  3  2  2  2  4  1  2  3  2  4  3  1  3  3  4  4  1  1  2  1  3  4  3  2  3  2  2  2  3  1  2  3  4  3  2  2  3  2  1  3  4  2  4  4  3  2  1  1  2  3  1  3  1  3  3  4  1  2  4  4  2  2  2  2  4  3  3  1  3  2  4  4  3  4  2  2  3  1  4  4  4  3  1  2  3  3  1  4  3  4  3  1  2  3  1  1  4  4  4  3  4  4  2  1  2  3  3  1  4  3  4  2  2  2  3  4  3  2  1  2  3  3  1  4  3  4  2  4  3  3  1  1  1  1  3  3  2  2  3  1  2  3  1  1
              nom=    18  ZZ=   7.3  J0=      363915  JM=      364512         633
V2= 12 13 14 15 16 17 18 19 20 21 22 23 24 25 26 27 28 29 30 31 32 33 34 35 36 37 38 39 40 41 42 43 44 45 46 47 48 49 50 51 52 53 54 55 56 57 58 59 60 61 62 63 64 65 66 67 68 69 70 71 72 73 74 75  0 76 77 78 79 80 81 82 83 84 85 86 87 88  0  0  0 89 90 91 92 93 94 95 96 97 98 99100101102103104105106107108109110111112113114115  0  0  0  0  0  0  0  0  0116117118119120121122123124125126127128129  0  0130131132133134135136137138139140141142143144145146147148149150151152153154155156157158159160161162163164165166167168169170171172173174175176177178179180181182183184185186187188189190191192193194195196197198199200201202203204205206207208209210211212213214215216217218219220221222223224225226227228229230231232233234235236237238239240241242243244245246247248249250251252253254255256257258259260261262263264265266267268269270271272273274275276277278279280281282283284285286287288289290291292  0  0  0  0  0  0  0293294295296297298299300301302303304305306307308309310311312313314315316317318319320321322323324325326327328329330331332333334335336337338339340341342343344345346347348349350351352353354355356357358359360361362363364365366367368369370371372373374375376377378379380381382383384385386387388389390391392393394395396397398399400401402403404405406407408409410411412413414415416417418419420421422423424425426427428  0  0  0  0  0  0  0  0  0429  0430431  0  0  0  0  0  0  0  0  0432433434435436437438439440441442443444445446447448449450451452453454455456457458459460461462463464465466467468469470471472473474475476477478479480481482483484485486487488489490491492493494495496497498499500501502503504  0  0  0505506507508509510511512513514515516517518519520521522523524525526527528529  0530531532533534535536537538539540541542543544545546547548549550551552553554555556557558  0  0  0  0  0  0  0  0  0  0  0  0  0  0559560561562563564565566567568569  0570571572573574575576577578579  0580581582583
V1=  1  3  2  2  1  3  4  3  3  1  0  0  0  1  2  4  2  3  4  2  2  1  2  3  3  1  4  3  4  4  2  4  3  1  0  0  0  3  4  4  4  2  4  1  1  3  2  4  1  2  3  4  3  4  3  1  4  3  4  4  3  4  2  3  1  4  3  1  4  2  2  4  2  2  2  2  2  2  1  2  3  4  3  3  1  0  1  2  3  3  1  3  1  2  3  2  4  2  4  1  1  1  4  1  1  1  4  3  3  2  4  1  3  2  4  4  3  4  4  2  2  1  1  0  1  2  2  4  3  3  1  1  3  4  3  2  2  1  2  2  1  3  3  3  1  4  3  2  3  4  1  2  4  3  1  1  1  1  1  2  3  3  1  2  2  2  3  0  0  0  0  0  0  0  0  0  4  0  0  0  0  0  0  0  0  0  0  0  3  2  4  4  2  4  4  2  3  1  4  1  2  4  3  4  4  4  1  2  4  4  3  4  2  4  4  4  1  3  4  3  4  4  3  4  4  4  4  1  4  3  4  2  3  1  3  1  3  2  4  1  4  4  2  2  2  2  3  3  4  3  3  1  0  4  1  3  4  3  3  1  3  2  4  3  2  4  3  3  1  4  4  3  4  3  2  4  1  2  4  2  4  3  3  3  4  4  3  2  2  3  2  4  1  3  3  1  2  4  3  4  4  2  3  4  3  4  2  2  3  4  4  2  2  4  3  1  3  2  1  3  4  3  4  2  1  3  2  4  2  4  1  4  3  3  1  4  1  4  2  2  4  3  3  3  4  4  3  4  3  2  3  2  3  3  4  4  3  2  4  3  0  0  0  4  4  2  1  4  2  2  3  1  4  4  3  1  4  2  2  3  1  1  2  3  1  1  3  2  4  2  2  2  1  3  3  2  2  4  2  4  4  1  4  3  4  1  3  1  2  3  3  1  4  1  4  4  3  1  3  2  2  3  1  3  3  4  3  2  2  4  3  3  1  4  3  4  4  3  2  2  1  3  3  1  2  3  3  1  4  3  4  3  3  1  3  3  1  2  3  3  1  4  2  4  3  1  4  4  1  4  3  2  3  4  2  2  1  2  3  4  3  2  1  2  4  1  3  4  4  1  1  3  1  4  4  2  1  2  2  3  4  3  2  4  4  2  3  1  3  2  2  3  4  1  2  4  4  2  2  2  4  3  3  3  4  4  0  1  2  1  1  1  3  4  4  1  1  3  2  4  4  1  1  1  1  1  3  2  4  3  2  4  3  2  4  4  2  4  2  2  2  2  4  3  2  2  3  3  4  2  3  1  4  3  4  0  3  2  4  4  1  2  4  0  3  4  4  3  4  2  4  3  4  4  2  3  4  4  3  1  1  1  4  1  3  3  1  4  1  3  3  4  2  2  3  1  2  1  3  1  4  1  1  3  2  4  4  3  4  1  2  3  4
              nom=    18  ZZ=   6.6  J0=      384026  JM=      384618         617
V2= 13 14 15 16 17 18 19 20 21 22 23 24 25  0  0  0  0 26 27 28 29 30 31 32 33 34 35 36 37 38 39 40 41 42 43 44 45 46 47 48 49 50 51 52 53 54 55 56 57 58 59 60 61 62 63 64 65 66 67 68 69  0  0  0 70 71 72 73 74 75 76 77 78 79 80 81 82 83 84 85 86 87 88 89 90 91 92 93 94 95 96 97 98 99100101102  0103104105106107108109110111112113114115116117118119120121122123124125126127128129130131132133134135136137138139140141142143144145146147148149150151152153154155156157158159160161162  0  0163164165166167168169170171172173174175176  0  0  0  0  0  0  0177178179180181182183184185186187188189190191192193194195196197198199200201202203204205206207208209210211212213214215216217218219220221222223224225226227228229230231232233234235236237238239240241242243244245246247248249250251252253254255256257258259260261262263264265266267268269270271272273274275276277278279280281282283284285286287288289290291292293  0  0294295296297298299300301302303304305306307308309310311312313314315316317318319320321322323324325326327328329330331332333334335336337338339340341342343344345346347348349350351352353354355356357358359360361362363364365366367368369370371372373374375376377378379380381382383384385386387388389390391392393394395396397398399400401402403404405406407408409410411412413414415416417418419420421422423424425426427428429  0430431  0  0432433434435436437438439440441442443444445446447448449450451452453454455456457458459460461462463464465466467468469470471472473474475476477478479480481482483484485486487488489490491492493494495496497498499500501502503504505506507  0  0508509510511512513514515516517518519520521522523524525526527528529530531532533534535536537538  0  0  0539540541542  0  0  0  0  0  0  0  0  0  0  0543544545546547548549550551552553554555556557558559560561  0  0  0  0562563564565566567568569570  0  0  0  0571572573574575576577578579580  0581582
V1=  3  1  4  4  3  4  1  2  3  1  2  4  1  3  4  3  1  2  1  2  0  1  1  2  3  4  3  4  2  3  4  2  2  3  3  2  1  4  3  2  2  2  2  1  2  4  2  2  2  2  2  2  2  1  1  2  4  3  1  4  3  1  1  4  2  2  2  4  1  3  2  4  2  4  1  1  1  2  1  2  2  3  2  2  3  2  2  2  1  1  3  4  4  0  1  2  2  3  1  1  1  1  1  3  3  2  4  1  4  4  3  1  2  1  1  1  2  4  1  1  1  4  3  3  1  4  4  2  1  3  2  2  4  4  4  4  2  2  0  0  0  0  2  3  4  2  1  4  3  3  4  1  4  1  1  2  2  2  4  3  4  4  1  1  2  1  4  2  2  3  4  4  3  1  4  4  3  1  1  3  3  1  2  2  4  1  1  4  3  2  2  4  1  2  1  1  1  3  1  4  3  1  1  4  1  2  4  1  2  3  3  2  4  1  2  4  4  3  4  4  2  3  4  4  3  0  0  1  2  3  1  2  4  3  1  2  4  4  2  1  2  1  2  1  3  3  3  4  3  1  2  4  1  2  2  2  3  1  1  3  1  2  3  1  4  1  1  4  4  1  1  2  2  2  4  1  2  2  2  2  2  1  1  2  4  1  2  4  2  3  2  2  3  0  0  3  1  4  4  4  3  4  4  1  1  1  2  3  1  2  1  0  0  0  0  0  0  0  0  0  0  2  3  1  2  2  4  1  4  3  2  4  2  1  1  1  2  4  1  4  3  4  3  4  4  4  2  4  2  3  1  4  3  1  1  1  1  2  2  1  1  4  1  2  4  1  1  2  1  4  2  2  2  4  4  2  4  4  3  1  3  3  3  2  1  1  2  1  2  3  2  2  2  1  4  4  4  3  4  2  2  4  3  4  3  4  1  2  2  3  2  2  3  1  2  4  4  3  4  1  2  3  4  1  2  2  1  2  2  3  3  1  2  3  2  4  2  4  3  3  1  4  1  4  2  2  4  3  3  4  4  2  1  4  2  3  1  2  3  1  3  3  1  3  0  0  0  0  4  4  3  2  4  3  4  1  2  1  2  1  1  1  2  2  3  3  2  2  2  2  2  4  3  4  3  1  1  4  1  3  4  1  4  3  1  1  4  3  4  1  2  4  3  4  3  3  1  3  1  4  3  3  2  1  1  2  2  3  2  1  2  1  2  3  4  2  3  1  4  4  1  2  4  2  4  3  4  3  3  1  1  2  1  4  3  1  1  4  4  1  2  1  3  3  3  2  2  2  3  2  2  2  2  1  2  2  2  4  3  3  4  1  1  4  1  1  1  4  4  1  4  4  4  3  2  4  1  1  2  3  2  1  1  1  1  3  3  2  2  1  2  3  3  1  3  2  2
              nom=    18  ZZ=   6.6  J0=      392657  JM=      393249         612
V2= 23 24 25 26 27 28 29 30 31 32 33  0 34 35 36 37 38 39  0  0  0  0  0  0  0  0  0 40 41 42 43 44 45 46 47 48 49 50 51 52 53 54 55 56 57 58 59 60 61 62 63 64 65 66 67 68 69 70 71 72 73 74 75 76 77 78 79 80 81 82 83 84 85 86 87 88 89 90 91 92 93 94 95 96 97 98 99100101102103104105106107108109110111112113114115116117118119120121122123124125126127128129130131132133134135136137138139140141142143144145146147148149150151152153154155156157158159160161162163164165166167168169170171172173174175176177178179180181182183184185186187188189190191192193194195196197198  0  0  0  0  0  0  0  0  0  0  0  0199200201202203204205206207208209210211212213214215216217218219220221222223224225226227228229230231232233234235236237238239240241242243244245246247248249250251252253254255256257258259260261262263264265266267268269270271272273274275276277278279280281282283284285286287288289290291292  0  0  0  0  0  0  0293294295296297298299300301302303304305306307308309310311312313314315316317318319320321322323324325326327328329330331332333334335336337338339340341342343344345346347348349350351352353354355356357358359360361362363364365366367368369370371372373374375376377378379380381382383384385386387388389390391392393394395396397398399400401402403404405406407408409410411412413414415416417418419420421422423424425426427428429  0  0  0  0430431432433434435436437438439440441442443444  0445446447448  0  0449450451452453454455456457458459460461462463464465466467468469470471472473474475476477478479480481482483484485486487488489490491492493494495496497498499500501502503504505506507508509  0  0510511512513514515516517518519520521522523524525526527528529530531532533534535536537538  0  0  0  0  0  0  0  0  0  0  0  0539540541542543544545546547548549550551552553554555556557558559560  0561562563564565566567568569570571572573574575576577578579580581582583
V1=  2  3  1  2  3  3  3  4  2  2  3  2  4  3  3  1  4  3  2  4  4  3  4  2  2  2  4  1  4  1  3  4  2  4  3  1  1  2  3  2  3  4  4  2  1  4  1  3  1  2  3  2  3  3  1  4  2  2  3  1  3  4  2  2  3  1  4  1  1  4  1  3  4  2  3  2  4  3  2  4  0  0  0  0  0  0  0  1  2  2  2  2  0  0  0  0  0  0  0  0  0  4  3  2  4  2  2  2  1  3  2  4  3  4  3  3  1  4  2  2  4  2  1  4  1  4  2  2  4  2  4  1  2  0  2  3  1  2  1  3  1  4  4  3  2  4  1  4  2  2  3  1  3  4  4  4  3  2  4  3  4  4  3  1  4  2  1  1  3  1  3  3  4  1  2  4  3  4  2  2  3  1  4  3  1  1  4  3  2  2  3  1  4  4  4  3  2  2  3  1  3  2  4  3  4  1  1  1  2  2  3  1  4  4  3  4  1  1  2  4  3  2  4  2  2  2  1  3  4  4  4  4  2  2  2  2  2  2  1  3  2  4  4  2  2  4  1  2  1  3  2  4  2  2  2  2  2  4  2  3  1  2  4  2  4  1  4  2  3  1  3  3  2  3  2  4  1  3  2  4  1  4  1  4  2  2  2  1  3  2  3  1  3  2  2  1  4  3  3  4  3  4  2  4  0  2  3  3  1  3  2  1  2  2  4  3  2  4  4  4  2  1  1  4  1  2  3  1  4  1  2  2  1  3  1  1  3  3  2  4  2  1  3  4  3  3  1  1  2  1  3  2  1  2  3  1  3  3  4  2  1  1  3  2  1  1  3  4  4  3  4  4  2  4  2  1  2  2  4  4  1  2  4  2  4  1  1  3  4  2  2  4  1  2  3  1  4  2  2  3  4  1  2  1  3  2  4  1  1  4  3  2  2  2  3  3  4  2  1  3  2  4  1  3  1  1  1  3  2  4  4  1  1  3  2  4  1  3  3  1  4  3  4  4  3  1  1  3  1  2  3  4  3  2  4  1  3  3  1  2  1  1  3  4  4  2  1  1  3  4  2  1  4  2  1  2  3  2  4  4  2  4  2  4  2  2  3  4  1  2  1  2  3  3  1  2  1  4  3  1  4  3  4  1  2  2  1  3  4  2  2  3  2  4  1  1  3  4  3  2  4  1  2  3  2  4  4  2  4  1  1  3  4  1  3  3  4  2  1  3  3  2  4  4  4  1  2  1  3  2  2  3  3  1  1  4  2  3  2  1  1  3  2  1  3  4  4  2  2  1  3  4  4  2  1  2  2  4  2  2  4  3  2  1  2  4  1  1  3  2  3  2  4  1  2  4  4  2  3  1  3  3  2  0  4  1  3  2  1  2  3  1
              nom=    18  ZZ=   6.4  J0=      389310  JM=      389888         598
V2= 14 15 16 17 18 19 20 21 22 23 24 25 26 27 28 29 30 31 32 33 34 35  0 36 37 38 39 40  0  0 41 42 43 44 45 46 47 48 49 50 51 52 53 54 55 56 57 58 59 60 61 62 63 64 65 66 67 68 69 70 71 72 73 74 75 76 77 78 79 80 81 82 83 84 85 86 87 88 89  0 90 91 92 93 94 95 96 97 98 99100101102103104  0  0  0  0  0  0  0  0  0  0  0  0  0  0105106107108109110111112113114115116117118119120121122123124125126127128129  0  0  0130131132133134135136137138139140141142143144145146147148149150151152153154155156157158159160161162163164165166167168169170171172173  0174175176177178179180181182183184185186187188189190191192193194195196197198199200201202203204205206207208209210211212213214215216217218219220221222223224225226227228229230231232233234235236237238239240241242243244245246247248249250251252253254255256257258259260261262263264265266267268269270271272273274275276277278279280281282283284285286287288289290291292293294295296297298299300301302303304305306307308309310311312313314315316317318319320321322323324325326327328329330331332333334335336337338339340341342343344345346347348349350351352353354355356357358359360361362363364365366367368369370371372373374375376377378379380381382383384385386387388389390391392393394395396397398399400401402403404405406407408409410411412413414415416417418419420421422423424425426427428429430431432433434435436437438439440441442443444445446447448449450451452453454455456457458459460461462463464465466467468469470471472473474475476477478479480481482483484485486487488489490491492493494495496497498499500501502503504505506507508509510511512513514515516517518519520521522523524525526527528529530531532533534535536537538539  0  0540541542543544545546547548549550551  0  0552553554555556557558559560561562563564565566567568569  0  0  0570571572573574575576577578579580581582
V1=  2  4  2  3  4  1  3  4  3  3  0  1  2  4  0  0  0  3  2  3  4  3  1  3  1  4  3  1  3  1  3  3  4  3  1  4  2  4  1  3  3  4  2  4  1  4  1  1  4  2  4  2  1  2  2  3  1  0  0  0  3  1  4  1  1  4  3  1  4  4  0  0  0  2  4  2  3  2  4  1  3  1  2  1  1  3  4  1  2  3  1  2  2  2  3  2  4  4  3  1  3  4  4  2  3  2  4  3  2  2  4  3  1  4  1  2  4  3  4  3  4  1  3  0  1  2  1  3  4  3  4  3  3  1  3  3  1  4  2  3  3  1  2  3  2  2  3  3  3  4  3  3  1  4  4  3  1  2  3  4  3  2  4  3  3  4  4  2  2  2  3  1  2  3  4  4  2  1  2  4  4  2  4  1  4  1  4  1  2  4  3  3  1  1  1  1  4  2  3  1  2  3  1  3  4  4  1  1  3  4  1  1  2  1  3  3  4  4  3  4  2  2  4  4  3  4  1  2  4  3  4  2  2  3  1  1  2  2  2  3  4  3  4  2  4  3  3  1  4  1  2  4  2  2  2  3  2  3  2  4  4  1  1  2  4  3  4  3  1  2  3  1  3  4  3  3  2  4  4  3  1  2  4  4  3  2  2  3  1  1  3  4  4  3  2  2  2  4  2  1  4  2  3  4  2  3  1  1  2  2  2  3  2  2  3  2  2  3  1  1  3  1  1  1  4  1  2  3  4  4  3  1  1  3  1  3  3  1  4  4  2  3  4  2  2  1  1  4  4  3  2  1  1  4  0  0  0  2  4  2  2  4  2  3  2  3  2  2  3  1  1  1  3  1  2  1  4  3  4  3  4  3  1  4  3  4  3  1  4  4  1  4  1  2  2  2  4  3  4  3  1  4  4  3  4  1  3  4  1  4  4  4  3  4  2  2  4  4  1  2  2  1  1  4  2  3  2  4  2  3  1  2  4  4  2  3  2  4  0  3  3  0  2  4  1  2  4  2  2  2  4  2  4  4  1  1  2  3  4  0  0  0  1  4  4  4  4  3  1  2  1  4  2  1  2  1  3  3  2  4  1  1  4  3  1  4  4  4  2  1  4  4  4  1  2  4  2  2  2  2  1  3  4  1  1  1  4  2  2  4  2  3  4  3  4  1  2  4  2  2  4  1  3  1  1  4  1  1  4  1  4  1  1  2  4  4  1  1  4  1  4  1  4  4  3  3  1  4  4  1  3  1  2  3  2  2  2  2  2  1  1  2  1  4  1  1  1  3  1  4  3  1  1  2  1  1  2  2  2  2  1  2  1  2  2  3  1  3  2  4  1  1  1  1  2  1  2  2
              nom=    18  ZZ=   6.1  J0=      325646  JM=      326219         608
V2= 13 14 15  0  0  0 16 17 18 19 20 21 22 23 24 25 26  0  0  0  0  0  0 27 28 29 30 31 32 33 34 35 36 37  0  0  0  0  0  0  0  0  0  0  0  0  0  0  0 38 39 40 41  0 42 43 44 45 46 47 48 49 50 51 52 53 54 55 56 57 58 59 60 61 62 63 64 65 66 67 68 69 70 71 72 73 74 75 76 77 78 79 80 81 82 83 84 85 86 87 88 89 90 91 92 93 94 95 96 97 98 99100101102103104105106107108109110111112113114115116117118119120121122123124125126127128129130131132133134135136137138139140141142143144145146147148149150151152153154155156157158159160161162163164165166167168169170171172173174175176177178179180181182183184185186187188189190191192193194195196197198199200201202203204205206207208209210211212213214215216217218219220221222223224225226227228229230231232233234235236237238239240241242243244245246247248249250251252253254255256257258259260261262263264265266267268269270271272273274275276277278279280281282283284285286287288289290291292293294295  0  0296297298299300301302303304305306307308309310311312313314315316317318319320321322323324325326327328329330331332333334335336337338339340341342343344345346347348349350351352353354355356357358359360361362363364365366367368369370371372373374375376377378379380381382383384385386387388389390391392393394395396397398399400401402  0  0  0  0  0403404405406407408409410411412413414415416417418419420421422423424425426427428429430431432433434435436437438439440441442443444445446447448  0  0  0  0  0449450451452453454455456457458459460461462463464465466467468469470471472473474475476477478479480481482483484485486487488489490491492493494495496497498499500501502  0503504505506507508509510511512513514515516517518519520521522523524525526527528529530531532533534535536537538  0539540541542543544545546547548549550551552553554555556557558559560561562563564565566567568569570  0571572573574575576577578579580
V1=  3  2  4  2  3  3  1  3  4  1  1  2  3  1  2  1  2  3  3  4  3  2  1  2  2  2  2  3  2  3  4  3  3  1  1  2  3  1  2  1  1  2  2  4  2  3  4  2  4  4  3  4  2  2  3  1  1  1  2  2  3  3  3  4  4  2  4  1  2  1  1  2  3  2  4  3  4  4  3  1  2  1  1  2  3  4  1  3  4  3  1  2  3  3  1  3  3  1  3  1  3  4  3  1  4  4  3  3  2  2  3  2  1  0  0  0  1  3  3  3  4  2  4  2  1  3  4  3  4  4  3  3  2  2  3  0  0  0  4  3  3  4  0  0  2  3  1  1  3  3  1  3  4  4  1  3  1  2  3  2  3  4  2  3  4  2  1  1  3  3  3  1  2  2  2  2  4  3  1  4  4  2  1  3  3  4  3  1  3  4  4  1  2  4  4  1  1  4  4  3  4  4  2  2  2  3  4  4  3  4  2  4  4  2  2  1  3  4  3  0  0  0  0  0  0  0  0  1  3  4  1  1  3  2  3  1  2  3  4  1  4  3  2  4  2  2  3  1  2  3  3  4  2  3  2  4  4  3  1  2  2  3  4  1  3  1  3  3  4  4  4  4  3  2  4  1  2  2  2  3  0  0  0  0  0  4  3  4  4  3  3  1  3  4  1  2  1  3  2  4  1  2  3  3  1  4  3  4  3  4  4  4  2  2  4  1  2  4  3  1  2  4  1  2  3  2  3  4  3  4  4  4  2  4  1  2  4  3  4  1  1  2  2  4  3  4  2  3  4  3  4  4  1  1  3  2  3  3  2  4  3  3  1  4  2  3  3  2  4  3  2  3  4  2  4  3  4  1  3  1  2  4  2  1  4  2  2  1  1  1  3  1  4  1  1  2  3  4  3  3  4  4  1  2  4  3  2  4  4  2  4  3  4  4  4  2  3  4  3  4  4  4  1  2  2  2  1  1  2  3  3  4  3  1  3  1  2  4  3  3  3  1  3  4  4  3  2  2  4  4  3  4  1  0  0  0  0  0  0  0  0  0  4  3  4  3  1  2  2  4  1  4  3  3  4  1  3  4  2  4  4  3  1  3  2  4  4  1  1  1  3  3  4  2  4  3  2  3  2  2  2  3  1  3  2  4  3  1  2  2  3  4  1  4  3  3  4  2  2  1  2  1  4  2  2  1  1  2  3  4  3  2  1  3  2  4  4  3  1  4  4  1  1  1  2  4  4  2  1  3  2  4  1  1  2  1  2  2  3  4  4  3  3  1  3  4  3  1  1  1  2  2  3  3  2  3  1  3  4  4  3  2  0  4  3  4  1  1  0  0  0  2  1  1  1  2  3  3  1  3  3  2  4  3  2  2  3  1
              nom=    18  ZZ=   6.0  J0=      367764  JM=      368351         605
V2= 12 13 14 15  0 16 17 18 19 20 21 22 23  0  0  0  0  0  0  0  0  0  0  0  0  0  0 24 25 26 27 28 29 30 31 32 33 34 35 36  0  0  0  0  0  0  0 37 38 39  0  0 40 41 42 43 44 45 46 47 48 49 50 51 52 53 54 55 56 57 58 59 60 61 62 63 64 65 66 67 68 69 70 71 72 73 74 75 76 77  0 78 79 80 81 82 83 84 85 86 87 88 89 90 91 92 93 94 95 96 97 98 99100101102103104105106107108109110111112113114115116117118119120121122123124125126127128129130  0  0131132133134135136137138139140141142143144145146147148149150151152153154155156157158159160161162163164165166167168169170171172173174175176177178179180181182183184185186187188189190191192193194195196197198199200201202203204205206207208209210211212213214215216217218219220221222223224225226227228229230231232233234235236237238239240241242243244245246247248249250251252253254255256257258259260261262263264265266267268269270271272273274275276277278279280281282283284285286287288289290291292  0  0293294295296297298299300301302303304305306307308309310311312313314315316317318319320321322323324325326327328329330331332333334335336337338339340341342343344345346347348349350351352353354355356357358359360361362363364365366367368369370371372373374375376377378379380381382383384385386387388389390391392393394395396397398399400401402403404405406407408409410411412413414415416417418419420421422  0423424425426427428429430431432433434435436437438439440441442443444445446447448449450451452453454455456457458459460461462463464465466467468469470471472473474475476477478479480481482483484485486487488489490491492493494495496497498499500501502503504505  0506507508509510511512513514515516517518519520521522523524525526527528529530531532533534535536537538539540541542543544545546547548549550551552553554555556557558559560561562563564565566567568569570571  0  0  0  0572573574575576577578579580581
V1=  1  3  2  4  3  4  3  1  4  3  4  4  2  1  3  4  4  3  4  1  2  1  4  1  4  4  3  4  1  2  3  2  2  3  2  3  3  2  3  3  2  4  1  2  3  3  3  1  4  3  3  4  3  4  4  2  1  4  2  2  3  2  4  2  3  3  4  2  1  1  3  3  3  2  3  2  2  2  4  3  4  3  4  3  4  3  4  3  4  3  3  1  4  1  1  2  4  4  3  2  0  2  3  3  1  4  3  2  2  2  1  1  3  4  4  2  2  3  3  3  4  2  4  3  3  1  4  2  2  4  1  2  1  4  2  3  1  2  3  1  3  3  4  4  4  4  3  4  4  4  1  4  4  3  2  1  1  3  1  2  2  2  3  4  1  2  2  1  1  2  2  3  3  2  2  4  3  4  4  2  3  2  2  4  2  2  3  3  4  4  4  3  1  1  1  1  4  4  3  3  1  4  3  3  1  4  4  2  3  1  4  4  3  3  3  4  1  4  4  3  4  4  2  2  2  2  3  1  4  1  1  4  3  4  4  3  1  1  1  3  4  2  3  4  3  3  3  4  1  3  3  1  2  2  4  3  3  3  4  4  2  4  1  1  1  4  4  1  2  1  1  4  3  4  4  3  2  4  1  1  1  3  4  4  2  4  1  4  2  4  4  2  2  2  3  4  0  0  3  4  2  1  3  3  1  3  3  1  2  2  4  3  1  0  0  0  0  0  0  2  3  1  1  3  1  2  3  3  1  4  3  4  2  4  4  1  3  1  3  1  2  3  2  4  2  3  4  4  3  3  1  2  1  3  3  1  3  2  2  3  4  3  4  3  1  1  3  1  4  1  2  3  4  3  3  3  1  4  3  1  4  2  4  4  4  4  3  3  4  3  3  1  4  2  4  3  1  4  1  1  1  2  3  3  1  3  2  4  2  2  3  4  2  3  1  3  4  1  1  1  2  3  3  2  2  3  4  3  2  2  1  1  2  2  4  3  3  4  3  1  3  2  2  2  4  1  2  4  4  2  3  1  4  2  3  4  1  1  1  1  3  2  1  2  3  1  2  3  4  4  1  4  4  4  4  3  2  1  3  4  4  3  4  4  1  3  1  2  1  2  3  3  3  2  3  2  2  3  3  2  4  3  1  4  3  4  2  3  2  3  3  1  4  3  1  4  0  2  3  4  3  3  4  3  1  3  1  4  2  4  4  2  4  3  4  1  2  4  3  1  4  4  3  3  4  3  2  4  1  4  2  2  3  3  4  3  3  1  4  3  1  4  0  0  0  0  3  3  3  4  1  3  4  3  2  4  4  3  1  0  0  0  3  3  4  3  3  1  2  3  1  1  4  2  2  2  1  2  2  2  1  1  3  1  2
              nom=    18  ZZ=   5.9  J0=      298481  JM=      299064         596
V2= 15 16 17 18 19 20 21 22  0  0 23 24 25 26 27 28 29 30 31 32 33 34 35 36 37 38 39 40 41 42 43 44 45 46 47 48 49 50 51 52 53 54 55 56 57 58 59 60 61 62 63 64 65 66 67 68 69 70 71 72 73 74 75 76 77 78 79 80 81 82 83 84 85 86 87 88 89 90 91 92 93 94 95 96 97 98 99100101102103104105106107108109110111112113114115  0116117118119120121122123124125126127128129130131132133134135136137138139140141142143144145146147148149150151152153154155156157158159160161162163164165166167168169170171172173174175176177178179180181182183184185186187188189190191192193194195196197198199200201202203204205206207208209210211212213214215216217218219220221222223224225226227228229230231232233234235236237238239240241242243244245246247248249250251252253254255256257258259  0260261262263264265266267268269270271272273274275276277278279280281282283284285286287288289290291292293294  0  0  0  0  0295296297298299300301302303304305306307308309310311312313314315316317318319320321322323324325326327328329330331332333334335336337338339340341342343344345346347348349350351352  0353354355356357358359360361362363364365366367368369370371372373374375376377378379380381382383384385386387388389390391392393394395396397398399400401402403404405406407408409410411412413414  0415416417418419420421422423424425426427428429430  0  0  0431432433434435436437438439440441442443444  0445446447448449450451452453454455456457458459460461462463464465466467468469470471472473474475476477478479480481482483484485486487488489490491492493494495496497498499500501502503504  0  0  0505506507508509510511512513514515516517518519520521522523524525526527528529530531532533534535536537538539540541542543544545546547548549550551552553554  0555556557558  0  0559560561562563564565566567568569570571572573574575576577578579580581582583584585586587588589
V1=  4  4  3  1  4  3  4  4  3  3  2  3  3  1  3  4  3  1  4  3  3  4  3  3  1  4  1  4  1  3  1  1  1  1  3  3  0  0  0  0  0  0  4  3  1  4  2  1  1  3  4  1  3  3  1  2  3  2  0  2  3  4  3  4  3  1  3  3  1  3  3  1  2  0  3  2  4  3  4  3  3  3  3  4  1  4  3  4  4  4  3  4  3  4  3  3  4  3  4  3  3  4  3  3  4  3  4  2  1  2  3  2  3  3  1  3  3  1  4  3  4  2  3  1  3  3  1  4  3  1  3  3  4  3  2  3  3  2  2  2  1  3  3  4  4  1  3  1  2  2  1  4  3  4  3  3  2  3  2  1  3  4  4  3  4  1  1  4  3  4  3  1  4  1  1  2  4  4  0  0  2  3  3  4  4  2  4  4  2  3  1  2  3  4  4  2  4  1  4  1  1  1  3  4  3  3  2  4  3  2  3  2  4  4  3  2  2  1  2  4  3  3  1  4  2  4  2  2  3  4  2  3  2  2  2  4  2  3  1  1  1  1  1  4  3  4  4  4  2  1  2  4  1  3  1  2  2  4  2  2  3  3  2  3  3  2  2  1  1  1  3  3  1  3  1  2  3  3  4  4  3  1  4  3  2  2  1  2  3  4  1  4  3  1  4  3  2  2  1  2  3  3  1  4  1  4  2  4  1  2  4  0  4  4  1  2  1  1  2  3  3  3  4  2  1  3  3  3  4  1  1  2  1  3  3  4  4  2  4  4  3  4  2  2  1  2  1  3  1  3  3  4  3  4  2  2  4  4  3  4  1  2  1  4  3  3  4  3  4  3  2  3  1  3  4  3  3  4  3  1  3  1  4  4  3  3  3  1  4  3  2  3  1  3  3  4  1  3  1  3  3  2  2  2  4  4  3  3  2  2  3  1  2  3  4  4  4  4  1  4  4  1  2  1  2  4  4  4  4  2  3  4  4  2  1  2  3  1  2  3  3  1  4  4  1  1  1  1  2  3  1  3  3  2  3  3  2  4  2  2  2  2  4  4  4  1  2  1  0  2  3  3  4  3  1  2  4  1  1  3  3  4  4  3  1  3  3  2  3  1  2  1  3  3  3  3  4  3  3  1  2  1  2  3  4  2  4  1  2  2  1  1  3  4  1  1  4  2  1  4  3  3  3  1  1  1  3  4  4  2  3  1  2  3  3  1  3  3  4  3  3  1  4  3  2  3  3  2  3  3  1  2  3  1  4  2  4  3  3  4  3  4  3  3  3  1  2  4  3  3  3  1  2  1  4  2  3  1  2  2  4  3  4  3  3  1  1  2  4  1  3  3  2  4  4  3
              nom=    18  ZZ=   5.9  J0=      365119  JM=      365702         607
V2= 14 15 16 17 18 19 20 21 22 23 24 25 26 27 28 29 30 31 32 33 34 35  0 36 37  0  0 38 39 40 41 42 43 44 45 46 47 48 49 50 51 52 53 54 55 56 57 58 59 60 61 62 63 64 65 66 67 68 69 70  0 71 72 73 74 75 76 77 78 79 80 81 82 83 84 85 86 87 88 89 90  0  0  0  0  0  0  0  0 91 92 93 94 95 96 97 98 99100101102103104105106107108109110111112113114115  0  0  0  0116117118119120121122123124125126127128  0  0  0  0  0  0  0  0  0  0129130131132133134135136137138139140141142143144145146147148149150151152153154155156157158159160161162163164165  0  0  0  0  0166167168169170171172173174175176177178  0179180181182183184185186187188189190191192193194195196197198  0199200201202203204205206207208209210211212213214215216217218219220221222223224225226227228229230231232233234235236237238239240241242243244245246247248249250251252253254255256257258259260261262263264265266267268269270271272273274275276277278279280281282283284285286287288289290291292293  0294295296297298299300301302303304305306307308309310311312313314315316317318319320321322323324325326327328329330331332333334335336337338339340341342343344345346347348349350351352353354355356357358359360361362363364365366367368369370371372373374375376377378379380381382383384385386387388389390391392393394395396397398399400401402403404405406407408409410411412413414415416417418419420421422  0423424425426427428  0429430431432433434435436437438439440441442443444445446447448449450451452453454455456457458459460461462463464465466467468469470471472473474475476477478479480481482483484485486487488489490491492493494495496497498499500501502503504505506507508509510511512513514515516517518519520521522523524525526527528529530531532533534535536537538539540541542543544545546547548549550551552553554555556557558559560561562563564565566567568569570571572573574575576577578579580581582583584
V1=  2  4  4  2  2  3  4  4  1  2  1  1  2  4  3  4  1  1  3  1  4  3  4  3  1  3  4  4  3  4  2  0  0  2  1  1  1  4  2  2  4  2  2  3  2  4  3  2  2  3  1  2  3  1  4  3  1  4  4  1  2  1  2  3  3  2  4  3  1  3  3  1  2  3  4  2  0  3  2  4  3  2  3  1  2  3  3  1  2  4  1  3  3  2  4  1  3  3  1  2  4  3  1  4  1  4  4  1  2  4  1  2  4  3  2  3  4  2  4  1  3  4  4  2  2  1  1  3  4  3  3  2  3  4  1  1  2  3  1  4  3  1  1  3  4  4  3  2  2  4  3  3  4  2  2  3  1  4  3  1  4  3  1  4  3  1  4  1  3  3  1  2  2  2  2  3  1  1  2  3  3  4  3  1  3  3  2  3  4  3  4  4  1  1  1  3  3  4  1  3  1  2  3  4  3  1  4  4  3  2  2  3  2  4  3  2  2  3  1  1  2  3  1  4  3  4  2  4  3  3  4  2  3  4  4  3  4  4  2  4  2  4  3  1  4  2  2  3  1  1  3  3  1  3  3  4  3  1  3  4  1  2  1  4  1  4  1  2  2  3  4  4  4  1  2  2  2  3  4  4  3  4  3  2  3  3  1  3  1  4  2  2  2  3  4  4  4  2  2  2  2  3  4  1  3  4  2  0  0  2  3  1  4  1  3  4  2  1  4  2  4  2  4  1  3  4  3  4  1  2  3  4  4  3  1  2  1  1  3  3  1  3  3  1  3  4  3  2  3  1  2  3  4  1  2  1  1  2  2  2  3  1  3  3  0  4  3  3  4  1  1  1  4  4  3  4  3  4  4  2  0  0  0  0  0  4  3  3  4  3  2  4  4  3  4  1  3  3  2  4  3  4  2  2  2  3  1  3  3  3  2  4  3  3  1  2  1  1  1  4  1  1  1  3  2  4  2  2  1  3  3  3  4  2  1  4  4  2  1  4  2  3  1  3  4  3  1  1  3  2  3  4  3  3  4  3  1  3  1  2  3  2  4  1  1  3  2  2  3  1  4  3  3  2  3  3  1  4  2  1  3  1  4  3  4  3  4  4  3  2  4  1  1  1  2  3  1  2  3  1  2  2  1  1  1  4  3  4  1  4  2  4  4  3  1  1  3  1  2  4  4  1  1  1  2  3  4  3  2  4  1  2  2  2  4  2  4  2  1  4  2  3  4  4  2  2  2  1  0  0  0  0  0  0  0  0  0  2  4  3  1  4  3  1  1  3  0  0  0  4  1  4  1  3  4  2  3  1  3  4  4  1  1  1  1  2  4  3  3  4  3  2  3  1  2  3  3  4  3  3  1  3  1  2  1  2  3
              nom=    18  ZZ=   5.9  J0=      308864  JM=      309460         618
V2= 22 23 24 25  0  0  0 26 27  0  0 28 29 30 31 32 33 34 35 36 37 38 39 40 41 42 43 44 45 46 47 48 49 50 51 52 53 54 55 56 57 58 59 60 61 62 63 64 65 66 67 68 69  0 70 71 72 73 74 75 76 77 78  0  0  0  0  0  0  0  0  0  0  0  0 79 80 81 82 83 84 85 86 87 88 89  0  0  0  0  0 90 91 92  0  0  0  0  0  0  0  0  0  0  0 93 94 95 96 97 98 99100101102103104105106107108109110111112113114115116117118119120121122123124125126127128129130131132133134135136137138139140141142143144145146147148149150151152153154155156157158159160161162163164165166167168169170171172173174175176177178179180181182183184185186187188189190191192193  0194195196197198199200201202203204205206207208209210211212213214215216217218219220221222223224225226227228229230231232233234235236237238239240241242243244245246247248249250251  0  0  0  0  0  0  0  0  0  0  0  0  0  0  0  0  0  0252253254255256257258259260261262263264265266267268269270271272273274275276277278279280281282283284285286287288289290  0291292  0293294  0295296297298299300301302303304305306307308309310311312313314315316317318319320321322323324325326327328329330331332333334335336337338339340341342343344345346347348349350351352353354355356357358359360361362363364365366367368369370371372373374375376377378379380381382383384385386387388389390391392393394395396397398399400401402403404405406407408409410411412413414415416417418419420421422423424425426427428429430431432433434435436  0  0  0437438439440441442443444445446447448449450451452453454455456457458459460461462463464465466467468469470471472473474475476477478479480481482483484485486487488489490491492493494495496497498499500501502503504505506507508509510511512513514515516517518519520521522523524525526527528529530531532533534535536537538539  0  0  0  0  0  0540541542543544545546547548549550551552553554555556557  0558559560561562563564565566567568569570571572573
V1=  4  2  4  1  4  3  4  2  1  4  2  1  3  4  4  2  4  3  3  3  1  4  3  4  3  2  2  3  4  3  4  3  2  2  4  1  3  3  1  3  2  1  4  3  2  4  3  1  4  3  1  4  3  1  4  2  2  4  4  3  4  3  1  1  4  3  2  4  1  4  1  2  3  3  1  4  3  2  4  3  4  3  4  2  2  4  2  3  1  4  2  3  1  4  4  4  4  4  1  2  4  4  2  1  1  4  4  4  3  3  2  3  1  2  2  4  0  0  0  0  1  1  3  4  4  4  4  3  4  2  2  4  4  3  3  1  4  1  4  3  3  1  0  0  0  0  0  0  0  0  0  0  0  0  2  3  1  4  3  2  4  3  2  4  2  3  4  1  4  2  2  2  4  2  2  3  4  3  2  4  1  3  1  3  2  4  4  3  4  2  2  1  2  3  2  2  3  1  3  2  3  2  3  2  2  3  3  1  4  3  2  4  2  1  2  2  2  2  3  3  4  4  1  2  4  3  4  2  1  4  3  2  4  2  3  3  1  2  3  4  2  3  3  1  4  3  3  1  4  1  2  1  1  1  1  4  3  4  3  2  4  3  3  4  1  2  2  3  4  3  2  4  1  2  3  4  2  3  3  2  4  4  3  4  1  3  3  3  2  4  4  3  2  1  3  3  4  4  3  4  1  4  1  2  4  1  1  2  1  2  1  4  1  4  3  4  4  4  1  3  4  3  2  3  1  2  4  3  3  4  2  3  3  2  4  1  1  4  3  4  3  3  2  4  1  3  2  4  1  1  4  4  3  3  2  4  3  4  4  1  1  2  1  1  2  3  1  3  3  3  3  1  3  3  2  1  2  2  2  4  3  2  4  3  4  3  1  3  2  2  1  2  4  2  3  1  4  3  1  4  3  4  3  2  4  4  3  1  2  3  4  4  4  3  2  4  1  1  3  4  1  1  3  1  1  1  1  1  4  1  3  3  1  2  4  3  3  4  1  1  4  4  3  1  1  1  3  2  4  4  4  3  2  2  2  3  1  4  2  0  3  3  2  4  4  4  4  1  4  1  1  3  3  4  2  3  4  2  1  1  1  4  4  3  1  2  2  0  0  0  4  2  3  4  2  2  1  2  3  3  1  2  3  2  4  3  1  3  1  4  3  2  1  2  3  2  1  2  2  2  3  1  3  4  4  4  1  1  2  4  1  1  3  2  2  1  2  3  1  0  3  3  3  2  4  3  3  1  1  1  4  2  4  3  1  1  3  3  3  4  2  3  3  2  2  2  4  2  2  1  2  3  3  4  3  1  4  2  4  2  3  3  1  3  4  3  4  4  4  2  1  1  1  1  3  4  1  3  4  3  4  1  3  2  2  4  3  3  3  4  4  3  1  2  3  1  4  4
              nom=    18  ZZ=   5.8  J0=      335937  JM=      336511         617
V2= 12 13 14 15 16 17 18 19 20 21 22 23 24 25 26 27 28 29 30 31 32 33 34 35 36 37 38 39  0  0  0  0  0 40 41 42 43 44 45 46 47 48 49 50 51 52 53 54 55 56 57 58 59 60 61 62 63 64 65 66 67 68  0  0 69 70  0  0  0  0 71 72 73 74 75 76 77 78  0  0  0  0  0  0  0  0  0  0 79 80 81 82 83 84 85 86 87 88 89 90 91 92 93 94 95 96 97 98 99100101102103104105106107108109110111112113114115116117118119120121122123124125126127128129130131132133134135136137138139140141142143144145146147148149150151152153154155156157158159160161162163164165166167168169170171172173174175176177178179180181182183184185186187188189190191192193194195196197198199200201202203204205206207208209210211212213214215216217218219220221222223224225226227228229230231232233234235236237238239240241242243244245246247248249250251252253254255256257258259260261262263264265266267268269270271272273274275276277278279280281282283284285286287288289290291292293294295296297298299300301302303304305306307308309310311312313314315316317318319320321322323324325326327328329330331332333334335336337338339340341342343344345346347348349350351352353354355356357358359360361362363364365366367368369370371372373374375376377378379380381382383384385386387388389390391392393394395396397398399400401402403404405406407408409410411412413414415416417418419420421422423424425426427428429430431432433434435436  0  0437438439440441442443444445446447448449450451452453454455456457458459460461462463464465466467468469470471  0  0  0  0  0472473474475476477478479480481482483484485486487488489490491492493494495496497498499500501502503504505506507508509510511512513514515516517518519520521522523524525526527528529530  0531532533534535536537538  0  0  0539540  0  0  0  0  0  0  0  0  0  0541542543544545546547548549550551552553554555556557558559560561562563564565566567568569570571572573574575576577578579580581582583584585586
V1=  1  3  2  4  3  4  4  1  2  4  3  4  4  1  2  2  2  2  3  2  4  4  3  4  3  1  4  3  4  4  4  4  4  3  1  1  4  4  1  3  1  4  4  2  2  4  1  1  3  1  4  4  2  3  2  2  2  4  3  3  1  4  1  4  3  4  4  2  1  1  1  2  1  2  3  4  3  1  3  2  3  3  3  4  4  3  2  3  4  3  3  1  4  3  1  4  2  2  4  3  2  4  1  3  4  3  2  4  3  0  2  2  2  4  2  4  1  1  4  1  4  2  1  0  3  4  1  3  1  1  2  4  0  0  3  4  3  3  1  1  1  3  1  4  2  2  4  2  3  4  4  2  2  4  4  3  1  3  2  3  1  3  2  3  1  3  2  2  2  4  1  2  4  1  2  3  2  4  2  2  3  3  4  4  3  1  2  4  4  2  4  1  2  0  0  0  1  1  4  4  2  2  3  1  4  2  0  0  0  0  0  0  2  2  4  1  3  4  1  2  3  1  1  4  4  2  1  2  2  1  3  4  4  2  2  4  4  2  3  1  1  3  1  2  3  2  2  3  1  2  1  2  1  4  1  4  1  2  4  1  4  2  3  4  2  2  4  2  3  4  4  3  4  2  2  4  4  3  2  4  2  3  3  3  3  1  1  3  3  2  2  4  3  1  1  1  2  4  1  3  3  4  3  2  4  2  4  1  1  2  2  2  2  3  1  3  3  2  2  1  2  3  4  3  3  2  4  4  3  2  1  3  1  4  2  4  4  3  1  3  4  1  3  1  2  2  1  2  2  3  1  2  3  1  4  3  1  0  0  0  0  0  0  0  0  0  0  0  0  0  0  0  0  0  0  0  0  0  3  3  2  4  4  4  4  4  1  1  1  1  2  4  1  1  1  3  3  3  2  4  2  2  2  1  1  2  2  1  2  3  4  3  4  4  3  4  1  2  1  1  2  3  3  4  2  2  2  2  1  2  3  1  4  0  0  0  0  0  0  4  3  4  2  2  1  1  1  2  1  1  1  4  1  1  2  2  1  3  1  2  1  2  2  1  1  1  3  4  1  3  4  4  4  3  1  4  2  2  1  2  2  3  1  4  4  3  3  4  2  1  1  1  3  4  1  2  1  1  1  3  1  1  1  1  2  1  2  3  4  3  3  2  3  1  4  3  4  4  2  3  4  3  3  1  4  2  1  2  4  1  2  4  4  4  4  2  2  1  4  4  4  1  2  2  4  4  3  3  2  2  1  3  4  3  3  1  2  3  1  4  3  3  4  1  3  4  1  2  2  1  2  2  2  1  1  3  1  4  4  2  3  2  4  4  3  4  3  2  2  1  2  2  2  2  1  2  2  2  1  2  2  3  3  3  4  0  0  4  4  3  1  2  3  3  4  4  3
              nom=    18  ZZ=   5.7  J0=      299735  JM=      300300         590
V2= 13 14 15 16 17 18 19 20 21  0 22 23 24 25 26 27 28 29 30 31 32 33 34 35 36 37 38 39 40 41 42 43 44 45 46 47 48 49 50 51 52 53 54 55 56 57 58 59 60 61 62 63 64 65 66 67 68  0  0  0  0 69 70 71 72 73 74 75 76 77 78 79 80 81 82 83 84 85 86 87 88 89 90 91  0  0  0  0  0 92 93 94 95 96 97 98 99100101102103104105106107108109110111112113114115116117118119120121122123124125126127128129130131132133134135136137138139140141142143144145146147148149150151152153154155156157158159160161162163164165166167168169170171172  0173174175176177178179180181182183184185186187188189190191192193194  0  0  0  0  0  0195196197198199200201202203204205206207208209210211212213214215216217218219220221222223224225226227228229230231232233234235236237238239240241242243244245246247248249250251252253254255256257258259260261262263264265266267268269270271272273274275276277278279280281282283284285286287288289290291292293294295296297298299300301  0  0  0  0302303304305306307308309310311312313314315316317318319320321322323324325326327328329330331332333334335336337338339340341342343344345346347348349350351352353354355356357358359360361362363364365366367368369370371372373374375376377378379380381382383384385386387388389390391392393394395396397398399400401402403404405406407408409410411412413414415416417418419420421422  0  0423424  0  0425426427428429430431432433434435436  0  0  0437438439440441442443444445446447448449450451452453  0454455456457458459460461462463464465466467468469470471472473474475476477478479480481482483484485486487488489490491492493494495496497498499500501  0502503504505  0506507508509510511512513514515516517518519520521522523524525526527528529530531532533534535536537538539540541542543544545546547548549550551552553554555556557558559560561562563564565566567568569570571
V1=  3  2  4  1  3  4  4  3  4  1  4  1  4  1  1  4  3  1  4  3  4  3  4  2  3  4  4  4  2  3  4  4  3  4  4  4  4  2  3  1  1  3  3  2  4  1  4  2  4  2  3  1  2  2  3  1  4  4  1  2  4  3  4  1  1  1  3  2  3  4  1  3  4  4  4  1  2  3  4  1  2  4  3  3  3  4  3  2  2  2  2  2  3  3  4  3  3  1  4  2  2  3  0  0  4  2  3  4  1  2  3  4  3  4  1  2  2  2  3  4  1  4  3  4  3  3  1  2  3  1  4  1  3  3  4  4  4  4  4  3  2  2  3  4  3  3  4  4  4  3  4  3  1  3  4  3  1  2  4  4  3  4  2  2  3  3  3  2  2  3  3  4  4  3  1  1  0  0  0  0  0  0  0  0  0  0  0  0  0  1  2  3  1  1  4  3  4  2  4  4  3  4  1  4  3  3  4  3  1  4  4  3  3  4  4  2  1  2  4  1  3  4  1  2  2  3  4  3  3  3  3  4  4  3  4  2  1  4  1  4  2  1  1  2  2  3  4  3  2  2  2  4  3  2  4  2  1  3  3  4  3  3  4  2  2  2  3  3  4  4  3  4  2  4  3  3  4  3  3  4  4  4  3  1  4  4  2  2  2  3  3  1  4  1  3  3  1  4  3  2  2  2  3  1  2  4  2  4  1  4  1  2  1  4  3  4  4  2  4  1  2  2  2  2  3  3  3  4  3  2  3  2  4  4  2  3  4  4  3  1  3  3  4  1  2  1  3  4  3  1  1  4  2  4  3  2  4  1  1  4  4  4  2  4  4  3  4  4  4  4  3  4  4  2  4  3  4  2  4  4  2  4  2  2  1  2  2  4  4  4  1  1  2  1  4  1  4  4  4  4  3  4  4  4  4  4  1  4  3  1  2  3  1  3  2  2  2  1  1  3  3  4  4  1  3  4  2  2  2  3  1  3  3  4  3  2  3  4  4  4  3  4  4  3  4  1  4  4  4  3  3  4  3  3  1  4  3  1  4  3  4  3  1  2  3  4  3  2  2  3  2  3  1  4  4  1  1  3  1  4  3  2  2  4  3  3  4  3  3  1  1  1  3  3  3  2  3  3  4  3  3  4  1  2  1  2  1  3  4  4  4  4  1  4  1  2  1  1  2  1  3  4  3  1  3  1  2  2  3  2  3  3  1  3  4  4  4  1  1  3  2  2  2  3  1  4  3  4  2  2  2  2  2  4  3  3  1  4  0  0  0  0  0  0  0  1  2  3  4  4  2  4  3  4  0  4  3  1  0  3  3  1  4  2  3  1  1  2  3  1
              nom=    18  ZZ=   5.6  J0=      422707  JM=      423259         601
V2= 14 15 16 17 18 19  0 20 21 22 23 24 25 26 27 28 29 30 31 32 33 34 35 36 37 38 39 40 41 42 43 44 45 46 47 48 49 50 51 52 53 54 55 56 57 58 59 60 61 62 63 64 65 66 67  0  0  0  0  0  0  0  0  0  0 68 69 70 71 72 73 74 75 76 77  0 78 79 80 81 82 83 84 85 86 87 88 89 90 91 92 93 94 95 96 97 98 99100101102103104105106107108109110111112113114115  0  0  0  0116117118119120121122123124125126127128129130131132133134135136137138139140141142143144145146147148149150151152153154155156157158159160161162163164165166167168169170171172173174175176177178179180181182183184185186187188189  0190191192193194195196197198199200201202203204205206207208209210211212213214215216217218219220221222223224225226227228229230231232233234235236237238239240241242243244245246247248249250251252253254255256257258259260261262263264265266267268269270271272273274275276277278279280281282283284285286287288289290291292  0293294295296297298299300301302303304305306307308309310311312313314315316317318319320321322323324325326327328329330331332333334335336337338339340341342343344345346347348349350351352353354355356357358359360361362363364365366367368369370371372373374375376377378379380381382383384385386387388389390391392393394395396397398399400401402403404405406407408409410411412413414415416417418419420421422423424425426427428429430431432433434435436437438439440441442443444445446447448449450451452453454455456457458459460461462463464465466467468469470471472473474475476477478479480481482483484485486487488489490491492493494495496497498499500501502503504505  0  0  0  0  0506507508509510511512513514515516517518519520521522523524525526527528529530531532533534535536537538539540541542543544545546547548549550551552553554555556557558559  0  0560561562563564565566567568569  0570571572573574575576577578579580581582583584585586587588
V1=  2  4  4  3  4  2  4  3  4  4  3  4  1  2  2  4  1  2  3  2  3  2  3  3  1  4  3  4  4  1  3  1  1  3  3  3  3  4  4  3  4  4  3  4  2  2  1  3  1  4  2  2  2  3  1  1  1  3  2  4  3  2  4  2  4  4  3  1  3  4  1  2  3  4  3  3  1  4  3  4  0  0  0  0  0  2  2  4  0  0  0  0  0  0  0  0  0  0  4  2  2  2  1  3  1  3  3  4  3  1  4  4  4  3  2  2  3  1  4  3  3  4  1  1  2  4  3  3  4  3  3  4  4  3  1  3  4  0  0  0  0  1  3  2  4  4  1  4  3  1  4  2  2  2  4  3  3  4  2  3  4  1  2  4  2  1  3  3  4  4  1  2  1  2  3  4  4  3  3  3  1  3  1  1  2  4  4  4  3  2  4  3  4  4  1  2  3  1  4  0  0  0  0  0  0  0  0  0  0  0  0  1  2  2  2  2  2  2  1  2  3  1  4  1  2  3  2  2  3  3  3  2  4  1  2  3  4  2  2  2  2  4  3  4  3  4  2  1  4  2  3  2  2  3  3  2  3  4  2  4  1  1  4  3  2  4  1  0  0  0  0  0  1  3  1  4  4  1  2  3  1  2  4  2  3  2  1  2  2  1  3  3  1  2  3  1  2  4  3  1  0  0  4  3  3  4  4  1  3  1  1  4  1  4  1  2  3  1  2  3  2  2  4  3  4  2  4  1  3  2  4  4  4  1  2  4  1  1  3  3  4  4  2  3  1  3  4  4  3  4  3  1  4  4  3  4  4  4  3  4  4  1  2  3  1  1  3  4  2  2  3  2  1  2  4  4  3  4  4  3  4  1  2  3  2  4  4  1  3  4  4  0  0  0  0  0  0  4  1  2  1  1  4  3  4  1  1  1  1  1  3  2  4  3  3  4  2  1  2  3  2  4  1  1  1  1  1  4  3  2  0  0  2  4  4  3  4  2  0  0  4  1  3  1  4  3  4  3  2  4  2  1  2  3  2  3  1  1  2  3  3  4  4  2  4  2  2  2  1  1  1  4  3  2  3  3  3  1  4  3  4  2  1  3  1  2  1  1  1  2  1  3  4  1  2  1  3  3  4  1  4  4  1  2  2  1  2  3  4  3  3  1  2  4  2  3  4  1  2  3  3  4  3  1  4  2  2  2  4  4  3  4  4  2  4  1  2  4  4  4  4  3  4  2  2  4  3  2  4  3  4  2  2  2  4  3  4  1  3  1  3  1  1  2  1  3  4  3  1  4  3  1  4  3  2  4  4  4  1  1  2  4  3  4  4  3  2  4  4  2  4  3  2  4  4  1  3  4  4  3  4
              nom=    18  ZZ=   5.5  J0=      383406  JM=      383973         608
V2= 11 12 13 14 15  0  0 16 17 18  0  0 19 20 21 22 23 24 25 26 27 28 29  0  0  0 30 31 32 33 34 35 36 37 38 39 40 41 42 43 44 45 46 47 48 49 50 51 52 53 54 55 56 57 58 59 60 61 62 63 64 65 66 67 68  0  0  0  0  0  0  0  0 69 70 71 72  0 73 74 75 76 77 78 79  0 80 81 82 83 84 85 86 87 88 89 90 91 92 93 94 95 96 97 98 99100101102103104105106107108109110111112113114115116117118119120121122123124125  0126127128129130131132133134135136137138139140141142143144145146147148149150151152153154155156157158159160161162163164165166167168169170171172173174175176177178179180181182183184185186187188189190191192193194195196  0197198199200201202203204205206207208209210211212213214215216217218219220221222223224225226227228229230231232233234235236237238239240241242243244245246247248249250251252253254255256257258259260261262263264265266267268269270271272273274275276277278279280281282283284285286287288289290291  0  0292  0  0  0293294295296297298299300301302303304305306307  0308309310311312313314315316317318319320321322323324325326327328329330331332333334335336337338339340341342343344  0345346347348349350351352353354355356357358359360361362363364365366367368369370371372373374375376377378379  0380381382383384385386387388389390391392393394395396397398399400401402403404405406407408409410411412413414415416417418419420421422423  0  0424425426427428429430431432433434435436437438439440441442443444445446447448449450451452453454455456457458459460461462463464465466467468469470471472473474475476477478479480481482483484485486487488489490491492493494495496497498499500501502503504505506507508509510511512513514515516517518519520521522523524525526527528529530531532533534535536537538539540541542543544545546547548549550551552553554555556557558559560561562563564565566567568569570571572573574575576577578579580581582583584585586587588589
V1=  2  4  3  2  4  2  1  4  3  4  2  4  3  4  3  2  2  3  1  2  1  1  3  1  1  2  3  1  2  3  4  4  3  1  1  3  2  2  2  1  3  4  4  2  3  4  3  4  3  4  4  1  2  4  2  4  3  4  4  2  1  1  3  1  4  1  3  3  3  4  3  4  3  3  2  2  2  3  1  1  3  4  3  1  4  2  1  4  1  4  4  4  1  1  2  4  3  3  4  0  0  0  0  3  3  2  1  3  4  4  3  1  2  3  4  4  3  1  3  3  4  3  4  3  2  3  1  1  2  2  2  3  2  4  3  3  1  4  3  1  2  1  2  1  4  3  3  3  1  2  2  3  3  4  2  3  2  2  4  1  2  3  4  4  4  3  4  4  1  1  3  1  2  1  4  4  2  4  2  3  4  4  3  1  0  0  0  0  0  0  0  0  0  0  0  0  0  0  0  2  3  1  3  2  2  1  1  1  1  1  1  1  3  3  2  4  4  2  3  4  3  1  4  4  2  4  4  3  4  2  1  1  2  2  4  1  4  4  3  3  1  2  2  3  1  2  3  1  4  3  4  3  1  3  3  1  3  3  2  2  2  1  3  3  4  4  2  1  2  2  2  2  2  2  2  4  3  4  2  4  1  3  4  4  3  1  1  3  1  1  1  4  3  4  4  2  3  4  3  3  3  3  1  2  2  2  4  3  4  2  2  2  4  1  3  2  2  3  3  4  3  3  1  2  4  1  3  3  4  3  2  2  3  4  4  2  1  2  2  4  2  3  3  4  2  4  4  1  4  3  3  4  2  3  4  2  2  1  1  3  4  3  1  1  1  2  2  1  3  3  3  4  4  3  1  1  1  1  1  2  1  1  4  4  4  2  2  1  3  4  3  1  4  2  1  4  1  2  2  1  2  3  3  1  4  2  4  1  3  2  4  3  4  3  3  1  4  1  3  1  3  4  4  4  3  3  2  2  3  4  2  2  1  2  1  3  4  3  1  4  4  2  1  2  1  1  2  4  4  3  4  2  3  1  1  0  0  0  0  0  0  0  0  0  0  0  2  1  0  0  0  0  0  3  1  4  3  3  2  2  2  3  2  2  2  2  4  1  3  2  4  4  4  2  2  2  1  3  4  2  3  2  2  1  4  3  4  2  1  3  2  2  1  1  1  1  1  3  3  1  2  1  4  3  0  1  1  3  1  2  2  4  3  2  1  2  4  4  1  3  1  2  1  3  1  4  1  2  1  1  1  2  1  2  3  3  1  4  4  2  2  2  2  3  1  2  4  3  1  1  2  2  2  4  3  2  3  1  1  1  0  0  0  0  4  1  1  2  3  1  2  2  2  2  1  2  4  1  1  2  2  1  3  1  1  1  4  3
              nom=    18  ZZ=   5.4  J0=      322524  JM=      323115         607
V2= 13 14 15  0 16 17 18 19 20 21 22 23 24 25  0  0  0 26 27 28 29 30 31 32 33 34 35 36 37 38 39 40  0  0  0 41 42 43 44 45 46 47 48 49 50 51 52 53 54 55 56 57 58 59 60 61 62 63 64 65 66 67  0 68  0 69 70 71 72 73 74 75 76 77 78  0  0  0  0  0 79 80 81 82 83 84 85 86 87 88 89 90  0 91 92 93 94 95 96 97 98 99100101102103  0  0  0  0  0104105106107108109110111112113114115116117118119120121122123124125126127128129130  0  0  0  0  0131132133134135136137138139140141142143144145146147148149150151152153154155156157158159160161  0  0162163164165166167168169170171172173174175176177178179180181182183184185186187188189190191192193194195196197198199200201202203204205206207208209210211212213214215216217218219220221222223224225226227228229230231232233234235236237238239240241242243244245246247248249250251252253254255256257258259260261262263264265266267268269270271272273274275276277278279280281282283284285286287288289290291292293  0  0  0294295296297298299300301302303304305306307308309310311312313314315316317318319320321322323324325326327328329330331332333334335336337338339340341342343344345346347348349350351352353354355356357358359360361362363364365366367368369370371372373374375376377378379380381382383384385386387388389390391392393394395396397398399400401402403404405406407408409410411412413414415416417418419420421422423424425426427428429430431432433434435436437438439440441442443444445446447448449450451452453454455456457458459460461462463464465466467468469470471472473474475476477478479480481482483484485486487488489490491492493494495496497498499500501502503504505506507508509510511512513514515516517518519520521522523524525526527528529530531532533534535536537538539540541542543544545546547548549550551552553554555556557558559560561562563564565566567568569570571572573574575576577578579580581582583584585586587588589
V1=  3  2  4  1  4  2  1  1  2  3  2  3  4  1  3  4  3  2  2  1  2  3  2  4  2  1  3  3  1  4  3  2  3  2  3  1  4  1  1  1  1  1  4  2  4  1  3  4  3  1  1  1  1  3  4  4  3  4  4  2  3  1  3  4  2  3  2  1  2  2  2  2  4  3  1  1  4  1  1  3  3  1  1  1  4  1  1  4  1  3  4  3  2  1  3  3  3  4  3  2  1  3  1  2  2  2  2  1  3  1  4  4  2  2  4  3  3  3  1  1  3  4  3  1  1  1  1  1  2  4  3  3  3  4  4  1  1  4  4  2  4  4  2  4  1  1  1  2  3  2  1  1  1  2  3  4  1  2  4  4  2  4  1  3  3  4  1  1  4  1  4  1  2  2  4  4  2  4  2  3  1  1  2  3  1  2  4  2  4  2  2  4  3  1  4  4  1  2  4  3  2  4  4  3  1  2  2  3  1  4  4  2  4  1  2  2  4  1  1  1  3  3  4  1  2  3  2  4  4  4  2  4  1  1  2  1  2  1  2  2  3  2  3  3  1  4  3  2  4  4  1  2  3  1  1  4  1  2  3  3  4  3  3  1  2  3  2  3  1  2  4  2  2  4  0  2  4  4  2  3  3  3  4  4  3  1  1  2  0  2  3  1  2  1  1  1  4  1  2  3  4  3  3  1  2  3  1  4  1  2  3  3  4  2  3  4  1  4  2  4  3  2  1  3  1  3  4  1  1  3  4  2  3  2  4  4  4  3  2  1  2  4  1  4  4  4  4  3  3  4  4  1  1  1  3  4  3  3  2  4  1  1  4  3  4  0  1  2  4  1  3  3  2  2  1  2  2  3  1  2  3  3  4  4  3  1  1  1  1  1  1  2  3  3  4  3  4  1  1  4  1  2  2  2  3  3  2  3  1  4  2  4  3  2  4  1  1  1  2  1  4  4  2  1  2  2  1  3  3  4  4  3  2  4  2  1  1  2  2  2  3  4  3  4  4  2  4  4  3  1  4  1  4  1  3  3  4  4  2  2  3  4  4  2  1  2  4  0  0  3  3  2  4  4  2  4  1  3  3  1  1  2  4  1  1  4  4  2  1  1  2  4  3  4  3  4  1  1  2  4  2  0  4  2  1  3  3  1  3  4  3  2  4  3  3  2  1  1  1  1  3  4  3  1  2  1  2  2  4  3  1  4  2  4  1  2  4  4  4  1  1  2  4  4  1  4  3  4  2  1  2  2  4  3  3  3  3  3  1  0  0  0  3  4  2  2  2  4  3  3  4  1  4  4  2  1  4  1  2  4  2  1  2  2  4  1  2  3  1  3  3  0  0  0  0  0  0  1  2  4  3  2  4  4  3  4  3
              nom=    18  ZZ=   5.4  J0=      301916  JM=      302501         624
V2= 14 15 16 17 18 19 20 21 22 23 24 25 26  0  0  0 27 28 29 30 31 32 33 34 35  0  0  0  0 36 37 38 39 40 41 42 43 44 45 46  0  0  0  0  0  0  0 47 48 49 50 51 52 53 54 55 56 57 58 59 60 61 62 63 64 65 66 67 68 69 70 71 72 73 74 75 76 77 78 79  0  0 80 81 82 83 84 85 86 87 88 89 90 91 92 93 94 95 96 97 98 99100101102  0103104105106107108109110111112113114115116117118119120121122123124125126  0127128  0  0  0129130131132133134135136137138139140141142143144145146147148149150151152153154155156157158159160161162  0  0  0163164165166167168169170171172173174175176177178179180181182183184185186187188189190191192193194  0195196197198199200201202203204205206207208209210211212213214215216217218219220221222223224225226227228229230231232233234235236237238239240241242243244245246247248249250251252253254255256257258259260261262263264265266267268269270271272273274275276277278279280281282283284285286287288289290291292  0293294295296297298299300301302303304305306307308309310311312313314315316317318319320321322323324325326327328329330331332333334335336337338339340341342343344345346347348349350351352353354355356357358359360361362363364365366367368369370371372373374375376377378379380381382383384385386387388389390391392393394395396397398399400401402403404  0  0  0405406407408409410411412413414415416417418419420421422423424425426427  0428429430  0  0431432433434435436437438439440441442443444445446447448449450451452453454455456457458459460461462463464465466467468469470471472473474475476477478479480481482483484485486487488489490491492493494495496497498499500501502503504505506507508509510511512513514515516517518519520521522523524525526527528529530531532533534535536537538539540  0  0  0  0  0  0  0  0  0541542543544545546547548549550551552553554555  0  0  0  0  0556557558559560561  0562563564565566567568569570571572573574575576577578579580  0  0581582583584585586587588
V1=  2  4  4  3  4  4  3  1  1  4  4  1  2  4  2  2  1  4  3  4  2  1  2  4  3  1  3  3  1  3  1  4  3  4  1  3  1  4  1  2  4  2  2  4  3  3  4  3  2  3  1  2  1  3  4  2  2  3  1  3  4  4  1  2  3  2  3  1  2  3  4  0  0  0  0  0  4  3  1  4  2  2  4  2  2  2  3  2  4  4  1  4  3  4  4  1  1  1  3  3  1  1  1  2  3  4  1  3  3  4  2  4  1  3  4  2  4  1  3  2  4  4  4  1  1  2  4  3  3  4  2  3  3  2  4  1  1  2  3  2  3  2  2  2  2  1  4  3  1  3  3  4  3  2  1  3  2  4  1  2  4  1  4  3  1  1  1  2  2  2  4  3  3  3  4  4  1  4  4  2  4  3  1  4  2  1  4  3  3  4  3  1  3  2  4  4  1  1  4  3  3  1  2  3  1  2  4  3  2  2  4  1  2  1  1  1  4  4  3  3  4  3  3  2  4  0  0  0  3  1  2  4  4  4  4  2  4  1  1  4  1  2  2  1  2  3  2  4  4  3  4  1  1  3  3  3  1  4  4  3  3  2  2  3  1  1  2  4  4  2  4  4  2  4  1  2  3  2  3  4  4  3  3  3  3  3  2  4  1  2  4  3  1  2  4  1  0  0  0  3  2  4  3  1  1  4  3  4  2  3  1  4  4  3  1  0  0  0  0  0  0  0  0  0  0  0  0  0  0  0  0  4  4  3  1  2  2  1  1  4  3  3  2  4  3  4  1  3  3  1  2  2  4  1  3  3  1  4  3  1  3  4  4  2  1  3  1  4  4  3  2  3  3  4  3  1  3  2  4  2  3  3  4  2  4  1  2  3  4  3  1  1  3  3  2  2  2  3  2  2  4  4  2  1  3  3  4  1  2  3  1  1  1  2  4  3  1  4  1  2  2  2  2  3  1  3  4  3  1  1  1  4  2  4  2  3  3  1  4  2  1  4  3  4  2  4  4  2  2  3  4  4  0  0  0  0  0  0  0  4  2  1  2  3  3  1  3  3  2  3  1  1  4  3  2  4  3  2  3  4  4  2  2  2  2  4  3  3  4  2  2  3  1  3  3  2  2  3  1  4  2  4  2  3  1  4  4  4  4  3  1  2  2  1  2  3  2  3  2  4  4  3  4  3  4  4  4  2  4  0  0  0  0  2  1  4  3  2  4  3  3  4  4  1  1  3  4  3  2  2  4  3  3  4  3  3  1  4  3  4  2  1  4  1  1  2  4  1  4  4  1  2  1  1  1  3  3  1  3  4  4  3  4  4  2  3  4  3  3  4  3  2  4  2  2  4  3  4  4  3  4  3  2  3  1  3  2  2  2  1  1  2  3  1  4  1  2  3  4  3  4  1  3  4
              nom=    18  ZZ=   5.4  J0=      315670  JM=      316245         609
V2= 13 14 15 16 17 18 19 20 21 22 23 24 25 26 27 28 29 30 31 32 33 34 35 36 37 38 39 40 41 42 43 44 45 46 47 48 49 50 51 52 53 54 55 56 57 58 59 60 61 62 63 64 65 66 67 68  0  0  0  0  0  0 69 70 71 72 73 74 75 76 77  0  0  0 78 79 80 81 82 83 84 85 86 87 88  0  0  0  0 89 90 91 92 93 94 95 96 97 98 99100101102103104105106107108109110111112113114115116117118119120121122123124125126127128129130  0131132133134135136137138139140141142143144145146147148149150151152153154155156157158159160161162  0  0163164165166167168169170171172173  0174175176177178179180181182183184185186187188189190191192193194195196197198199200201202203204205206207208209210211212213214215216217218219220221222223224225226227228229230231232233234235236237238239240241242243244245246247248249250251252253  0  0  0254255256257258259260261262263264265266267268269270271272273274275276277278279280281282283284285286287288289290291292293  0  0  0  0  0294295296297298299300301302303304305306307308309310311312313314315316317318319320321322323324325326327328329330331332333334  0335336337338339340341342343344345346347348349350351352353354355356357358359360361362363364365366367368369370371372373374375376377378379380381382383384385386387388389390391392393394395396397398399400401402403404405406407408409410411412413414415416417418419420421422423424425426427428429430431  0  0432433434435436437438439440441442443444445446447448449450451452453454455  0456457458459460461462463464465466467468469470471472473474475476477478479480481482483484485486487488489490491492493494495496497498499500501502503504505506507508509510511512513514515516517518519520521522523524525526527528529530531532533534535536537538539  0  0  0540541542543544545546547548549550551552553554555556557558559560561562563564565566567568569570571572573574575576577578579580581582583584585586587588589
V1=  3  2  4  4  2  1  2  1  3  4  2  4  4  2  4  0  0  0  0  0  0  0  2  3  1  4  3  4  4  3  4  4  1  3  1  1  4  4  1  2  1  1  4  3  1  3  4  3  4  2  3  1  4  3  1  4  2  2  3  3  4  3  3  1  1  3  1  3  2  4  3  4  1  3  1  4  3  4  2  2  4  2  3  3  2  3  4  3  4  4  3  2  2  2  2  1  3  3  3  4  4  2  3  1  1  1  1  3  1  4  3  4  2  2  1  3  4  4  2  4  3  3  3  3  1  3  4  3  3  2  4  1  3  4  4  1  2  4  1  1  3  2  4  3  4  2  4  3  2  3  1  4  4  4  2  2  1  3  3  3  3  2  2  2  1  1  3  4  2  1  1  1  1  1  3  3  4  2  4  4  3  4  4  3  1  1  4  3  3  2  4  3  4  3  3  4  2  3  1  4  4  4  1  3  2  4  1  4  4  4  3  1  1  1  4  4  3  3  2  3  3  3  4  4  1  1  4  2  2  3  1  4  3  3  3  4  4  2  3  1  4  3  2  1  3  3  4  3  4  3  1  3  1  3  4  4  3  3  2  4  3  3  2  4  2  4  2  3  1  4  1  1  1  1  2  3  2  4  2  2  4  4  1  4  3  1  4  4  1  2  2  2  2  2  1  3  4  3  3  1  4  2  4  4  3  3  3  4  1  1  3  3  1  4  1  1  4  2  4  4  4  3  1  4  4  1  4  1  3  1  2  3  1  3  4  2  1  3  2  2  1  3  4  2  1  3  1  4  1  2  4  1  1  4  4  3  2  4  4  3  2  4  2  1  2  3  2  4  4  3  1  4  2  4  4  2  3  1  2  2  4  1  3  3  2  4  2  4  4  2  3  1  3  4  2  4  3  3  4  2  2  1  2  2  4  4  3  2  4  4  2  3  1  1  2  4  2  3  4  3  3  1  3  4  3  1  2  4  1  3  4  4  3  4  3  1  1  0  0  0  3  2  4  4  3  3  2  4  3  4  1  2  4  3  3  3  2  4  3  1  4  0  1  2  4  4  3  4  3  2  4  2  4  4  3  4  4  3  4  2  1  1  4  1  4  4  3  3  3  3  4  4  1  1  3  4  2  2  1  2  3  4  2  2  3  1  3  1  3  4  4  1  3  3  4  2  4  4  1  4  4  3  3  1  4  2  1  3  2  4  2  2  3  1  4  3  1  4  1  2  2  1  0  0  0  0  0  0  0  0  0  0  2  3  1  4  4  3  4  3  1  1  3  2  4  1  0  0  0  0  0  1  4  3  4  0  4  3  1  2  0  0  0  0  0  0  1  1  2  3  2  4  3  4  2  4  4  1  1  4  2  1  2  4  1  4  3  4  3
              nom=    18  ZZ=   5.3  J0=      416914  JM=      417468         597
V2= 13 14 15 16 17 18 19 20 21 22 23 24 25 26 27 28 29 30 31 32 33 34 35 36 37 38  0 39 40  0  0  0  0  0  0  0  0  0  0  0  0  0 41 42 43 44 45 46 47 48 49 50 51 52 53 54 55 56 57 58 59 60 61 62 63 64 65 66 67 68 69 70 71 72 73 74 75 76 77  0 78 79 80 81 82 83 84 85 86 87 88 89 90 91 92 93 94 95 96 97 98 99100101102103104105106107108109110111112113114115116117118119120121122123124125126127128129130131132133134135136137138139140141142143144145146147148149150151152153154155156157158159160161162163164165166167168169170171172173174175176177178179180181182183184185186187188189190191192193  0  0194  0195196197198199200201202203204205206207208209210211212213214215216217218219220221222223224225226227228229230231232233234235236237238239240241242243244245246247248249250251252253254255256257258259260261262263264265266267268269270271272273274275276277278279280281282283284285286287288289290291292293294295296297298299300301302303304305306307308309310311312313314315316317318319320321322323324325326327328329330331332333334335336337338339340341342343344345346347348349350351352353354355356357358359360361362363364365366367368369370371372373374375376377378379380381382383384385386387388389390391392393394395396397398399400401402403404405406407408409410411412413414415416417418419420421422423424425426427428429430431432  0  0  0433434435436437438439440441442443444445446447448449450451452453454455456457458459460461462463464465466467468469470471472473474475476477478479480481482483484485486487488489490491492493494495496497498499500501502503504505506507508509510511512513514515516517518519520521522523524525526527528529530531532533534535536537538539540541542543544545546547548549550551552553554555556557558559560561562563564565566567568569570571572573574575576577578579580581582583584585586587588
V1=  3  2  4  4  3  0  0  0  3  4  1  4  1  2  4  0  0  0  0  0  0  0  3  3  1  4  2  3  2  4  1  4  4  2  4  2  4  1  1  4  4  1  2  4  3  4  3  1  2  1  1  3  4  4  2  2  3  3  3  2  4  4  3  4  1  1  1  1  1  4  3  1  2  4  4  4  3  4  3  4  1  2  2  1  2  1  3  3  3  1  1  1  3  1  4  1  2  4  2  4  3  3  1  2  2  2  0  0  0  0  0  0  0  0  0  0  4  3  2  2  2  2  2  2  3  2  4  3  4  3  3  1  0  0  0  0  0  0  3  4  4  1  1  1  2  3  1  1  2  1  1  3  3  2  4  1  1  4  1  2  1  2  4  2  4  3  4  1  3  4  1  4  3  2  2  2  2  3  1  2  1  1  1  2  3  2  4  2  3  1  2  1  1  1  2  3  2  4  1  3  4  3  1  2  1  1  2  4  1  3  4  2  3  4  0  3  1  2  2  1  1  2  4  1  2  3  4  3  1  1  3  3  2  1  2  2  2  1  2  2  1  3  1  1  3  1  4  4  4  3  1  1  1  2  3  1  2  4  4  3  4  1  4  1  3  4  2  1  2  2  3  2  4  4  2  3  4  2  1  4  1  1  4  1  2  4  1  1  4  3  2  3  3  1  1  2  2  3  4  3  4  1  1  1  2  4  4  2  3  2  4  3  2  2  3  4  2  4  3  2  3  4  1  1  3  1  1  1  1  2  4  4  3  2  2  2  3  1  4  3  3  4  4  2  3  4  1  1  0  0  4  3  4  4  1  1  0  0  0  0  0  0  4  1  2  2  1  2  4  1  3  1  4  2  4  3  2  4  2  4  1  1  2  3  1  1  3  2  4  1  1  2  4  1  1  3  3  3  2  4  4  3  3  4  4  1  2  2  2  1  1  2  2  3  2  3  3  2  3  4  1  3  2  4  4  1  2  4  2  2  1  3  3  2  4  4  3  4  4  3  2  3  3  4  4  2  1  2  3  3  1  4  2  2  3  1  2  3  1  1  1  3  1  3  3  2  3  1  1  4  3  4  3  4  1  4  2  3  4  1  2  4  1  3  3  3  4  4  4  1  2  1  2  2  3  3  1  4  2  4  4  2  4  1  2  4  2  2  4  1  3  3  4  3  3  1  4  1  4  4  4  4  1  1  4  1  1  4  1  1  4  1  2  3  4  3  4  2  4  3  4  3  4  4  3  3  0  0  0  0  0  0  2  2  4  1  1  1  3  3  4  4  3  4  3  4  4  1  2  0  4  1  3  2  1  2  1  2  3  1  3  3  1  1  4  3  3  4  2  2  2  2  3  4  3  3  4
              nom=    18  ZZ=   5.3  J0=      360698  JM=      361275         607
V2= 11 12 13 14 15 16 17 18 19 20 21 22 23 24 25  0  0  0 26 27 28 29 30 31 32 33 34 35 36  0  0  0  0  0 37 38 39 40 41  0  0 42 43 44 45 46 47 48 49 50 51 52 53 54 55 56 57 58 59 60 61 62 63 64 65 66 67 68 69 70 71 72 73 74 75 76 77 78 79 80 81 82 83 84 85 86 87 88 89 90 91 92 93 94 95 96  0 97 98 99100101102103104105106  0  0  0  0  0  0  0  0  0107108109110111112113114115116117118119120121122123124125  0126127128  0129130131132133134135136137138139140  0  0  0  0141142143144145146147148149150151152153154155156157158159160161162163164165166167168169170171172173174175176177178179180181182183184185186187188189190191192193194195196197198199200201202203204205206207208209210211212213214215216217218219220221222223224225226227228229230231232233234235236237238239240241242243244245246247248249250251252253254255256257258259260261262263264265266267268269270271272273274275276277278279280281282283284285286287288289290291292293294295296297298299300301302303304305306307308309310311312313314315316317318319320321322323324325326327328329330331332333334335336337338339340341342343344345346347348349350351352353354355356357358359360361362363364365366367368369370371372373374375376377378379380381382383384385386387388389390391392393394395396397398399400401402403404405406407408409  0  0  0  0  0  0410411412413414415416417418419420421422423424425426427428429430431432433434435436437438439440441442443444445446447448449450451452453454455456457458459460461462463464465466467468469470471472473474475476477478479480481482483484485  0486487488489490491492493494495496497498499500501502503504505506507508509510511512513514515516517518519520521522523524525526527528529530531532533534535536537538539  0540541542543544545546547548549550551552553554555556557558559560561562563564565566567568569  0570571572573574575576577578579580581582
V1=  2  1  3  2  4  4  3  1  2  2  4  1  2  4  1  3  4  3  2  2  4  4  4  3  1  1  4  3  3  4  3  1  4  4  1  4  3  2  2  2  4  3  2  4  1  2  4  3  3  2  4  3  2  1  2  4  4  3  2  3  4  3  3  1  2  3  1  4  4  1  2  3  4  4  3  4  3  1  1  1  3  2  4  2  2  1  1  2  4  3  2  4  4  3  4  3  2  4  4  2  4  2  2  1  3  1  1  3  2  4  4  2  4  4  4  4  2  2  3  2  4  3  4  4  3  2  2  2  1  2  3  2  4  4  3  2  4  3  3  4  1  2  4  3  1  1  2  2  4  3  3  4  4  2  1  2  2  4  2  4  4  4  3  4  1  2  4  4  2  4  2  4  2  4  4  4  2  2  1  4  4  2  3  2  4  4  4  3  4  4  3  0  0  0  0  0  0  0  0  0  0  0  4  3  4  2  2  2  3  3  4  3  2  0  0  0  0  0  0  3  2  4  2  2  2  4  3  2  4  3  2  4  4  3  4  3  2  3  4  1  2  3  1  3  2  3  2  4  2  4  3  1  1  3  3  4  4  3  2  1  2  2  4  3  2  4  4  3  1  1  4  3  2  4  4  2  4  4  3  4  2  2  2  1  2  4  3  1  4  4  4  1  1  2  3  4  4  2  2  2  2  1  2  3  1  2  3  4  3  3  4  4  4  3  2  2  4  3  3  3  3  4  2  4  4  2  2  2  2  3  2  4  4  3  4  2  4  3  2  4  3  4  2  1  4  2  1  2  3  1  4  3  4  4  3  1  1  2  2  1  3  3  2  4  1  2  4  4  1  3  2  4  4  4  3  1  2  2  2  3  1  2  4  3  4  3  2  4  2  4  3  4  2  3  4  2  2  4  4  4  3  2  4  1  2  4  1  2  3  1  2  1  1  3  3  3  2  4  3  4  2  2  2  2  4  3  1  3  3  1  4  2  1  3  4  2  2  2  2  3  3  4  3  1  4  3  0  0  0  2  4  0  0  0  2  4  4  4  2  3  1  1  1  4  1  4  4  3  1  2  4  1  2  4  3  4  1  3  4  3  2  2  4  2  2  3  3  2  4  3  4  3  2  2  2  4  2  0  0  2  3  1  2  4  3  3  4  4  1  2  4  3  4  4  3  2  1  1  2  4  2  1  4  1  2  3  4  3  2  4  1  1  3  2  2  4  2  1  4  4  3  3  2  4  1  2  1  1  4  3  4  3  1  4  3  4  2  1  2  3  1  4  4  3  1  1  2  2  2  2  2  1  2  1  1  2  2  2  0  0  0  0  1  1  1  3  2  4  1  3  4  1  2  2  3  1  1  3  2  2  2  1  2  1  1  2  3
              nom=    18  ZZ=   5.1  J0=      382398  JM=      382991         615
V2= 22 23 24 25 26 27 28 29 30 31 32 33 34 35 36 37 38 39 40 41 42 43 44 45 46 47 48 49 50 51  0  0 52 53 54 55 56 57 58 59 60 61 62 63 64 65 66 67 68 69  0  0  0  0 70 71 72 73 74 75 76 77 78 79 80 81 82 83 84 85 86 87 88  0 89 90 91 92 93 94 95 96 97 98 99100  0101  0  0  0  0102103104105106107108109110111112113114115  0  0  0116117118119120121122123124125126127128129  0  0  0130131132133134135136137138139140141142143144145146147148149150151152153154155156157158159160161  0  0  0  0  0  0  0  0  0  0  0  0  0  0  0  0  0162163164165166167168169170171172173174175176177178179180181182183184185186187188189190191192193194195196197198199200201202203204205206207208209210211212213214215216217218219220221222223224225226227228229230231232233234235236237238239240241242243244245246247248249250251252253254255256257258259260261262263264265266267268269270271272273274275276277278279280281282283284285286287288289290291292293  0  0  0294295296297298299300301302303304305306307308309310311312313314315316317318319320321322323324325326327328329330331332333334335336337338339340341342343344345346347348349350351352353354355356357358359360361362363364365366367368369370371372373374375376377378379380381382383384385386387388389390391392393394395396397398399400401402403404405406407408409410411412413414415416417418419420421422423424425426  0  0427428429  0  0430431432433434435436437438439440441442443444  0445446447  0448449450451452453454455456457458459460461462463464465466467468469470471472473474475476477478479480481482483484485486487488489490491492493494495496497498499500501502503504505506507508509510511512513514515516517518519520521522523524525526527528529530531532533534535536537538539540541542543  0  0544545546547548549550551552553554555556557558559560561562563564565566567568569  0  0570571572573574575576577578579580581582583584585586587588
V1=  4  2  4  1  0  0  0  0  3  2  1  3  1  2  3  1  4  2  1  2  3  1  2  4  3  3  3  1  1  1  3  3  1  4  1  3  4  4  4  2  2  1  1  3  4  4  3  1  4  3  1  1  1  4  1  1  3  3  2  2  4  3  1  4  1  4  4  3  4  2  2  3  4  1  4  3  1  2  2  1  2  1  1  3  4  1  1  2  4  4  3  1  2  3  3  4  3  1  2  1  4  2  4  3  4  3  2  4  4  4  2  2  1  2  3  4  3  2  3  4  3  3  1  3  4  4  4  1  1  2  1  2  3  2  4  3  4  4  3  1  4  3  4  4  4  3  2  2  4  2  1  1  2  4  4  4  2  2  1  1  4  2  4  1  2  1  1  3  1  4  1  2  4  2  3  2  4  4  1  1  1  2  1  2  1  4  4  4  4  3  1  1  1  2  3  3  1  1  2  2  1  3  3  2  1  2  3  1  4  4  3  1  4  2  2  2  4  3  4  3  3  1  1  2  3  1  3  2  1  3  3  4  4  1  3  3  3  2  4  1  1  2  1  1  3  4  4  3  1  3  3  1  2  4  1  3  1  1  1  2  1  3  4  4  4  2  1  2  2  3  4  3  4  3  3  4  1  2  0  0  0  0  0  0  0  0  0  0  0  0  1  1  3  1  1  3  2  2  3  1  3  3  2  4  3  1  4  2  2  2  3  1  2  3  1  1  2  1  1  2  2  1  3  3  2  4  4  2  3  2  4  3  1  1  2  3  2  4  1  1  2  1  2  2  2  2  2  3  2  3  2  2  2  1  1  3  1  2  2  1  1  4  3  2  2  3  1  4  1  2  1  4  2  2  2  2  2  3  1  4  2  2  3  3  2  4  2  4  1  3  1  4  1  1  4  4  2  2  4  4  4  1  1  2  1  1  4  3  4  4  2  2  4  1  3  4  3  2  2  3  3  1  3  3  1  4  2  4  3  4  4  1  1  2  1  4  3  4  4  4  2  4  4  4  2  2  2  4  2  3  4  3  4  3  2  4  1  4  4  2  2  3  4  3  4  2  3  3  1  4  2  1  1  1  1  1  1  4  4  3  1  1  2  1  1  4  2  3  3  1  2  1  1  1  2  1  1  2  3  3  1  4  1  2  4  4  3  1  2  1  1  4  3  2  1  1  2  1  1  2  1  3  1  2  1  3  1  3  1  1  3  4  4  1  1  1  4  3  4  4  3  4  3  2  1  1  1  4  4  3  1  3  3  1  1  3  1  1  3  3  1  4  3  1  1  3  4  1  2  4  1  1  1  3  3  1  4  4  3  4  3  2  1  1  1  1  4  3  1  3  3  1  1  2  1  1  3  1  3  0  0  0  0  0  1  1  1  3  2  1  3  4  3  3  4
              nom=    18  ZZ=   5.1  J0=      392007  JM=      392557         597
V2= 11 12 13 14 15 16 17  0  0  0  0  0  0  0  0  0  0  0  0  0 18 19 20 21 22 23 24 25 26 27 28 29 30 31 32 33 34 35 36 37 38 39 40 41 42 43 44 45 46 47 48 49 50 51 52 53 54 55 56 57 58 59 60 61 62 63 64 65 66 67 68 69 70 71 72 73 74 75 76 77 78 79 80 81 82 83 84 85 86 87 88 89 90 91 92 93 94 95 96 97 98 99100101102103104105106107108109110111112113114115116117118119120121122123124125  0126127128129130131132133134135136137138139140141142143144145146147148149150151152153154155156157158159160161162163164165166167168169170171172173174175176177178179180181182183184185186187188189190191192  0193194195196197198199200201202203204205206207208209210211212213214215216217218219220221222223224225226227228229230231232233234235236237238239240241242243244245246247248249250251252253254255256257258259260261262263264265266267268269270271272273274275276277278279280281282283284285286287288289290291292293  0294  0  0295296297298299300301302303304305306307308309310311312313314315316317318319320321322323324325326327328329330331332333334335336337338339340341342343344345346347348349350351352353354355356357358359360361362363364365366367368369370371372373374375376377378379380381382383384385386387388389390391392393394395396397398399400401402403404405406407408409410411412413414415416417418419420421422423  0424425426427428429430431  0  0  0432433434435436437438439440441442443444445446447448449450451452453454455456457458459460461462463464465466467468469470471472473474475476477478479480481482483484485486487488489490491492493494495496497498499500501502503504505506507508509510  0511512513514515516517518519520521522523524525526527528529530531532533534535536537538539540541542543544545546547548549550551552553554555556557558559560561562563564565566567568569570571572573574575576577578579580581582583584
V1=  2  1  3  2  4  4  3  3  2  3  3  1  3  4  4  2  3  3  4  2  4  2  4  1  1  3  4  1  2  1  1  3  4  2  2  3  3  4  4  4  4  3  3  2  3  2  2  1  3  4  3  3  4  3  3  1  3  1  4  3  4  3  3  1  2  3  2  4  3  1  4  4  0  4  3  1  2  3  4  3  1  4  4  0  0  3  3  1  4  2  2  4  3  0  0  0  4  3  3  4  2  3  1  2  0  0  0  0  0  0  0  4  3  4  2  4  4  3  4  1  3  1  2  2  4  1  3  3  1  4  3  3  1  0  0  0  0  0  0  0  0  0  0  0  0  0  0  0  0  0  0  0  0  0  0  0  1  2  1  1  3  4  4  3  1  3  4  2  4  1  3  3  1  3  1  4  4  2  3  1  1  2  4  1  3  3  1  3  2  4  3  3  1  4  1  2  1  3  1  4  3  3  1  4  3  3  2  2  3  1  2  3  2  4  2  1  3  4  2  1  1  4  2  1  3  4  2  4  1  2  4  2  3  2  3  3  2  4  3  3  3  1  3  2  2  3  2  4  4  2  2  3  4  4  4  3  3  1  3  2  4  4  3  4  2  1  1  1  1  1  2  3  3  2  4  3  2  3  3  1  1  3  1  4  1  2  2  2  2  3  2  4  1  3  1  3  1  4  4  3  1  4  4  3  3  4  2  4  2  4  3  4  3  4  4  2  1  4  3  2  4  1  3  3  4  4  4  3  2  4  1  1  3  2  2  3  3  4  4  4  1  4  4  3  3  2  2  2  4  3  3  3  2  3  1  4  2  3  3  3  2  4  1  3  4  4  3  4  3  1  4  4  3  2  2  4  3  3  4  3  3  1  3  4  4  2  2  2  2  2  1  3  4  2  2  1  1  1  4  4  4  4  2  1  1  3  3  3  2  4  1  4  3  1  3  4  3  1  4  2  2  3  1  2  3  3  4  2  3  1  4  4  3  4  2  4  4  4  4  3  1  3  3  4  2  1  1  3  4  3  2  4  2  2  2  2  4  1  3  3  4  4  4  2  1  1  1  1  4  3  3  4  3  4  1  4  4  1  3  1  1  3  4  3  2  4  2  3  4  3  1  4  2  4  2  2  4  4  3  4  4  1  1  3  2  4  3  2  4  1  3  4  3  4  2  4  3  2  2  1  2  3  3  2  2  4  2  3  3  4  3  3  4  3  2  4  1  3  1  3  3  1  3  4  2  1  2  1  3  3  1  4  3  3  4  3  2  4  0  0  0  0  0  0  0  0  3  4  4  4  3  3  1  3  3  3  4  4  0  0  1  4  3  1  3  4  3  4  4  3  1  3  1  2  2  4  3
              nom=    18  ZZ=   5.1  J0=      333443  JM=      334029         617
V2= 14 15  0  0  0 16 17  0 18 19 20 21 22 23  0 24 25 26 27 28 29 30 31 32 33 34 35  0  0  0  0  0  0 36 37 38 39 40 41 42 43 44 45 46 47 48 49 50 51 52 53 54 55 56 57 58 59 60 61 62 63 64 65 66 67 68 69 70 71 72 73 74 75 76 77 78 79 80 81 82 83 84 85 86 87 88 89 90 91 92 93 94 95 96 97 98 99100101102103104105106107108109110111112113114115116117118119120121122123124125126127128129130131132133134135136137138139140141142143144145146147148149150151152153154155156157158159160161162163164165166167168169170171172173174175176177178179180181182183184185186187188189190191192193194195  0  0  0  0  0  0  0  0  0196197198199200201202203204205206207208209210211212213214215216217218219220221222223224225226227228229230231232233234235236237238239240241242243244245246247248249250251252253254255256257258259260261262263264265266267268269270271272273274275276277278279280281282283284285286287288289290291292293294295296297298299300301302303  0  0  0304305306307308309310311312313314315316317318319320321322323324325326327328329330331332333334335336337338339340341342343344345346347348349350351352353354355356357358359360361362363364365366367368369370371372373374375376377378379380381382383384385386387388389390391392393394395396397398399400401402403404405406407408409410411412413414415416417418419420421422423424425426  0427428  0  0  0429430431432433434435436437438439440441442443444445446447448449450451452453454455456457458459460461462463464465466467468469470471472473474475476477478479480481482483484485486487488489490491492493494495496497498499500501502503504505506507508509510511512513514515516517518519520521522523524525526527528529530531532533534535536537538539  0  0  0  0  0  0  0  0540541542543544545546547548549  0550551552553554555556557558559560561562563  0  0564565566567568569570571572573574575576577578579580581582  0  0  0  0583584585586587588
V1=  2  4  1  1  1  4  3  1  4  4  2  4  4  2  2  4  1  2  4  2  1  1  1  3  3  4  3  2  1  2  2  3  1  3  1  4  3  4  0  0  0  0  0  0  0  0  0  0  0  3  1  2  3  4  4  4  1  4  4  2  2  4  4  3  1  4  3  4  1  2  2  1  1  0  0  0  2  2  3  2  3  3  3  4  1  2  4  3  1  4  2  1  1  0  0  0  0  1  2  3  3  2  4  1  2  1  4  1  2  3  3  3  3  4  2  2  1  1  2  0  0  1  2  4  3  3  1  2  2  2  4  4  3  4  3  1  1  1  2  2  4  2  2  0  2  2  2  2  1  1  2  3  3  1  3  2  4  3  4  2  3  1  3  3  2  4  1  3  3  3  4  2  1  4  3  1  4  1  1  2  4  3  2  4  1  4  2  3  4  3  3  1  4  2  1  1  3  1  2  4  3  4  3  4  1  1  2  3  3  2  4  4  3  4  3  4  4  1  2  2  1  2  4  4  1  2  2  2  4  2  3  4  4  4  2  1  1  3  3  1  4  3  1  4  4  4  1  2  2  4  3  4  2  3  1  2  3  4  3  3  2  3  1  3  4  4  1  3  3  1  2  4  2  1  1  2  3  3  4  4  3  1  1  1  1  1  1  3  3  1  1  2  2  3  3  2  2  3  1  3  3  2  1  1  1  1  2  3  2  4  4  3  1  3  2  4  1  3  1  2  2  2  4  4  2  4  2  2  4  1  1  1  2  3  2  4  4  3  1  3  3  1  4  1  1  2  2  4  1  3  2  3  3  2  4  3  3  3  4  2  4  3  1  4  3  1  1  3  3  1  4  3  3  3  1  3  2  2  2  2  2  2  1  2  2  1  1  2  3  4  2  1  2  4  3  4  3  4  4  2  4  2  3  3  2  3  3  1  3  3  1  2  1  1  2  1  2  2  1  4  4  4  2  1  4  1  4  1  3  4  3  1  4  2  2  4  4  3  2  2  2  3  4  4  3  4  1  0  0  2  4  4  4  2  2  3  3  4  4  3  1  0  0  0  0  0  0  0  3  1  1  1  4  4  3  2  1  1  3  4  4  4  2  4  1  2  3  3  4  4  4  4  3  4  1  2  1  4  3  1  1  1  1  4  3  3  3  1  4  3  4  1  1  2  3  4  3  4  3  3  1  1  2  2  2  3  1  4  2  4  2  1  1  2  3  1  1  2  1  3  3  4  3  3  4  3  3  4  2  3  3  1  4  2  1  4  2  4  2  1  2  3  4  4  4  2  4  3  4  3  3  4  1  2  4  4  3  4  1  2  1  2  2  4  4  3  3  2  4  1  2  2  1  2  2  1  1  2  1  1  2  3  4  3  1  2  3  3  3  1  4  1  3  4  3  3  4
              nom=    18  ZZ=   5.1  J0=      424249  JM=      424840         618
V2= 14 15 16 17 18 19 20 21 22  0  0 23 24 25 26 27 28 29 30 31 32 33 34 35 36 37 38 39 40 41 42 43 44 45 46 47 48 49 50 51 52 53  0  0 54 55 56 57 58 59 60 61 62 63 64 65 66 67 68 69 70 71 72 73 74 75 76 77  0 78 79 80 81 82 83 84 85 86 87 88 89 90 91 92 93 94 95 96 97 98 99100101102103104105106107108109110111112113114115116117  0118119120121122123124125126127128129130131132133134135136137138139140141142143144145146147148149150151152153154155156157158159160161162163164165166167168169170171172173174175176177178179180181182183184185186187188189190191192193  0  0194195196197198199200201202203204205206207208209210211212213214215216217218219220221222223224225226227228229230231232233234235236237238239240241242243244245246247248249250251252253254255256257258259260261262263264265266267268269270271272273274275276277278279280281282283284285286287288289290291292293294  0  0  0  0295  0296297298299300301302303304305306307308309310311312313314315316317318319320321322323324325326327328329330331332333334335336337338339340341342343344345346347348349350351352353354355356357358359360361362363364365366367368369370371372373374375376377378379380381382383384385386387388389390391392393394395396397398399400401402403404405406407408409410411412413414415416417418419420421422423424425426427428429430431432433  0  0  0  0  0  0  0  0  0  0434435436437438439440441442443444445446447448449450451452453454455456457458459460461462463464465466467468469470471472473474475476477478479480481482483484485486487488489490491492493494495496497498499500501502503504505506507508509510511512513514515516517518519520521522523524525526527528529530531532533534535536  0  0  0  0  0  0  0537  0538  0539540541542543544545546547548549550551552553554  0  0  0  0  0  0  0  0  0  0  0555556557558559560561562563564565566567568569570571572573574575576577578579580581582583584585586587588
V1=  2  4  4  3  1  1  2  4  3  1  1  1  4  1  1  4  4  4  3  1  2  4  4  4  3  1  1  3  2  4  1  3  2  4  1  3  4  4  4  1  2  2  3  2  4  4  3  2  2  2  4  3  3  2  4  3  3  1  0  0  0  2  2  2  3  4  4  3  2  1  3  4  4  2  1  2  4  4  1  2  4  1  1  3  2  1  1  3  4  2  0  0  2  2  2  1  2  1  1  3  4  3  3  2  2  4  3  4  2  4  1  3  4  3  3  2  4  3  4  3  3  1  2  3  1  2  3  3  4  3  4  4  1  2  1  1  1  1  3  2  4  3  3  1  4  1  1  4  3  4  4  4  2  2  2  3  4  0  0  0  1  4  4  4  3  4  2  3  1  2  1  1  2  4  1  4  3  4  2  3  2  1  1  1  2  3  4  2  1  3  3  1  4  4  1  0  4  2  3  1  3  4  3  1  4  4  4  3  1  2  3  3  1  4  1  3  4  2  4  4  4  3  4  4  3  4  4  3  2  2  4  3  3  1  2  4  3  3  4  2  2  2  1  1  3  1  3  4  2  2  3  2  4  4  1  2  4  1  1  1  2  3  3  1  2  1  2  3  4  3  4  1  2  0  0  0  0  0  1  4  3  4  3  1  3  3  1  4  3  3  1  3  2  4  3  2  3  2  4  1  3  3  1  3  1  1  4  2  1  1  2  2  4  2  2  3  1  4  1  2  2  4  1  2  1  1  1  1  3  4  2  4  4  3  4  4  2  4  1  4  2  3  3  4  4  3  1  1  1  1  2  3  4  2  3  1  2  3  1  3  2  2  4  3  2  3  4  3  4  4  4  3  1  2  1  1  3  1  4  1  3  1  1  1  2  2  3  3  2  4  2  1  4  3  4  4  1  1  1  4  2  3  3  0  0  4  4  3  4  1  3  1  4  3  2  4  3  4  1  3  3  1  4  2  0  0  0  0  4  4  3  4  4  4  1  1  1  4  1  1  1  4  2  4  1  2  3  3  3  1  3  1  2  4  1  3  1  2  3  3  1  4  3  4  2  1  1  2  1  4  4  3  4  3  1  1  3  4  3  4  4  3  4  3  4  2  2  2  3  1  3  2  1  3  4  1  1  1  3  3  1  3  2  3  3  3  4  2  4  3  2  2  3  4  3  4  4  1  3  2  2  3  3  4  4  3  1  4  1  2  2  4  2  3  1  4  2  3  1  1  2  1  3  4  2  3  4  1  2  1  3  4  2  3  4  1  2  4  3  1  2  1  2  4  1  1  2  4  3  3  1  4  3  3  1  3  4  1  3  4  2  3  4  4  4  3  4  4  1  1  1  1  3  2  2  2  3  2  2  3  1  4  0  0  0  0  0  0  4  1  2  2  2  3  3  4  3  4
              nom=    18  ZZ=   8.5  J0=      574534  JM=      575088         610
V2= 12 13 14 15 16 17 18 19 20 21 22 23 24 25 26 27 28 29 30 31 32 33 34 35 36 37 38 39 40 41 42 43 44 45 46 47 48 49 50 51 52 53 54 55 56 57 58 59 60 61 62 63 64 65 66 67 68 69 70 71 72 73 74 75 76 77 78 79 80 81 82 83 84 85 86 87 88 89 90 91 92 93 94 95 96 97 98 99100101102103104105106107108109110111112113114115116117118119120121122123124125  0  0  0126127  0  0  0  0  0128129130131132133134135136137138139140141142143144145146147148149150151152153154155156157158159160161162163164165166167168169170171172173174175176177178179180181182183184185186187188189190191192193194195196197198199200201202203204205206207208209210211212213214215216217218219220221222223224225226227228229230231232233234235236237238239240241242243244245246247248249250251252253254255256257258259260261262263  0  0  0  0  0264265266267268269270271272273274275276277278279280281282283284285286287288289290291292293294295296297298299300301302303304305306307308309310311312313314315316317318319320321322323324325326327328329330331332333334335336337338339340341342343344345346347348349350351352353354355356357358359360361362363364365366367368369370371372373374375376377378379380381382383384385386387388389390391392393394395396397398399400401402403404405406407408409410411412413414415416417418419420421422423424425426427428429430431432433434435436437438439440441442443444445446447448449450451452453454455456457458459460461462463464465466467468469470471  0  0  0  0472473474475476477478479480481482483484485486487488489490491492493494495496497498499500501502503504505506  0507508509510511512513514515516517518519520521522523524525526527528529530531532533534535536537538539540541542543544  0545546547548549550551552553554555556  0  0  0  0  0  0  0  0  0  0  0  0  0557558559560561562563564565566567568569570571572573574575576577578579580581582583584585586587588589
V1=  1  3  2  4  4  2  1  1  1  3  3  1  4  1  0  0  0  0  0  0  3  3  2  1  3  1  4  3  1  0  0  0  0  0  0  0  0  0  0  0  0  0  0  0  1  3  4  1  2  4  2  3  1  2  3  1  4  0  0  0  0  0  0  2  4  3  2  2  1  3  1  3  3  4  1  4  2  4  3  2  2  2  1  4  4  4  1  1  4  4  2  4  3  4  1  1  2  1  1  4  3  4  4  4  4  1  1  1  2  2  3  2  2  3  2  3  4  4  3  2  4  1  3  2  3  1  4  2  0  3  1  2  2  2  3  1  2  2  2  3  2  2  3  1  2  4  2  2  2  4  1  4  3  3  4  1  2  2  2  2  2  2  3  0  0  2  3  3  3  4  2  1  1  1  2  4  3  3  2  2  4  1  1  0  0  0  0  0  2  3  1  4  3  3  2  1  2  2  2  1  4  1  3  3  4  2  2  2  3  2  2  3  4  3  3  1  2  2  2  1  1  4  4  3  4  2  2  1  2  3  3  3  3  1  4  2  2  2  2  2  1  4  2  4  1  4  1  2  3  2  3  2  3  3  3  1  3  2  4  1  3  4  2  1  2  3  1  2  2  2  4  4  2  3  3  4  3  3  3  4  1  1  1  3  1  4  4  2  2  4  4  3  3  1  4  3  4  2  4  1  1  2  1  1  0  0  0  0  0  0  0  0  0  0  0  0  0  0  0  0  3  1  2  3  4  3  3  1  4  2  2  4  4  2  2  1  2  3  4  2  2  2  2  2  3  1  4  3  1  1  3  3  3  3  2  2  4  2  1  2  3  2  4  4  3  2  2  2  3  1  3  4  1  1  4  3  3  4  0  0  1  1  3  2  4  2  3  4  3  2  2  4  1  2  4  1  2  4  3  4  1  1  1  2  4  4  4  2  4  3  2  3  3  1  3  3  3  2  4  4  3  3  3  4  4  1  2  4  3  2  4  4  3  2  2  2  3  1  2  4  2  1  2  2  3  4  0  0  1  2  4  2  2  4  1  2  4  4  3  3  4  2  2  2  2  4  2  2  3  2  2  4  3  4  2  4  4  1  2  4  3  2  4  2  2  2  3  1  1  4  4  2  2  3  2  2  1  3  3  2  2  4  3  3  4  4  4  4  3  4  3  2  3  4  4  3  4  1  2  3  1  4  3  3  1  4  2  3  3  1  3  1  2  3  3  1  3  3  2  3  4  4  3  3  1  4  3  2  3  3  2  3  4  3  4  3  2  4  2  4  4  3  4  3  3  3  3  2  2  4  4  2  1  4  3  3  4  4  3  1  2  3  4  4  3  2  4  1  4  1  3  1  1  1  2  2  4  3  2  3  3  2  3  2  3  3  1  2  4  3
              nom=    18  ZZ=   7.3  J0=      440214  JM=      440809         627
V2= 13 14 15 16 17 18 19 20 21 22 23 24 25 26 27 28 29 30 31 32 33 34 35  0  0  0  0  0  0  0  0  0 36 37 38 39 40 41 42 43 44 45 46 47 48 49 50 51 52 53 54 55 56 57 58 59 60 61 62 63 64 65 66 67 68 69 70 71 72 73 74 75 76 77 78 79 80 81 82 83 84 85 86 87 88 89  0 90 91 92 93 94 95 96 97 98 99100101102103104105106107108109110111112113114115116117118119120121122123124125126127128129130131132133134135136137138139140141142143144145146147148149150151152153154155156157158159160161162163164165166167168  0  0  0  0  0  0  0  0  0  0  0  0  0  0  0  0  0  0  0  0  0  0  0  0  0  0  0  0169170171172173  0  0174175176177178179180181182183184185186187188189190191192193  0194195196197198199200201202203204  0  0  0205206207208209210211212213214215216217218219220221222223224225226227228229230231232233234235236237238239240241242243244245246247248249250251252253254255256257258259260261262263264265266267268269270271272273274275276277278279280281282283284285286287288289290291292  0  0293294295296297298299300301302303304305306307308309310311312313314315316317318319320321322323324325326327328329330331332333334335336337338339340341342343344  0345346347348349350351352353354355356357358359360361362363364365366367368369370371372373374375376377378379380381382383384385386387388389390391392393394395396397398399400401402403404405406407408409410411412413414415416417418419420421422423424425426427428429430431432433434435436437438439440441442443  0  0  0  0444445446447448449450451452453454455456457458459460461462463464465466467468469470471  0  0  0472473474475476477478479480481482483484485486487488489490491492493494495496497498499500501502503504505506507508509510511512513514515516517518519520521522523524525526527528529530531532533534535536537538539540  0  0  0541542543544545546547548549550551552553554555556557558559560561562563564565566567568569  0  0570571572573574575576577578579580
V1=  3  2  4  4  0  0  0  0  0  1  2  4  1  2  4  2  1  4  2  3  3  4  3  2  1  4  3  4  3  2  2  3  3  1  4  2  4  3  3  4  1  4  4  2  1  2  3  4  1  4  2  4  1  3  2  4  2  2  3  1  4  3  3  1  4  0  0  2  2  4  2  2  2  3  1  4  3  4  0  0  0  0  1  3  2  4  1  3  4  4  4  3  1  2  3  4  2  3  4  1  2  3  1  4  1  2  3  3  3  4  4  4  3  2  2  2  3  2  2  3  3  4  4  4  3  2  2  4  3  2  3  1  1  4  1  3  3  3  1  4  1  1  4  2  4  3  1  4  4  4  2  1  4  4  2  1  3  2  2  2  2  1  3  3  1  1  4  2  2  4  3  2  4  4  2  3  4  4  3  1  3  3  3  2  4  4  3  4  2  2  2  2  3  3  3  1  1  3  4  2  2  4  3  1  4  2  1  2  3  2  3  3  3  1  3  3  1  3  1  2  3  3  1  4  4  1  2  4  2  3  1  2  3  3  2  4  1  1  3  3  2  4  4  1  1  4  4  3  1  1  4  4  3  3  4  1  2  4  3  2  3  2  3  2  4  3  1  2  1  3  2  2  4  2  3  4  1  4  2  1  3  3  4  4  3  1  4  1  4  3  1  3  4  1  3  4  2  3  3  2  2  2  1  2  3  2  3  3  4  4  3  4  3  2  2  1  1  2  4  3  1  3  3  1  1  4  4  3  4  1  1  3  4  4  3  4  4  3  4  3  4  1  1  2  3  1  1  2  4  3  4  3  3  4  4  2  2  2  2  1  2  4  1  3  4  1  2  4  1  1  2  1  3  4  3  2  3  1  1  4  3  4  3  4  2  3  3  1  4  1  4  4  2  1  3  4  2  4  2  2  2  4  3  3  2  2  3  3  4  3  4  2  3  2  1  1  1  2  3  2  1  1  2  4  3  3  2  4  1  3  3  1  3  3  4  3  1  3  1  2  2  3  3  4  4  3  1  1  2  1  0  0  0  0  3  3  1  0  0  0  0  3  2  4  4  3  4  3  2  3  4  3  3  1  4  2  2  3  1  4  1  1  1  2  3  1  2  3  4  1  1  1  2  2  3  2  4  2  3  4  3  4  4  2  3  3  4  1  3  1  3  2  2  3  3  4  4  3  1  2  1  2  3  4  4  3  1  2  3  4  3  2  2  1  1  1  1  2  3  4  1  4  1  1  3  4  3  3  1  0  0  0  0  0  0  0  0  0  0  0  4  3  4  2  2  2  4  2  1  1  1  4  3  4  2  3  4  3  3  1  4  3  4  1  4  1  1  2  3  4  3  4  2  2  2  4  3  2  2  3  4  3  3  1  1  1  3  2  2  3  1  3  1  2  4  4  3  1  4  4  2  2  4  0  4  3  1
              nom=    18  ZZ=   7.1  J0=      466064  JM=      466592         578
V2= 13 14 15 16 17 18  0 19 20 21 22 23 24 25 26 27 28 29 30 31 32 33 34 35 36 37 38 39 40 41 42 43 44 45 46 47 48 49 50 51 52 53 54 55 56 57 58 59 60 61 62 63 64 65 66 67 68 69 70 71 72 73 74 75 76 77 78 79 80 81 82 83 84 85 86 87 88 89 90 91 92 93 94 95 96 97 98 99100101102103104105106107108109110111112113114115  0116117118119120121122123124125126127128129130131132133134135  0136137138139140141142143144145146147148149150151152153154155156157158159160161162163164165166167168169170171172173174175176177178179180181182183184185186187188  0189190191192193194195196197198199200201202203204205206207208209210211212213214215216217218219220221222223224225226227228229230231232233234235236237238239240241242243244245246247248249250251252253254255256257258259260261262263264265266267268269270271272273274275276277278279280281282283284285286287288289290  0291292293294295296297298299300301302303304305306307308309310311312313314315316317318319320321322323324325326327328329330331332333334335336337338339340341342343344345346347348349350351352353354355356357358359360361362363364365366367368369370371372373374375376377378379380381382383384385386387388389390391392393394395396397398399400401402403404405406407408409410411412413414415416417418419420421422423424425426427428429430431432433434435436437438439440441442  0443444445446447448449450451452453454455456457458459460461462463464465466467468469470471472473474475476477478479480481482483484485486487488489490491492493494495496497498499500501502503504505506507508509510511512513514515516517518519520521522523524525526527528529530531532533534535536537538539  0  0  0  0  0  0  0540541542543544545546547548549550551552553554  0  0  0  0555556557558559560561562563564565566567568569570571572573
V1=  3  2  1  2  3  4  4  2  1  4  4  2  4  1  2  1  1  1  0  0  0  0  0  3  3  1  4  3  4  2  3  1  0  0  0  0  0  0  0  0  0  0  0  0  1  4  4  2  2  2  2  3  4  4  2  1  4  2  2  2  4  1  3  2  2  3  1  2  3  3  4  4  2  1  3  3  2  4  3  3  1  1  2  4  3  4  4  1  1  2  1  4  2  3  3  0  1  4  3  3  2  4  4  3  1  4  2  1  1  2  4  3  1  2  4  1  3  2  4  4  3  4  4  2  4  1  2  3  1  4  4  2  2  2  2  3  2  3  3  4  1  3  2  2  3  2  1  1  3  4  2  2  2  4  2  1  1  2  1  1  1  3  3  4  4  1  2  2  4  1  2  4  1  1  2  1  1  2  4  4  1  4  1  2  3  1  3  2  2  2  2  3  4  3  4  3  3  2  4  3  3  1  4  1  4  4  4  1  4  1  4  2  3  4  4  4  4  1  3  2  2  2  2  4  3  4  3  1  1  3  4  2  3  1  1  1  2  1  4  3  1  1  1  1  1  3  3  2  1  1  1  3  2  4  1  2  4  3  3  4  3  2  1  3  2  4  1  3  3  2  4  4  3  2  4  1  3  3  3  4  2  2  4  3  1  4  3  0  0  0  0  0  0  0  0  0  0  0  0  0  0  0  0  0  0  0  0  0  0  0  0  0  2  3  3  2  3  3  4  4  2  2  2  4  3  3  4  1  2  4  4  2  4  1  2  2  2  4  3  1  3  4  4  4  1  2  4  3  3  4  1  3  1  1  3  2  4  4  2  2  3  3  3  1  1  1  2  3  2  2  2  2  2  3  4  1  1  1  1  4  3  4  4  3  4  4  1  4  2  2  1  2  3  3  1  4  2  1  3  2  3  1  1  3  3  4  3  2  2  2  1  1  4  3  1  4  3  4  4  1  2  4  1  3  4  2  1  1  1  2  4  4  2  1  1  2  1  1  2  3  1  2  4  4  3  2  2  2  3  3  1  4  4  3  4  3  1  3  3  1  4  3  2  3  2  4  3  2  4  2  4  1  1  2  2  4  2  4  2  2  1  1  4  3  4  1  1  1  1  4  4  1  3  3  3  4  2  4  3  3  4  1  2  0  0  0  0  0  0  3  1  4  2  4  4  4  1  1  2  2  4  3  4  4  1  2  4  3  4  3  3  1  4  1  2  4  4  3  2  4  3  1  1  2  1  4  3  2  3  4  3  3  1  4  3  3  4  4  2  4  3  4  3  1  1  4  3  3  1  4  2  1  1  2  3  1  4  4
              nom=    18  ZZ=   7.1  J0=      482300  JM=      482850         619
V2= 12 13 14 15 16  0  0  0 17 18 19 20 21 22 23 24 25  0  0  0  0  0  0  0  0  0  0  0  0 26 27 28 29 30 31 32 33 34 35 36 37 38 39 40 41 42 43 44 45 46 47 48 49 50 51 52 53 54 55 56 57 58 59 60 61 62 63 64 65 66 67 68 69 70 71 72 73 74 75 76 77 78 79 80 81 82 83 84 85 86 87 88 89 90 91 92 93  0  0  0  0  0  0  0 94 95 96 97 98 99100101102103104  0  0  0  0105106107108109110111112113114115116117118119120121122123124125126127128129130131132133134135136137138139140141142143144145146147148149150151152153154155156157158159160161162163164165166167168169170171172173  0174175176177178179180181182183184185186187188189190191192193194195196197198199200201202203204205206207208209210211212213214215216217218219220221222223224225226227228229230231232233234235236237238239240241242243244245246247248249250251252253254255256257258259260261262263264265266267268269270271272273274275276277278279280281282283284285286287288289290291  0  0  0  0292  0  0293294295  0  0  0  0  0  0  0  0  0296297298299300301302303304305306307308309310311312313314315316317318319320321322323324325326327328329330331332333334335336337338339340341342343344345346347348349350351352353354355356357358359360361362363364365366367368369370371372373374375376377378379380381382383384385386387388389390391392393394395396397398399400401402403404405406407408409410411412413414415416417418419420421422423424425426427428429430431432433434435436437438439440441442443444445446447448449450451452453454455456457458459460461462463464465466467468469470471472473474475476477478479480481482483484485486487488489490491492493494495496497498499  0500501502503504505506507508509510511512513514515516517518519520521522523524525526527528529530531532533534535536537  0538  0539540  0  0  0541542543544545546547548549550551552553554555556557558559560561562563564565566567568569570571572573574575576577578579580581582
V1=  1  3  2  4  4  2  2  1  3  4  3  4  3  3  2  4  1  4  2  3  1  4  2  2  2  2  2  3  4  2  4  1  3  3  1  1  4  4  3  3  1  4  3  0  0  0  0  0  0  0  0  0  0  0  0  0  0  0  0  0  3  2  4  4  2  3  1  1  2  3  1  4  3  2  3  1  1  1  4  2  3  1  1  0  1  4  3  3  4  4  2  2  4  3  1  4  2  1  3  3  3  1  4  2  2  3  3  1  3  4  1  2  2  4  3  4  4  4  3  1  4  4  2  2  1  1  1  4  4  3  4  1  1  1  1  3  3  1  2  3  4  3  0  0  0  0  0  0  0  0  0  0  0  0  0  0  0  0  0  0  0  0  0  0  0  0  1  2  3  2  2  2  4  1  2  2  2  4  3  4  1  4  1  1  1  4  3  4  3  4  2  4  2  2  4  3  1  3  4  3  1  2  4  4  2  1  1  2  3  4  3  2  2  3  1  1  3  2  2  2  4  2  2  2  2  3  2  2  3  4  3  3  3  4  4  1  3  4  1  2  3  4  4  3  3  3  1  4  2  3  3  2  2  3  1  1  4  4  1  1  1  3  4  1  1  3  4  3  1  1  2  1  3  3  4  4  2  1  2  2  3  2  4  1  3  3  1  3  4  2  3  3  3  4  3  1  1  1  4  3  3  4  1  1  4  3  3  4  2  2  1  1  3  4  4  3  4  1  1  3  1  3  3  4  1  3  2  3  1  1  3  4  2  2  4  2  2  3  2  2  2  2  3  2  2  2  4  4  2  3  1  4  1  2  1  4  2  1  1  2  4  3  4  2  2  1  3  3  2  3  1  2  2  4  1  4  3  1  3  2  2  2  3  2  0  0  0  0  0  0  4  2  4  2  1  3  4  2  2  3  3  2  4  3  4  2  2  4  3  1  3  3  2  4  3  2  4  4  3  1  4  3  2  4  1  1  3  3  1  2  4  4  2  3  1  2  1  1  1  3  1  3  4  3  3  3  2  4  4  2  3  3  2  0  3  1  2  3  2  4  4  3  1  1  4  1  1  4  4  1  4  3  2  2  4  4  3  1  4  1  3  4  3  1  3  4  1  1  3  1  4  1  2  1  4  4  3  3  1  2  4  3  3  4  1  3  3  1  3  4  1  2  4  1  2  3  1  4  1  2  1  3  1  4  3  1  3  3  1  4  4  2  1  1  3  4  3  3  0  0  0  0  0  0  0  0  0  3  3  4  2  1  3  2  4  3  4  3  1  4  1  1  2  1  3  3  4  3  3  2  1  3  4  3  2  4  2  3  4  4  2  4  2  1  4  2  4  4  2  4  3  4  2  4  3  0  0  0  0  0  0  0  0  0  0  2  3  2  2  3  2  3  4  1  1  3  1  2  4
              nom=    18  ZZ=   6.3  J0=      576096  JM=      576679         624
V2= 13 14 15  0  0 16 17  0  0  0  0 18 19 20 21 22 23 24  0 25 26 27 28 29 30 31 32 33 34 35 36 37 38 39 40 41 42 43 44 45 46 47 48 49 50 51 52 53 54 55 56 57 58 59 60 61 62 63 64 65 66 67 68  0  0  0  0  0  0 69 70 71 72 73 74 75  0 76 77 78 79 80 81 82 83 84 85 86 87  0 88 89  0 90 91 92 93 94 95 96 97 98 99100  0  0101102103104105106107108109110111112113114115  0  0  0116117118119120121122123124125126127128129130131132133134135136137138139140141142143144145146147148149150151152153154155156157158159160161162163164165166167168169170171172173174175176177178179180181182183184185186187188189190191192193194195196197198199200201202203204205206207208209210211212213214215216217218219220221222223224225226227228229230231232233234235236237238239240241242243244245246247248249250251252253254255256257258259260261262263264265266267268269270271272273274275276277278279280281282283284285286287288289290291292293  0  0  0  0  0294295296297  0298299300301302303304305306307308309310311312313314315316317318319320321322323324325326327328329330331332333334335336337338339340341342343344345346347348349350351352353354355356357358359360361362363364365366367368369370371372373374375376377378379380381382383384385386387388389390391392393394395396397398399400401402403404405406  0  0  0  0  0  0407408409410411412413414415416417418419420421422423424425426427428429430431432433434  0  0  0435436437438439440441442443444445446447448449450451452453454455456457458459460461462463464465466467468469470471472473474475476477478479  0  0  0480481482483484485486487488489490491492493494495496497498499500501502503504  0  0  0  0  0  0  0  0505  0  0  0506507508509510511512513514515516517518519520521522523524525526527528529530531532533534535536537538539540541542543544545546547548549550551552553554555556557558559560561562563564565566567568569570571572573574575576577  0  0  0578579580581582583
V1=  3  2  4  3  4  4  3  3  3  1  1  1  3  2  2  3  2  4  3  1  2  2  2  2  2  1  3  3  4  4  1  1  4  3  1  0  0  0  0  0  0  0  0  0  0  0  0  0  0  0  0  0  0  1  1  2  1  3  2  2  3  1  4  4  1  1  4  1  1  3  2  2  2  3  3  3  2  4  3  1  2  2  1  1  3  2  2  4  1  4  2  4  2  3  4  4  2  1  3  4  1  2  3  1  4  1  2  2  2  3  4  3  1  2  1  1  4  2  2  4  3  1  3  3  4  1  2  1  3  3  4  1  1  2  0  3  3  2  2  3  4  2  1  2  2  3  1  2  1  4  4  2  1  4  3  0  0  0  0  0  1  4  1  4  1  1  1  3  3  4  1  1  4  3  3  1  2  3  1  3  3  4  2  2  1  3  3  2  2  3  1  4  2  4  2  1  4  2  2  1  2  3  4  1  1  1  2  3  4  3  2  1  3  4  1  2  3  4  2  2  2  2  2  4  3  3  2  2  4  4  2  1  3  2  4  1  4  3  1  4  3  1  0  0  1  1  4  2  2  3  1  4  1  3  3  1  2  3  1  1  3  3  1  4  1  3  3  1  1  1  4  1  1  4  2  3  4  2  2  4  2  2  1  3  4  1  2  1  4  4  2  2  4  3  1  1  3  1  3  3  1  4  2  2  4  3  1  3  4  2  2  4  1  4  2  3  1  2  4  1  1  3  1  3  4  2  3  4  4  2  2  2  4  1  4  2  3  3  1  1  4  2  4  2  3  1  3  3  1  3  3  4  1  1  2  2  3  2  4  4  3  1  4  4  1  3  4  2  3  1  4  2  3  3  1  3  4  3  1  3  3  4  1  2  4  2  3  4  2  1  2  4  3  2  1  3  1  3  3  4  2  1  4  2  2  1  3  4  4  3  3  4  2  1  1  2  3  4  1  2  4  4  1  4  3  3  4  2  1  4  2  3  1  3  3  4  1  1  2  2  2  3  1  4  0  0  4  3  3  1  4  3  4  1  1  4  4  3  1  1  4  1  3  4  4  4  2  2  2  2  1  2  3  2  2  2  4  4  1  4  4  1  1  3  3  2  2  4  1  4  1  2  2  3  1  4  3  4  3  4  4  2  2  4  3  3  2  2  2  4  1  1  2  2  3  1  2  1  2  2  3  3  3  1  3  2  4  1  3  3  4  1  1  1  3  3  1  4  2  3  1  4  2  2  4  1  2  3  4  2  2  4  1  2  2  2  4  4  4  2  2  2  3  1  3  3  2  2  2  4  1  1  4  3  3  1  0  0  0  0  0  0  0  0  0  0  0  0  1  4  1  3  4  4  4  3  1  2  1  1  4  2  1  4  2  1  2  3  1  3  3  1  2  3  1  2  3  2  4  3  1  2  3  1
              nom=    18  ZZ=   6.3  J0=      482996  JM=      483579         606
V2= 12 13 14 15 16 17 18 19 20 21 22 23 24 25 26 27  0  0  0  0  0  0  0  0 28 29 30 31 32 33 34 35 36 37  0  0  0  0  0  0 38 39  0 40 41 42 43 44 45 46 47 48 49 50 51 52 53 54 55 56 57 58 59 60 61 62 63 64 65 66 67  0  0 68 69 70 71 72 73 74 75 76  0  0 77 78 79 80 81 82 83 84 85 86 87 88 89 90 91 92 93 94 95 96 97 98 99100101102  0103104105106107108109110111112113114115116117118119120121122123124125126127128129130131132133134135136137138139140141142143144145146147148149150151152153154155156157158159160161162163164165166167168169170171172173174175176177178179180181182183184185186187188189190191192193  0194195196197198199200201202203204205206207208209210211212213214215216217218219220221222223224225226227228229230231232233234235236237238239240241242243244245246247248249250251252253254255256257258259260261262263264265266267268269270271272273274275276277278279280281282283284285286287288289290291292293294295296297298299300301302303304305306307308309310311312313314315316317318319320321322323324325326327328329330331332333334335336337338339340341342343344345346347348349350351352353354355356357358359360361362363364365366367368369370371372373374375376377378379380381382383384385386387388389390391392393394395396397398399400401402403404405406407408409410411412413414415416417418419420421422  0  0  0  0423424425426427428429430431432433434435436437438439440441442443444445446447  0448449450451452453454455456457458459460461462463464465466467468469470471472473474475476477478479480481482483484485486487488489490491492493494495496497498499500501502503504505506507508509510511512513514515516517518519520521522523524525526527528529530531532533534535536537538539540541542543544545546547548549550551552553554555  0  0556557558559560561562563564565566567568569570571572573574575576577578579  0580581582583584585586587588
V1=  1  3  2  4  1  3  4  1  2  1  0  0  4  1  2  1  4  3  1  3  3  1  4  2  1  4  1  1  3  3  4  3  3  1  1  1  4  1  1  4  4  3  3  1  2  3  4  4  2  1  3  4  1  1  2  1  3  3  4  3  3  4  1  3  1  4  2  1  3  3  1  2  3  4  3  4  1  2  1  3  3  4  1  3  3  1  4  1  4  0  3  4  3  3  3  2  4  1  1  2  3  2  4  3  3  3  3  1  2  3  4  1  3  2  2  1  3  4  4  4  2  1  4  3  2  2  3  2  2  2  2  4  4  3  4  4  3  1  1  1  3  3  2  2  3  2  2  3  3  4  3  3  1  2  1  1  3  1  3  4  3  2  3  1  1  3  4  2  2  2  2  3  2  1  3  3  1  3  1  1  3  4  0  0  0  0  0  0  0  0  0  1  2  4  4  3  4  2  3  1  2  3  3  1  3  3  1  1  3  1  4  4  3  3  4  1  2  4  4  3  4  1  4  3  1  3  3  1  2  3  3  3  4  1  1  3  1  2  2  4  2  2  1  4  3  4  2  4  2  2  2  1  2  3  4  1  4  1  1  4  3  3  1  1  1  4  4  3  4  4  3  1  1  4  4  1  3  4  4  3  1  1  0  0  1  4  4  2  3  3  3  4  1  4  3  1  1  2  1  3  3  1  3  3  4  4  2  1  0  0  0  0  0  0  0  3  4  4  3  1  1  2  4  4  2  3  4  4  1  1  2  3  1  1  3  4  2  3  4  3  4  3  4  4  1  1  4  2  2  3  2  4  3  1  4  4  1  1  3  1  4  1  2  1  3  1  2  1  1  3  3  1  4  4  1  1  3  1  3  4  1  4  4  1  2  4  1  2  3  4  3  2  2  3  4  1  3  3  1  4  3  4  2  2  2  2  1  1  3  3  1  3  2  2  3  4  2  4  1  1  2  1  4  1  4  1  2  2  2  2  3  1  3  4  1  1  3  4  4  3  4  2  4  4  2  4  2  3  4  2  1  2  4  4  4  2  1  1  1  3  1  1  2  2  2  2  3  1  4  1  3  3  3  4  1  3  4  4  4  1  1  4  1  1  3  4  4  2  2  3  3  1  2  3  2  2  3  4  3  3  1  4  2  2  3  1  4  3  1  3  4  4  1  2  2  4  3  3  4  3  0  1  4  3  4  4  2  1  2  3  3  1  4  3  4  3  4  2  2  2  4  3  1  3  3  4  4  2  3  4  3  3  1  4  3  2  2  4  1  2  3  3  3  3  1  4  1  3  3  4  4  1  1  4  3  3  4  4  2  2  4  4  3  3  4  2  2  1  1  1  3  2  3  2  4  3  4  1  2  4  1  2  4  2  3  4
              nom=    18  ZZ=   6.3  J0=      530660  JM=      531226         590
V2= 13 14 15 16 17  0  0  0  0  0 18 19 20 21 22 23 24 25 26 27 28 29 30 31 32 33 34  0 35 36 37  0  0  0 38 39 40 41 42 43 44 45 46 47 48 49 50 51 52 53 54  0 55 56 57 58 59 60 61 62 63 64 65 66 67 68  0  0 69 70 71 72 73 74 75 76  0  0 77 78 79 80 81 82 83 84 85 86 87 88 89 90 91 92 93 94 95 96 97 98 99100101102103104105106107108109110111112113114115116117118119120121122123124125126127128129130131132133134135136137138139140141142143144145146147148149150151152153154155156157158159160161162163164165166167168169170171172173174175176177178179180181182183184185186187188189190191192193194195196197198199200201202203204205206207208209210211212213214215216217218219220221222223224225226227228229230231232233234235236237238239240241242243244245246247248249250251252253254255256257258259260261262263264265266267268269270271272273274275276277278279280281282283284285286287288289290291292293294  0295296297298299300301302303304305306307308309310311312313314315316317318319320321322323324325326327328329330331332333334335336337338339340341342343344345346347348349350351352353354355356357358359360361362363364365366367368369370371372373374375376377378379380381382383384385386387388389390391392393394395396397398399400401402403404405406407408409410411412413414415416  0  0  0  0  0417418419420421422423424425426427428429430431432433434435436437438439440  0441442443444445446447448449450451452453454455456457458459460461462463464465466467468469470471472473474475476477478479480481482483484485486487488489490491492493494495496497498499500501502503504505506507508509510511512513514515516517518519520521522523524525526527528529530531532533534535536537538539540541542543544545546547548549550551552553554555556557558559560561562563564565566567568569570571572573574575576577578579580581
V1=  3  2  4  4  3  2  1  1  4  2  2  4  2  4  4  2  2  4  2  1  1  3  4  2  4  3  4  1  3  3  1  1  1  3  4  3  3  4  1  1  3  3  4  3  4  1  2  4  1  3  4  3  4  3  3  1  1  3  3  3  2  2  3  3  1  4  1  2  3  1  1  3  1  3  3  4  2  2  3  4  4  3  0  2  4  2  2  4  3  2  4  3  1  3  2  1  1  3  1  4  3  4  2  2  2  2  0  0  0  1  3  3  4  3  2  4  3  3  4  4  2  1  3  1  1  3  3  4  3  3  1  0  0  0  0  1  2  3  1  4  3  1  3  2  1  2  3  4  4  2  2  2  2  2  4  2  4  3  3  1  4  2  0  2  3  1  1  2  1  4  2  0  0  3  4  3  3  2  4  1  1  2  3  4  3  4  4  2  3  2  4  4  3  4  3  1  4  2  4  3  3  2  2  1  2  1  1  3  3  4  3  3  2  2  3  3  1  3  3  1  4  3  4  4  1  2  1  1  2  3  1  1  2  3  3  3  3  4  3  0  0  0  0  2  4  3  1  2  4  3  1  1  3  3  1  4  3  2  2  2  4  3  1  3  1  1  2  1  2  4  2  4  1  4  3  4  3  2  4  1  3  3  4  3  3  1  3  4  4  4  3  4  3  1  4  3  1  4  1  4  1  1  2  1  3  3  2  2  4  3  4  4  1  2  2  2  2  4  3  1  4  4  3  1  3  4  3  2  4  3  3  3  4  3  3  1  4  4  3  4  2  3  3  1  2  4  3  4  3  2  4  3  2  4  1  3  4  1  1  2  2  2  3  1  3  3  3  4  3  3  1  3  3  1  4  2  2  2  1  2  4  2  3  3  3  1  4  3  4  3  3  1  4  3  4  3  2  4  3  4  2  3  2  4  1  4  3  3  2  2  4  3  2  4  2  2  2  1  2  1  4  3  1  4  4  2  4  3  3  1  1  3  4  4  3  0  4  4  3  4  3  4  2  2  3  1  2  3  4  2  2  1  2  2  3  1  2  2  1  1  3  4  4  3  1  4  1  2  2  4  1  2  1  4  3  4  4  3  4  4  4  3  1  2  2  4  3  4  3  3  4  2  0  4  3  2  3  1  1  1  3  2  3  4  1  2  1  4  4  4  4  3  4  3  4  1  1  3  1  2  3  1  1  2  1  1  2  4  4  4  3  4  2  1  2  3  1  4  3  1  1  2  3  0  0  0  1  4  3  1  4  4  4  3  1  3  4  1  2  1  4  2  3  3  2  4  2  2  3  3  4  2  4  2  4  2  3  2  3  0  0  0  2  3  2  2  4  3  1  2
              nom=    18  ZZ=   6.2  J0=      551898  JM=      552464         605
V2= 13 14 15 16 17 18 19 20 21 22 23 24 25 26 27 28 29 30 31 32 33 34 35 36 37 38 39 40 41 42 43 44 45 46 47 48 49 50 51 52 53 54 55 56 57 58 59 60 61 62 63 64 65 66 67 68 69 70 71 72 73 74 75 76 77  0  0  0  0 78 79 80 81 82  0  0  0  0  0 83 84 85 86 87 88 89 90 91 92 93 94 95 96 97 98 99100101102103104105106107108109110111112113114115116  0117118119120121122123124125126127128129130131132133134135136137138139140141142143144145146147148149150151152153154155156157158159160161162163164165166167168169170171172173174175176177178179180181182183184185186  0  0187188189190191192193194  0  0195196197198199200201202203204205206207208209210211212213214215216217218219220221222223224225226227228229230231232233234235236237238239240241242243244245246247248249250251252253254255256257258259260261262263264265266267268269270271272273274275276277278279280281282283284285286287288289290291292  0  0  0  0  0293294295296297298299300301302303304305306307308309310311312313314315316317318319320321322323324325326327328329330331332333334335336337338339340341342343344345346347348349350351352353354355356357358359360361362363364365366367368369370371372373374375376377378379380381382383384385386387388389390391392393394395396397398399400401402403404405406407408409410411412413414415416417418419420421422  0423424425426427428429430431432433434435436437438439440441442443444445446447  0  0448449450451452453454455456457458459460461462463464465466467468  0  0  0469470471472473474475476477478479480481482483484485486487488489490491492493494495496497498499500501502503504505506507508509510511512513514515516517518519520521522523524525526527528529530531532533534535536537538539540541542543544545546547548549550551552553554555  0  0  0  0  0  0556557558559560561562563564565566567568569570571572573574575576577578579580581582583584585586
V1=  3  2  2  4  3  4  4  0  4  4  2  4  1  3  1  1  1  1  3  1  3  2  3  3  1  2  3  4  3  3  1  2  3  1  3  4  3  3  3  1  3  1  2  1  4  3  3  3  1  4  3  2  3  3  2  4  3  1  2  1  1  2  3  4  3  3  4  1  3  1  4  3  1  2  3  2  3  2  2  3  4  4  3  2  2  4  3  4  3  3  2  4  3  2  4  3  2  4  2  4  3  0  4  2  2  4  4  3  3  2  4  3  4  4  1  1  1  1  4  3  4  1  3  4  3  2  4  4  2  4  3  4  3  1  1  1  1  2  1  3  3  4  2  3  3  2  4  1  0  0  0  0  2  4  3  1  4  4  2  2  1  2  4  3  4  2  3  1  4  3  4  4  1  2  1  1  1  1  3  1  3  4  4  2  4  3  2  4  3  3  1  2  3  1  1  1  4  3  3  4  3  4  3  4  0  3  4  3  3  1  1  3  3  1  4  3  4  1  3  1  3  2  2  3  1  3  3  1  4  1  4  1  1  4  2  2  1  1  2  4  3  3  3  2  4  3  2  3  4  1  3  1  1  2  1  3  1  2  2  3  4  3  3  4  2  1  1  3  1  3  2  3  2  4  3  3  4  4  2  1  1  3  2  4  2  2  3  4  4  2  2  2  3  1  2  2  2  4  3  4  3  4  2  1  1  1  3  4  3  3  1  2  2  4  1  3  3  4  3  4  1  3  3  4  2  3  1  2  1  1  3  3  1  3  3  1  4  2  4  3  4  1  3  4  0  0  0  0  0  0  0  0  3  2  0  0  0  2  1  1  3  1  1  2  3  4  3  3  1  4  3  2  3  1  3  3  2  1  1  1  3  4  1  2  3  1  1  1  3  1  3  3  4  3  1  4  4  3  3  1  3  2  3  4  0  0  0  0  0  0  0  0  0  0  0  0  0  3  2  4  3  4  2  2  3  4  4  3  1  1  4  2  1  1  3  2  4  0  3  3  1  3  4  4  2  4  3  1  4  2  3  4  4  3  1  4  4  2  4  4  1  4  3  2  2  1  2  3  4  1  1  1  1  4  3  2  4  3  2  2  3  2  4  1  4  2  3  1  4  1  3  4  4  2  3  1  4  3  1  1  2  1  1  2  3  4  4  4  1  1  3  1  3  1  2  3  4  3  0  0  0  0  0  0  4  4  2  2  3  1  3  1  1  1  4  4  3  3  4  4  1  2  4  4  3  4  3  4  3  3  1  4  3  2  3  4  3  4  4  4  2  2  1  1  2  4  3  4  4  2  2  2  3  3  4  4  3  3  1  4  3  4  2  2  3  2  1  2  3  2  3  1  4  3  4  4  2  1  1  2  3  1  3  4  3
              nom=    18  ZZ=   6.2  J0=      478785  JM=      479382         620
V2= 18 19 20 21 22 23 24 25 26 27 28 29 30 31 32 33 34 35 36 37 38 39 40 41 42 43 44 45 46 47 48 49 50 51 52 53 54 55 56 57 58 59 60 61 62 63 64 65 66 67 68  0  0  0  0 69 70 71 72 73 74 75 76 77 78 79 80 81 82 83 84 85 86 87 88  0  0 89 90 91 92 93 94 95  0  0  0  0  0  0  0  0 96 97 98 99100101102103104105106107108109110111112113114  0  0  0  0  0  0115  0  0116117118119120121122123124125126127128129130131132133134135136137138139140141142143144145146147148149150151152153154155156157158159160161  0162163164165166167168169170171172173174175176177178179180181182183184185186187188189190191192193  0194195196197198199200201202203204205206207208209210211212213214215216217218219220221222223224225226227228229230231232233234235236237238239240241242243244245246247248249250251252253254255256257258259260261262263264265266267268269270271272273274275276277278279280281282283284285286287288289290291  0  0  0  0292293294295296297298299300301302  0  0303304305306307308309310311312313314315316317318319320321322323324325326327328329330331332333334335336337338339340341342343344345346347348349350351352353354355356357358359360361362363364365366367368369370371372373374375376377378379380381382383384385386387388389390391392393394395396397398399400401402403404405406407408409410411412413414415416417418419420421422423424425426427428  0  0  0  0  0  0  0  0  0  0  0  0  0  0  0  0  0  0429430431432433434435436437438439440441442443444445446447448449450451452453454455456457458459460461462463464465466467468469470471472473474475476477478479480481482483484485486487488489490491492493494495496497498499500501502503504505506507508509510511512513514515516517518519520521522523524525526527528529530531532533534535536537538  0  0  0  0  0  0  0539540541542543544545546547548549550551552553554555556557558559560561562563564565566567568569570571572573574575576577578579580581582
V1=  4  1  2  4  2  2  4  1  2  2  0  0  3  4  4  3  4  3  4  1  4  3  4  0  0  1  4  4  4  2  1  1  1  1  1  2  1  2  3  4  2  1  1  1  1  1  4  1  3  1  4  2  2  3  1  3  3  2  2  2  1  3  4  4  1  3  4  1  2  3  1  2  2  2  2  2  2  4  3  1  4  2  2  4  2  2  3  3  2  2  1  2  4  1  1  3  1  2  3  3  4  3  4  1  3  1  3  4  3  4  4  1  4  1  4  2  2  3  1  1  4  1  2  4  4  3  2  2  3  1  1  3  3  1  4  3  4  0  0  0  0  0  0  0  3  4  4  3  1  4  4  2  1  3  1  1  1  4  3  4  3  4  2  4  2  2  4  2  1  3  3  1  2  2  3  4  3  3  4  2  2  1  2  1  4  3  1  1  1  3  4  3  4  4  1  1  1  2  3  3  1  4  3  1  3  4  2  3  4  1  2  1  2  3  2  2  3  1  2  1  4  3  4  4  2  1  4  3  4  2  4  4  4  2  1  4  1  3  1  2  3  4  1  1  1  1  1  4  1  1  4  1  1  1  3  3  1  2  2  1  1  4  3  1  4  4  1  2  1  1  1  2  1  1  2  1  3  1  1  3  3  1  4  2  1  4  3  3  1  4  1  3  1  4  1  4  3  3  2  4  1  3  1  4  3  4  2  2  2  3  4  4  1  3  2  4  3  1  1  3  1  2  3  1  3  3  4  3  3  1  4  4  4  2  4  4  3  1  1  1  1  1  1  1  4  3  1  1  3  4  2  1  3  1  2  1  3  3  4  1  2  1  1  1  3  1  4  3  3  3  3  4  4  1  2  4  2  2  2  1  3  4  4  1  2  1  1  1  1  3  2  4  1  2  1  3  2  1  1  1  4  3  4  4  4  4  2  2  2  4  2  2  4  2  3  4  3  4  2  2  2  2  2  3  4  3  4  4  4  2  1  2  2  3  1  4  1  4  1  3  2  3  1  1  2  3  4  2  2  2  3  4  4  2  3  1  4  3  1  4  4  3  4  2  2  4  2  0  1  2  2  2  3  4  4  2  3  1  2  3  4  0  0  0  0  0  2  2  2  4  3  3  2  2  3  4  2  4  4  2  1  2  3  2  4  3  1  1  3  2  2  2  3  3  1  4  4  4  1  1  3  1  3  3  3  2  1  2  2  2  2  1  1  3  4  2  4  4  4  1  1  2  1  4  2  1  4  1  4  4  4  4  1  1  4  2  1  1  3  1  4  1  2  3  2  1  3  3  1  3  1  1  2  2  2  2  4  3  1  2  0  0  0  1  1  3  1  4  2  2  4  3  4  1  0  0  1  1  1  1  3  3  4  1  2  2  1  3  1  1  2  2  2  2  2  2  1  1  2  2
              nom=    18  ZZ=   6.2  J0=      500710  JM=      501303         621
V2= 13 14 15  0  0  0  0  0  0  0 16 17 18 19  0  0  0 20 21 22 23 24 25 26 27 28 29 30 31 32 33 34 35 36  0  0  0 37 38 39 40 41 42 43 44 45 46 47 48 49 50 51 52 53 54 55 56 57 58 59 60 61 62 63 64 65 66 67 68 69 70 71 72 73 74 75 76 77 78 79 80 81 82 83 84 85 86 87 88 89 90 91 92 93 94 95 96 97 98 99100101102103104105106107108109110111112113114115  0  0  0  0  0116117118119120121122123124125126127128129130131132133134135136137138139140141142143144145146147148149150151152153154155156157158159160161162163164165166167168169170171172173174175176177178179180181182183184185186187188189190191192193  0  0194195196197198199200201202203204205206207208209210211212213214215216217218219220221222223224225226227228229230231232233234235236237238239240241242243244245246247248249250251252253254255256257258259260261262263264265266267268269270271272273274275276277278279280281282283284285286287288289290291292  0293294295296297298299300301302303304305306307308309310311312313314315316317318319320321322323324325326327328329330331332333334335336337338339340341342343344345346347348349350351352353354355356357358359360361362363364365366367368369370371372373374375376377378379380381382383384385386387388389390391392393394395396397398399400401402403404405406407408409410411412413414415416417418419420421422423  0  0  0424425426427428429430431432433434435436437438439440441442443444445446447448449450451452453454455456457458459460461462463464465466467468469470471472473474475476477478479480481482  0  0  0483484485486487488489490491492493494495496497498499500501502503504505506507508509510511512513514515516517518519520521522523524525526527528529530531532533534535536537538  0  0  0  0  0  0  0  0  0  0  0  0  0  0  0539540541542543544545546547548549550551552553554555556557558559560561562563564565566567568569570571572573  0  0  0  0  0  0  0  0574575576577578579580581582583
V1=  3  2  4  4  2  4  3  4  2  2  4  3  1  1  4  3  3  4  4  4  2  4  1  0  0  1  3  3  3  1  2  4  3  3  4  4  1  1  4  3  1  0  0  0  0  0  0  0  0  0  0  0  0  0  0  1  3  3  1  2  4  1  1  1  4  3  3  1  2  2  4  1  4  2  1  3  4  3  4  1  1  4  1  1  1  2  1  2  1  1  3  0  4  2  1  3  3  4  4  2  4  4  2  4  3  2  4  1  3  4  3  2  4  4  4  3  1  3  3  1  1  4  2  2  2  4  2  3  1  2  2  4  3  3  4  0  0  0  0  0  1  4  1  1  2  3  3  4  3  1  4  2  4  4  2  4  4  3  1  4  3  1  1  2  2  3  3  2  3  1  1  1  4  1  2  3  1  3  4  2  3  2  3  2  1  2  3  3  2  2  4  3  4  1  2  4  1  1  3  4  1  1  4  1  0  2  4  1  1  4  3  3  4  1  1  4  3  4  2  2  4  1  3  3  4  4  1  4  1  1  1  4  3  4  1  2  3  0  3  4  2  2  4  2  2  4  4  3  1  2  3  2  4  1  3  1  1  4  4  3  4  3  2  4  4  1  3  2  4  4  4  2  1  4  1  2  3  2  4  4  2  4  3  2  4  2  4  3  1  3  3  4  3  3  4  4  4  3  3  1  1  2  3  4  4  3  2  2  4  2  1  2  1  2  4  4  3  4  4  4  3  2  2  2  1  3  3  4  1  1  4  1  3  4  1  1  4  3  4  1  1  1  3  4  2  1  1  1  1  3  3  3  1  4  3  1  2  3  3  4  3  2  4  3  2  4  3  3  4  4  4  3  4  3  2  1  2  1  4  3  4  4  1  1  2  2  3  1  1  3  3  1  4  2  1  2  4  1  4  2  2  2  1  4  3  3  4  3  4  3  3  1  2  4  3  4  3  3  1  3  1  1  4  4  1  2  2  4  3  3  1  4  1  1  2  3  3  4  3  2  4  0  3  4  2  4  2  1  2  1  2  2  3  4  3  1  3  0  1  2  2  4  3  4  3  3  4  2  1  3  1  2  4  4  4  3  4  4  4  3  3  4  4  1  1  1  1  1  1  2  3  1  2  4  1  1  3  1  3  2  1  1  2  4  4  1  4  3  4  4  4  4  4  1  2  4  4  3  4  3  0  1  2  2  4  4  3  1  4  3  4  2  2  4  3  2  4  3  1  2  4  1  3  1  2  2  1  3  3  4  3  3  1  1  3  1  4  3  2  1  3  3  1  2  3  4  2  1  4  3  1  1  3  4  2  1  3  3  1  1  1  3  2  3  3  1  4  3  1  1  1  3  1  2  1  1  1  2  2  3  1  3  3  2  4  4  2  2  1  1  3  2  2  1  2  2  3  1  2  3  4
              nom=    18  ZZ=   6.1  J0=      514927  JM=      515514         614
V2= 11 12 13 14 15 16 17 18 19 20 21 22 23 24 25 26 27 28 29 30 31 32 33 34 35 36 37 38 39 40 41 42 43 44 45 46 47 48 49 50 51 52 53 54 55 56 57 58 59 60 61 62 63 64 65 66 67 68 69 70 71 72 73 74 75 76 77 78 79 80 81  0  0  0 82 83 84 85 86 87 88 89 90  0 91 92 93 94 95 96 97 98 99100101102103104105106107108109110111112113114115116117118119120121122123124125126127128129130131132133134135136137138139140141142143144145146147148149150151152153154155156157158159160161162163164165166167168169170171172173174175176177178179180181182183184185186187188189190191192193194195196  0  0  0  0  0  0  0197198199200201202203204205206207208209210211212213214215216217218219220221222223224225226227228229230231232233234235236237238239240241242243244245246247248249250251252253254255256257258259260261262263264265266267268269270271272273274275276277278279280281282283284285286287288289290291292  0  0  0  0  0  0  0  0  0  0  0293294295296297298299300301302303304305306307308309310311312313314315316317318319320321322323324325326327328329330331332333334335336337338339340341342343344345346  0347348349350351352353354355356357358359360361362363364365366367368369370371372373374375376377378379380381382383384385386387388389390391392393394395396397398399400401402403404405406407408409410411412413414415416417418419420421422423424425426427428429430431432433434435436437438439440441442443444445446447448449450451452453454455456457458459460461462463464465466467468469470471472473474475476477478479480481482483484485486487488489490491492493494495496497498499500501502503504  0  0  0505506507508509510511512513514515516517518519520521522523524525526527528529530531532533534535536537538539540  0  0  0  0  0  0  0  0  0  0  0  0541542543544545546547548549550551552553554555556557558559560561562563564565566567568569570571572573574575576577578579580581582583584585586
V1=  2  4  3  2  4  4  3  0  0  3  2  3  2  1  1  2  4  4  3  0  1  2  3  1  2  3  1  3  2  1  3  2  2  2  4  3  2  4  2  2  1  3  2  4  4  1  4  4  1  1  3  3  4  1  2  3  2  4  3  2  4  2  1  1  3  4  3  2  2  3  4  4  2  4  2  1  2  2  2  3  2  4  3  4  3  2  1  3  4  1  1  4  2  1  4  2  2  3  1  3  3  4  3  3  2  4  1  1  2  1  2  3  1  3  3  4  4  1  4  4  3  4  1  2  1  4  3  2  2  3  1  4  1  3  1  3  3  1  2  2  2  2  4  4  2  4  4  3  4  3  4  4  4  3  2  2  3  2  4  3  0  0  0  2  2  3  4  4  3  4  4  1  1  3  4  2  2  3  1  3  4  3  4  3  2  2  3  1  4  3  3  2  4  2  1  1  1  1  1  3  4  3  3  4  1  3  2  4  1  3  4  2  2  3  4  3  3  2  2  3  3  4  3  2  2  2  3  1  4  4  1  2  2  2  4  3  4  1  3  2  4  2  2  2  2  2  3  1  3  3  2  2  3  4  4  3  2  2  2  4  1  4  4  1  2  2  2  3  3  4  3  3  2  4  1  3  4  4  1  2  3  3  3  2  2  3  3  4  3  2  2  3  1  1  4  1  1  2  4  2  1  1  4  3  4  3  4  2  2  2  4  4  2  1  3  4  2  2  3  3  4  3  2  2  2  3  1  2  3  2  4  3  4  3  4  2  2  3  1  2  2  4  1  1  4  1  4  1  2  1  1  4  3  2  3  2  4  3  3  4  4  2  4  4  4  3  4  3  1  3  4  2  3  4  3  4  1  1  2  2  2  3  1  1  2  1  3  4  4  4  2  4  1  3  2  2  2  1  1  2  3  3  3  3  3  1  3  4  4  4  2  2  4  4  2  4  4  3  2  2  3  1  2  3  4  1  3  1  1  2  1  3  4  3  1  4  3  1  0  0  0  4  4  3  4  2  0  0  0  0  0  0  0  4  1  4  2  2  4  1  2  4  3  2  4  2  3  4  3  4  3  2  4  1  4  1  4  1  4  3  1  2  2  0  0  0  0  0  0  0  2  3  4  2  3  1  1  4  2  2  3  3  1  2  2  4  1  1  3  3  3  1  4  3  1  3  4  4  2  1  3  4  4  1  2  4  2  2  1  4  2  3  1  2  4  4  2  3  1  4  4  2  2  4  1  2  4  1  2  3  4  3  3  1  4  3  2  3  3  1  4  1  2  2  4  3  2  4  1  3  2  2  3  1  2  1  1  4  3  3  4  3  4  3  4  3  4  4  3  4  3  4  2  3  1  1  2  3  1  3  3  2  0  0  0  4  1  1  2  1  1  1  4  3
              nom=    18  ZZ=   6.1  J0=      517881  JM=      518462         609
V2= 15 16 17 18 19 20 21 22 23 24  0  0 25 26 27 28 29 30 31 32 33  0  0 34 35  0  0 36 37 38 39 40 41 42 43 44 45 46 47 48 49 50 51 52 53 54 55 56 57 58 59 60 61 62 63 64 65 66 67 68 69 70 71 72 73 74 75 76 77 78 79 80 81 82 83 84 85 86 87 88 89 90 91 92 93 94 95 96 97 98 99100101102103104105106107108109110111112113114115116117118119120121122123124125126127128129130131132133  0  0  0  0134135136137138139140141142143144145146147148149150151152153154155156157158159160161162163164165166167168169170171172173174175176177178179180181182183184185186187188189190191192193  0  0194  0195196197198199200201202203204205206207208209210211212213214215216217218219220221222223224225226227228229230231232233234235236237238239240241242243244245246247248249250251252253254255256257258259260261262263264265266267268269270271272273274275276277278279280281282283284285286287288289290291292293294295296297298299300301302303  0  0304305306307308309310311312313314315316317318319320321322323324325326327328329330331332333334335336337338339340341342343344345346347348349350351352353354355356357358359360361362363364365366367368369370371372373374375376377378379380381382383384385386387388389390391392393394395396397398399400401402403404405406407408409410411412413414415416417418419420421422  0  0  0  0  0  0  0423424  0  0  0  0425426427428429430431432433434435436437438439440441442443444445446447448449450451452453454455456457458459460461462463464465466467468469470471472473474475476477478479480481482483484485486487488489490491492493494495496497498499500501502503504505506507508509510  0511512513514515516517518519520521522523524525526527528529530531532533534535536537  0538539  0  0  0  0  0540541542543544545546547548549550551552553554555556557558559560561562563564565566567568569570  0  0  0  0  0571572573574575576577578579580581582583584585
V1=  4  4  3  1  2  3  4  4  2  4  2  1  1  2  2  4  3  2  2  2  3  3  2  4  3  1  2  3  1  4  2  2  4  3  1  2  3  4  3  3  2  4  3  2  4  3  4  3  0  0  0  0  0  0  2  2  2  3  1  4  3  2  3  2  2  0  0  0  0  0  0  0  0  0  0  0  3  2  2  3  4  3  4  3  4  4  3  1  4  3  1  3  2  2  2  1  2  3  3  1  4  3  1  4  4  4  3  4  3  4  4  1  0  0  0  2  3  4  3  3  2  3  2  2  3  3  4  4  2  2  4  3  4  4  3  3  3  3  2  4  4  1  1  4  3  3  1  2  3  2  1  3  3  4  4  2  2  4  3  3  3  4  2  2  3  2  4  4  1  1  3  1  4  1  2  1  3  1  3  4  4  2  3  4  4  1  1  2  3  4  3  1  3  4  3  1  4  1  3  3  1  1  1  3  2  4  3  4  3  4  4  3  1  1  2  3  1  2  3  2  4  3  2  3  3  4  3  4  0  0  0  0  0  2  3  4  3  1  4  2  3  3  1  4  3  2  2  3  4  3  3  1  4  1  1  2  1  1  1  2  2  4  3  3  3  4  2  2  4  2  1  3  2  4  3  4  3  3  4  3  4  1  4  4  3  2  2  2  3  3  1  4  1  1  2  2  4  4  4  4  2  2  1  1  3  2  4  3  1  1  1  3  1  4  2  4  3  2  4  4  3  2  1  3  4  2  2  3  1  4  1  3  3  1  1  1  1  1  2  1  4  1  1  3  1  4  3  1  3  3  4  4  1  4  2  4  4  2  3  1  2  3  4  1  3  2  4  2  2  3  1  1  4  1  1  3  3  2  4  2  2  4  3  1  4  4  2  2  1  4  1  2  2  3  4  2  2  1  1  2  4  2  2  4  1  3  1  1  2  1  2  2  2  2  3  2  1  3  4  4  1  3  1  2  4  4  1  4  2  3  4  3  2  3  2  3  2  4  2  2  4  2  3  4  1  2  1  2  2  2  2  3  2  2  2  4  1  3  1  2  4  4  4  0  4  4  3  2  2  1  1  4  3  4  3  4  3  4  3  2  2  3  1  1  3  2  3  1  3  3  3  3  2  4  3  1  1  2  1  2  2  2  2  4  2  3  3  1  2  3  1  3  4  0  3  4  3  3  3  3  4  4  3  1  4  3  1  4  4  3  4  3  2  2  1  1  4  3  1  3  3  1  2  2  1  3  3  4  3  3  3  1  4  4  2  3  1  3  3  1  4  3  4  2  3  1  3  3  4  4  1  2  1  4  3  4  3  1  2  3  2  2  3  4  4  3  2  2  3  2  3  4  3  2  1  1  2  1  1  1  1  4  3  1  2  4  4  3  4
              nom=    18  ZZ=   6.0  J0=      467169  JM=      467736         605
V2= 13 14 15 16 17 18 19 20 21 22 23 24 25 26 27 28 29 30 31 32 33 34 35  0  0 36 37 38 39 40 41 42 43 44 45 46 47 48 49 50 51 52 53 54 55 56 57 58 59 60  0 61 62 63 64 65 66 67 68 69 70 71 72 73 74 75 76 77 78 79 80 81 82 83 84 85 86 87 88 89 90 91 92 93 94 95 96 97 98 99100101102103104105106107108109110111112113114115116117118119120121122123124125126127128129  0  0  0  0  0130131132133134135136137138139140141142143144145146147148149150151152153154155156157158159160161162163164165166167168169170171172173174  0  0175176177178179180181182183184185186187188189190191192193194195196197198199200201202203204205206207208209210211212213214215216217218219220221222223224225226227228229230231232233234235236237238239240241242243244245246247248249250251252253254255256257258259260261262263264265266267268269270271272273274275276277278279280281282283284285286287288289290291292293294295296297298299300301302303304305306307308309310311312313314315316317318319320321322323324325326327328329330331332333334335336  0337338339340341342343344345346347348349350351352353354355356357358359360361362363364365366367368369370371372373374375376377378379380381382383384385386387388389390391392393394395396397398399400401402403404405406407408409410411412413414415416417418419420421422423424425426427428  0  0  0429430431432433434435436437438439440441442443444445446  0  0447448449450451452453454455456457458459460461462463464465466467468469470471472473474475476477478479480481482483484485486487488489490491492493494495496497498499500501502503504  0  0  0  0  0  0  0  0  0  0  0505506507508509510511512513514515516517518519520521522523524525526527528529530531532533534535536537538539540541542543544545546547548549550551552553  0  0554555556557558559560561562563564565566567568569570571572573574575576577578579580581582583584585586587588
V1=  3  2  4  0  0  0  0  0  0  0  2  4  0  0  0  3  3  2  4  1  3  4  3  1  1  3  1  4  3  4  2  1  3  4  1  1  3  1  2  4  4  3  4  2  2  3  4  3  2  4  3  1  1  1  1  1  3  1  4  3  4  2  2  3  4  4  3  3  1  4  0  0  0  2  2  3  4  3  2  4  1  3  4  4  2  4  1  3  4  4  2  2  2  4  3  4  4  3  2  2  2  3  3  4  4  3  4  4  0  0  1  1  4  4  2  2  4  3  3  1  3  1  4  1  3  4  2  2  4  1  2  1  3  2  4  4  2  2  1  1  4  1  3  4  4  2  2  4  1  4  3  1  1  2  3  4  3  1  2  1  2  0  1  1  1  3  3  3  4  4  1  1  3  1  1  2  1  2  2  1  2  2  2  1  1  3  2  1  2  2  3  1  3  2  1  2  2  1  3  2  2  3  3  4  2  1  2  1  2  1  2  3  1  4  4  2  4  1  2  1  3  2  3  1  1  2  3  1  3  3  1  2  2  1  1  3  3  4  2  4  2  3  1  3  1  4  1  4  2  4  4  1  4  1  1  1  4  1  1  1  2  4  4  3  2  3  4  2  3  2  4  4  3  1  4  3  1  2  2  2  4  1  2  1  2  4  4  1  2  4  4  3  1  3  2  2  2  1  2  2  4  1  2  4  3  3  3  4  1  3  3  1  2  3  1  2  2  2  1  4  4  2  4  1  4  1  1  1  1  3  3  3  2  3  2  3  2  1  3  2  2  2  4  4  3  4  3  4  1  0  0  0  0  0  0  0  0  0  0  3  2  4  3  4  2  4  1  1  3  4  3  4  1  3  1  2  2  1  3  3  3  2  3  1  3  2  2  2  2  4  3  3  1  3  4  4  4  4  3  4  2  3  1  2  4  3  4  3  2  4  4  1  4  1  2  4  3  1  4  3  1  2  1  2  2  3  2  3  4  4  4  4  3  4  3  2  1  2  3  4  3  2  4  4  1  2  4  3  4  2  1  2  2  2  4  1  2  2  1  3  3  4  4  3  1  1  3  4  4  1  1  3  4  3  4  3  4  2  4  3  1  2  2  3  2  3  2  4  4  1  1  4  4  2  4  1  1  3  2  2  2  2  1  3  1  2  3  4  2  4  1  2  4  1  2  2  2  1  3  3  2  4  3  4  4  1  2  4  2  3  4  3  4  4  1  4  3  2  4  4  2  4  3  2  4  2  1  2  3  0  0  0  1  4  3  1  1  2  4  4  4  1  2  1  3  3  3  4  1  4  3  3  1  4  3  1  2  4  3  1  2  1  2  3  2  2  3  1  1  0  0  0  0  0  0  0  0  2  4  1  3  4  1  3  4
              nom=    18  ZZ=   5.9  J0=      543054  JM=      543648         617
V2= 22 23 24 25 26 27 28 29 30 31 32 33 34 35  0  0  0  0  0  0  0  0  0 36 37 38  0  0  0  0  0  0  0  0  0 39 40 41 42 43 44 45 46 47 48 49 50 51 52 53 54 55 56 57 58 59 60 61 62 63 64 65 66  0  0  0 67 68 69 70 71 72 73 74 75 76 77 78 79 80 81 82  0  0  0 83 84 85 86 87 88 89 90 91 92 93 94 95 96 97 98 99100101  0102103104105106107108109110111112113114115116117118119120121122123124125126127  0  0128129130131132133134135136137138139140141142143144145146147148149150151152153154155156157158159160161162163164165166167168169170171172173174175176177178179180181182183184185186187188189190191192193194195196197198199200201202203204205206207208209210211212213214215216217218219220221222223224225226227228229230231232233234235236237238239240241242243244245246247248249250251252253254255256257258259260261262263264265266267268269270271272273274275276277278279280281282283284285286287288289290291292293294  0  0295296297298299300301302303304305306307308  0309310311312313314315316317318319320321322323324325326327328329330331332333334335336337338339340341342343344345346347348349350351352353354355356357358359360361362363364365366367368369370371372373374375376377378379380381382383384385386387388389390391392393394395396397398399400401402403404405406407408409410411412413414415416417418419420  0421422423424425426427428429430431  0  0  0  0  0  0  0432433434435436437438439440441  0  0  0442443444445446447448449450451452453454  0  0455456457458459460461462463464465466467468469470471472473474475476477478479480481482483484485486487488489490491492493494495496497498499500501502503504505  0  0  0  0  0506507508509510511512513514515516517518519520521522523524525526527528529530531532533534535536537538539540541542543544545546547548549550551552553554555556557558559560561562563564565566567568569570  0571572573574575576577578579580581582583584585586587588589
V1=  4  3  4  1  2  2  2  1  2  1  2  3  4  3  1  2  1  1  4  1  4  2  4  3  1  4  2  1  3  2  3  1  2  4  3  3  4  4  1  2  4  3  4  4  3  1  2  4  1  4  2  1  3  3  1  2  1  2  3  3  2  2  3  3  2  4  1  1  0  1  1  2  3  4  3  4  3  1  1  1  2  2  3  2  1  2  1  2  1  2  2  4  3  1  4  0  0  1  4  1  2  3  1  2  4  2  1  4  4  3  3  2  4  1  2  1  1  4  3  4  1  0  0  0  0  0  1  4  3  4  3  1  2  3  1  4  4  3  1  1  2  4  2  2  1  3  1  1  1  1  1  1  1  4  3  3  1  3  4  4  2  1  2  1  1  1  3  3  4  2  4  4  3  1  1  1  1  2  3  3  1  1  3  1  2  1  4  3  2  1  1  1  1  1  2  1  1  2  3  1  4  4  0  0  0  0  0  0  0  3  4  1  4  2  4  4  2  1  2  4  1  3  2  2  1  1  1  2  3  2  3  2  1  3  4  2  3  4  3  4  4  2  2  1  3  1  1  2  3  2  2  2  3  4  1  4  2  1  1  1  2  1  2  1  4  3  2  4  1  1  3  4  3  2  2  3  1  3  3  1  3  4  3  3  3  2  1  3  1  3  3  1  2  1  1  3  3  1  4  3  3  2  4  2  1  1  1  4  1  1  2  1  1  4  3  4  3  3  3  1  2  1  1  1  4  1  2  4  2  1  1  2  3  4  3  3  2  2  2  2  2  2  3  1  3  3  4  4  4  1  2  3  3  1  4  2  2  1  2  2  4  2  3  4  1  4  4  2  2  1  2  1  1  1  3  3  3  3  3  2  4  1  3  3  4  4  1  1  1  4  1  1  2  1  2  1  4  4  3  1  3  3  4  2  4  2  2  3  3  2  4  1  1  3  4  2  4  2  4  2  2  2  3  4  1  2  1  2  1  1  3  3  4  2  4  4  3  2  4  4  3  1  3  3  2  4  4  2  4  3  1  1  1  1  4  1  4  1  4  4  1  2  1  2  4  3  1  2  4  2  2  3  1  2  1  2  3  1  1  1  1  3  3  2  1  1  3  2  3  2  2  2  4  4  4  3  1  4  1  1  1  1  2  3  3  1  4  3  1  4  1  1  2  1  1  3  1  2  3  4  2  3  3  1  2  4  3  3  2  2  3  1  2  1  1  2  4  1  1  2  4  3  4  2  2  3  3  1  4  2  2  3  4  3  2  4  4  3  1  2  2  4  3  3  1  4  1  1  1  3  0  0  0  3  1  4  3  3  1  3  4  4  2  4  3  1  2  1  4  3  3  2  2  0  0  0  3  2  1  3  3  4  0  4  1  1  3  1  2  1  4  3  4  4  3  4  3
              nom=    18  ZZ=   5.9  J0=      464494  JM=      465072         594
V2= 13 14 15 16 17 18 19 20 21 22 23  0  0 24 25 26 27 28 29 30 31 32 33 34 35 36 37 38 39 40 41 42 43 44 45 46 47 48 49 50 51 52 53 54 55 56 57 58 59 60 61 62 63 64 65 66 67 68 69 70 71 72 73 74 75 76 77 78 79 80 81 82 83 84 85 86 87 88 89 90 91 92 93 94 95 96 97 98 99100101102  0  0  0  0103104105106107108109110111112113114115116117118119120121122123124125126  0127128129130131132133134135136137138139140141142143144145146147148149150151152153154155156157158159160161162163164165166167168169170171172173174175176177178179180181182183184185186187188189190191192  0  0193194  0  0  0  0  0195196197198199200201202203204205206207208209210211212213214215216217218219220221222223224225226227228229230231232233234235236237238239240241242243244245246247248249250251252253254255256257258259260261262  0263264265266267268269270271272273274275276277278279280281282283284285286287288289290291292293294  0  0  0  0295296297298299300301302303304305306307308309310311312313314315316317318319320321322323324325326327328329330331332333334335  0336337338339340341342343344345346  0  0  0  0  0  0  0347348349350351352353354355356357358359360361362363364365366367368369370371372373374375376377378379380381382383384385386387388389390391392393394395396397398399400401402403404405406407408409410411412413414415416417418419420421422423  0424425426427428429430431432433434435436437438439440441442443444445446447448  0449450451452453454455456457458459460461462463464465466467468469470471472473474475476477478479480481482483484485486487488489490491492493494495496497498499500501502503504  0  0  0505506507508509510511512513514515516517518519520521522523524525526527528529530531532533534535536537538539540541542543544545546547548549550551552553554555556557558559560561562563564565566567568569570571572573574
V1=  3  2  4  4  4  1  2  4  4  4  2  2  4  4  1  1  0  1  1  2  1  4  3  4  1  3  1  4  0  0  0  0  0  0  0  0  2  2  2  2  3  1  4  2  4  4  1  2  4  1  3  4  4  3  3  3  1  2  0  1  1  3  1  2  3  4  3  3  2  2  3  4  2  3  4  2  4  4  2  3  1  1  2  1  2  3  1  1  2  1  2  2  1  1  3  2  1  2  3  4  2  3  4  3  3  3  1  4  3  4  4  2  1  2  2  1  1  4  2  4  1  3  3  2  4  2  2  1  1  3  2  1  2  2  1  3  3  1  4  2  3  1  4  2  2  4  3  1  4  3  1  1  2  2  1  1  1  3  4  4  2  1  1  1  1  4  3  4  4  3  1  2  3  2  2  1  1  4  3  3  1  4  4  2  3  1  2  2  1  3  1  3  2  4  4  1  4  3  3  4  4  1  1  4  4  4  3  1  4  4  2  4  4  2  1  4  3  4  4  1  2  4  3  4  3  2  2  1  2  2  1  3  4  2  2  2  4  2  2  2  4  2  1  2  2  4  1  2  3  2  2  1  1  1  1  3  4  3  1  4  1  1  1  4  3  1  2  2  1  4  3  2  3  2  4  4  1  1  4  4  4  4  1  1  2  2  4  3  4  3  4  1  1  1  1  4  3  2  4  4  1  4  3  1  4  1  2  4  4  2  2  1  1  4  2  1  1  1  3  4  2  2  2  2  4  2  4  4  2  4  3  3  4  4  1  2  4  3  2  3  1  1  4  3  3  4  3  1  2  3  3  4  4  3  4  1  3  1  3  3  3  4  4  1  1  2  1  1  2  2  1  3  3  2  3  1  1  3  3  3  4  4  2  2  2  2  3  2  4  3  2  2  3  1  2  3  4  3  2  4  3  3  1  2  3  1  3  3  4  2  3  4  4  2  0  2  2  1  2  3  4  4  3  3  1  4  1  2  1  1  2  4  1  2  2  3  1  1  1  3  3  4  2  2  4  4  3  4  3  4  2  1  1  1  2  0  0  0  0  2  1  3  1  2  4  3  3  4  3  1  3  1  1  2  4  1  3  3  4  3  1  1  3  3  4  2  3  4  3  3  2  2  2  1  1  1  4  3  3  4  2  2  1  2  1  4  3  1  4  4  2  3  1  1  3  4  2  2  2  3  4  2  2  1  3  4  4  1  3  2  1  1  1  2  3  3  1  4  2  2  2  4  3  3  4  2  1  1  2  1  1  2  3  2  4  3  3  1  4  3  4  3  3  3  1  4  4  2  2  2  3  3  4  3  2  2  2  1  2  3  1  1  2  3  3  1  3  1  2  3  1  4  3  4
              nom=    18  ZZ=   5.8  J0=      448147  JM=      448726         619
V2= 11 12 13 14 15 16  0  0  0  0  0  0  0  0 17 18 19 20 21 22  0 23 24 25 26 27 28 29 30 31 32 33 34 35 36 37 38 39 40 41 42 43 44 45 46 47 48 49 50 51 52 53 54 55 56 57 58 59 60 61 62 63 64 65 66 67 68 69 70 71 72 73 74 75 76  0  0 77 78 79 80 81 82 83 84 85 86 87 88 89 90 91 92  0  0  0  0  0  0  0  0  0  0  0 93 94 95 96 97 98 99100101102103104105106107108109110111112113114115116117118119120121122123124125126127128129130131132133134135136137138139140141142143144145  0  0  0146147148149150151152153154155156157158159160161162163  0  0  0  0  0  0164165166167168169170171172173174175176  0  0  0  0177178179180181182183184185186187188189190191192193194195196197198199200201202203204205206207208209210211212213214215216217218219220221222223224225226227228229230231232233234235236237238239240241242243244245246247248249250251252253254255256257258259260261262263264265266267268269270271272273274275276277278279280281282283284285286287288289290291292293  0  0294295296297298299300301302303304305306307308309310311312313314315316317318319320321322323324325326327328329330331332333334335336337338339340341342343344345346347348349350351352353354355356357358359360361362363364365366367368369370371372373374375376377378379380381382383384385386387388389390391392393394395396397398399400401402403404405406407408409410411412413414415416417418419420421422423424425426427428429430  0  0  0431432433434435436437438439440441442443444445446447448449450451452453454455456457458459460461462463464465466467468469470471472473474475476477478479480481482483484485486487488489490491492493494495496497498499500501502503504505506507508509510511512513514515516517518519520521522523524525526527528529530531532533534535536537  0  0538539  0  0  0  0  0  0540541542543544545546547548549550551552553554555556557558  0559560561562563564565566567568569  0  0  0  0  0  0570571572573574
V1=  2  4  3  2  4  4  2  3  1  4  4  3  3  4  3  4  1  3  4  4  4  3  4  1  2  2  2  4  3  1  3  3  1  2  3  1  4  3  1  0  0  0  0  0  0  0  3  3  4  3  3  1  2  3  3  1  4  1  2  1  1  4  1  3  3  1  4  1  1  4  2  4  1  3  4  2  4  3  1  4  1  3  3  4  2  4  3  4  2  4  3  3  4  1  3  3  1  4  3  4  3  1  1  1  4  1  1  3  4  3  2  4  1  3  1  4  4  1  1  4  3  3  4  3  2  4  3  4  1  2  3  3  4  4  1  3  3  0  0  3  1  2  4  3  3  4  2  2  1  1  3  1  1  2  3  1  4  4  2  4  1  2  4  4  1  1  2  2  3  1  2  1  4  1  2  2  2  3  3  1  2  3  3  3  4  1  2  1  1  1  2  3  3  4  4  3  1  3  3  1  1  1  3  1  1  3  3  1  4  4  2  3  1  1  3  4  3  3  1  4  3  3  1  4  4  1  4  1  2  1  1  3  3  2  4  4  3  2  2  2  2  4  2  2  4  2  2  2  2  2  4  2  1  3  1  2  4  4  3  4  1  2  1  4  3  3  4  3  3  1  2  4  3  3  4  2  1  4  4  2  4  1  2  4  4  0  0  1  4  3  2  4  1  1  3  1  1  3  1  4  3  1  1  4  1  1  1  4  2  2  2  3  1  1  3  3  1  4  1  1  3  4  1  1  3  4  4  3  1  4  2  2  3  4  1  1  1  1  2  4  2  3  3  2  2  1  3  3  2  4  2  3  4  4  4  3  3  4  3  3  2  4  3  4  4  2  4  3  3  4  2  2  3  1  3  3  1  4  1  1  3  4  4  3  1  2  1  4  4  2  1  4  3  1  1  1  3  1  1  0  0  4  1  2  1  4  1  4  1  1  3  1  4  1  1  2  4  3  1  4  2  3  4  3  2  3  1  2  3  1  4  4  2  1  4  1  2  3  3  1  1  1  1  2  3  3  4  1  1  4  1  2  2  2  2  4  4  2  2  3  3  4  3  3  0  0  0  0  0  0  0  0  0  2  4  3  1  2  3  4  0  0  0  0  0  0  0  0  0  0  0  0  0  0  0  2  4  4  2  4  3  3  3  4  2  4  2  2  3  4  2  4  3  4  3  4  2  4  4  4  3  1  4  0  0  2  3  4  3  4  2  4  3  4  2  3  1  1  1  4  2  1  2  3  1  4  2  2  4  3  3  1  2  2  2  2  2  3  1  4  3  3  3  2  4  3  3  2  2  1  4  2  1  1  2  3  2  3  1  2  3  4  1  1  1  2  4  3  2  4  4  2  2  2  2  3  3  1  4  2  2  2  2  2  3  4  1  2  2  2  3  2  4  3  3  1  3  3  4
              nom=    18  ZZ=   5.7  J0=      440859  JM=      441448         631
V2= 11 12 13 14 15  0 16 17 18 19 20 21 22 23  0 24 25 26 27  0  0  0  0  0 28 29 30 31 32 33 34 35 36 37 38 39 40 41 42 43 44 45 46 47 48 49 50 51 52 53 54 55 56 57 58 59 60 61 62 63 64 65 66 67 68 69 70 71  0  0  0  0  0  0  0  0 72 73 74 75 76 77  0  0  0  0  0 78 79 80 81 82 83 84 85 86 87 88 89 90 91 92 93 94 95 96 97 98 99100101102103104105106107108109110111112113114115116117118119120121122123124125  0  0  0  0  0  0  0  0  0126127128129130131132133134135136137138139140141142143144145146147148149150151152153154155156157158159160161162163164165166167168169170171172173174175176177178179180181182183184185186187188189190191192193194195196197198199200201202203204205206207208209210211212213214215216217218219220221222223224225226227228229230231232233234235236237238239240241242243244245246247248249250251252253254255256257258259260261262263264265266267268269270271272273274275276277278279280281282283284285286287288289290291292293294295296297298299300301302303304305306307308309310311312313314315316317318319320321322323324325326327328329330331332333334335336337338339340341342343344345346347348349350351352353354355356357358359360361362363364365366367368369370371372373374375376377378379380381382383384385386387388389390391392393394395396397398399400401402403404405406407408409410411412413414415416417418419420421422423  0  0  0  0  0  0  0  0  0424425426427428429  0  0  0  0  0430431  0  0432433434435436437438439440441442443444445446447  0  0  0  0448449450451452453454455456457458459460461462463464465466467468469470471472473474475476477478479480481482483484485486487488489490491492493494495496497498499500501502503504505506507508509510511512513514515516517518519520521522523524525526527528529530531532533534535536537538539  0  0540541542543544545546547548549550551552553554555556557558559560561562  0  0  0563564565566567568569  0  0  0  0  0570571572573574575576577578579580581582
V1=  2  1  1  2  4  1  4  2  1  1  4  3  4  2  4  4  1  2  1  3  1  3  2  3  1  1  3  4  4  3  4  4  3  1  4  3  4  4  0  0  0  0  0  0  0  0  0  0  0  0  0  0  0  0  0  4  2  4  3  4  2  3  3  1  4  3  4  2  4  2  2  2  4  2  4  3  2  1  1  3  4  3  3  4  1  1  3  1  2  1  2  4  1  3  3  4  4  2  4  4  3  1  2  1  1  1  0  3  3  1  4  4  1  1  1  4  4  2  3  4  3  1  4  4  3  4  3  2  2  1  3  3  1  3  3  2  1  1  2  1  1  2  4  3  4  3  3  1  2  0  0  0  0  1  3  2  4  3  1  2  4  4  2  2  2  3  4  1  3  3  1  3  4  4  4  1  4  2  4  2  2  3  2  4  1  1  1  4  4  4  3  1  4  2  4  4  4  4  3  4  1  2  1  1  1  1  3  4  4  3  2  3  1  4  3  4  3  3  2  4  4  2  2  4  4  3  3  2  4  3  2  2  1  1  3  4  3  1  4  4  3  2  2  3  4  1  4  2  2  4  3  2  4  3  4  4  1  1  1  4  2  3  3  1  2  2  1  3  2  3  1  2  2  4  2  3  3  4  4  2  4  2  1  1  1  1  4  4  4  4  2  2  0  0  0  0  1  4  1  4  1  4  4  3  4  2  3  2  2  3  1  2  2  4  2  3  1  4  1  3  1  4  3  1  4  1  1  2  2  2  4  2  1  3  4  3  4  3  2  4  2  2  3  4  4  3  2  2  4  2  2  4  2  1  1  2  2  2  4  4  3  3  2  4  3  3  0  0  0  3  3  2  4  1  3  4  2  4  3  3  1  4  3  2  4  3  1  3  4  3  3  4  3  4  2  2  3  4  1  1  3  2  3  4  2  2  3  1  4  3  4  3  3  2  3  2  2  3  3  1  4  3  4  4  3  1  4  4  2  3  4  3  3  1  3  2  2  2  3  3  1  4  1  3  4  4  4  2  2  1  3  1  1  2  3  2  4  2  2  3  3  1  4  3  2  3  4  3  2  3  1  4  3  4  3  3  2  2  2  2  3  1  1  1  4  3  2  4  4  3  4  4  4  3  4  3  3  2  3  1  2  2  2  2  2  3  2  2  3  4  4  3  1  2  1  1  2  4  1  1  2  4  2  3  2  4  1  3  2  3  2  3  1  1  2  1  2  2  2  2  2  3  4  3  3  0  0  0  0  0  0  0  0  0  0  0  3  3  4  2  3  1  2  4  4  2  1  1  3  4  4  1  3  2  3  0  1  4  4  4  3  1  1  1  2  1  4  3  1  1  1  2  1  1  3  4  3  4  3  1  1  2  4  4  2  1  1  4  4  2  4  1  2  4  2  4  3  1  3  1  4  3  1  1  1  4  3  4  1  2  4
              nom=    18  ZZ=   5.7  J0=      510939  JM=      511524         617
V2= 14 15 16 17 18 19 20 21 22 23 24 25 26 27 28 29 30 31 32 33 34 35 36 37 38 39 40 41 42 43 44 45 46 47 48 49 50 51 52 53 54 55 56 57 58 59 60 61 62 63 64 65 66 67 68 69 70 71 72 73 74 75  0  0  0 76 77  0  0  0 78 79  0  0  0  0  0  0  0  0  0 80 81 82 83 84 85 86 87 88 89 90 91 92 93 94 95 96 97 98 99100101102103104105106107108109110111112113114115116  0  0  0  0117118119120121122123124125126127  0128129130131132133134135  0  0136137138139140141142143144145146147148149150151152153154155156157158159160161162163164165166167168169170171172173174175176177178179180181182183184185186187188189190191192193194195  0  0  0  0  0196197198199200201202203204205206207208209210211212213214215216217218219220221222223224225226227228229230231232233234235236237238239240241242243244245246247248249250251252253254255256257258259260261262  0  0263264265266267268269270271272273274275276277278279280281282283284285286287288289  0290291292293294  0295296297298299300301302303304305306307308309310311312313314315316317318319320321322323324325326327328329330331332333334335336337338339340341342343344345346347348349350351352353354355356357358359360361362363364365366367368369370371372373374375376377378379380381382383384385386387388389390391392393394395396397398399400401402403404405406407408409410411412413414415416417418419420421422423424425426427428429430  0431432433434435436437438439440441442443444445446447448449450451452453454455456457458459460461462463464465466467468469470471472473474475476477478479480481482483484485486487488489490491492493494495496497498499500501502503504505506507508509510511512513514515516517518519520521522523524525526527528529530531532533534535536537538539  0  0  0  0  0  0  0  0  0  0  0  0  0540  0  0541542543544545546547548549550551552553554555556557558559560561562563564565566567568569570571572573  0574575576577578579580581582
V1=  2  4  4  4  0  4  1  4  4  3  1  3  2  4  3  3  3  1  2  3  1  3  3  1  4  3  4  0  0  0  0  0  0  0  0  0  0  0  0  3  1  4  2  1  3  4  3  2  3  3  4  3  3  1  4  4  2  2  2  1  3  3  3  4  2  4  3  3  2  4  1  4  2  4  1  3  4  3  3  3  4  4  2  1  3  4  3  2  2  2  4  3  1  4  0  0  0  0  3  4  3  1  2  2  2  2  0  0  0  0  0  4  2  1  3  4  3  4  4  4  2  4  1  3  1  3  1  4  3  2  4  4  3  4  3  1  4  3  2  3  1  2  4  3  3  4  3  2  3  1  4  3  1  4  3  1  1  3  2  4  3  2  4  4  3  2  4  2  3  1  2  3  4  2  3  1  2  3  4  4  3  4  4  2  3  4  3  2  4  3  3  4  4  1  1  4  3  4  3  3  2  3  1  4  1  1  1  3  3  4  3  2  4  2  3  1  4  2  4  3  2  2  3  3  4  1  3  4  4  4  1  2  2  4  1  2  4  1  3  2  3  3  4  3  3  1  4  3  4  4  2  2  2  1  4  3  3  2  2  2  4  4  4  2  4  4  3  2  2  1  3  1  4  1  2  4  3  4  2  3  1  2  1  1  3  3  3  4  3  2  2  4  2  2  2  4  1  2  4  4  2  2  2  3  4  1  2  3  1  4  3  2  4  2  2  3  2  4  3  1  3  2  4  4  3  1  4  2  3  3  3  4  4  2  1  1  3  4  2  4  3  4  3  2  2  3  1  4  2  4  1  2  1  4  1  3  1  3  1  2  3  3  4  3  3  2  4  3  2  3  1  1  3  1  2  3  3  4  4  1  3  4  3  2  4  2  0  0  2  3  1  1  4  1  3  2  2  2  3  2  2  2  3  1  3  4  3  4  2  2  2  1  1  3  4  3  1  4  2  4  1  3  3  4  3  1  4  4  1  3  1  4  4  3  3  4  2  3  3  1  4  4  4  2  3  1  4  4  2  3  4  1  2  1  0  0  4  2  2  2  4  2  4  1  3  1  2  1  1  1  1  3  1  3  2  3  3  2  2  2  1  1  4  1  3  1  4  2  2  0  0  0  0  0  2  2  4  1  3  2  4  4  3  2  4  2  4  1  2  1  1  1  4  4  2  2  1  1  1  3  3  2  2  3  3  1  4  3  1  1  4  4  4  4  1  1  4  4  2  3  1  1  4  1  1  1  2  2  1  1  2  1  1  1  3  3  1  4  4  3  4  4  4  2  1  1  1  1  4  2  3  3  4  2  1  1  1  4  1  2  2  1  1  1  1  1  1  2  3  4  4  3  2  3  4  1  2  2  2  4  3  1  2  3  1  4  4  1  2  2  1  4  1  3  1  2  2
              nom=    18  ZZ=   5.6  J0=      481146  JM=      481704         590
V2= 11 12 13 14 15 16 17 18 19 20 21 22 23 24 25 26 27 28 29 30 31 32 33 34 35 36 37 38 39 40 41 42 43 44 45 46 47 48 49 50 51 52 53 54 55 56 57 58 59 60 61 62 63 64 65 66  0  0 67 68 69 70 71 72 73 74 75 76 77 78 79 80 81 82 83 84 85 86 87 88  0 89 90 91 92 93 94 95 96 97 98 99100101102  0  0  0  0  0  0103104105106107108109110111112113114115116117118119120121122123124125126127128129130131132133134135136137138139140141142143144145146147148149150151152153154155156157158159160161162163164165166167168169170171172173174175176177178179180181182183184185186187188189190191192193194195196197198199200201202203204205206207208209210211212213214215216217218219220221222223224225226227228229230231232233234235236237238239240241242243244245246247248249250251252253254255256257258259260261262263264265266267268269270271272273274275276277278279280281282283284285286287288289290291292293294  0  0  0  0295296297298299300301302303304305306307308309310311312313314315316317318319320321322323324325326327328329330331332333334335336337338339340341342343344345346347348349350351352353354355356357358359360361362363364365366367368369370371372373374375376377378379380381382383384385386387388389390391392393394395396397398399400401402403404405406407408409410411412413414415416417418419420421422  0423424425426427428429430431432433434435436437  0438439440441442443444445446447448449450451452453454455456457458459460461462463464465466467468469470471472473474475476477478479480481482483484485486487488489490491492493494495496497498499500501502503504505506507508509510511512513514515516517518519520521522523524525526527528529530531532533534535536537538539540541542543544545546547548549550551552553554555556557558559560561562563564565566567568569570571572573574575576577578579580581582583584585
V1=  2  1  3  2  4  4  2  2  2  2  3  4  2  0  1  2  4  1  4  0  1  2  3  3  2  4  1  4  2  2  4  4  2  4  4  2  2  3  1  1  2  2  1  3  2  3  3  2  2  1  1  2  4  2  2  3  4  2  1  4  4  0  0  2  2  1  2  4  3  1  2  1  1  1  1  1  1  4  4  3  3  4  3  2  2  1  3  4  3  4  4  3  3  2  2  1  4  2  4  1  2  2  1  3  1  3  4  2  2  4  2  1  2  3  1  1  2  4  1  2  4  1  2  3  4  1  3  1  4  2  0  0  0  0  0  0  0  0  0  0  0  1  2  4  4  3  2  4  2  4  3  2  3  4  1  2  1  2  3  2  2  3  1  2  2  3  2  2  4  0  3  4  4  3  2  1  1  1  4  3  4  4  3  4  4  3  4  1  0  1  3  3  1  3  3  1  3  1  1  1  4  1  1  2  1  3  3  4  4  1  1  3  4  1  1  4  1  1  4  1  2  2  4  3  3  1  4  2  1  3  3  4  2  2  4  3  4  4  2  3  1  3  3  1  2  3  3  3  4  3  3  3  1  2  2  1  3  1  3  3  4  4  2  1  3  3  2  1  3  2  4  3  4  2  2  3  2  4  3  4  3  4  3  3  4  4  1  1  3  3  1  4  3  1  3  3  1  4  2  0  1  3  2  4  1  2  1  1  3  3  1  4  3  4  4  3  1  2  1  1  3  4  3  3  4  1  4  4  1  2  1  1  1  3  4  3  3  1  4  3  4  1  4  4  2  3  1  2  3  1  4  4  1  2  3  4  4  1  3  4  2  1  1  1  3  4  3  1  2  3  3  4  3  1  3  3  4  3  1  2  3  1  1  4  0  0  0  3  4  2  3  4  3  2  2  3  1  1  2  3  1  4  1  3  3  2  2  2  1  3  3  2  2  3  2  2  2  1  2  3  3  1  2  3  1  1  4  2  3  2  2  2  4  4  3  4  1  1  2  2  3  4  1  3  4  1  2  1  1  4  4  1  2  3  4  3  4  2  2  3  2  2  3  4  3  3  4  1  3  1  1  3  3  0  3  1  1  2  4  4  2  2  4  2  4  1  4  3  1  4  4  3  3  2  1  3  3  2  4  4  1  1  4  2  1  1  1  3  4  2  3  1  0  0  0  2  2  4  4  2  3  1  4  4  3  3  1  3  4  4  1  1  4  4  2  4  4  3  1  4  3  3  1  4  3  1  1  3  4  3  1  3  3  4  1  2  1  1  3  3  3  3  3  1  4  3  4  4  1  1  3  4  1  3  3  1  4  0  0  0  0  0  0  3  1  2  1  1  3  4
              nom=    18  ZZ=   5.6  J0=      567221  JM=      567796         609
V2= 13 14 15 16 17 18 19 20 21 22 23 24 25 26 27 28 29 30 31 32 33 34 35 36 37 38 39 40 41 42 43 44 45 46 47 48 49 50 51 52 53 54 55 56 57 58 59 60 61 62 63 64 65 66 67 68  0  0  0  0  0  0 69 70 71 72 73 74 75 76 77  0  0  0 78 79 80 81 82 83 84 85 86 87 88  0  0  0  0 89 90 91 92 93 94 95 96 97 98 99100101102103104105106107108109110111112113114115116117118119120121122123124125126127128129130  0131132133134135136137138139140141142143144145146147148149150151152153154155156157158159160161162  0  0163164165166167168169170171172173  0174175176177178179180181182183184185186187188189190191192193194195196197198199200201202203204205206207208209210211212213214215216217218219220221222223224225226227228229230231232233234235236237238239240241242243244245246247248249250251252253  0  0  0254255256257258259260261262263264265266267268269270271272273274275276277278279280281282283284285286287288289290291292293  0  0  0  0  0294295296297298299300301302303304305306307308309310311312313314315316317318319320321322323324325326327328329330331332333334  0335336337338339340341342343344345346347348349350351352353354355356357358359360361362363364365366367368369370371372373374375376377378379380381382383384385386387388389390391392393394395396397398399400401402403404405406407408409410411412413414415416417418419420421422423424425426427428429430431  0  0432433434435436437438439440441442443444445446447448449450451452453454455  0456457458459460461462463464465466467468469470471472473474475476477478479480481482483484485486487488489490491492493494495496497498499500501502503504505506507508509510511512513514515516517518519520521522523524525526527528529530531532533534535536537538539  0  0  0540541542543544545546547548549550551552553554555556557558559560561562563564565566567568569570571572573574575576577578579580581582583584585586587588589
V1=  3  2  4  4  2  1  2  1  3  4  2  4  4  2  4  0  0  0  0  0  0  0  2  3  1  4  3  4  4  3  4  4  1  3  1  1  4  4  1  2  1  1  4  3  1  3  4  3  4  2  3  1  4  3  1  4  2  2  3  3  4  3  3  1  1  3  1  3  2  4  3  4  1  3  1  4  3  4  2  2  4  2  3  3  2  3  4  3  4  4  3  2  2  2  2  1  3  3  3  4  4  2  3  1  1  1  1  3  1  4  3  4  2  2  1  3  4  4  2  4  3  3  3  3  1  3  4  3  3  2  4  1  3  4  4  1  2  4  1  1  3  2  4  3  4  2  4  3  2  3  1  4  4  4  2  2  1  3  3  3  3  2  2  2  1  1  3  4  2  1  1  1  1  1  3  3  4  2  4  4  3  4  4  3  1  1  4  3  3  2  4  3  4  3  3  4  2  3  1  4  4  4  1  3  2  4  1  4  4  4  3  1  1  1  4  4  3  3  2  3  3  3  4  4  1  1  4  2  2  3  1  4  3  3  3  4  4  2  3  1  4  3  2  1  3  3  4  3  4  3  1  3  1  3  4  4  3  3  2  4  3  3  2  4  2  4  2  3  1  4  1  1  1  1  2  3  2  4  2  2  4  4  1  4  3  1  4  4  1  2  2  2  2  2  1  3  4  3  3  1  4  2  4  4  3  3  3  4  1  1  3  3  1  4  1  1  4  2  4  4  4  3  1  4  4  1  4  1  3  1  2  3  1  3  4  2  1  3  2  2  1  3  4  2  1  3  1  4  1  2  4  1  1  4  4  3  2  4  4  3  2  4  2  1  2  3  2  4  4  3  1  4  2  4  4  2  3  1  2  2  4  1  3  3  2  4  2  4  4  2  3  1  3  4  2  4  3  3  4  2  2  1  2  2  4  4  3  2  4  4  2  3  1  1  2  4  2  3  4  3  3  1  3  4  3  1  2  4  1  3  4  4  3  4  3  1  1  0  0  0  3  2  4  4  3  3  2  4  3  4  1  2  4  3  3  3  2  4  3  1  4  0  1  2  4  4  3  4  3  2  4  2  4  4  3  4  4  3  4  2  1  1  4  1  4  4  3  3  3  3  4  4  1  1  3  4  2  2  1  2  3  4  2  2  3  1  3  1  3  4  4  1  3  3  4  2  4  4  1  4  4  3  3  1  4  2  1  3  2  4  2  2  3  1  4  3  1  4  1  2  2  1  0  0  0  0  0  0  0  0  0  0  2  3  1  4  4  3  4  3  1  1  3  2  4  1  0  0  0  0  0  1  4  3  4  0  4  3  1  2  0  0  0  0  0  0  1  1  2  3  2  4  3  4  2  4  4  1  1  4  2  1  2  4  1  4  3  4  3
              nom=    18  ZZ=   5.6  J0=      484309  JM=      484883         602
V2= 12 13 14 15 16 17 18 19 20 21 22 23 24 25 26 27 28 29 30 31 32 33 34 35 36 37 38 39 40 41 42 43 44 45 46 47 48 49 50 51 52 53 54 55 56 57 58 59 60 61 62 63 64 65 66 67 68 69 70 71 72 73 74 75 76 77 78 79 80 81 82 83 84 85 86 87 88 89  0  0 90 91 92 93 94 95 96 97 98 99100101102103104105106107108109110111112113114115116117118119120121122123124125126  0  0  0127128129130131132133134135136137138139140141142143144145146147148149150151152153154155156157158159160161162163164165166167168169170171172173174175176177178179180181182183184185186187188189190191192193194195196  0  0  0  0  0  0  0  0  0  0  0  0  0197198199200201202203204205206207208209210211212213214215216217218219220221222223224225226227228229230231232233234235236237238239240241242243244245246247248249250251252253254255256257258259260261262263264265266267268269270271272273274275276277278279280281282283284285286287288289290291292  0  0  0293294  0  0  0295296297298299300301302303304305306307308309310311312313314315316317318319320321322323324325326327328329330331332333334335336337338339340341342343344345  0  0346347348349350351352353354355356357358359360361362363364365366367368369370371372373374375376377378379380381382383384385386387388  0389390391392393394395396397398399400401402403404405406407408409410411412413414415416417418419420421422423424425426427428429430431432433434435436437438439440441442443444445446447448449450451452453454455456457458459460461462463464465466467468469470471472473474475476477478479480481482483484485486487488489490491492493494495496497498499500501502503504505  0  0506507508509510511512513514515516517518519520521522523524525526527528529530531532533534535536537538539540541542543544545546547548549550551552553554555556557558559  0560561562563564565566567568569570571572573574575576577578579580581582583
V1=  1  3  3  4  4  3  1  4  2  2  0  2  4  1  0  0  0  4  4  1  2  3  4  3  3  1  4  3  3  3  3  3  3  2  4  3  3  1  1  3  1  2  4  1  2  4  1  2  1  1  2  4  4  3  4  1  2  3  1  3  3  3  1  3  4  3  1  1  1  1  1  2  3  4  4  4  3  4  1  2  3  4  1  2  1  1  1  4  1  1  1  2  2  0  0  0  0  0  0  0  0  0  1  4  4  3  1  2  4  2  3  2  2  1  1  3  4  4  3  2  3  3  2  4  2  2  2  1  1  4  2  2  1  1  4  1  3  2  2  4  4  1  3  2  4  2  2  3  1  4  4  3  2  4  1  4  3  1  3  3  4  3  2  2  4  3  4  4  3  0  0  0  2  2  4  3  2  4  4  2  2  1  2  2  1  2  3  1  4  3  4  4  2  1  1  3  2  2  3  2  2  4  2  4  3  2  2  2  2  1  3  3  2  4  4  1  3  1  3  3  1  4  4  1  3  4  3  1  3  2  2  2  3  2  4  3  1  4  3  3  3  1  3  2  2  1  2  2  1  3  2  1  3  4  3  4  1  2  3  4  3  3  2  4  3  2  2  2  3  1  4  1  3  3  2  2  3  2  4  2  3  1  3  3  1  4  3  3  1  3  2  2  1  2  3  4  3  3  1  1  2  1  4  3  3  2  4  4  3  2  2  4  3  1  1  3  4  1  2  3  4  4  1  3  4  4  4  2  2  2  3  3  1  3  2  2  2  4  2  3  1  2  3  3  4  3  4  3  3  1  1  3  2  1  3  3  1  4  2  1  3  4  4  2  4  4  3  1  2  3  4  3  3  1  3  4  3  4  4  3  4  2  1  3  4  4  4  2  2  1  3  4  3  3  3  2  4  2  2  4  3  4  4  4  1  3  2  1  1  1  1  2  1  4  3  4  2  2  2  4  4  1  2  2  1  1  4  3  3  3  2  2  3  2  2  3  3  1  4  1  3  4  0  2  4  0  3  4  3  0  0  0  0  0  4  3  1  3  4  1  1  3  1  2  1  3  3  3  4  4  3  1  4  3  1  4  1  4  2  4  2  4  1  2  3  3  4  4  4  2  2  3  4  4  4  1  1  4  1  2  1  4  3  4  3  4  2  1  4  4  4  2  4  1  2  1  4  1  3  3  3  1  4  2  4  4  2  3  2  4  1  2  3  1  1  3  4  4  2  1  1  3  4  2  3  1  4  1  4  1  1  2  2  3  3  1  4  3  4  2  1  3  3  4  2  3  3  0  0  2  4  3  4  4  4  1  1  3  2  2  1  1  2  4  3  3  4  2  3  1  3  0  0  2  4  4  2  4  1  2  3  1
              nom=    18  ZZ=   5.6  J0=      544577  JM=      545144         596
V2= 12 13 14 15  0 16 17 18 19 20 21 22 23 24 25 26 27 28 29 30 31 32 33 34 35 36 37  0  0  0 38 39 40  0  0  0 41 42 43 44 45 46 47 48 49 50 51 52 53 54 55 56 57 58 59 60 61 62 63 64 65 66 67 68 69 70 71 72 73 74 75 76 77 78 79 80 81 82 83 84 85 86 87 88 89 90 91 92 93 94 95 96 97 98 99100101102103104105106107108109110111112113114115116117118119120121122123124125126127128129130131132133134135136137138139140141142143144145146147148149150151152153154155156157158159160161162163164165166167168169170171172173174175176177178179180181182183184185186187188189190191192193  0  0  0194  0195196197198199200201202203204205206207208209210211212213214215216217218219220221222223224225226227228229230231232233234235236237238239240241242243244245246247248249250251252253254255256257258259260261262263264265266267268269270271272273274275276277278279280281282283284285286287288289290291292293294295296297298299300301302303304305306307308309310311312313314315316317318319320321322323324325326327328329330331332333334335336337338339340341342343344345346347348349350351352353354355356357358359360361362363364365366367368369370371372373374375376377378379380381382383384385386  0387388389390391392393394395396397398399400401402403404405406407408409410411412413414415416417418419420421422423424425426427428429430431432433434435436437438439440441442443444445446447448449450451452453454455456457458459460461462463464465466467468469470471472473474475476477478479480481482483484485486487488489490491492493494495496497498499500501502503504505506507508509510511512513514515516517518519520521522523524525526527528529530531532533534535536537538  0  0  0  0  0539540541542543544545546547548549550551552553554555556557558559560561562563564565566567568569570  0  0  0571572573574  0575576577578579580581582583584585586
V1=  1  3  2  4  2  1  2  3  1  3  4  1  3  4  1  2  1  1  3  0  0  0  0  0  3  3  1  2  3  4  4  3  4  2  4  4  2  4  3  3  2  4  3  1  2  4  4  2  2  2  4  1  2  2  3  4  3  3  4  2  2  3  1  4  3  4  2  2  1  3  3  4  2  1  2  1  1  3  4  1  3  4  3  2  4  3  3  3  4  1  0  0  0  3  1  1  2  2  4  3  1  2  2  3  1  3  3  1  3  4  3  3  1  1  0  2  2  4  1  2  2  4  3  3  3  0  0  0  0  1  2  2  1  3  2  2  2  3  3  1  4  3  1  3  0  0  0  1  3  1  4  3  3  3  2  4  2  2  3  1  1  2  1  2  4  3  1  4  2  2  3  1  1  3  1  1  1  4  4  3  2  2  2  1  1  2  1  2  3  3  2  4  1  3  4  3  4  4  1  4  2  2  1  4  2  4  4  4  4  3  4  2  2  3  4  4  1  1  4  1  4  2  1  1  1  2  3  3  4  3  1  1  4  3  3  2  2  3  1  2  3  4  3  1  2  3  4  1  3  1  1  1  1  3  2  1  2  2  2  3  3  2  2  2  4  4  3  1  2  3  1  3  1  4  1  2  1  2  2  3  3  4  3  1  3  4  2  3  4  2  3  1  4  4  1  2  2  3  4  3  3  1  4  3  0  0  3  3  1  1  1  1  1  2  1  2  2  2  2  2  1  3  2  4  3  3  3  3  1  4  1  1  4  1  3  1  2  1  3  4  4  4  1  1  4  3  4  4  0  0  0  0  3  2  4  3  3  2  2  3  2  2  3  2  2  3  2  4  3  3  1  2  3  4  3  3  1  3  3  1  3  2  2  3  4  1  3  3  4  2  1  3  4  2  1  4  3  4  4  3  4  3  4  3  3  4  2  1  2  2  4  3  4  2  2  2  2  3  1  4  3  3  1  4  2  3  1  1  2  2  4  3  3  1  4  3  3  1  3  4  3  3  4  3  3  1  4  3  4  3  4  3  3  4  1  1  2  2  4  3  3  3  4  2  3  1  1  4  4  2  2  1  3  3  4  3  3  4  2  2  1  1  3  3  1  3  4  4  2  1  2  3  4  1  2  1  2  4  3  4  1  1  3  3  4  3  2  3  1  4  1  1  3  3  1  3  2  0  2  3  3  2  4  2  4  4  1  2  1  2  2  3  4  4  2  4  3  3  1  2  2  3  1  4  4  3  4  1  3  3  4  2  1  2  1  1  1  2  2  3  3  3  0  3  1  0  0  0  0  3  2  2  3  1  2  3  4  1  1  1  3  4  2  4  2  2  2  3  3  1  4  3  3  3  4  3
              nom=    18  ZZ=   5.6  J0=      474357  JM=      474934         621
V2= 13 14  0 15 16 17 18 19 20 21 22 23 24 25 26 27 28 29 30 31 32 33 34 35 36  0  0  0  0  0  0  0  0 37 38 39 40 41 42 43 44 45 46 47 48 49 50 51 52 53 54 55 56 57  0  0 58 59 60 61 62 63 64 65 66 67  0 68 69 70 71 72 73 74 75 76 77 78 79 80 81 82 83 84 85 86 87 88  0  0  0  0  0  0  0  0  0  0  0  0 89 90  0  0 91 92 93 94 95 96 97 98 99100101  0  0  0  0102103104105106107108109110111112113114115116117118119120121122123124125126127128129130131132133134135136137138139140141142143144145146147148149150151152153154155156157158159160161162163164165166167168169170171172173174175176177178179180181182183184185186187188189190191192193194195196197198199200201202203204205206207208209210211212213214215216217218219220221222223224225226227228229230231232233234235236237238239240241242243244245246247248249250251252253254255256257258259260261262263264265266267268269270271272273274275276277278279280281282283284285286287288289290291292293294295296297298299300301302303304305306307308309310311312313314315316317318319320321322323324325326327328329330331332333334335336337338339340341342343344345346347348349350351352353354355356357358359360361362363364365366367368369370371372373374375376377378379380381382383384385386387388389390391392393394395396397398399400401402403404405406407408409410411412413414415416417418419420421  0  0  0  0  0  0  0  0  0  0  0  0  0  0422423424425426427428429430431432433434435436437438439440441442443444445446447448449450451452453454455456457458459460461462463464465466467468469470471472473474475476477478479480481482483484485486487488489490491492493494495496497498499500501502503504505506507508509510511512513514515516517518519520521522523524525526527528529530531532533534535536537538539540541542543544545546547548549550551552553554555556557558559560561562563564565566567568569570571572  0  0  0  0  0  0573574575576577578579580581582583
V1=  3  2  2  4  4  0  0  0  0  0  4  2  0  1  2  1  1  1  1  3  2  3  1  3  3  4  3  4  3  1  3  1  1  1  4  3  3  1  3  4  2  4  3  4  3  2  4  4  1  3  4  3  3  4  1  4  4  2  4  3  2  3  2  3  3  1  3  4  3  2  1  2  1  3  1  4  3  1  4  3  3  1  2  2  3  1  2  2  3  1  1  1  2  2  1  1  1  3  4  4  4  3  4  1  2  4  4  1  1  3  3  1  3  1  2  4  4  1  1  2  4  4  2  3  1  1  2  4  4  2  4  4  3  1  1  2  3  2  4  1  1  2  3  3  3  3  4  4  2  2  3  4  1  4  1  1  1  1  3  3  4  1  2  4  3  3  4  2  0  0  0  0  0  4  3  4  4  3  2  4  2  1  4  1  4  3  2  1  3  3  4  4  3  1  4  0  0  0  0  4  1  1  4  2  2  1  1  4  1  2  3  1  4  1  1  4  3  4  2  1  1  3  0  0  0  0  0  0  0  0  0  0  0  3  4  1  4  3  1  4  1  2  1  3  2  4  1  2  4  1  1  3  4  3  4  3  1  4  4  2  3  1  2  3  3  4  4  3  1  3  4  3  2  1  3  3  1  2  2  2  4  3  4  3  4  4  1  2  3  3  1  3  1  3  3  2  4  1  3  4  1  2  4  2  4  4  2  2  3  2  4  3  4  1  3  4  2  4  1  3  3  2  2  2  3  1  4  2  4  4  4  2  2  1  2  4  1  1  1  3  2  3  3  1  3  3  4  4  1  3  4  4  1  3  2  0  0  0  2  3  3  1  4  3  4  4  1  3  4  1  2  3  4  3  1  4  1  2  4  1  1  2  2  2  1  2  3  2  2  2  3  1  4  3  1  3  2  4  4  3  4  4  3  1  4  3  1  4  4  2  4  3  4  3  3  1  4  3  4  1  2  2  4  4  4  3  4  1  2  2  2  4  3  4  2  2  2  3  3  4  1  1  4  4  4  1  4  4  3  3  1  2  3  1  4  4  3  4  3  2  4  4  3  4  3  0  0  0  0  0  0  4  4  1  3  4  4  3  1  2  2  0  0  0  0  0  0  0  4  2  2  2  2  2  2  4  1  2  4  2  2  3  4  1  1  1  3  3  3  4  3  2  2  3  2  4  4  2  4  3  3  2  4  4  1  1  1  4  1  4  4  3  1  4  2  3  1  2  1  2  1  1  1  1  1  1  2  3  4  4  2  2  2  4  3  3  4  2  2  2  2  4  1  1  2  1  4  3  0  1  4  3  1  1  3  3  3  4  4  3  4  4  4  3  4  3  2  4  1  1  4  3  2  4  2  2  1  3  3  4  2  3  1  3  4  3  1  4  3  4  2  2  2  3  4  1  3  1  2  3  1
              nom=    18  ZZ=   5.5  J0=      449586  JM=      450183         616
V2= 14 15 16 17 18 19 20 21 22 23 24 25 26 27 28 29 30 31 32 33 34 35 36 37  0  0  0  0  0  0 38 39 40 41 42 43  0  0 44 45 46 47 48 49 50 51 52 53 54 55 56 57 58 59 60 61 62 63 64 65 66 67 68 69 70 71 72 73 74 75 76 77 78 79 80 81 82 83 84 85 86 87 88 89  0  0  0  0  0 90 91 92 93 94 95 96 97 98 99100101  0  0  0  0  0  0  0  0102103104105106107108109110111112113114115116117118119120121122123124125126127128129130  0131132133134135136137138139140141142143144145146147148149150151152153154155156157158159160161162163164165166167168169170171172173174175176177178179180181182183184185186187188189190191192193194195196197198199200201202203204205206207208209210211212213214215216217218219220221222223224225226227228229230231232233234235236237238239  0  0  0  0  0  0240241242243244245246247248249250251252253254255256257258259260261262263264265266267268269270271272273274275276277278279  0280281282283284285286287288289290291292293  0  0  0  0  0  0  0  0  0294295296297298299300301302303304305306307308309310311312313314315316317318319320321322323324325326327328329330331332333334335336337338339340341342343344345346347348349350351352353354355356357358359360361362363364365366367368369370371372373374375376377378379380381382383384385386387388389390391392393394395396397398399400401402403404405406407408409410411412413414415416417418419420421422423424425426427428429430  0  0  0431432433434435436437438439440441442443444445446  0447448449450451452453454455456457458459460461462463464465466467468469470471472473474475476477478479480481482483484485486487488489490491492493494495496497498499500501502503504505506507508509510511512513514515516517518519520521522523524525526527528529530531532533534535536537538539540  0  0541542543544545546547548549550551552553554555556557558559560561562563564565566567568569570571572573574575576577578579580  0  0  0581582
V1=  2  4  0  0  0  0  2  4  4  2  4  1  2  1  0  0  0  0  0  0  0  3  3  1  1  1  4  1  1  4  4  3  4  2  2  2  1  3  4  2  2  3  4  3  4  3  3  3  4  3  1  3  3  3  1  2  3  4  2  1  1  1  4  1  1  4  2  4  4  2  4  3  1  4  3  3  1  1  1  3  4  1  2  4  1  1  3  4  1  3  1  4  3  1  3  4  4  2  4  1  2  1  3  1  4  1  3  4  4  2  2  4  3  3  3  1  2  1  3  3  1  4  3  4  1  0  0  4  4  2  1  2  1  1  3  3  1  1  1  3  1  4  1  3  4  2  2  2  1  3  4  3  4  1  4  1  1  4  4  2  2  4  3  3  4  3  1  1  2  2  2  3  4  4  1  4  1  1  3  1  3  1  3  3  4  1  1  1  1  3  1  4  0  0  4  3  1  4  4  1  2  3  1  4  4  1  2  4  2  1  1  1  3  2  2  3  3  4  4  4  2  4  4  3  3  3  3  1  4  4  3  3  3  1  1  1  2  3  1  4  4  2  2  4  1  2  4  2  1  3  1  2  3  1  2  3  1  2  4  2  2  4  3  3  1  3  3  3  1  2  1  2  3  4  2  2  4  4  2  1  1  1  4  1  1  1  2  4  4  4  2  4  3  3  3  1  4  1  2  1  4  3  4  1  2  3  3  1  4  4  4  2  3  1  1  3  1  1  3  4  3  4  1  3  4  4  2  1  1  3  3  4  2  3  1  4  1  1  2  2  4  4  4  1  1  4  4  1  1  4  3  1  1  2  1  1  2  3  1  4  2  1  3  4  2  2  3  4  3  4  3  1  3  1  4  2  4  1  2  4  3  3  3  1  4  4  2  1  1  1  2  1  3  2  4  4  3  1  2  3  2  2  4  1  1  3  1  2  4  4  2  3  1  2  4  3  3  3  4  4  2  4  3  4  3  4  3  1  2  3  2  2  3  1  4  1  1  2  4  4  2  1  1  3  4  1  1  4  1  1  4  2  2  4  1  2  1  3  3  4  4  2  1  1  4  3  4  2  3  4  2  1  3  3  2  1  2  1  3  3  4  4  1  2  1  4  3  2  4  4  1  4  1  3  2  3  3  1  2  1  2  3  3  1  4  2  1  1  2  3  4  1  3  1  3  3  4  1  3  2  3  3  3  4  4  1  3  2  4  2  1  3  2  3  2  0  0  0  1  2  2  3  3  3  4  1  2  1  4  3  4  4  2  4  4  1  2  1  4  4  3  3  1  4  3  3  1  4  3  3  4  4  2  3  2  4  3  4  3  1  1  1  2  2  3  4  3  3  3  1  3  4  3  3  4  1  4  1  4  1  1  1  3  4  2  2  1  1  3  3  1  4  1  1  2  3
              nom=    18  ZZ=   5.5  J0=      525730  JM=      526282         596
V2= 13 14 15 16 17 18 19 20 21 22 23 24 25 26 27 28 29 30 31 32 33 34 35 36 37 38 39 40 41 42 43 44 45 46 47 48 49 50 51 52 53 54 55 56 57 58 59 60 61 62 63 64 65 66 67 68 69 70 71 72 73 74 75 76 77 78 79 80 81 82 83 84 85 86 87 88 89 90 91 92 93 94 95 96 97 98 99100101102103104105106107108109110111112113114115116117118119120121122123124125126127128129130131132133134135136137138139140141142143  0  0  0  0  0  0144145146147148149150151152153154155156157158159160161162163164165166167168169170171172173174175176177178179180181182183184185186187188189190191192193194195196197198199200201202203204205206207208209210211212213214215216217218219220221222223224225226227228229230231232233234235236237238239240241242243244245246247248249250251252253254255256257258259260261262263264265266267268269270271272273274275276277278279280281282283284285286287288289290291292293294295296297298299300301302303304305306307308309310311312313314315316317318319320321322323324325326327328329330331332333334335336337338339340341342343344345346  0  0  0  0  0  0  0  0  0347348349350351352353354355356357358359360361362363364365366367368369370371372373374375376377378379380381382383384385386387388389390391392393394395396397398399400401402403404405406407408409410411412413414415416417418419420421422423424425426427428429430431432433434  0435436437438439440441442443444445446447448449450451452453454455456457458459460461462463464465466467468469470471472473474475476477478479480481482483484485486487488489490491492493494495496497498499500501502503  0504505506507508509510511512513514515516517518519520521522523524525526527528529530531532533534535536537538539540541542543544545546547548549550551552553554555556557558  0  0  0  0  0  0  0  0  0  0  0559560561562563564565566567568569570  0571572573574575576577578579
V1=  3  2  4  0  3  1  3  3  4  0  2  4  1  4  1  3  4  4  2  4  3  4  3  0  1  4  3  2  0  0  0  0  0  0  0  0  0  2  3  4  4  3  1  4  3  1  2  4  4  3  1  4  4  3  1  4  2  1  1  2  4  3  3  4  3  1  2  0  0  1  3  4  1  1  3  2  4  1  0  0  3  3  1  4  3  1  3  1  2  1  3  1  3  3  3  3  3  4  3  1  4  4  3  3  1  4  2  2  1  3  1  4  1  4  3  3  1  4  3  1  3  3  2  4  1  1  3  1  4  3  3  2  4  4  2  1  2  1  2  4  1  3  3  4  2  4  1  3  2  1  3  4  4  4  2  4  4  1  4  2  4  1  3  1  1  3  4  4  3  0  0  0  4  1  3  3  2  4  4  2  4  3  4  3  1  2  3  1  4  3  0  0  0  0  0  0  0  0  0  0  0  4  4  3  3  3  4  3  4  1  3  1  4  1  3  4  3  4  4  4  1  1  2  1  3  4  4  3  2  1  3  1  4  3  4  3  3  1  3  4  4  4  3  1  4  4  3  2  4  4  1  4  1  4  2  4  2  4  3  4  3  1  3  3  3  2  3  4  3  1  3  3  1  4  1  3  3  2  4  4  1  3  1  2  3  3  4  3  1  2  3  3  3  4  2  1  2  4  3  3  1  3  4  4  1  3  3  3  4  4  3  4  4  4  3  1  1  3  3  4  4  3  2  4  3  3  4  4  1  3  3  3  4  4  1  4  3  2  4  3  1  3  3  3  4  4  1  3  1  4  2  1  3  1  3  2  3  1  3  1  4  2  4  2  4  4  3  3  4  4  1  2  1  1  3  3  4  3  1  2  3  4  3  4  4  1  4  4  1  2  4  3  4  3  1  3  2  1  2  4  2  3  2  1  3  3  4  3  3  1  3  4  1  2  4  1  1  0  2  1  3  4  4  3  1  4  0  0  4  3  2  4  1  3  4  4  1  4  1  1  4  1  3  4  4  1  3  3  4  3  1  2  3  3  3  4  4  3  4  4  4  2  4  2  4  1  2  1  3  4  4  1  3  4  4  1  3  4  1  3  4  1  4  3  4  4  1  3  3  3  1  3  3  1  3  2  1  3  3  1  3  2  1  3  4  1  3  1  4  3  3  1  4  3  1  0  3  3  4  3  3  2  4  4  2  4  2  2  3  2  1  3  1  3  4  3  4  4  1  2  1  3  1  4  3  1  0  0  0  0  0  0  0  0  0  2  4  4  3  4  1  4  3  3  1  3  2  4  4  2  3  4  1  4  1  4  3  3  4  3  2  1  3  3  2  3  2  1  3  4  1  3  3  3  4  3
              nom=    18  ZZ=   5.4  J0=      565184  JM=      565782         622
V2= 13 14 15 16 17 18 19 20 21 22 23 24 25 26 27 28 29 30 31 32 33 34 35 36 37  0 38 39 40 41 42 43 44 45 46 47 48 49 50 51 52 53 54 55 56 57 58 59 60 61 62 63 64 65 66 67 68 69 70  0  0  0  0  0  0  0  0 71 72 73 74 75 76 77 78 79 80 81 82 83 84 85 86 87 88 89 90  0 91 92 93 94 95 96 97 98 99100101102  0  0  0  0  0  0  0  0  0  0  0  0  0  0103104105106107108109110111112113114115116117118119120121122123124125126127128129130131132133134135136137138139140141142143144145146147148149150151152153154155156157158159160161162163164165166167168169170171172173174175176177178179180181182183184185186187188189190191192193194195196197198199200201202203204205206207208209210211212213214215216217218219220221222223224225226227228229230231232233234235236237238239240241242  0  0  0  0  0  0  0243244245246247248249250251252253254255256257258259260261262263264265266267268269270271272273274275276277278279280281282283284285286287288289290291292293294295296297298299300301302303304305306307308309310311312313314315316317318319320321322323324325326327328329330331332333334335336337338339340341342343344345346347348349350351352353354355356357358359360361362363364365366367368369370371372373374375376377378379380381382383384385386387388389390391392393394395396397398399400401402403404405406407408409410411412413414415416417418419420421422423424425426427428429430431432433434435436437438439440441442443444445446447448449450451452453454455456457458459460461462463464465466467468469470471472473474475476477478479480481482483484485486487488489490491492493494495496497498499500501502503504  0  0  0  0  0  0505506507508509510511512513514515516517518519520521522523524525526527528529530531532533534535536537538539  0  0  0  0  0  0  0  0  0540541542543544545546547548549550551552553554555556557  0558559560561562563564565566567568569570571572573574575576577578579580581582583584585586587
V1=  3  2  2  4  3  3  2  1  2  2  2  4  1  2  0  0  0  0  0  0  0  0  0  3  1  3  4  3  1  1  3  1  3  0  0  0  2  2  2  1  3  1  4  4  3  4  4  2  1  2  3  4  2  2  3  1  4  3  4  3  3  1  3  1  3  3  1  1  2  4  4  3  4  3  4  4  2  2  2  4  1  2  2  0  2  4  3  2  3  2  3  2  2  3  2  4  4  1  2  2  3  1  3  3  3  1  4  4  3  1  1  3  2  3  4  2  3  4  3  2  4  3  1  2  4  2  3  4  1  2  0  0  2  2  4  2  2  4  3  3  1  2  2  3  3  1  4  1  2  2  2  1  2  4  1  2  4  2  2  3  4  1  3  2  2  2  3  2  3  1  4  1  3  3  1  4  2  2  4  3  3  1  4  3  4  3  1  1  1  3  2  2  4  1  3  4  1  3  1  4  1  2  2  2  3  1  4  2  4  4  2  2  3  4  4  4  4  3  1  3  2  3  1  2  3  1  1  2  1  1  4  4  3  4  2  2  2  2  4  3  2  2  3  3  2  3  3  2  2  2  2  3  3  1  4  3  3  1  2  3  2  4  1  3  2  3  4  3  2  2  4  2  2  2  3  2  4  1  3  3  4  3  2  4  4  2  1  2  3  2  2  4  1  2  4  1  3  1  4  4  3  4  3  2  2  2  2  2  3  3  1  4  3  3  1  3  2  2  3  3  1  4  2  3  4  3  4  0  0  0  0  0  2  2  3  2  4  3  1  4  3  1  3  4  4  1  4  1  1  2  4  4  3  3  2  2  2  1  2  3  1  2  4  4  3  1  1  4  1  2  4  3  2  2  2  4  3  3  2  2  2  4  2  3  2  4  1  4  2  2  4  1  2  1  3  2  4  4  3  2  2  2  4  4  2  2  3  1  2  1  1  1  3  1  4  4  3  1  4  2  2  3  2  2  2  1  3  3  2  2  2  3  3  2  4  1  2  4  4  3  4  4  3  0  0  3  2  4  1  1  0  3  2  2  2  3  2  4  2  2  2  3  3  1  2  1  2  2  2  3  2  2  2  3  4  2  3  2  2  2  3  2  4  2  2  1  2  4  3  1  2  2  3  2  4  3  2  2  1  3  1  4  3  1  4  1  4  2  1  1  1  2  3  2  2  2  4  3  3  2  3  3  4  1  4  1  2  1  2  3  2  2  2  1  1  4  3  3  2  2  1  2  1  3  3  3  2  3  1  1  1  1  2  4  2  2  3  1  1  4  3  3  1  4  1  1  3  2  3  1  1  2  3  3  4  4  3  2  2  2  2  1  2  3  2  4  1  1  2  3  4  1  4  1  4  1  2  2  2  2  2  2  1  2  3  1  4  3  2  2  2  2  2  3  3  2  3  1  1  4  3  3
              nom=    18  ZZ=   5.3  J0=      470164  JM=      470719         594
V2= 13 14 15 16 17 18 19 20 21 22 23 24 25 26 27 28 29 30 31 32 33 34 35 36 37 38 39 40 41 42 43 44 45 46 47 48 49 50 51 52 53 54  0  0 55 56 57 58 59 60 61 62 63 64 65 66 67 68 69 70 71 72 73 74 75 76 77 78 79 80 81 82 83 84 85 86 87 88 89 90 91 92 93 94 95 96 97 98 99100101102103104105106107108109110111112113114115116117118119120121122123124125126127128129130131132133134135136137138139140141142143144145146147148149150151152153154155156157158159160161162163164165166167168169170171172173174175176177178179180181182183184185186187188189190191192193  0  0  0194  0  0195196197198199200201202203204205206207208209210211212213214215216217218219220221222223224225226227228229230231232233234235236237238239240241242243244245246247248249250251252253254255256257258259260261262263264265266267268269270271272273274275276277278279280281282283284285286287288289290291292293294295296297298299300301302303304305306307308309310311312313314315316317318319320321322323324325326327328329330331332333334335336337338339340341342343344345346347  0  0  0  0  0348349350351352353354355356357358359360361362363364365366367368369370371372373374375376377378379380381382383384385386387388389390391392393394395396397398399400401402403404405406407408409410411412413414415416417418419420421422  0  0423424425426427428429430  0  0  0431432433434435436437438439440441442443444445446447448449450451452453454455456457458459460461462463464465466467468469470471472473474475476477478479480481482483484485486487488489490491492493494495496497498499500501502503504505506507508509510511512513514515516517518519520521522523524525526527528529530531532533534535536537538  0539540541542543544545546547548549550551552553554555556  0  0  0557558559560561562563564565566567568569570571572573574575576577578579580581582583584585
V1=  3  2  4  4  4  2  2  4  3  3  3  4  1  1  2  4  3  3  1  3  3  0  0  3  1  4  3  1  1  4  1  4  1  2  2  4  1  4  3  1  2  4  2  3  4  3  4  3  4  4  2  2  1  4  3  3  1  4  3  4  2  0  0  0  0  1  3  1  0  0  0  0  0  0  0  0  0  2  4  0  0  0  0  0  1  3  4  1  2  1  2  2  2  2  0  0  0  0  0  0  0  0  0  4  3  4  2  0  0  0  3  2  1  3  3  4  3  1  1  4  4  2  2  1  3  0  4  1  2  1  3  1  4  1  4  4  2  4  4  4  3  4  1  4  3  4  3  4  4  2  4  2  4  1  2  4  3  2  2  2  3  3  4  4  3  4  4  4  3  1  1  1  1  1  3  1  4  3  4  2  1  2  3  2  3  3  1  2  2  4  3  2  3  4  2  4  3  4  2  2  1  2  2  1  4  0  2  3  1  1  3  4  3  4  4  1  1  1  2  3  3  2  3  1  2  3  3  2  2  4  1  2  4  1  2  4  3  4  3  2  2  2  3  4  4  3  4  4  2  4  4  1  3  4  4  1  3  4  3  1  3  2  4  1  4  3  1  3  3  1  4  1  2  3  0  0  3  2  4  3  1  2  1  1  3  3  2  4  3  4  2  3  1  4  2  4  4  4  4  4  3  1  4  4  4  1  1  4  1  1  3  4  4  2  1  1  2  3  1  2  3  1  4  2  4  3  3  3  1  2  3  4  3  3  2  2  2  3  2  4  3  1  3  2  4  1  3  4  4  1  1  4  3  3  1  4  2  4  1  1  1  2  2  1  2  2  4  2  4  1  2  4  3  1  4  3  1  3  4  4  1  3  1  2  1  2  3  4  3  3  3  1  4  3  4  2  4  4  3  1  1  2  3  1  2  4  1  2  4  2  4  3  2  4  4  3  1  3  1  1  3  1  1  1  4  3  4  4  3  2  4  4  2  1  2  3  4  3  4  1  2  1  2  4  2  1  2  3  4  3  2  1  2  3  1  1  3  1  1  3  2  4  4  1  4  0  4  3  4  4  3  4  3  2  3  4  1  3  4  1  3  4  3  2  3  3  4  4  1  1  1  1  2  3  4  3  4  1  4  4  1  4  4  3  3  4  2  3  4  1  2  4  3  4  2  1  4  2  2  2  2  1  4  3  3  1  1  3  2  4  2  4  4  3  3  4  1  3  2  3  2  3  1  1  4  3  4  3  3  2  4  2  2  1  4  3  4  2  1  3  4  4  2  2  3  4  3  3  4  2  4  4  3  4  2  1  1  1  3  3  4  3  2  0  4  4  4  4  1  2  2  4  3  4
              nom=    18  ZZ=   5.2  J0=      535147  JM=      535693         591
V2= 12 13 14 15 16 17 18 19 20 21 22 23 24 25 26  0 27 28 29 30 31 32 33 34 35 36 37 38  0 39 40 41 42 43 44 45 46 47 48 49 50 51 52 53 54 55 56 57 58 59 60 61 62 63 64 65 66 67 68 69 70 71 72 73 74 75 76 77 78 79 80 81 82 83 84 85 86 87 88 89  0  0 90 91 92 93 94 95 96 97 98 99100101  0  0  0  0102103104105106107108109110111112113114115116117118119120121122123124125126127128129130131132133  0  0  0134135136137138139140141142143144145146147148149150151152153154155156157158159160161162163164165166167168169170171172173174175176177178179180181182183184185186187188189190191192193194195196197198199200201202203204205206207208209210211212213214215216217218219220221222223224225226227228229230231232233234235236237238239240241242243244245246247248249250251252253254255256257258259260261262263264265266267268269270271272273274275276277278279280281282283284285286287288289290291292293294295296297298299300301302303304305306307308309310311312313314315316317318319320321322323324325326327328329330331332333334335336337338339340341342343344345346347348349350351352353354355356357358359360361362363364365366367368369370371372373374375376377378379380381382383384385386387388389390391392393394395396397398399400401402403404405406407408409410411412413414415416417418419420421422423424425426427428429430431432433434435436437438439440441442443444445446447448449450  0  0  0  0  0451452453454455456457458459460461462463464465466467468469470471472473474475476477478479480481482483484485486487488489490491492493494495496497498499500501502503504  0  0505506507508509510511512513514515516517518519520521522523524525526527528529530531532533534535536537  0  0  0  0538  0539540541542543544545546547548549550551552553554555556557558559560561562563564  0565566567568569  0570571572573574575576577
V1=  1  3  2  4  4  0  0  0  0  0  0  0  0  1  2  3  1  1  3  2  4  2  4  4  2  3  1  4  4  3  2  4  4  2  3  3  4  2  2  1  4  4  3  2  4  4  1  3  4  1  2  2  3  3  4  4  3  2  4  3  4  3  2  1  4  4  4  4  2  2  2  4  2  4  3  3  4  3  2  4  1  2  3  3  4  1  1  1  3  4  3  1  1  2  4  2  4  4  2  4  4  3  4  1  2  2  2  3  2  4  4  3  4  1  3  2  2  2  4  1  3  2  2  3  3  1  4  2  2  3  3  2  4  1  2  2  4  1  1  4  1  4  2  2  1  4  3  2  4  2  2  4  4  3  4  3  4  3  1  4  2  2  3  1  1  3  1  2  2  3  0  3  4  0  0  2  1  3  1  2  3  3  1  2  4  2  4  3  2  4  4  2  3  1  1  3  1  1  0  0  0  0  0  0  0  0  3  4  3  2  2  1  2  3  2  4  4  4  4  3  2  4  1  2  2  3  4  2  3  1  4  2  3  1  3  1  1  3  4  3  4  3  2  2  2  2  4  1  3  1  2  4  4  1  3  2  1  3  2  4  3  4  2  4  3  1  1  3  2  3  4  3  2  2  2  3  4  1  4  1  1  2  1  2  3  1  1  3  2  3  3  1  4  0  0  0  0  0  0  0  0  0  0  0  0  0  0  2  4  1  1  4  2  4  1  1  2  4  4  3  2  1  3  4  4  2  4  2  2  4  1  3  3  1  3  4  2  1  1  1  1  4  2  1  4  3  4  4  1  1  4  4  2  2  2  1  4  4  2  2  4  2  1  1  1  4  3  2  1  2  2  3  4  0  4  4  2  3  2  2  3  1  1  1  3  3  4  4  1  1  4  1  2  1  2  2  4  3  4  3  3  1  4  3  3  2  2  2  4  1  1  3  1  4  4  3  4  1  1  1  4  3  3  2  2  1  1  2  4  4  3  4  3  0  0  0  0  0  0  0  0  0  0  1  1  2  1  2  3  4  4  4  2  1  3  3  4  4  2  1  4  2  3  4  2  4  4  1  1  4  2  2  1  2  2  3  2  3  4  1  4  3  4  2  4  2  4  1  3  3  1  1  2  1  2  2  2  3  4  1  2  4  4  4  3  1  4  3  4  1  1  3  2  4  4  1  2  1  1  3  4  2  3  1  2  4  4  1  1  2  2  2  4  1  1  4  1  2  1  2  3  4  3  3  4  1  2  1  1  3  4  3  1  4  3  4  4  1  3  4  3  1  3  3  4  1  3  2  4  1  1  1  3  3  2  4  3  2  2  3  1  2  4  3  1  3  2  1  2  4  1
              nom=    18  ZZ=   5.2  J0=      533596  JM=      534184         606
V2= 13 14 15 16  0  0  0  0 17 18 19 20 21 22 23 24 25  0  0 26 27 28 29 30 31 32 33 34 35 36  0  0 37 38 39 40 41 42 43 44 45 46  0  0  0  0 47 48 49 50 51 52 53 54 55 56 57 58 59 60 61 62 63 64 65 66 67 68 69 70 71 72 73 74 75 76 77 78 79 80 81 82 83 84 85 86 87 88 89 90 91 92 93 94 95 96 97 98 99100101102103104105106107108109110111112113114115116117118119120121122123124125  0  0  0  0  0126127128129130131132133134135136137138139140141142143144145146147148149150151152153154155156157158159160161162163164165166167168169170171172  0  0173174175176177178179180181182183184185186187  0  0  0188189190191192193194195196197198199200201202203204205  0  0206207208209210211212213214215216217218219220221222223224225226227228229230231232233234235236237238239240241242243244245246247248249250251252253254255256257258259260261262263264265266267268269270271272273274275276277278279280281282283284285286287288289290291292  0  0  0  0  0  0  0293294295296297298299300301302303304305306307308309310311312313314315316317318319320321322323324325326327328329330331332333334335336337338339340341342343344345346347348349350351352353354355356357358359360361362363364365366367368369370371372373374375376377378379380381382383384385386387388389390391392393394395396397398399400401402403404405406407408409410411412413414415416417418419420421422423424425426427428429430431432433434435436437438439440441442443444445446447448449450451452453454455456457458459460461462463464465466467468469470471472473474475476477478479480481482483484485486487488489490491492493494495496497498499500501502503504505506507508509510511512513514515516517518519520521522523524525526527528529530531532533534535536537538539540541542543544545546547548549550551552553554555556557558559560561562563564565566567568569570571572573574575576577578579  0580581582583584585586
V1=  3  2  4  4  1  1  3  1  1  4  3  4  3  4  2  4  1  1  3  2  4  4  4  3  2  1  2  1  3  3  4  2  1  4  1  2  1  1  1  4  1  1  4  1  4  3  1  2  4  2  2  4  2  1  4  4  2  3  2  4  1  1  2  2  4  3  1  2  1  4  3  2  2  3  1  4  3  1  1  0  2  2  2  1  3  4  1  2  4  1  2  4  2  3  4  4  2  1  4  2  4  2  2  0  0  0  0  4  2  2  4  3  3  4  3  2  1  2  3  2  3  3  1  2  3  2  3  3  4  4  4  3  3  2  2  3  1  2  3  1  1  4  1  3  2  4  1  3  1  4  1  1  4  1  2  3  4  2  2  2  2  4  2  3  1  4  2  3  1  4  4  4  2  4  1  4  3  2  4  4  2  3  1  4  1  4  1  3  1  3  3  4  3  3  3  4  3  4  1  2  1  2  3  1  4  3  1  3  4  4  3  4  2  2  4  4  4  1  3  2  4  1  1  1  4  3  1  3  1  2  3  3  1  2  1  1  2  4  2  3  2  4  2  3  4  3  1  2  3  3  3  4  3  2  3  2  4  3  4  4  1  4  3  4  4  4  2  2  2  2  2  2  2  4  1  3  1  1  1  1  2  2  2  4  1  1  1  4  2  2  4  4  1  1  1  1  1  2  2  2  2  3  3  1  1  2  1  1  1  2  1  4  1  4  4  2  1  4  4  1  1  2  1  1  1  1  2  4  4  3  1  1  1  1  1  2  4  1  4  1  4  3  3  4  2  2  4  1  3  4  3  4  4  3  1  1  2  4  2  1  2  4  2  4  3  2  4  4  1  4  1  1  1  4  1  1  4  4  2  1  2  3  1  3  2  1  3  3  4  3  3  2  2  3  4  4  2  4  2  2  3  3  4  4  4  1  4  3  2  4  3  1  1  2  3  1  1  2  3  3  4  2  2  3  2  1  3  2  3  1  4  3  4  1  2  4  3  4  2  1  1  4  3  1  0  0  3  4  4  3  4  4  2  1  0  0  0  2  2  3  4  2  3  1  3  1  2  2  3  2  4  4  3  4  3  4  2  3  1  2  4  2  4  4  1  1  4  4  2  4  3  2  2  3  4  3  1  3  1  2  4  4  0  0  0  0  0  3  4  4  1  1  4  4  2  2  1  2  1  3  3  3  4  3  4  3  1  1  3  4  4  3  1  4  4  4  1  1  2  1  2  3  4  4  3  4  2  1  2  4  2  3  2  4  4  4  4  1  3  2  2  3  3  4  4  2  3  3  0  0  2  4  3  4  4  4  3  1  3  4  4  1  3  1  2  4  1  2  3  1  3  3  4  3  4  3  2  3  2  1  2  2  3  3  4  3
              nom=    18  ZZ=   5.1  J0=      540814  JM=      541396         602
V2= 12 13 14 15 16 17 18  0  0  0 19 20 21 22 23 24 25 26 27 28 29 30 31 32 33 34 35 36 37 38 39 40 41 42 43 44 45 46 47 48 49 50 51 52 53 54 55 56 57 58 59 60 61 62 63 64 65 66 67 68 69 70 71 72 73 74 75 76 77 78 79 80 81 82 83 84 85 86 87 88 89 90 91  0  0  0  0  0  0  0  0  0  0 92 93 94 95 96 97 98 99100101  0  0102103104105106107108109110111112113114115116  0  0  0117118119120121122123124125126127128  0  0  0  0  0129130131132133134135136137138139140141142143144145146147148149150151152153154155156157158159160161  0  0  0  0162163164165166167168169170171172173  0174175176  0  0177178179180181182183184185186187188189190191192193194  0  0  0195196197198199200201202203204205206207208209210211212213214215216217218219220221222223224225226227228229230231232233234235236237238239240241242243244245246247248249250251252253254255256257258259260261262263264265266267268269270271272273274275276277278279280281282283284285286287288289290291292293294295296297298299300301302303304305306307308309310311312313314315316317318319320321322323324325326327328329330331332333334335336337338339340341342343344345346347348349350351352353354355356357358359360361362363364365366367368369370371372373374375376377378379380381382383384385386387388389390391392393394395396397398399400401402403404405406407408409410411412413414415416417418419420421422423424  0  0  0  0  0  0425426427428  0429430431  0  0  0432433434435436437438439440441442443444445446447448449450451452453454455456457458459460461462463464465466467468469470471472473474475476477478479480481482483484485486487488489490491492493494495496497498499500501502503504505506507508509510511512513514515516517518519520521522523524525526527528529530531532533534535536537538539540541542543544545546547548549550551552553554555556557558559560561562563564565566567568569570
V1=  1  3  2  1  2  3  1  3  3  3  2  2  4  4  2  4  1  0  0  1  4  3  1  2  3  4  3  0  0  4  3  4  4  4  1  3  1  3  3  4  1  2  3  1  1  3  4  1  2  1  2  3  4  3  3  1  3  3  1  4  3  3  0  0  0  2  4  4  3  1  4  2  4  4  4  4  1  0  2  2  4  3  1  3  2  3  2  3  3  4  4  3  4  2  4  3  2  4  1  3  4  1  2  4  2  2  4  1  2  2  4  4  2  2  2  2  1  4  3  4  4  1  2  2  1  4  4  3  3  1  2  3  4  3  3  2  4  4  3  1  3  4  4  2  2  1  2  2  2  1  3  4  3  3  4  2  3  4  4  2  4  1  2  4  4  2  3  2  2  4  2  2  2  1  2  4  2  2  4  1  2  4  3  2  4  4  4  3  4  3  4  3  1  4  3  2  4  1  3  3  1  3  2  1  2  3  2  2  2  2  2  3  1  1  1  4  4  2  1  2  4  3  2  3  4  4  4  3  2  4  3  3  4  2  2  2  4  4  3  1  2  1  4  3  3  4  1  3  3  3  4  1  1  2  2  2  2  1  1  1  1  2  2  3  1  4  2  2  1  3  3  4  3  3  4  2  2  3  4  3  4  3  2  3  2  3  4  4  2  4  4  3  4  4  2  4  1  2  4  2  4  3  3  2  4  4  2  1  3  2  4  4  0  0  0  3  4  1  2  4  1  2  2  1  2  3  2  2  3  3  2  4  3  3  4  3  1  1  3  4  2  2  2  2  4  3  3  3  4  2  2  1  2  4  4  3  3  2  4  3  2  4  4  2  3  4  4  3  1  3  3  1  2  1  1  3  3  4  4  3  2  4  4  2  2  4  2  2  4  2  4  4  2  1  3  2  2  2  2  4  0  0  3  2  2  2  3  3  2  2  3  2  2  3  4  3  1  3  2  3  4  3  2  3  2  3  3  4  4  2  4  1  4  2  2  4  3  1  3  2  4  4  3  1  4  2  4  4  2  2  3  3  3  4  3  2  3  4  4  3  1  4  2  4  4  3  4  4  2  4  3  2  2  2  4  2  3  4  3  3  4  4  4  1  1  2  2  1  2  2  3  2  4  1  3  4  4  3  4  4  2  4  1  2  2  1  3  1  4  4  2  3  2  4  4  2  1  1  1  2  1  2  3  1  4  3  1  1  2  1  3  3  2  1  3  4  4  2  4  3  4  1  2  2  3  4  4  4  4  3  1  3  4  4  1  2  4  2  2  2  2  2  2  1  2  3  3  4  3  1  4  3  1  4  4  4  3  4  3  1  4  4  4  1  1  2  1  3  4  3  0  0  0  0  0  0  4  2  2  1  2  3
              nom=    18  ZZ=   5.1  J0=      509705  JM=      510280         594
V2= 13 14 15 16 17 18 19 20 21 22 23 24 25 26 27 28 29 30 31 32 33 34 35 36 37 38 39 40 41 42 43 44 45 46 47 48 49 50 51 52 53 54 55 56 57 58 59 60 61 62 63 64 65 66 67 68 69  0  0  0  0 70 71 72 73 74 75 76 77 78 79 80 81 82 83 84 85 86 87 88 89 90 91 92 93 94 95 96 97 98 99100101102103104105106107108109110111112113114115116117118  0  0  0  0119120121122123124125126  0  0127128129130131132133134135136137138139140141142143144145146147148149150151152153154155156157158159160161162163164165166167168169170171172173174175176177178179180181182183184185186187188189190191192193194195196197198199200201202203204205206207208209210211212213214215216217218219220221222223224225226227228229230231232233234235236237238239240241242243244245246247248249250251252253254255256257258259260261262263264265266267268269270271272273274275276277278279280281282283284285286287288289290291292293294295296  0  0  0  0  0297298299300301302303304305306307308309310311312313314315316317318319320321322323324325326327328329330331332333334335336337338339340341342343344345346347348349350351352353354355356357358359360361362363364365366367368369370371372373374375376377378379380381382383384385386387388389390391392393394395396397398399400401402403404405406407408409410411412413414415416417418419420421422423424425426427428429430431432433434435436437438439440441442443444445446447448449450451452453454455456457458459460461462463464465466467468469470471472473474475476477478479480481482483484485486487488489490491492493494495  0496497498499500501502503504505506507508509510511512513514515516517518519520521522523524525526527528529530531532533534535536537538539540541542543544545546547548549550551552  0553554555556557558559560561562563564565566567568569570571572573574575  0  0576577578579580581582583584585586587
V1=  3  2  2  4  3  2  3  3  1  4  2  4  0  0  0  0  3  3  4  3  3  4  3  3  1  4  1  3  4  3  1  1  2  4  3  3  2  0  4  3  4  3  2  2  3  1  2  3  1  1  3  1  2  3  1  4  3  1  1  1  2  4  2  2  2  2  3  1  3  2  4  3  4  1  3  1  1  3  3  2  4  3  0  0  0  0  0  0  0  4  4  3  2  2  3  3  3  2  2  3  1  4  2  3  1  4  3  4  2  3  3  3  4  4  2  2  2  2  1  2  3  4  1  1  3  0  1  3  2  1  3  1  4  2  4  2  3  4  1  4  2  4  2  1  3  2  4  4  3  4  3  4  2  2  4  3  1  4  3  4  3  4  2  3  1  4  3  4  2  3  3  3  4  3  1  3  3  1  4  3  1  3  4  3  3  1  1  1  3  2  3  1  4  3  3  0  0  0  0  4  3  3  3  4  3  3  3  4  1  3  4  3  3  4  4  1  1  1  2  1  1  2  3  4  1  3  1  2  3  4  4  3  4  2  3  4  3  3  1  4  3  3  3  3  1  4  3  4  3  1  3  1  3  4  4  1  3  1  4  4  3  1  1  2  1  1  2  3  1  4  2  1  3  3  4  2  4  4  2  4  4  3  1  1  2  3  1  3  3  1  4  4  4  2  1  2  1  4  1  3  1  1  2  3  2  4  3  4  4  2  4  3  3  4  4  1  3  3  1  1  1  4  1  1  1  2  1  3  3  1  4  1  2  2  4  3  3  4  3  1  3  2  4  1  3  1  1  4  3  4  3  1  1  2  1  1  3  3  1  3  3  1  3  2  1  3  3  4  4  3  1  3  1  1  1  2  1  3  4  4  3  2  4  1  4  1  2  2  2  2  1  2  3  3  4  3  3  1  4  3  2  4  1  3  3  4  1  2  2  2  3  2  4  4  3  2  2  4  3  2  4  3  2  3  2  4  4  4  3  3  2  4  4  3  4  3  0  1  3  3  1  2  4  3  4  1  1  2  4  1  2  2  3  4  2  4  1  3  1  4  3  4  2  1  4  2  1  2  4  4  3  2  4  3  3  1  1  3  3  4  3  1  3  2  4  4  3  1  3  4  1  1  1  3  1  4  3  1  3  1  3  2  4  3  3  4  2  3  3  2  4  2  1  3  3  1  3  2  4  2  3  3  3  4  4  3  1  2  4  4  1  3  4  3  2  1  2  3  4  3  3  2  2  3  4  3  3  2  2  2  2  2  4  3  2  4  3  4  4  4  1  2  2  4  4  2  2  3  4  3  3  3  4  2  3  1  4  3  1  2  3  4  3  2  2  3  1  2  3  3  1  4  3  3
              nom=    18  ZZ=   5.1  J0=      524951  JM=      525519         615
V2= 14 15 16 17 18 19 20 21 22 23  0  0  0  0  0  0  0  0  0  0 24 25 26 27 28 29 30 31 32 33 34 35 36  0  0  0 37  0  0  0  0  0 38 39 40 41 42 43 44 45 46 47 48 49 50 51 52 53 54 55 56 57 58 59 60 61 62 63 64 65 66 67 68 69 70 71 72 73 74 75 76 77 78  0  0  0  0 79 80 81 82 83 84 85 86 87 88 89 90 91 92 93 94 95 96 97 98 99100101102103104105106107108109110111112113114115116117118119120121122123124125126127128129130131132133134135136137138139140141142143144145146147148149150151152153154155156157158159160161162163164165166167168169170171172173174175176177178179180181182183184185186187188189190191192193194195196197198199200201202203204205206207208209210211212213214215216217218219220221222223224225226227228229230231232233234235236237238239240241242243244245246247248249250251252253254255256257258259260261262263264265266267268269270271272273274275276277278279280281282283284285286287288289290291292293294295296  0  0  0297298299300301302303304305306307308309310311312313314315316317318319320321322323324325326327328329330331332333334335336337338339340341342343344345346347348349350351352353354355356357358359360361362363364365366367368369370371372373374375376377378379380381382383384385386387388389390391392393394395396397398399400401402403404405406407408409410411412413414415416417418419420421422423424425426427428429430  0  0  0  0  0431432433434435436437438439440441442443444445446447448449450451452453454455456457458459460461462463464465466467468469470471472473474475476477478479480481482483484485486487488489490491492493494495496497498499500501502503504  0505506507508509510511512513514515516517518519520521522523524525526527528529530531532533534535536537538539540  0541542543544545546547548549550551552553554555556557558559560561562563564565566567568569570571572573574575576577578579580581582583584585  0  0  0  0  0  0  0586587588589
V1=  2  4  1  3  4  4  3  4  4  2  3  3  1  3  3  4  3  4  1  4  4  1  1  4  4  3  1  2  3  1  4  3  3  2  2  2  1  3  3  4  3  3  4  3  2  1  2  4  1  3  1  1  3  3  4  2  4  4  3  3  4  4  2  2  1  1  3  3  2  3  4  4  2  4  1  1  1  4  1  3  4  3  1  3  1  4  4  4  3  3  4  2  4  1  1  1  3  4  3  4  4  2  1  2  0  0  4  1  1  2  1  3  1  1  3  4  3  3  4  3  1  4  4  3  4  1  3  3  2  0  4  1  3  2  4  3  3  4  0  0  0  0  0  2  2  1  2  3  1  3  3  3  3  4  4  1  3  4  4  3  1  1  3  3  4  4  1  4  3  4  1  4  1  3  1  3  1  4  2  1  3  4  1  2  4  3  4  2  4  4  4  4  1  1  1  4  4  3  4  4  2  3  1  4  3  1  0  0  0  0  0  0  0  0  0  0  0  3  3  1  3  4  3  1  4  4  4  3  4  4  4  3  2  4  1  3  4  3  4  3  1  4  2  1  2  4  4  1  4  2  1  3  4  1  2  4  3  2  4  3  3  4  4  1  3  4  2  4  2  3  1  2  3  1  4  3  3  2  4  1  3  3  1  1  3  4  1  4  1  1  3  4  4  3  1  4  3  3  1  3  1  4  3  4  2  3  2  2  3  1  4  2  2  1  3  4  1  2  4  3  4  3  2  4  4  1  3  3  4  4  3  2  4  4  2  1  3  1  4  3  1  4  4  4  3  4  4  3  2  2  2  4  1  3  4  4  4  3  4  4  1  3  4  3  1  1  3  4  2  2  1  2  3  1  2  2  1  2  4  1  3  3  2  4  1  3  3  4  4  1  1  1  1  3  2  3  1  3  1  3  1  4  0  0  0  0  0  0  0  0  0  0  1  4  2  4  1  4  4  1  2  4  1  4  4  4  1  3  2  2  4  2  3  1  2  3  3  2  3  2  4  4  2  1  3  2  1  3  4  1  2  4  1  1  2  3  4  4  1  3  3  4  2  1  2  3  1  3  2  3  1  3  3  4  3  1  3  4  4  2  4  1  1  3  4  4  3  4  1  1  3  3  4  4  3  1  4  1  4  3  1  4  2  4  4  3  1  4  2  1  2  4  1  2  4  4  3  3  1  3  4  4  3  2  4  4  0  0  0  0  0  0  0  0  0  0  0  0  0  0  0  0  0  3  2  4  1  3  1  4  1  3  1  2  3  1  4  3  3  1  3  3  2  4  1  4  3  4  1  1  4  4  3  3  1  3  3  4  2  4  2  2  4  3  3  4  2  3  3  1  3  2  1  2  4  4  3  2  1  2  4  1  3  4  1  2  1  1  1  4  4  3  3  4  3
              nom=    18  ZZ=   7.8  J0=      690995  JM=      691576         613
V2= 12 13 14 15 16 17 18 19 20 21 22 23  0 24 25 26  0  0  0  0  0 27 28 29 30 31 32 33 34 35 36 37  0 38 39 40 41 42 43 44 45 46 47 48 49 50 51 52 53 54 55 56 57 58 59 60 61 62 63 64 65 66 67 68 69 70 71 72 73 74 75 76 77 78 79 80 81 82 83 84 85 86 87 88 89 90 91 92 93 94 95 96 97 98 99100101102103104105106107108109110111112113114115116117118119120121122123124125126127128129130131132133134135136137138139140141142143144145146147148149150151152153154155156157158159160161162163164165166167168169170171172173174175176177178179180181182183184185186187188189190191192193194195196197198199200201202203204205206207208209210211212213214215216217218219220221222223224225226227228229230231232233234235236237238239240241242243244245246247248249250251252253254255256257258  0  0  0259260261262263264265266267268269270271272273274275276277278279280281282283284285286287288289290291292  0  0293  0  0  0  0294295296297298299300301302303304305306307308309310311312313314315316317318319320321322323324325326327328329330331332333334335336337338339340341342343344345346347348349350351352353354355356357358359360361362363364365366367368369370371372373374375376377378379380381382383384385386387388389390391392393394395396397398399400401402403404405406407408409410411412413414415416417418419420421422423424  0  0425426427428429  0  0  0  0  0  0  0  0  0  0430431432433434435436437438439440441442443444445446447448449450451452453454455456457458459460461462463464465466467468469470471472473474475476477478479480481482483484485486487488489490491492493494495496497498499500501502503504505506507508509510511512513514515516517518519520521522523524525526527528529530531532533534535536537538539540541542543544545546547548549550551552553554555556557  0558559560561562563564565566567568569570  0  0  0  0571572573574575576577578  0  0579580581582583584585586587588589
V1=  1  3  2  4  4  2  1  1  3  3  4  2  3  4  1  2  4  2  3  4  1  2  1  4  2  2  2  3  4  3  3  1  3  4  3  4  3  3  4  4  1  1  4  1  2  4  3  3  3  1  1  1  2  4  3  3  2  4  3  1  2  3  1  0  0  0  0  0  0  0  0  3  3  1  4  1  3  3  1  3  3  4  1  2  0  0  0  0  1  4  2  4  2  3  4  1  3  2  2  3  2  0  0  0  2  3  1  2  3  4  3  2  1  1  1  4  2  4  4  4  2  4  3  3  4  1  1  3  4  3  2  2  3  0  0  4  2  2  4  1  1  4  2  3  2  2  3  1  1  2  4  4  1  1  4  3  3  1  4  2  4  3  4  3  4  2  1  3  4  4  2  3  3  1  4  4  2  1  2  4  1  3  0  0  4  1  3  2  3  1  4  3  2  4  1  3  4  4  1  1  4  2  3  4  1  2  1  2  3  1  2  3  2  2  3  2  2  3  4  2  3  1  2  1  3  2  3  4  2  3  2  2  3  1  1  2  3  2  3  1  3  3  1  1  3  1  1  2  3  1  4  2  2  3  3  1  4  4  1  2  4  2  3  2  2  3  1  1  2  4  4  2  3  1  3  3  1  4  1  3  3  4  4  1  1  1  3  3  3  3  1  3  3  4  1  1  2  2  3  4  2  3  1  1  2  1  1  3  4  1  2  3  4  3  3  1  2  4  2  0  0  0  4  4  2  1  1  3  4  3  2  4  1  4  1  4  3  4  1  1  1  3  2  3  2  2  2  3  1  4  3  1  0  0  0  2  3  3  4  4  2  3  2  1  3  4  3  4  3  2  2  1  3  2  2  2  3  1  4  4  1  1  3  4  1  3  1  1  3  3  4  3  3  2  4  1  3  4  2  1  1  3  1  3  2  2  2  4  2  3  3  1  2  4  3  2  4  1  1  4  4  3  2  0  2  3  1  4  3  1  2  3  4  3  2  4  3  4  3  1  2  1  1  1  3  4  4  3  1  4  3  1  1  4  2  3  2  2  2  3  4  3  3  1  2  3  1  4  1  1  2  3  3  3  2  2  3  1  1  2  4  2  4  1  2  3  2  2  2  4  2  3  2  2  3  4  3  2  1  1  2  3  1  3  3  4  4  4  1  1  1  3  4  2  4  1  4  2  4  4  4  3  4  4  1  3  2  0  3  4  1  2  4  1  2  4  1  3  1  2  3  1  1  4  1  3  1  2  2  3  4  2  3  3  1  4  3  4  2  3  2  4  4  2  2  0  0  0  0  4  3  4  2  2  2  3  1  4  4  4  2  1  1  2  3  1  2  3  2  4  4  4  1  4  3  4  4  4  4  4  1  2  3  1  2  4  1  2  4  2  3  4  3
              nom=    18  ZZ=   7.8  J0=      722774  JM=      723362         616
V2= 12 13 14  0  0  0 15 16 17  0  0  0  0  0  0  0  0  0 18 19 20 21 22 23 24 25 26 27 28 29 30 31  0  0 32 33 34 35  0  0  0  0  0  0 36 37 38 39 40 41 42 43 44 45 46 47 48 49 50 51 52 53 54 55 56 57 58 59 60  0 61 62 63 64 65 66 67 68 69 70 71 72 73 74 75 76  0 77 78 79  0  0 80 81 82 83 84 85 86 87 88 89 90 91 92 93 94 95 96 97 98 99100101102103104105106107108109110111112113114115116117118119120121122123124125126127128129130131132133134135136137138139140141142143144145146147148149150151152153154155156157158159160161162163164165166167168169170171172173174175  0176177178179180181182183184185186187188189190191192193194195196197  0  0  0198199200201202203204205206207208209210211212213214215216217218219220221222223224225226227228229230231232233234235236237238239240241242243244245246247248249250251252253254255256257258259260261262263264265266267268269270271272273274275276277278279280281282283284285286287288289290291292293294295296297298299300301302303304305306307308309310311312313314315316317318319320321322323324325326327328329330331332333334335336337338339340341342343344345346347348349350351352353354355356357358359360361362363364365366367368369370371372373374375376377378379380381382383384385386387388389390391392393394395396397398399400401402403404405406407408409410411412413414415416417418419420421422423424425426427428429430431432433434435436437438439440441442443444445446447448449450451452453454455456457458459460461462463464465466467468  0469470471472473474475476477478479480481482483484485486487488489490491492493494495496497498499500501502503504505506507508509510511512513514515516517518519520521522523524525526527528529530531532533534535536537538539540541542543544545  0  0  0  0  0  0546547548549550551552553554555  0  0  0556557558559560561562563564565566567568569570571572573574575576577578579580581582583584585586587588589
V1=  1  3  2  4  3  4  4  4  3  1  2  4  1  1  1  3  4  2  4  4  1  4  4  3  1  1  2  1  1  1  2  2  4  2  2  3  4  3  2  4  4  2  4  4  3  1  4  3  4  1  2  1  2  3  3  2  4  3  4  4  1  3  2  4  3  4  4  3  3  3  1  3  3  4  3  3  1  4  1  4  3  2  2  2  3  4  1  3  1  2  2  2  3  1  2  1  2  1  1  4  2  4  3  3  4  2  0  0  4  2  4  3  4  2  2  4  3  2  3  4  3  4  4  2  1  1  3  4  4  4  3  2  1  3  3  3  4  3  4  3  3  2  4  1  2  1  1  3  4  3  1  3  4  3  3  1  4  3  1  4  2  1  1  4  4  2  2  3  3  3  4  1  2  3  1  3  3  1  4  3  3  3  4  1  3  4  4  2  2  1  1  3  1  2  3  1  3  3  4  3  4  1  1  4  4  2  3  1  4  3  1  4  1  2  1  2  2  4  3  1  3  1  2  3  1  4  1  4  1  3  4  4  3  4  1  4  3  4  2  4  3  3  4  3  4  2  4  4  4  4  3  4  1  2  1  1  1  1  1  1  4  1  4  1  2  3  4  1  1  1  3  2  3  1  3  2  1  3  1  2  2  1  1  2  4  1  3  4  4  2  4  4  3  1  1  3  3  1  3  2  4  0  1  1  4  4  3  3  1  4  3  4  2  0  0  0  0  0  0  0  0  0  0  0  0  0  0  0  0  0  3  3  1  2  1  1  1  1  2  1  4  3  4  3  3  1  3  3  1  3  3  1  3  3  1  3  4  3  3  1  1  4  3  1  4  1  2  1  3  1  4  3  1  2  3  1  3  3  1  4  4  2  2  4  4  3  4  4  3  1  2  3  1  1  1  3  4  3  3  1  2  3  1  4  3  3  1  3  2  4  3  1  2  4  4  3  1  1  2  2  1  1  4  4  2  4  1  2  1  1  3  4  4  3  4  0  0  3  1  2  1  1  3  4  3  4  4  3  4  4  3  1  1  3  0  0  0  0  3  1  3  4  3  1  2  3  3  3  2  4  1  1  2  2  2  4  2  1  3  1  3  4  3  3  1  3  2  2  4  2  3  2  2  2  1  1  1  1  4  1  4  3  4  4  2  2  1  2  3  3  4  4  3  4  3  4  2  2  4  2  2  1  1  2  3  4  2  4  3  4  4  4  3  4  4  4  2  4  4  2  2  3  1  2  3  1  1  4  3  4  3  4  1  3  3  1  4  3  1  3  3  2  4  1  2  3  4  1  4  1  2  3  4  4  4  4  4  3  4  1  2  4  3  4  3  4  0  3  3  1  4  2  3  4  4  2  3  1  4  3  1  1  1  3  4  2  2  2  3  3  3  4  1  3  4  3
              nom=    18  ZZ=   7.7  J0=      687766  JM=      688348         621
V2= 13 14 15  0  0  0  0  0  0 16 17 18 19 20 21 22 23 24  0 25 26 27 28 29 30 31 32 33 34 35 36 37 38 39 40 41 42 43 44 45 46 47 48 49 50 51 52 53 54 55 56 57 58 59 60 61 62 63 64 65 66 67 68 69 70 71 72 73 74 75 76  0  0 77 78 79 80 81 82 83 84 85 86 87 88 89 90 91 92 93 94 95 96 97 98 99100101102103104105106107108109110111112113114115116  0  0  0  0  0117118119120121122123124125126  0  0  0  0  0127  0128129130131132133134135136137138139140141142143144145146147148149150151152153154155156157158159160161162163164165166167168169170171172173174175176177178179180181182183184185186187188189190191192193194195196197198199200201202203204205206207208209210211212213214215216217218219220221222223224225226227228229230231232233234235236237238239240241242243244245246247248249250251252253254255256257258259260261262263  0  0  0  0  0264265266267268269270271272273274275276277278279280281282283284285286287288289290291292293294295296297298299300301302303304305306307308309310311312313314315316317318319320321322323324325326327328329330331332333334335336337338339340341342343344345346347348349350351352353354355356357358359360361362363364365366367368369370371372373374375376377378379380381382383384385386387388389390391392393394395396397398399400401402403404405406407408409410411412413414415416417418419420421422423424425426427428429430431432433434435436437438439440441442443444445446447448449450451452453454455456457458459460461462463464465466467468469470471  0  0  0  0472473474475476477478479480481482483484485486487488489490491492493494495496497498499500501502503504505506  0507508509510511512513514515516517518519520521522523524525526527528529530531532533534535536537538539540541542543544  0545546547548549550551552553554555556  0  0  0  0  0  0  0  0  0  0  0  0  0557558559560561562563564565566567568569570571572573574575576577578579580581582583584585586587588589
V1=  3  2  4  3  4  2  2  1  1  4  1  1  3  4  3  1  2  4  4  1  2  1  3  3  3  4  2  2  4  2  4  1  4  0  0  0  0  0  0  2  4  2  2  2  4  2  4  2  2  4  2  2  1  2  3  4  2  3  2  4  3  1  1  3  2  2  2  1  2  2  4  2  4  3  1  4  0  0  0  2  4  2  2  4  2  4  3  3  2  4  2  2  1  4  4  4  1  1  0  4  4  2  4  3  4  1  1  2  1  1  4  3  4  4  4  4  1  1  1  2  2  3  2  2  3  2  3  4  4  3  2  4  1  3  2  3  1  4  2  0  3  1  2  2  2  3  1  2  2  2  3  2  2  3  1  2  4  2  2  2  4  1  4  3  3  4  1  2  2  2  2  2  2  3  0  0  2  3  3  3  4  2  1  1  1  2  4  3  3  2  2  4  1  1  0  0  0  0  0  2  3  1  4  3  3  2  1  2  2  2  1  4  1  3  3  4  2  2  2  3  2  2  3  4  3  3  1  2  2  2  1  1  4  4  3  4  2  2  1  2  3  3  3  3  1  4  2  2  2  2  2  1  4  2  4  1  4  1  2  3  2  3  2  3  3  3  1  3  2  4  1  3  4  2  1  2  3  1  2  2  2  4  4  2  3  3  4  3  3  3  4  1  1  1  3  1  4  4  2  2  4  4  3  3  1  4  3  4  2  4  1  1  2  1  1  0  0  0  0  0  0  0  0  0  0  0  0  0  0  0  0  3  1  2  3  4  3  3  1  4  2  2  4  4  2  2  1  2  3  4  2  2  2  2  2  3  1  4  3  1  1  3  3  3  3  2  2  4  2  1  2  3  2  4  4  3  2  2  2  3  1  3  4  1  1  4  3  3  4  0  0  1  1  3  2  4  2  3  4  3  2  2  4  1  2  4  1  2  4  3  4  1  1  1  2  4  4  4  2  4  3  2  3  3  1  3  3  3  2  4  4  3  3  3  4  4  1  2  4  3  2  4  4  3  2  2  2  3  1  2  4  2  1  2  2  3  4  0  0  1  2  4  2  2  4  1  2  4  4  3  3  4  2  2  2  2  4  2  2  3  2  2  4  3  4  2  4  4  1  2  4  3  2  4  2  2  2  3  1  1  4  4  2  2  3  2  2  1  3  3  2  2  4  3  3  4  4  4  4  3  4  3  2  3  4  4  3  4  1  2  3  1  4  3  3  1  4  2  3  3  1  3  1  2  3  3  1  3  3  2  3  4  4  3  3  1  4  3  2  3  3  2  3  4  3  4  3  2  4  2  4  4  3  4  3  3  3  3  2  2  4  4  2  1  4  3  3  4  4  3  1  2  3  4  4  3  2  4  1  4  1  3  1  1  1  2  2  4  3  2  3  3  2  3  2  3  3  1  2  4  3
              nom=    18  ZZ=   7.7  J0=      598855  JM=      599452         611
V2= 25 26 27 28 29 30 31 32 33 34 35 36 37 38 39  0  0  0  0  0  0  0 40 41 42 43 44 45 46 47 48 49 50 51 52 53 54 55 56 57 58 59 60 61 62 63 64 65 66 67 68  0  0  0  0 69 70 71 72 73 74 75 76 77  0  0  0  0  0 78 79 80 81 82 83 84 85 86 87 88 89  0  0  0  0  0  0  0  0  0  0  0  0  0  0  0  0  0  0  0 90 91 92 93 94 95 96 97 98 99100101102103104105106107108109110111112113114115116117118119120121122123124125126127128129130131132133134135136137138139140141142143144145146147148149150151  0152153154155156157158159160161162163164165166167168169170171172173174175176177178179180181182183184185186187188189190191192193194195196197198199200201202203204205206207208209210211212213214215216217218219220221222223224225226227228229230231232233234235236237238239240241242243244245246247248249250251252253254255256257258259260261262263264265266267268269270271272273274275276277278279280281282283284285286287288289290291292293294295296297298299300301302  0  0  0  0  0  0303304305306307308309310311312313314315316317318319320321322323324325326327328329330331332333334335336337338339340341342343344345346347348349350351352353354355356357358359360361362363364365366367  0  0  0368369370371372373374375376377378379380381382383384385386387388389390391392393394395396397398399400401402403404405406407408409410411412413414415416417418419420421422423424425426427428429430431432433434435  0436437438439440441442443444445446447448449450451452453454455456457458459460461462463464465466467468469470471472473474475  0  0  0476477478479480481482483484485486487488489490491492493494495496497498499500501502503504  0  0505506507508509510511512513514515516517518519520521522523524525526527528529530531532533534535536537538539540541542543544545546547548549550551552553554555556557558  0559560561562563564565566567568569570571572573574575576577578579580581582583
V1=  1  2  2  1  2  2  1  1  1  1  3  3  1  4  3  2  1  2  3  3  3  4  4  2  3  1  4  4  3  1  3  3  1  3  1  1  1  2  3  4  2  2  4  1  1  1  1  2  3  1  4  4  2  4  1  3  2  2  1  2  3  3  4  3  2  1  1  3  3  1  3  3  1  3  3  1  2  4  2  2  4  2  3  4  4  2  4  3  3  2  4  4  3  4  3  4  1  1  4  1  3  2  4  2  4  3  4  3  4  4  2  2  2  3  2  3  1  3  1  4  2  2  2  4  4  3  4  1  3  2  3  2  2  1  2  4  2  4  2  1  2  4  2  3  1  2  2  2  2  3  4  1  1  4  1  2  4  4  3  1  3  3  4  1  2  3  3  4  2  1  3  2  4  4  4  3  4  3  4  2  2  3  4  3  4  4  4  2  4  3  2  4  4  1  4  2  1  3  3  2  3  1  1  3  3  1  4  4  2  1  3  1  4  4  4  2  1  1  4  3  2  4  3  3  2  4  3  4  4  4  1  4  2  3  1  4  3  4  3  3  4  1  4  3  2  4  4  4  4  3  3  1  4  1  2  4  3  3  1  3  4  4  4  2  4  2  2  4  4  0  0  3  2  4  4  1  2  3  2  1  2  4  1  1  2  1  2  4  3  1  3  2  4  4  2  4  4  1  2  3  4  3  0  1  4  3  4  4  2  1  1  4  3  1  3  4  1  2  3  2  4  4  3  3  4  1  2  2  2  1  3  4  3  2  3  1  2  2  1  3  1  4  4  1  3  2  4  4  2  2  2  3  2  3  1  1  1  2  1  2  4  1  4  3  2  4  1  1  1  1  3  3  1  2  3  3  3  2  4  1  3  4  2  2  4  3  4  4  1  1  4  2  4  4  3  4  2  3  4  4  2  4  4  4  3  4  4  2  4  2  4  4  2  4  1  1  1  4  1  4  2  1  2  3  1  4  4  2  4  4  2  2  1  2  3  4  1  2  3  3  3  3  1  4  3  4  3  3  2  4  4  3  4  3  1  4  2  1  2  4  4  3  1  2  3  1  4  2  3  2  3  4  3  3  4  1  1  4  2  1  1  1  1  1  4  3  4  3  4  3  2  4  4  1  2  4  3  2  2  3  1  1  1  3  3  1  4  4  1  1  4  3  4  4  4  3  4  4  2  2  3  4  2  3  4  1  2  3  4  1  1  3  2  4  4  3  4  4  1  1  4  3  4  4  1  1  2  1  2  1  2  4  4  2  4  0  0  0  3  4  3  4  3  3  1  4  3  4  4  3  2  1  2  3  2  4  3  1  1  1  3  4  3  2  3  4  1  3  4  1  3  2  2  2  1  1  2  3  1  3  0  0  0  0  0  0  0  1  2  3  4
              nom=    18  ZZ=   7.6  J0=      711511  JM=      712099         605
V2= 14 15 16 17 18 19 20 21 22 23 24 25 26 27 28 29 30 31 32 33 34 35 36 37  0  0 38 39 40 41 42 43 44 45 46 47 48 49 50 51 52 53 54 55 56 57 58 59 60 61 62 63 64 65 66 67 68 69 70 71 72 73 74 75 76 77 78 79  0  0  0  0 80 81 82 83 84 85 86 87 88 89 90  0  0  0  0  0  0 91 92 93 94 95 96 97 98 99100101102103104105106107108109110111112113114115116117  0118119120121122123124125126127128129130131132133134135136137138139140141142143144145146147148149150151152153154155156157158159160161162163164165166167168169170171172173174175  0  0176177178179180181182183184185186187188189190191192193194195196197198199200201202203204205206207208209210211212213214215216217218219220221222223224225226227228229  0  0  0230231232233234235236237238239240241242243244245246247248249250251252253254255256257258259260261262263264265266267268269270271272273274275276277278279280281282283284285286287288289290  0291292293294  0295296297298299300301302303304305306307308309310311312313314315316317318319320321322323324325326327328329330331332333334335336337338339340341342343344  0345346347348349350351352353354355356357358359360361362363364365366367368369370371372373374375376377378379380381382383384385386387388389390391392393394395396397398399400401402403404405406407408409410411412413414415  0416417418419420421422423  0424425426427428429430431  0  0432433434435436437438439440441442443444445446447448449450451452453454455456457458459460461462463464465466467468469470471472473474475476477478479480481482483484485486487488489490491492493494495496497498499500501502503504505506507508  0  0509510511512513514515516517518519520521522523524525526527528529530531532533534535536537538539540541542543544545546547548549550551552553554555  0  0  0  0556557558559560561562563564565566567568569570571572573574575576577578579580581582583584585586587
V1=  2  4  3  3  3  1  3  4  4  0  0  1  2  1  1  1  4  4  3  1  1  2  3  1  2  1  4  3  1  0  0  0  0  4  1  1  3  1  4  4  3  1  4  2  3  2  2  4  3  4  4  1  1  2  3  1  4  3  1  1  1  3  4  1  4  3  1  4  4  1  3  2  4  3  1  3  1  3  2  4  2  4  3  2  1  3  1  2  4  1  1  1  4  2  4  4  1  1  1  2  2  2  1  1  1  3  4  1  2  4  3  3  3  2  4  1  3  2  1  3  4  3  1  4  3  4  3  3  4  3  3  1  4  2  2  4  3  2  4  3  1  2  2  1  1  3  1  2  3  2  3  2  2  3  4  1  2  3  1  4  2  2  3  4  0  0  0  0  3  2  1  3  4  4  3  2  3  1  2  1  2  2  4  3  4  3  4  1  3  2  3  3  4  3  3  1  4  3  2  3  4  2  2  3  1  4  3  4  3  3  2  3  4  1  3  1  4  3  2  2  3  3  4  3  4  2  2  3  1  4  3  2  2  3  1  4  2  2  3  4  1  3  1  3  4  3  2  2  1  1  4  4  3  3  1  3  4  2  1  3  2  2  2  4  2  3  4  3  4  2  2  2  2  1  4  3  2  4  4  2  2  4  3  4  2  2  2  1  2  2  1  1  2  1  3  4  3  1  4  3  2  4  2  2  3  1  2  3  4  3  4  3  4  1  1  1  4  3  4  4  1  2  2  1  4  2  2  2  2  3  4  4  2  3  4  2  3  3  3  4  4  2  3  4  1  3  4  3  2  3  4  2  4  3  4  3  4  1  1  3  1  4  1  2  3  2  1  1  2  4  2  3  4  2  1  3  4  4  2  3  3  4  2  2  2  4  2  2  3  2  2  2  4  4  3  3  1  2  4  1  2  3  2  2  4  4  2  4  1  3  2  2  3  4  4  4  4  4  1  1  1  3  1  1  2  3  1  4  3  3  1  4  4  3  3  2  3  2  4  3  3  3  4  4  1  2  4  4  1  2  1  4  3  4  3  4  3  3  1  2  1  1  2  1  3  1  2  3  1  4  3  4  3  4  1  2  4  1  4  2  3  1  3  4  3  3  1  1  3  4  3  3  3  1  3  4  3  4  3  4  4  1  1  1  4  3  4  1  3  4  3  4  4  1  3  4  3  2  4  4  4  2  2  2  2  2  1  1  2  3  1  4  2  2  4  3  4  2  2  1  1  2  3  1  2  2  4  1  4  1  2  1  4  3  4  1  3  4  4  1  2  1  4  3  4  3  4  2  1  1  2  1  3  3  4  3  1  2  3  3  4  4  2  2  2  2  2  3  1  4  0  0  0  0  0  0  3  1  2  4  4  1  3  3  3
              nom=    18  ZZ=   7.2  J0=      645077  JM=      645656         613
V2= 13 14 15 16 17 18 19 20 21 22 23 24 25 26 27 28 29 30 31 32 33 34 35 36 37 38 39 40  0  0  0  0  0  0  0  0  0  0  0  0  0 41 42 43 44 45 46 47 48 49 50 51 52 53 54 55 56 57 58 59 60 61 62 63 64 65 66 67 68 69 70 71 72 73 74 75 76 77 78 79 80 81 82 83 84 85  0  0  0 86 87 88 89  0  0  0  0  0 90 91 92 93 94 95 96 97 98 99100101102103104105106107108109110111112113114115116117118119120121122123124125126127128129130  0  0  0  0  0  0  0  0131132133134135136137138139140141142143144145146147148149150151152153154155156157158159160161162163164165166167168169170171172173174175176177178179180181182183184185186187188189190191192193194195196197198199200201202203204205206207208209210211212213214215216217218219220221222223224225226227228229230231232233234235236237238239240241242243244245246247248249250251252253254255256257258259260261262263264265266267268269270271272273274275276277278279280281282283284285286287288289290291292293294  0  0  0  0  0  0  0  0295296297298299300301302303304305306307308309310311312313314315316317318319320321322323324325326327328329330331332333334335336337338339340341342343344345  0  0  0346347348349350351352353354355356357  0358359360361362363364365366367368369370371372373374375376377378379380381382383384385386387388389390391392393394395396397  0398399400401402403404405406407408409410411412413414415416417418419420421422423424425426427428429430431432433434435436437438439440441442443444445446447448449450451452453454455456457458459460461462463464465466467468469470471472473474475476477478479480481482483484485486487488489490491492493494495496497498499500501502503504505  0506507508509510511512513514515516517518519520521522523524525526527528529530531532533534535536537538539540541542543544545546547548549550551552553554555556557558559560561562563564565566567568569570571572573574575576577578579580581582
V1=  3  2  4  4  3  4  4  4  3  4  2  4  1  2  4  1  2  0  2  2  1  2  2  3  1  4  3  4  2  2  2  4  4  3  4  1  1  3  4  2  1  2  2  1  4  2  2  3  3  1  3  1  2  4  4  3  4  1  4  1  1  2  3  4  4  3  3  1  4  3  3  1  1  3  3  1  1  3  1  4  3  1  1  3  1  2  1  4  1  4  1  2  4  2  1  1  1  2  3  1  3  3  3  3  4  1  1  4  1  2  2  0  0  0  0  0  0  0  0  0  0  0  4  3  4  3  3  1  1  4  0  0  1  3  4  3  3  1  4  2  1  1  2  3  2  2  2  2  4  1  2  2  2  3  1  3  1  2  1  4  3  3  1  3  1  4  3  3  4  2  1  1  1  2  1  1  2  3  1  3  3  3  3  1  4  4  1  3  3  4  4  2  0  0  0  0  0  2  4  3  1  2  1  3  4  4  3  4  2  3  1  4  1  3  1  4  3  3  3  1  2  4  1  2  1  3  3  4  1  2  1  4  1  3  1  4  3  1  3  3  1  4  3  1  4  4  1  2  1  3  1  3  1  4  2  2  4  2  2  3  3  1  2  2  4  4  2  1  3  4  3  3  3  4  4  1  1  2  1  3  3  2  2  2  1  3  3  4  1  3  4  4  3  3  1  4  1  1  2  1  1  3  0  0  3  4  4  3  1  4  3  1  2  4  4  2  2  4  3  4  4  2  4  2  4  3  4  3  1  4  1  3  1  4  4  3  2  4  4  3  1  1  1  3  1  4  4  2  1  4  2  4  2  4  3  1  1  1  4  2  1  4  1  1  3  1  3  3  1  4  1  1  3  3  1  4  2  1  3  1  1  2  3  1  3  3  4  2  2  4  3  4  2  2  2  4  4  2  4  1  4  1  1  2  3  3  2  2  3  3  1  4  4  2  4  3  4  2  1  3  2  3  1  2  4  4  2  1  3  3  4  4  3  4  1  1  3  3  1  4  2  3  1  1  2  1  1  1  1  3  3  1  4  1  0  0  0  1  3  4  1  4  2  3  1  4  4  3  3  4  2  2  1  4  3  3  1  2  3  1  3  1  1  3  3  1  0  0  0  0  0  4  1  4  2  2  4  3  3  1  4  4  2  2  4  1  3  3  1  4  2  4  2  4  2  2  3  3  1  2  4  3  4  3  2  4  2  2  1  2  1  4  3  4  4  4  2  1  1  2  4  2  3  2  2  2  3  3  1  1  4  4  3  1  3  1  1  3  4  2  4  3  1  4  4  4  3  3  1  4  3  1  2  2  1  4  3  4  1  1  1  3  2  4  3  3  1  4  3  1  4  0  1  3  3  1  1  3  3  4  3  1  4  0  0  0  2  1  4  3  1  2  2
              nom=    18  ZZ=   7.0  J0=      632805  JM=      633403         629
V2= 12 13 14 15 16 17 18 19 20 21 22 23 24 25 26 27 28 29  0  0  0 30 31 32 33 34 35  0 36 37 38 39 40 41 42 43 44 45 46 47 48 49 50 51 52 53 54 55 56 57 58 59 60 61 62 63 64 65 66 67 68 69 70 71 72 73 74 75 76 77 78 79 80 81 82 83 84 85 86 87 88 89 90 91 92 93 94 95 96 97 98 99100101102  0  0  0  0  0103104105106107108109110111112113114115116117118119120121122123124125126127128129130131132133134135136137138139140141142143144145146147148149150151152153154155156157158159160161162163164165166167168169170171172173174175176177178179180181182183184185186187188189190191192193194195  0  0  0  0  0  0  0  0  0196197198199200201202203204205206207208209210211212213214215216217218219220221222223224225226227228229230231232233234235236237238239240241242243244245246247248249250251252253254255256257258259260261262263264265266267268269270271272273274275276277278279280281282283284285286287288289290291292293  0  0  0  0  0  0  0  0294295296297298299300301302303304305306307308309310311312313314315316317318319320321322323324325326327328329330331332333334335336337338339340341342343344345346347348349350351352353354355356357358359360361362363364365366367368369370371372373374375376377378379380381382383384385386387388389390391392393394395396397398399400401402403404405406407408409410411412413414415  0  0  0  0  0416417418419420421422  0  0423424425426427428429430431432433434435436437438439440441442443444445446447448449450451452453454455456457458459460461462463464465466467468469470471472473474475476477478479480481482483484485486487488489490491492493494495496497498499500501502  0503504505506507508509510511512513514515516517518519520521522523524525526527528529530531532533534535536537  0  0538539540541542543544545546547548549550551552553554  0  0  0  0  0  0  0  0  0  0  0  0  0  0555556557558  0559  0  0  0560561562563564565566567568569570571572573574575576577578579580581582583584585586
V1=  1  3  2  4  0  0  0  0  0  0  2  2  4  1  2  2  2  2  4  3  2  4  1  2  3  4  3  2  3  1  4  3  4  0  0  0  0  0  0  3  3  2  4  2  2  3  4  3  2  1  3  2  4  2  2  2  1  1  3  1  1  0  4  1  3  4  2  3  4  3  0  0  4  1  1  2  4  4  3  2  2  4  3  4  3  1  2  2  1  2  2  4  1  2  3  3  3  3  1  4  2  3  4  3  1  3  4  4  2  2  1  4  3  4  4  3  1  1  3  4  2  2  2  3  2  4  4  2  2  4  3  4  4  1  4  3  3  1  4  3  1  3  3  1  3  3  4  3  2  2  3  1  2  1  3  3  1  2  2  2  3  4  3  3  1  0  0  0  4  3  4  2  4  2  3  1  3  3  4  1  2  3  3  3  3  4  3  3  1  4  3  1  4  1  2  1  2  2  4  2  2  4  3  4  4  2  4  3  1  2  2  4  1  4  4  1  2  1  1  2  3  2  3  3  4  4  2  2  3  3  1  3  3  1  4  3  1  3  3  1  2  1  1  1  1  2  2  4  4  3  4  2  3  4  2  3  4  1  1  1  1  2  3  2  3  1  2  1  1  2  4  3  1  4  3  4  3  3  2  4  2  3  3  4  4  3  1  2  3  1  2  2  1  2  1  0  3  3  1  4  1  3  4  4  1  4  1  4  3  4  4  2  4  2  3  3  1  4  4  3  4  4  3  4  3  1  4  4  2  0  4  4  3  4  4  3  4  1  2  3  4  2  3  4  4  1  1  3  4  4  3  1  1  3  1  1  1  3  4  4  3  1  4  1  3  3  4  1  4  1  3  4  4  3  4  4  4  3  4  1  4  4  4  3  2  2  2  3  4  3  4  4  2  4  2  3  4  1  4  3  1  4  2  4  3  1  3  3  4  3  3  1  3  3  4  1  3  4  3  3  1  1  2  3  1  3  3  1  3  4  3  2  4  3  4  4  2  3  4  2  3  1  3  3  4  4  1  3  2  3  1  4  3  3  4  3  3  1  4  2  2  4  2  2  4  2  1  3  1  2  3  4  3  2  2  2  3  4  3  2  4  3  1  1  2  4  1  3  3  4  3  4  1  1  1  3  1  1  1  1  2  1  2  4  3  2  2  2  4  3  3  3  3  2  4  4  3  1  4  2  3  3  1  1  1  3  4  3  2  4  4  0  0  0  0  0  0  0  0  0  0  3  4  4  1  1  4  2  2  2  4  4  2  2  2  4  3  4  3  3  4  3  1  4  3  1  1  2  4  4  3  4  3  4  2  2  2  4  3  3  4  2  1  4  1  2  3  3  1  3  1  3  3  4  3  4  3  4  1  4  1  1  1  4  2  2  4  2  2  3  1  2  3  1  4  2  4  1  1  1  1  1  1  2  3  4  2  4  3
              nom=    18  ZZ=   7.0  J0=      670484  JM=      671073         609
V2= 25 26 27 28 29 30 31 32 33 34 35 36 37 38 39 40 41 42 43 44 45 46 47 48 49 50 51 52 53 54 55 56 57 58 59 60 61 62 63 64 65 66 67 68 69 70 71 72 73 74 75 76 77 78  0  0  0 79 80 81 82 83 84 85 86 87 88 89 90 91 92  0  0  0  0  0  0  0  0  0  0  0  0 93 94 95 96 97 98 99100101102103104105106107108109110111112113114  0115116117118119120121122123  0  0  0124125126127128129130131132133134135136137138139140141142143144145146147148149150151152153154155156157158159160161162163164165166167168169170171172173174175176177178179180181182183184185186187188189190191192193  0  0  0  0  0  0  0194195196197198199200201202203204205206207208209210211212213214215216217218219220221222223224225226227228229230231  0232233234235236237238239240241242243244245246247248249250251252253254255256257258259260261262263264265266267268269270271272273274275276277278279  0280281282283284285286287288289290291292  0  0  0  0  0  0  0  0293294  0  0  0  0  0295296297298299300301302303304305306307308309310311312313314315316317318319320321322323324325326327328329330331332333334335336337338339340341342343344345  0  0  0346347348349350351352353354355356357358359360361362363364365366367368369370371372373374375376377378379380381382383384385386387388389390391392393394395396397398399400401402403404405406407408409410411412413414415416417418419420421422423424425426427428429  0430431432433434435436437438439440441442443444445446447448449450451452453454  0  0455456457458459460461462463464465466467468469470471472473474475476477478479480481482483484485486487488489490491492  0  0  0  0  0  0493494495496497498499500501502503504505506507508509510511512513514515516517518519520521522523524525526527528529530531532533534535536537538539540541542543544545546547548549550551552553554555556557558559560561562563564565566567568569570571572573574575576577578579580
V1=  1  2  3  1  1  1  2  2  3  4  3  3  1  4  3  4  2  2  2  3  3  1  3  4  4  4  2  2  2  2  1  4  0  0  0  0  1  2  4  1  3  3  1  0  0  0  0  2  1  4  2  4  3  1  3  3  4  4  1  2  3  1  1  1  4  4  2  4  3  3  4  3  3  1  1  1  3  1  4  1  4  3  3  2  4  2  1  1  1  4  1  2  2  2  3  1  2  1  2  3  1  1  3  3  4  2  3  4  1  2  1  1  1  2  1  3  4  2  3  3  4  3  3  1  4  4  4  4  2  2  2  1  2  4  4  3  1  3  1  1  3  1  4  1  1  4  1  4  1  2  1  1  3  3  3  2  2  3  3  1  4  3  2  3  2  4  3  3  3  1  3  1  3  2  4  1  3  2  4  1  3  3  4  2  1  1  2  3  2  2  4  2  2  2  4  1  4  4  4  2  4  1  4  2  2  3  3  4  2  2  3  4  2  4  2  3  1  4  4  1  4  2  2  4  3  1  3  4  4  3  3  2  4  1  3  4  2  1  1  3  2  4  3  4  2  3  2  4  1  3  2  2  1  1  4  3  4  1  2  2  2  1  1  3  4  3  3  2  3  4  3  3  3  1  2  3  1  2  4  3  3  3  3  4  4  3  4  4  2  2  3  2  4  3  3  1  2  1  3  3  3  4  1  2  4  3  2  2  1  2  3  1  1  1  3  1  1  3  4  3  1  3  4  3  1  4  2  4  4  3  4  2  1  2  4  4  4  3  1  4  1  3  2  4  4  3  4  2  2  2  3  1  4  4  2  2  1  1  3  3  1  4  2  1  1  3  1  1  3  1  4  2  2  3  1  3  4  2  2  4  2  1  1  2  4  2  4  3  4  3  1  1  3  1  1  1  1  2  1  1  3  3  4  4  2  2  3  4  3  2  4  3  3  2  2  3  3  1  4  1  3  4  3  1  4  2  2  4  3  2  4  1  1  4  1  1  2  1  2  4  3  1  1  0  0  0  0  2  4  3  4  3  4  3  2  2  1  3  2  2  2  2  2  3  3  0  3  1  2  3  1  1  3  1  1  1  4  3  1  2  3  1  1  3  3  3  1  1  2  4  1  1  1  1  4  4  4  4  2  4  1  1  1  2  4  3  4  3  4  4  3  1  2  3  1  2  2  3  1  3  3  4  3  3  2  4  2  2  3  1  1  3  4  3  0  0  0  0  0  4  3  4  4  2  1  1  2  4  2  3  1  1  2  2  2  4  3  3  4  2  3  2  4  4  3  3  1  4  1  4  3  1  4  3  4  1  2  1  1  1  3  4  3  2  3  0  3  1  4  2  4  3  3  2  4  1  4  3  3  1  4  3  4  3  3  1  4  3  1
              nom=    18  ZZ=   6.8  J0=      718745  JM=      719309         620
V2= 11 12 13 14 15 16 17 18 19 20 21 22 23 24 25  0  0  0  0  0  0  0  0  0  0  0  0 26 27 28 29 30 31 32 33 34  0  0 35 36 37 38 39 40 41 42 43 44 45 46 47 48 49 50 51 52 53 54 55 56 57 58 59 60 61 62 63 64 65 66 67  0  0  0  0  0  0  0  0 68 69  0  0 70 71 72 73 74 75 76 77 78 79 80 81 82 83 84 85 86 87 88 89 90 91 92 93 94 95 96 97  0  0  0 98 99100101102103104105106107108109110111112113114115116117118119120121122123124125126127128129130131132133134135136137138139140141142143144145146147148149150151152153154155156157158159160161162163164165166167168169170171172173  0  0174175176177178179180181182183184185186187188189190191192193194195196197198199200201202203204205206207208209210211212213214215216217218219220221222223224225226227228229230231232233234235236237238239240241242243244245246247248249250251252253254255256257258259260261262263264265266267268269270271272273274275276277278279280281282283284285286287288289290291292293294295296297298299300301302303304305306307308309310311312313314315316317318319320321322323324325326327328329330331332333334335336337338339340341342343344345  0  0  0346347348349350351352353354355356357358359360361362363364365366367368369370371372373374375376377378379380381382383384385386387388389390391392393394395396397398399400401402403404405406407408409410411412413414415416417418419420421422423424425426427428429430431432433434435436437438439440441442443444445446447448449450451452453454455456457458459460461462463464465466467468469470471472473474475476477478479480481482483484485486487488489490491492493494495496497498499500501502503504505506507508509510511512513514515516517518519520521522523524525526527528529530531532533534535536537538539540  0  0  0  0  0  0  0  0  0  0541542543544545546547548549550551552553554555556557558559560561562563564565566567568569570571  0  0  0  0  0  0572573574575576577578579580581582
V1=  2  1  1  2  4  4  3  4  3  4  2  3  4  4  1  3  2  3  1  1  4  3  1  4  2  2  2  2  2  3  4  1  1  4  3  4  2  1  3  3  1  4  3  1  4  4  4  3  1  1  3  1  1  4  2  2  4  3  2  4  1  1  4  2  2  2  4  4  3  3  1  2  1  2  3  2  2  3  2  4  3  3  4  4  1  4  2  3  1  4  3  1  4  4  1  1  4  1  4  4  1  2  4  4  1  4  2  2  1  1  4  1  2  3  4  3  1  2  2  2  2  0  0  0  0  0  2  3  3  4  4  3  0  0  0  0  0  1  3  2  1  3  4  3  3  1  0  0  0  0  0  2  2  2  2  3  4  3  4  3  1  4  0  0  0  0  0  0  0  0  0  0  0  4  1  1  4  2  2  1  4  3  1  1  4  1  1  2  3  4  2  3  4  3  4  4  4  2  1  3  1  3  3  4  1  1  3  4  3  2  2  3  1  2  1  2  2  3  4  3  3  4  2  2  1  3  4  2  4  3  1  2  3  1  1  2  1  3  3  2  4  4  4  4  2  2  4  2  3  1  4  3  1  1  3  1  4  2  2  2  4  3  1  2  4  4  1  2  3  4  1  3  1  1  1  4  2  1  2  2  4  1  2  2  3  2  3  2  4  3  1  2  1  4  3  3  2  2  3  1  1  1  1  4  1  1  2  4  3  3  1  4  2  4  2  2  3  3  3  3  2  4  4  2  1  3  1  1  1  3  2  4  4  1  1  4  1  1  4  3  4  3  1  4  1  2  3  1  1  3  3  4  3  1  1  2  2  2  4  3  4  3  2  4  2  2  2  3  1  2  1  0  0  3  4  1  3  2  4  3  3  1  4  4  4  2  2  2  1  3  3  1  2  3  3  1  3  3  1  4  2  2  3  1  4  4  2  1  3  4  1  1  3  4  4  1  3  4  1  1  2  1  2  4  3  2  4  1  3  1  4  2  2  1  2  3  4  1  4  4  1  2  3  1  4  2  2  0  0  2  4  0  3  4  4  0  0  4  3  1  2  2  1  1  2  4  3  3  1  2  2  2  1  3  3  1  3  1  3  1  1  2  3  3  1  2  3  3  1  3  1  2  1  2  2  1  3  4  1  3  3  4  3  2  4  1  3  1  3  3  2  2  3  1  2  4  3  1  2  2  2  2  4  4  3  4  2  2  4  1  2  1  2  2  3  0  0  0  0  0  0  0  0  0  0  0  0  1  4  2  4  3  4  4  3  1  1  1  3  1  4  3  4  4  1  2  1  4  1  1  3  4  4  4  3  2  4  4  2  4  4  1  0  4  4  3  4  2  4  3  1  0  0  0  0  0  0  0  0  0  2  3  1  2  1  1  1  4  4  3  4  2  2  4  2  2  3  1  2  4
              nom=    18  ZZ=   6.4  J0=      608491  JM=      609083         609
V2= 12 13 14 15 16 17 18 19 20 21 22 23 24 25 26 27 28 29 30 31 32 33 34 35 36 37 38 39 40 41 42 43 44 45 46 47 48 49 50 51 52 53 54 55 56 57 58 59 60 61 62 63 64 65 66 67 68 69 70 71 72 73 74 75 76  0 77 78 79  0  0  0  0  0 80 81 82 83 84 85 86 87 88 89 90 91 92 93 94 95 96 97 98 99100101102103104105106107108109110111112113114115116117118119120121122123124125126127  0128129130131132133134135136137138139140141142143144145146147148149150151152153154155156157158159160161162163164165166167168169170171172173  0174175176177178179180181182183184185186187188189190191192193194195196197198199200201202203204205206  0  0207208209210211212213214215216217218219220221222223224225226227228229230231232233234235236237238239240241242243244245246247248249250251252253254255256257258259260261262263264265266267268269270271272273274275276277278279280281282283284285286287288289290291292293294  0  0295296297298299300301302303304305306307308309310311312313314315316317318319320321322323324325326327328329330331332333334335336337338339340341342343344345346347348349350351352353354355356357358359360361362363364365366367368369370371372373374375376377378379380381382383384385386387388389390391392393394395396397398399400401402403404405406407408409410411412413414415416417418419420421422423424425426427428429430431432433434435436  0  0437438439440441442443444445446447448449450451452453454455456457458459460461462463464465466467468469470471472473474475476477478479480481482483484485486487488489490491492493494495496497498499500501502503504  0505506507  0  0508509510511512513514515516517518519520521522523524525526527528529530531532533534535536  0537538  0  0  0  0  0  0  0  0  0  0539540541542543544545546547548549  0550551552553554555556557558559560561  0  0  0  0562563564565566567568569570  0  0  0  0  0571572573574575576577578579580581582
V1=  1  3  2  4  1  0  0  0  2  2  2  2  4  1  4  0  3  2  1  1  3  3  4  1  3  1  4  3  1  4  0  1  4  1  3  4  3  2  4  1  1  3  4  4  3  2  4  4  1  3  3  4  1  2  2  2  4  3  4  3  1  1  1  3  4  4  3  1  4  1  3  4  1  4  1  2  1  3  4  3  1  2  2  4  3  2  4  1  3  3  4  4  4  4  1  2  2  3  4  4  2  2  3  4  3  4  2  3  3  3  4  1  1  2  4  2  1  2  3  3  4  3  2  3  1  3  2  2  4  3  2  2  2  2  4  4  1  4  1  1  4  3  2  4  1  2  2  1  2  1  2  3  4  2  3  3  4  4  4  2  2  3  1  3  2  4  4  3  4  1  4  4  1  2  2  4  3  4  3  2  4  4  2  2  1  1  3  2  4  3  1  4  1  1  4  4  1  1  2  4  3  4  3  2  2  2  4  1  3  1  2  4  1  2  4  4  4  2  2  2  2  3  2  4  3  4  3  4  4  4  3  2  4  4  1  2  2  4  3  4  4  2  1  1  4  1  1  3  4  4  2  4  1  1  1  3  3  1  3  2  4  2  1  1  2  4  1  2  1  4  4  3  1  1  2  2  3  1  4  4  2  1  1  2  1  1  1  1  1  0  1  4  3  3  4  4  1  4  3  2  3  3  3  2  2  2  3  3  4  4  3  1  3  4  2  3  2  3  1  2  2  4  3  3  4  2  1  2  3  1  3  2  2  3  3  2  3  3  3  4  1  1  1  1  1  4  3  1  2  2  1  1  2  3  1  4  2  1  1  1  1  3  3  3  4  1  3  2  4  3  2  3  1  4  3  4  1  4  1  1  2  3  4  2  3  4  1  1  1  1  4  4  1  3  4  1  4  2  1  4  2  2  3  1  4  4  3  4  4  1  1  1  3  4  3  2  4  4  1  1  4  3  1  4  3  4  4  0  0  0  4  3  3  1  2  4  2  4  3  2  1  2  2  4  3  2  1  1  3  1  2  3  0  0  0  0  0  0  0  1  2  2  1  3  3  4  4  1  1  4  1  2  4  1  1  2  1  2  2  3  1  4  3  1  4  1  4  3  1  1  4  2  4  4  3  2  4  1  2  2  4  2  2  1  3  3  4  2  3  2  4  3  4  1  2  4  4  3  1  1  1  2  2  4  1  1  3  2  4  4  3  2  2  2  2  1  1  4  3  4  4  3  2  3  1  1  1  1  4  2  2  2  4  3  2  4  3  1  3  3  2  4  4  1  2  4  3  2  2  2  4  3  4  2  4  3  1  1  1  4  4  1  1  3  3  2  4  1  1  3  2  3  4  3  4  1  1  1  4  3  4  2  4  4  1  2  1  2  2
              nom=    18  ZZ=   6.3  J0=      634179  JM=      634772         608
V2= 14 15 16 17 18 19 20 21 22 23 24 25 26 27 28 29 30 31 32 33 34 35 36 37 38 39 40 41 42 43 44 45 46 47 48 49 50 51 52 53 54 55 56 57 58 59 60 61 62 63  0  0 64 65 66 67 68  0  0  0  0  0  0  0  0 69 70 71 72 73 74 75 76 77 78 79 80  0  0  0  0  0  0  0  0 81 82 83 84 85 86 87 88 89  0 90 91 92 93 94 95 96 97 98 99100101102103104105106107108109110111112113114115116117118119120121122123124125126127128129130131132133134135136137138139140141142143144145146147148149150151152153154155156157158159160161162163164165166167168169170171172173174175  0176177178179180181182183184185186187188189190191192193194195196197198199200201202203204205206207208209210211212213214215216217218219220221222223224225226227228229230231232233234235236237238239240241242243244245246247248249250251252253254255256257258259260261262263  0  0  0  0264265266267268269270271272273274275276277278279280281282283284285286287288289290291292  0  0  0293294295296297298299300301302303304305306307308309310311312313314315316317318319320321322323324325326327328329330331332333334335336337338339340341342343344345346347348349350351352353354355356357358359360361362363364365366367368369370371372373374375376377378379380381382383384385386387388389390391392393394395396397398399400401402403404405406407408409410411412413414415416417418419420421422423424425426427428429430431432433434435436437438439440441442443444445446447448449450451452453454455456457458459460461462463464465466467468469470471472473474475476477478479480481482483484485486487488489490491492493494495496497498499500501502503504  0  0  0505506507508509510511512513514515516517518519520521522523524525526527528529530531532533534535536537538539540541542543544545546547548549550551552553554555556  0  0  0  0  0  0  0  0557558559560561562563564565566567568569570  0571572  0573574575576577578579580581
V1=  2  4  2  3  1  2  2  1  4  3  4  1  2  4  1  1  4  2  3  2  1  3  4  1  4  3  1  3  1  2  3  1  1  3  2  2  2  2  3  1  3  1  1  3  1  4  4  4  3  3  1  2  4  3  3  1  4  2  4  2  4  3  2  4  4  3  4  3  1  2  3  3  4  3  1  4  3  2  4  3  4  2  4  1  4  3  4  4  4  3  1  4  2  4  4  3  4  4  2  2  2  3  2  2  3  1  2  2  2  4  4  3  1  1  4  1  3  3  2  1  2  3  1  2  1  2  4  1  3  3  4  4  3  2  4  4  1  1  1  4  2  4  4  4  2  2  1  2  2  4  2  4  2  2  4  3  4  3  3  1  4  3  4  3  3  3  1  2  3  1  0  0  0  0  0  0  4  3  4  3  3  4  1  1  1  2  2  3  4  3  1  1  4  4  2  1  3  1  2  3  1  4  2  1  2  3  2  4  1  3  3  2  2  2  2  3  4  4  2  4  1  1  2  1  3  3  3  3  4  4  3  1  3  1  4  3  2  4  4  3  4  3  2  2  4  3  2  4  1  2  1  2  4  3  2  1  3  4  2  4  3  1  4  1  1  3  3  2  4  1  4  3  1  2  2  1  2  3  2  2  4  3  4  2  2  1  3  3  4  4  1  3  2  2  2  2  1  2  3  4  3  3  1  4  1  1  4  3  4  3  0  4  1  2  1  2  2  3  2  4  4  2  4  1  1  2  4  3  2  2  2  1  1  1  2  4  1  1  1  4  3  3  4  4  3  2  4  4  1  4  1  2  2  2  2  1  3  0  0  0  0  0  0  3  4  2  4  2  4  1  1  4  4  2  1  3  1  2  1  3  2  2  2  2  2  4  3  2  4  4  2  4  4  1  2  2  1  3  1  4  3  4  3  4  4  2  2  2  3  2  1  3  3  3  2  4  4  1  2  4  1  2  4  2  2  4  1  4  2  2  2  2  4  3  3  1  4  2  4  4  3  2  4  1  3  4  3  1  4  4  1  4  3  1  3  4  4  3  4  2  1  4  3  4  4  3  4  1  2  2  3  3  4  3  2  4  2  3  4  4  2  4  2  2  0  2  2  4  3  4  3  3  4  1  2  3  3  3  2  2  3  3  3  1  3  1  2  1  1  1  3  2  4  1  2  2  3  4  2  3  2  3  2  4  2  2  2  2  4  3  3  1  1  4  1  1  4  4  1  1  2  3  4  1  3  4  2  2  4  3  2  4  4  3  1  4  3  1  4  3  2  4  1  1  3  4  3  3  2  4  3  4  3  3  1  4  3  2  2  2  1  4  3  2  1  2  2  2  1  1  3  3  4  2  3  3  1  4  4  3  4  3  4  4  4  1  1  2
              nom=    18  ZZ=   6.3  J0=      683522  JM=      684089         599
V2= 13 14 15 16 17 18 19 20 21 22 23 24 25 26 27 28 29 30 31 32 33 34  0 35 36 37 38 39 40 41 42 43 44 45 46 47 48 49 50 51 52 53 54 55 56 57 58 59 60 61 62 63 64 65 66 67 68 69  0  0  0 70 71 72 73 74 75 76 77 78 79 80 81 82 83  0 84 85 86 87 88 89 90 91 92 93 94 95 96 97 98 99100101102103104105106107108109110111112113114115116117118119120121122123124125126127128129130131132133134135136137138139140141142143144145146  0  0147148149150151152153154155156157158159160161162163164165166167168169170171172173174175176177178179180181182183184185186187188189190191192193194195196197198199200201202203204205206207208209210211212213214215216217218219220221222223224225226227228229230231232233234235236237238239240241242243244245246247248249250251252253254255256257258259260261262263264265266267268269270271272273274275276277278279280281282283284285286287288289290291292  0  0  0  0  0293294295296297298299300301302303304305306  0307308309310311312313314315316317318319320321322323324325326327328329330331332333334335336337338339340341342343344345346347348349350351352353354355356357358359360361362363364365366367368369370371372373374375376377378379380381382383384385386387388389390391392393394395396397398399400401402403404405406407408409410411412413414415416417418419420421422423424425426427428429430431432  0  0  0433434435436437438439440441442443444445446447448449450451452453454455456457458459460461462463464465466467468469470471472473474475476477478479480481482483484485486487488489490491492493494495496497498499500501502503504505506507508509510511512513514515516517518519520521522523524525526527528529530531532533534535  0  0536537  0  0  0538539  0  0  0540541542543544545546547548549550551552553554555556557558559560561562563564565566567568569570571572573574575576577578579580581582583584585586587
V1=  3  2  4  1  3  4  0  0  0  0  0  0  1  2  3  1  1  3  1  2  3  4  1  3  3  1  2  2  1  3  4  4  2  4  4  3  1  2  2  3  4  4  2  2  2  1  2  2  4  3  3  2  4  2  3  1  4  1  2  1  1  2  1  1  2  1  1  2  3  1  1  3  1  1  3  3  4  2  3  1  2  1  3  3  3  2  4  4  4  2  1  2  1  2  2  2  3  3  3  0  0  0  0  0  0  0  3  2  4  2  4  2  2  2  3  3  1  3  4  3  3  1  1  3  3  3  1  4  3  4  3  2  3  1  1  3  1  4  1  4  4  2  1  1  1  2  1  1  3  2  3  3  4  4  2  2  2  3  1  1  3  1  4  3  3  1  4  4  3  4  1  2  4  4  2  4  3  1  2  4  4  4  2  3  1  2  4  3  1  4  2  4  4  2  4  3  4  3  3  4  1  3  1  1  1  4  3  3  3  3  1  2  2  2  2  2  3  4  2  3  2  2  2  1  2  4  1  2  1  2  2  3  4  1  4  4  1  1  4  1  1  1  2  3  3  1  4  3  1  4  2  2  3  4  0  0  0  0  0  0  4  3  1  1  3  1  1  2  4  4  2  2  4  1  1  1  3  1  4  4  4  2  2  1  3  3  1  1  2  3  4  3  4  3  4  4  1  1  1  3  4  3  2  3  4  4  2  4  2  3  2  2  3  1  1  3  4  2  4  4  1  2  2  2  4  2  4  3  2  2  2  1  2  4  1  4  2  1  1  3  1  2  3  3  1  4  1  3  3  4  4  3  3  1  2  3  1  3  3  1  3  3  4  4  4  1  2  3  3  3  2  4  1  3  2  4  4  1  1  4  1  3  1  1  2  2  2  3  2  4  3  3  4  3  2  2  3  3  4  4  4  2  3  1  1  3  4  2  1  1  1  2  1  2  2  1  1  1  0  2  2  3  1  4  3  3  4  3  1  4  4  3  4  2  3  3  1  4  2  2  1  3  3  3  1  4  3  3  3  3  1  2  1  4  3  4  3  3  1  3  3  3  1  2  1  1  2  3  1  3  4  1  2  1  3  4  4  4  3  1  1  2  2  2  2  4  3  2  0  0  0  0  1  2  4  3  1  4  2  2  3  3  4  4  1  2  4  4  3  2  1  2  2  4  1  4  3  1  4  3  1  1  4  4  3  1  1  3  4  2  2  1  4  2  2  2  4  3  4  4  2  3  3  4  4  2  1  4  1  3  1  3  1  1  2  4  4  2  4  1  3  1  4  4  2  2  3  3  4  3  1  0  0  0  0  0  0  3  2  2  2  3  1  3  4  3  1  4  3  4  2  0  2  2  2  3  4  3  3
              nom=    18  ZZ=   6.3  J0=      685069  JM=      685634         603
V2= 11 12 13 14 15 16 17 18 19 20 21 22 23 24 25 26  0  0  0 27 28 29 30 31 32 33 34 35 36 37 38 39 40 41 42 43 44 45 46 47 48 49 50 51 52 53 54 55 56 57 58 59 60 61 62 63 64 65 66 67 68 69 70 71 72 73 74 75 76 77 78 79 80 81 82 83 84 85 86 87 88 89 90 91 92 93 94 95 96 97 98 99100101102103104105106107108109110111112113114115116117118119120121122123124125126127128129130131132  0  0133134135136137138139140141142143144145146147148149150151152153154155156157158159160161162163164165166167168169170171172173174175176177178179180181182183184185186187188189190191192193194195196197198199200201202203204205206207208209210211212213214215216217218219220221222223224225226227228229230231232233234235236237238239240241242243244245246  0  0247248249250251252253254255256257258259260261262263264265266267268269270271272273274275276277278279280281282283284285286287288289290291292  0  0  0  0293294295296297298299300301302303304305306307308309310311312313314315316317318319320321322323324325326327328329330331332333334335336337338339340341342343344345346347348349350351352353354355356357358359360361362363364365366367368369370371372373374375376377378379380381382383384385386387388389390391392393394395396397398399400401402403404405406407408409410411412413414415416417418419420421422423424425426427428429  0  0430431432433434435436437438439440441442443444445446447448449450451452453454455456457458459460461462463464465466467468469470471472473474475476477478479480481482483484485486487488489490491492493494495496497498499500501502503504505506507508509510511512513514515516517518519520521522523524525526527528529530531532533534535536537538539540541  0  0  0  0  0  0  0  0  0542543544545546547548549550551552553554555556557558559560561562563564565566567568569570  0  0  0571572573574575576577578579580581582583584585586587588
V1=  2  1  3  3  1  2  3  4  1  3  4  4  2  4  1  2  2  2  3  1  3  3  2  2  4  3  2  4  3  1  3  3  4  4  2  2  3  4  1  4  4  3  3  4  2  2  4  1  3  4  4  2  2  2  2  1  1  2  3  1  4  3  4  2  2  0  0  0  0  0  0  0  0  0  0  0  4  1  2  2  2  4  3  3  4  4  1  1  3  3  1  4  1  3  4  4  4  3  3  4  3  1  1  1  3  3  1  3  3  1  3  3  1  3  0  2  2  3  4  3  3  2  2  2  2  2  2  3  1  3  2  2  3  4  4  2  2  4  1  4  3  1  4  2  3  4  4  2  3  1  4  3  1  3  3  2  4  1  1  1  4  2  4  1  3  3  1  2  1  3  3  1  2  2  2  2  4  1  1  1  3  1  2  2  2  2  2  3  1  4  4  4  2  1  1  2  3  1  2  2  1  2  4  3  2  4  2  3  3  2  2  3  2  2  2  2  3  1  1  4  2  1  4  3  2  4  1  3  3  1  1  3  1  1  3  4  1  3  4  3  4  3  2  1  1  4  1  3  2  1  1  2  1  1  3  4  1  1  1  2  1  1  1  3  1  1  1  2  3  3  4  4  3  1  1  1  3  1  4  4  1  2  3  1  2  3  2  3  1  1  3  3  2  4  3  4  2  0  1  3  3  1  2  3  1  3  4  3  2  3  1  3  3  1  1  2  4  4  2  2  4  1  4  4  3  4  4  2  1  3  4  4  1  1  4  1  1  1  2  3  4  4  3  3  1  4  4  4  1  2  1  1  3  1  3  1  2  1  3  1  3  3  1  4  2  4  1  4  4  2  1  2  3  3  2  4  4  1  1  3  1  4  2  1  3  4  1  2  4  3  3  3  2  4  1  4  2  4  1  4  3  1  4  3  1  4  3  4  4  3  1  3  3  1  2  3  4  3  4  3  4  4  1  1  3  4  3  3  2  4  3  4  4  3  1  4  1  1  2  1  1  2  3  1  4  2  2  2  3  1  2  3  4  1  3  2  4  3  3  1  4  2  4  1  4  2  3  1  2  2  3  3  3  1  1  3  4  3  3  0  0  0  0  0  0  0  0  0  0  0  0  0  0  0  0  0  0  0  1  4  3  4  3  4  4  3  4  3  2  3  0  4  1  2  2  4  1  3  3  1  3  4  1  4  1  1  1  2  1  3  2  2  2  4  1  1  2  1  3  3  1  4  3  1  3  4  4  1  2  1  1  2  3  2  3  2  4  1  1  2  1  4  2  1  4  4  3  3  4  3  2  0  0  2  3  1  1  1  3  1  2  3  4  1  1  1  1  3  4  3  3  1  3  3  1  2  3  0  0  4  3  3  4
              nom=    18  ZZ=   6.2  J0=      655305  JM=      655870         605
[truncated: 3,422,295 more chars]
